# Supplementary material for: Hypomorphic mutation of the mouse Huntington’s disease gene orthologue
Source: PLoS Genet. 2019 Mar 21;15(3):e1007765. doi: 10.1371/journal.pgen.1007765 (PMC6445486; doi:10.1371/journal.pgen.1007765)
Supplement: S1 File — For each comparison a color code was used to highlight genes/miRNAs that were significantly downregulated (red) or upregulated (green). Log2 CPM or Log2Fold Change (FC) values were obtained for each gene or miRNA. RNA-seq: Gene symbol and Ensembl ID, gene type (protein coding or non-coding), full description of the gene name, chromosomal and strand location as well as genomic coordinates were described. For each gene its fitting to a functional enrichment class [up-up, up-down, down-down, down-up] (see also Fig 6) or its role as neuron, astrocyte, oligodendrocyte_marker (see also S4 Fig) was reported, while its contribution to developmental phenotypes (middle_ear_development, hematopoiesis, skeleton, skin, bodyweight) was presented in columns I-Q. miRNA-seq: Similarly to what presented for genes, for each miRNA its belonging to the functional enrichment class [up-up, up-down, down-down, down-up] (see also Fig 8) was reported, while its previous correlation with HD mutation [Hoss_2015, Hoss_2014, Lee_2011_1, Lee_2011_2, Marti_2010_1, Marti_2010_2] was assessed as described in columns C-J. (XLSX) [file pgen.1007765.s007.xlsx]

## Sheet: RNAseq_table
Symbol	gene_type	description	chr	start	end	strand	ensg	class	middle_ear_development	hematopoiesis	skeleton	skin	bodyweight	neuron_marker	astrocyte_marker	oligodendrocyte_marker	EK_log2_CPM	EW_log2_CPM	DK_log2_CPM	DW_log2_CPM	DWvsEW.log2_fold_change	DWvsEW.pval	DWvsEW.class	DKvsEK.log2_fold_change	DKvsEK.pval	DKvsEK.class	EKvsEW.log2_fold_change	EKvsEW.pval	EKvsEW.class	DKvsDW.log2_fold_change	DKvsDW.pval	DKvsDW.class
Gnai3	protein_coding	guanine nucleotide binding protein (G protein), alpha inhibiting 3	3	108107280	108146146	-1	ENSMUSG00000000001	invariant	NO	NO	NO	NO	NO	NO	NO	NO	7.69	7.76	7.94	8.1	0.337641	0.0995646	=	0.243876	0.234254	=	-0.0719532	0.725858	=	-0.165719	0.418364	=
Cdc45	protein_coding	cell division cycle 45	16	18780447	18811987	-1	ENSMUSG00000000028	invariant	NO	NO	NO	NO	NO	NO	NO	NO	6.07	6.2	5.91	5.86	-0.332428	0.107138	=	-0.157917	0.444619	=	-0.129236	0.531861	=	0.0452749	0.826871	=
H19	lincRNA	H19, imprinted maternally expressed transcript	7	142575529	142578143	-1	ENSMUSG00000000031	up_down	NO	NO	YES	NO	NO	NO	NO	NO	2.5	3.14	5.08	9.16	6.02271	7.95188e-122	+	2.5791	7.94974e-30	+	-0.641013	0.00447942	=	-4.08465	1.87129e-69	-
Scml2	protein_coding	sex comb on midleg-like 2 (Drosophila)	X	161117193	161258213	1	ENSMUSG00000000037	invariant	NO	NO	NO	NO	NO	NO	NO	NO	5.6	5.85	2.6	2.95	-2.89851	5.37989e-38	-	-3.00315	6.28838e-40	-	-0.249794	0.228228	=	-0.354465	0.10488	=
Apoh	protein_coding	apolipoprotein H	11	108343354	108414396	1	ENSMUSG00000000049	invariant	NO	NO	NO	NO	NO	NO	NO	NO	-8.5	-8.5	-6.42	-3.26	6.2522	0.00242129	=	2.87357	1	=	-5.12548e-15	1	=	-3.34473	0.00788025	=
Narf	protein_coding	nuclear prelamin A recognition factor	11	121237253	121255856	1	ENSMUSG00000000056	deg	NO	NO	NO	NO	NO	NO	NO	NO	5.14	5.41	6.27	5.51	0.0985143	0.635042	=	1.1307	6.58655e-08	+	-0.269902	0.195176	=	0.762284	0.000233055	+
Cav2	protein_coding	caveolin 2	6	17281185	17289115	1	ENSMUSG00000000058	up_down	NO	NO	NO	NO	NO	NO	NO	NO	-3.4	-2.33	0.23	3.04	5.37771	3.2212e-59	+	3.6478	5.56897e-14	+	-1.07817	0.154702	=	-2.80979	1.35121e-29	-
Klf6	protein_coding	Kruppel-like factor 6	13	5861489	5870393	1	ENSMUSG00000000078	up_down	NO	NO	NO	NO	NO	NO	NO	NO	5.36	5.67	5.79	6.68	1.01049	1.16529e-06	+	0.427367	0.0394096	=	-0.306036	0.140747	=	-0.889163	1.76589e-05	-
Scmh1	protein_coding	sex comb on midleg homolog 1	4	120405281	120530186	1	ENSMUSG00000000085	invariant	NO	NO	YES	NO	NO	NO	NO	NO	4.48	4.2	5.7	5.52	1.3222	3.99471e-10	+	1.22916	5.74579e-09	+	0.279719	0.186479	=	0.186683	0.36634	=
Cox5a	protein_coding	cytochrome c oxidase subunit Va	9	57521232	57532424	1	ENSMUSG00000000088	invariant	NO	NO	NO	NO	NO	NO	NO	NO	6.61	6.88	5.46	5.29	-1.58939	4.53402e-14	-	-1.15455	3.11973e-08	-	-0.271999	0.186398	=	0.162838	0.431712	=
Tbx2	protein_coding	T-box 2	11	85832551	85841948	1	ENSMUSG00000000093	up_down	NO	NO	NO	NO	NO	NO	NO	NO	-0.5	-0.01	2.86	4.3	4.30661	1.7753e-60	+	3.35695	9.39136e-33	+	-0.490919	0.169146	=	-1.44067	2.81631e-11	-
Tbx4	protein_coding	T-box 4	11	85886422	85916097	1	ENSMUSG00000000094	invariant	NO	NO	YES	NO	NO	NO	NO	NO	2.15	1.92	-3.75	-4.91	-6.88953	6.56923e-50	-	-5.92762	1.06418e-51	-	0.232499	0.328394	=	1.19741	0.2392	=
Zfy2	protein_coding	zinc finger protein 2, Y linked	Y	2106015	2170409	-1	ENSMUSG00000000103	invariant	NO	NO	NO	NO	NO	NO	NO	NO	-3	-4.74	-8.5	-5.44	-0.730729	1	=	-6.45886	0.00242129	=	1.77804	0.0727117	=	-4.17811	0.502488	=
Ngfr	protein_coding	nerve growth factor receptor (TNFR superfamily, member 16)	11	95568818	95587735	-1	ENSMUSG00000000120	invariant	NO	NO	NO	NO	NO	NO	NO	NO	4.54	4.49	3.9	4.24	-0.240928	0.252001	=	-0.632975	0.00276637	=	0.0518418	0.808224	=	-0.34021	0.106313	=
Wnt3	protein_coding	wingless-type MMTV integration site family, member 3	11	103774150	103817957	1	ENSMUSG00000000125	up_up	NO	NO	NO	NO	NO	NO	NO	NO	-1.69	-3.58	6.87	4.85	8.45606	2.10833e-116	+	8.5705	5.69202e-153	+	1.904	0.00644454	+	2.02252	2.80272e-21	+
Wnt9a	protein_coding	wingless-type MMTV integration site family, member 9A	11	59306928	59333552	1	ENSMUSG00000000126	invariant	NO	NO	NO	NO	NO	NO	NO	NO	1.3	0.64	2.95	3.48	2.83808	1.38332e-30	+	1.64962	6.33513e-12	+	0.664352	0.012628	=	-0.523984	0.0149003	=
Fer	protein_coding	fer (fms/fps related) protein kinase	17	63896018	64139494	1	ENSMUSG00000000127	invariant	NO	NO	NO	NO	NO	NO	NO	NO	4.98	5.2	4.6	4.91	-0.298845	0.15091	=	-0.384052	0.0663585	=	-0.222301	0.287331	=	-0.307513	0.139991	=
Xpo6	protein_coding	exportin 6	7	126101715	126200501	-1	ENSMUSG00000000131	invariant	NO	NO	NO	NO	NO	NO	NO	NO	7.6	7.65	7.35	7.26	-0.39242	0.0559059	=	-0.245672	0.231129	=	-0.0490428	0.811287	=	0.0977053	0.63381	=
Tfe3	protein_coding	transcription factor E3	X	7762560	7775202	1	ENSMUSG00000000134	invariant	NO	YES	NO	NO	NO	NO	NO	NO	6.27	6.38	6.12	6.02	-0.354649	0.0853608	=	-0.145769	0.479835	=	-0.111296	0.589874	=	0.0975848	0.636008	=
Axin2	protein_coding	axin2	11	108920349	108950783	1	ENSMUSG00000000142	invariant	NO	NO	NO	NO	NO	NO	NO	NO	3.71	3.21	6.71	6.25	3.04511	1.66909e-41	+	3.00213	3.23867e-41	+	0.49799	0.0223054	=	0.455029	0.0270789	=
Brat1	protein_coding	BRCA1-associated ATM activator 1	5	140705011	140719379	1	ENSMUSG00000000148	invariant	NO	NO	NO	NO	NO	NO	NO	NO	4.66	4.55	4.71	4.91	0.36379	0.0818022	=	0.0482047	0.820195	=	0.117097	0.579349	=	-0.198487	0.340642	=
Gna12	protein_coding	guanine nucleotide binding protein, alpha 12	5	140758408	140830431	-1	ENSMUSG00000000149	invariant	NO	NO	NO	NO	YES	NO	NO	NO	5.93	6.23	7.3	7.74	1.5068	6.48863e-13	+	1.3774	4.71405e-11	+	-0.304737	0.140414	=	-0.434137	0.0343926	=
Slc22a18	protein_coding	solute carrier family 22 (organic cation transporter), member 18	7	143473721	143499334	1	ENSMUSG00000000154	invariant	NO	NO	NO	NO	NO	NO	NO	NO	2.1	2.34	-4.7	-5.44	-7.86571	1.10692e-60	-	-6.85431	6.28814e-54	-	-0.234607	0.320234	=	0.778973	0.692096	=
Itgb2l	protein_coding	integrin beta 2-like	16	96422288	96443619	-1	ENSMUSG00000000157	invariant	NO	NO	NO	NO	NO	NO	NO	NO	-5.79	-5.28	-8.5	-8.5	-4.17667	0.502488	=	-3.56933	1	=	-0.541526	1	=	5.12548e-15	1	=
Igsf5	protein_coding	immunoglobulin superfamily, member 5	16	96361668	96525580	1	ENSMUSG00000000159	invariant	NO	NO	NO	NO	NO	NO	NO	NO	-0.77	-1.84	-5.6	-8.5	-7.68658	2.27396e-07	=	-4.92216	1.97336e-12	=	1.0693	0.0144973	=	4.0028	0.502488	=
Pih1d2	protein_coding	PIH1 domain containing 2	9	50617321	50625000	1	ENSMUSG00000000167	invariant	NO	NO	NO	NO	NO	NO	NO	NO	-0.85	-1.43	2.48	2.87	4.30747	1.57584e-46	+	3.33633	1.72178e-29	+	0.578615	0.172442	=	-0.392018	0.0758085	=
Dlat	protein_coding	dihydrolipoamide S-acetyltransferase (E2 component of pyruvate dehydrogenase complex)	9	50634633	50659780	-1	ENSMUSG00000000168	invariant	NO	NO	NO	NO	NO	NO	NO	NO	7	7	6.1	6.28	-0.71863	0.000499409	=	-0.901952	1.33534e-05	-	0.0013983	0.995135	=	-0.181925	0.376899	=
Sdhd	protein_coding	succinate dehydrogenase complex, subunit D, integral membrane protein	9	50596338	50603849	-1	ENSMUSG00000000171	invariant	NO	NO	NO	NO	NO	NO	NO	NO	6.61	6.5	6.8	6.93	0.433078	0.0353353	=	0.191309	0.352442	=	0.11203	0.586779	=	-0.129739	0.527486	=
Fgf23	protein_coding	fibroblast growth factor 23	6	127072902	127082294	1	ENSMUSG00000000182	invariant	NO	NO	NO	NO	NO	NO	NO	NO	-3	-3.08	-1.93	-1.61	1.48388	0.00916578	=	1.06888	0.0790364	=	0.0876724	1	=	-0.326932	0.501832	=
Fgf6	protein_coding	fibroblast growth factor 6	6	127015586	127028187	1	ENSMUSG00000000183	invariant	NO	NO	NO	NO	NO	NO	NO	NO	-5.79	-5.28	-5.6	-4.22	1.09434	0.461168	=	0.202292	1	=	-0.541526	1	=	-1.44861	0.461168	=
Ccnd2	protein_coding	cyclin D2	6	127125162	127152193	-1	ENSMUSG00000000184	up_down	NO	NO	NO	NO	NO	NO	YES	NO	3.92	4.99	9.98	10.52	5.53313	5.54024e-110	+	6.05716	8.05552e-125	+	-1.06292	5.89984e-07	-	-0.538894	0.00855559	=
Gpr107	protein_coding	G protein-coupled receptor 107	2	31152316	31218775	1	ENSMUSG00000000194	invariant	NO	NO	NO	NO	NO	NO	NO	NO	6.12	6.51	6.13	6.66	0.153357	0.455951	=	0.011114	0.957965	=	-0.393936	0.0563857	=	-0.536181	0.00926519	=
Nalcn	protein_coding	sodium leak channel, non-selective	14	123276641	123627144	-1	ENSMUSG00000000197	invariant	NO	NO	NO	NO	NO	NO	NO	NO	0.6	0.94	4.32	4.27	3.33017	1.85961e-42	+	3.71373	4.29492e-48	+	-0.334546	0.250566	=	0.0490058	0.817424	=
Btbd17	protein_coding	BTB (POZ) domain containing 17	11	114791217	114795945	-1	ENSMUSG00000000202	invariant	NO	NO	NO	NO	NO	NO	NO	NO	-0.66	0.04	5.46	5.16	5.11712	6.2052e-82	+	6.12735	6.09526e-99	+	-0.705907	0.0419356	=	0.304201	0.141982	=
Slfn4	protein_coding	schlafen 4	11	83175186	83190221	1	ENSMUSG00000000204	invariant	NO	NO	NO	NO	NO	NO	NO	NO	0.02	-1.34	-5.08	-8.5	-8.18702	4.26767e-10	=	-5.16784	1.0122e-19	=	1.36405	0.0002523	=	4.55745	0.253731	=
Th	protein_coding	tyrosine hydroxylase	7	142892752	142931128	-1	ENSMUSG00000000214	up_up	NO	NO	NO	NO	NO	NO	NO	NO	-2.1	-1.38	2.51	-0.45	0.939704	0.0128237	+	4.61935	1.59233e-41	+	-0.722629	0.188481	=	2.95693	1.48137e-28	+
Ins2	protein_coding	insulin II	7	142678656	142699510	-1	ENSMUSG00000000215	invariant	NO	NO	NO	NO	NO	NO	NO	NO	-8.5	-8.5	-5.6	-5.44	4.00406	0.502488	=	3.77162	0.502488	=	-5.12548e-15	1	=	-0.175314	1	=
Drp2	protein_coding	dystrophin related protein 2	X	134404551	134456573	1	ENSMUSG00000000223	up_up	NO	NO	NO	NO	NO	NO	NO	NO	1.77	0.97	5.04	5.59	4.6136	7.35766e-75	+	3.26752	4.38875e-43	+	0.801806	0.0015183	+	-0.544153	0.00869611	=
Tspan32	protein_coding	tetraspanin 32	7	143005046	143019644	1	ENSMUSG00000000244	down_down	NO	NO	NO	NO	NO	NO	NO	NO	1.62	2.51	-3.31	-3.41	-5.93809	4.42375e-57	-	-4.94496	2.17202e-38	-	-0.890418	0.000187333	-	0.101973	1	=
Lhx2	protein_coding	LIM homeobox protein 2	2	38339281	38369733	1	ENSMUSG00000000247	up_up	NO	NO	NO	NO	NO	NO	YES	NO	0.68	0.65	5.92	4.87	4.21733	1.41899e-62	+	5.24855	2.83352e-88	+	0.0237658	0.965112	=	1.05505	4.35399e-07	+
Clec2g	protein_coding	C-type lectin domain family 2, member g	6	128934381	128984707	1	ENSMUSG00000000248	invariant	NO	YES	NO	NO	NO	NO	NO	NO	-2.1	-4.35	-4.7	-4.22	0.134787	1	=	-2.64027	0.000700954	=	2.27743	0.00394482	=	-0.494327	1	=
Gmpr	protein_coding	guanosine monophosphate reductase	13	45507444	45546382	1	ENSMUSG00000000253	invariant	NO	NO	NO	NO	NO	NO	NO	NO	3.66	3.7	3.55	3.88	0.186292	0.382999	=	-0.111331	0.607473	=	-0.0305811	0.892399	=	-0.32821	0.122243	=
Glra1	protein_coding	glycine receptor, alpha 1 subunit	11	55514238	55608198	-1	ENSMUSG00000000263	invariant	NO	NO	NO	NO	NO	NO	NO	NO	-8.5	-4.05	0.42	-0.81	3.27208	1.20663e-08	=	9.89226	1.89348e-22	=	-5.17169	0.128741	=	1.23348	4.55875e-05	=
Mid2	protein_coding	midline 2	X	140664599	140767715	1	ENSMUSG00000000266	invariant	NO	NO	NO	NO	NO	NO	NO	NO	-1.69	-2.61	4.38	4.73	7.34716	8.19886e-106	+	6.07907	2.92616e-82	+	0.918479	0.117167	=	-0.348101	0.0957001	=
Trim25	protein_coding	tripartite motif-containing 25	11	88999376	89020293	1	ENSMUSG00000000275	invariant	NO	NO	NO	NO	NO	NO	NO	NO	7.64	7.77	1.83	2.37	-5.39285	2.7873e-102	-	-5.81289	6.73368e-113	-	-0.127372	0.53464	=	-0.54746	0.0166414	=
Dgke	protein_coding	diacylglycerol kinase, epsilon	11	89035179	89066850	-1	ENSMUSG00000000276	invariant	NO	NO	NO	NO	NO	NO	NO	NO	5.63	5.93	4.63	4.61	-1.31282	4.33001e-10	-	-0.999071	1.85171e-06	-	-0.301387	0.145832	=	0.0123587	0.954827	=
Scpep1	protein_coding	serine carboxypeptidase 1	11	88924020	88955465	-1	ENSMUSG00000000278	invariant	NO	NO	NO	NO	NO	NO	NO	NO	8.1	8.26	6.21	6.41	-1.84646	2.49461e-18	-	-1.89172	4.24587e-19	-	-0.160404	0.433716	=	-0.205666	0.317532	=
Mnt	protein_coding	max binding protein	11	74830920	74845725	1	ENSMUSG00000000282	invariant	NO	NO	NO	NO	NO	NO	NO	NO	5.27	5.52	5.61	5.19	-0.329835	0.111751	=	0.345933	0.0957464	=	-0.256005	0.21852	=	0.419763	0.0426685	=
Itgb2	protein_coding	integrin beta 2	10	77530252	77565708	1	ENSMUSG00000000290	invariant	NO	NO	NO	NO	NO	NO	NO	NO	-0.29	-1.43	-5.08	-3.97	-2.57207	1.36697e-05	=	-4.85185	1.52753e-16	=	1.13523	0.00366554	=	-1.15149	0.517394	=
Hddc2	protein_coding	HD domain containing 2	10	31313382	31328204	1	ENSMUSG00000000295	invariant	NO	NO	NO	NO	NO	NO	NO	NO	4.65	4.53	4.63	4.73	0.20817	0.320266	=	-0.0175018	0.935772	=	0.125944	0.550982	=	-0.0997266	0.633506	=
Tpd52l1	protein_coding	tumor protein D52-like 1	10	31332380	31445921	-1	ENSMUSG00000000296	deg	NO	NO	NO	NO	NO	NO	NO	NO	4.21	4.23	2.94	3.87	-0.358266	0.0904095	=	-1.27289	4.50632e-09	-	-0.0181643	0.935519	=	-0.932811	1.45009e-05	-
Pemt	protein_coding	phosphatidylethanolamine N-methyltransferase	11	59970614	60046489	-1	ENSMUSG00000000301	up_up	NO	NO	NO	NO	NO	NO	NO	NO	2.03	1.26	2.06	2.1	0.84045	0.000436946	+	0.0315376	0.915506	=	0.772197	0.00169912	+	-0.0366421	0.885622	=
Cdh1	protein_coding	cadherin 1	8	106603351	106670246	1	ENSMUSG00000000303	invariant	NO	NO	NO	YES	NO	NO	NO	NO	8.5	8.61	4.22	3.51	-5.09715	3.19695e-97	-	-4.28429	9.66237e-75	-	-0.103729	0.612468	=	0.709141	0.000827027	=
Cdh4	protein_coding	cadherin 4	2	179442431	179899373	1	ENSMUSG00000000305	invariant	NO	NO	NO	NO	NO	NO	NO	NO	0.91	1.57	6.54	7.21	5.64087	2.55015e-106	+	5.6391	7.97938e-101	+	-0.663606	0.0112422	=	-0.66541	0.00123842	=
Ckmt1	protein_coding	creatine kinase, mitochondrial 1, ubiquitous	2	121357714	121363737	1	ENSMUSG00000000308	down_up	NO	NO	NO	NO	NO	YES	NO	NO	3.57	2.76	1.92	1.46	-1.30048	2.10848e-08	-	-1.65053	3.08991e-13	-	0.812761	0.000223367	+	0.462744	0.047756	=
Bcl6b	protein_coding	B cell CLL/lymphoma 6, member B	11	70224128	70229798	-1	ENSMUSG00000000317	deg	NO	NO	NO	NO	NO	NO	NO	NO	2.95	1.75	1.55	1.52	-0.223499	0.351343	=	-1.39974	1.46172e-09	-	1.20282	2.11299e-07	+	0.0266281	0.919973	=
Clec10a	protein_coding	C-type lectin domain family 10, member A	11	70156197	70170834	1	ENSMUSG00000000318	invariant	NO	NO	NO	NO	NO	NO	NO	NO	-1.62	-2.82	-8.5	-8.5	-6.69357	0.000352487	=	-7.84099	4.1078e-07	=	1.20847	0.0370978	=	5.12548e-15	1	=
Alox12	protein_coding	arachidonate 12-lipoxygenase	11	70241457	70255353	-1	ENSMUSG00000000320	down_down	NO	NO	NO	NO	NO	NO	NO	NO	1.67	1.51	-2.27	-0.53	-2.04215	3.70948e-13	-	-3.94114	1.19168e-31	-	0.155848	0.549395	=	-1.74431	9.03861e-06	-
Arvcf	protein_coding	armadillo repeat gene deleted in velo-cardio-facial syndrome	16	18348182	18407076	1	ENSMUSG00000000325	invariant	NO	NO	NO	NO	NO	NO	NO	NO	6.6	6.55	7.66	7.52	0.976499	2.40082e-06	+	1.0558	3.59032e-07	+	0.0555936	0.787711	=	0.134892	0.510398	=
Comt	protein_coding	catechol-O-methyltransferase	16	18406886	18426852	-1	ENSMUSG00000000326	invariant	NO	NO	NO	NO	NO	NO	NO	NO	5.56	4.99	4.79	5.52	0.526513	0.0113174	=	-0.771061	0.000220716	-	0.568331	0.00641469	=	-0.729244	0.000457458	=
Rtca	protein_coding	RNA 3'-terminal phosphate cyclase	3	116488963	116508208	-1	ENSMUSG00000000339	invariant	NO	NO	NO	NO	NO	NO	NO	NO	5	5.05	5.31	5.38	0.327922	0.114427	=	0.311197	0.135248	=	-0.0579753	0.783161	=	-0.0747007	0.718981	=
Dbt	protein_coding	dihydrolipoamide branched chain transacylase E2	3	116513070	116549981	1	ENSMUSG00000000340	invariant	NO	NO	NO	NO	NO	NO	NO	NO	5.79	6.2	5.19	5.7	-0.502755	0.0149777	=	-0.598942	0.0039308	=	-0.40754	0.048903	=	-0.503732	0.0150043	=
Dazap2	protein_coding	DAZ associated protein 2	15	100615628	100620731	1	ENSMUSG00000000346	invariant	NO	NO	NO	NO	NO	NO	NO	NO	6.11	6.22	7.7	7.5	1.2781	8.71158e-10	+	1.5896	4.05409e-14	+	-0.114878	0.578392	=	0.196625	0.337343	=
Mcts1	protein_coding	malignant T cell amplified sequence 1	X	38600578	38613426	1	ENSMUSG00000000355	invariant	NO	NO	NO	NO	NO	NO	NO	NO	4.42	4.51	5.01	4.81	0.297655	0.154854	=	0.585062	0.00533657	=	-0.0889517	0.675571	=	0.198457	0.340181	=
Rem1	protein_coding	rad and gem related GTP binding protein 1	2	152626951	152635198	1	ENSMUSG00000000359	invariant	NO	NO	NO	NO	NO	NO	NO	NO	0.19	-2.1	-6.42	-3.13	-1.03697	0.0925345	=	-6.78005	2.07007e-21	=	2.29017	8.24597e-09	=	-3.48072	0.00444385	=
Rnf17	protein_coding	ring finger protein 17	14	56402697	56525032	1	ENSMUSG00000000365	invariant	NO	NO	NO	NO	NO	NO	NO	NO	7.68	8.33	0.59	1.07	-7.26087	1.24161e-151	-	-7.09501	4.85649e-144	-	-0.652863	0.00150484	=	-0.487097	0.0592459	=
Trappc10	protein_coding	trafficking protein particle complex 10	10	78186725	78244642	-1	ENSMUSG00000000374	invariant	NO	NO	NO	NO	NO	NO	NO	NO	5.57	5.55	6.28	6.45	0.890912	1.77904e-05	+	0.710871	0.000612006	=	0.0146423	0.945176	=	-0.165398	0.421399	=
Ccm2	protein_coding	cerebral cavernous malformation 2	11	6546887	6596744	1	ENSMUSG00000000378	invariant	NO	NO	NO	NO	YES	NO	NO	NO	5.06	4.73	5.51	6	1.27641	1.24038e-09	+	0.454582	0.0289612	=	0.329477	0.115601	=	-0.492347	0.0171877	=
Wap	protein_coding	whey acidic protein	11	6635482	6638637	-1	ENSMUSG00000000381	invariant	NO	NO	NO	NO	NO	NO	NO	NO	-8.5	-8.5	-6.42	-8.5	0	1	=	2.87357	1	=	-5.12548e-15	1	=	3.0901	1	=
Tbrg4	protein_coding	transforming growth factor beta regulated gene 4	11	6615598	6626067	-1	ENSMUSG00000000384	invariant	NO	NO	NO	NO	NO	NO	NO	NO	6.99	6.76	6.03	6.07	-0.687798	0.000868247	=	-0.962046	3.50113e-06	-	0.232259	0.258809	=	-0.0419883	0.83907	=
Tmprss2	protein_coding	transmembrane protease, serine 2	16	97564684	97611195	-1	ENSMUSG00000000385	invariant	NO	NO	NO	NO	NO	NO	NO	NO	-3.4	-1.9	-1.84	-1.8	0.0999222	1	=	1.57417	0.0219259	=	-1.51113	0.0276789	=	-0.0392472	1	=
Mx1	protein_coding	MX dynamin-like GTPase 1	16	97447035	97462907	-1	ENSMUSG00000000386	invariant	NO	NO	NO	NO	NO	NO	NO	NO	-2.2	-2.33	-2.39	-2.89	-0.565626	0.395171	=	-0.194119	0.874444	=	0.129665	1	=	0.501815	0.428549	=
Fap	protein_coding	fibroblast activation protein	2	62500943	62574075	-1	ENSMUSG00000000392	invariant	NO	NO	NO	NO	NO	NO	NO	NO	-5.79	-4.74	1.78	2.27	7.07165	2.00956e-55	+	7.67815	4.68169e-41	+	-1.09411	0.628704	=	-0.495965	0.0310291	=
Gcg	protein_coding	glucagon	2	62474530	62483650	-1	ENSMUSG00000000394	invariant	NO	NO	NO	NO	NO	NO	NO	NO	-8.5	-8.5	-2.2	0.21	9.74579	4.8114e-23	=	7.25635	8.08043e-05	=	-5.12548e-15	1	=	-2.42769	1.76104e-11	=
Ndufa9	protein_coding	NADH dehydrogenase (ubiquinone) 1 alpha subcomplex, 9	6	126821954	126849136	-1	ENSMUSG00000000399	invariant	NO	NO	NO	NO	NO	NO	NO	NO	6.43	6.48	6.11	6.27	-0.207816	0.312774	=	-0.323292	0.11688	=	-0.0461492	0.823453	=	-0.161625	0.432465	=
Egfl6	protein_coding	EGF-like-domain, multiple 6	X	166523007	166585720	-1	ENSMUSG00000000402	down_down	NO	NO	NO	NO	NO	NO	YES	NO	2.24	2.28	-1.24	0.12	-2.16162	4.12399e-17	-	-3.48354	2.27232e-32	-	-0.0481742	0.848601	=	-1.37063	3.08652e-05	-
Lck	protein_coding	lymphocyte protein tyrosine kinase	4	129548344	129573641	-1	ENSMUSG00000000409	invariant	NO	YES	NO	NO	NO	NO	NO	NO	4.44	4.25	2.78	2.7	-1.55139	1.34743e-12	-	-1.66375	2.99897e-14	-	0.19176	0.365651	=	0.0794012	0.726916	=
Tssk3	protein_coding	testis-specific serine kinase 3	4	129489014	129491022	-1	ENSMUSG00000000411	invariant	NO	NO	NO	NO	NO	NO	NO	NO	-2.31	-2.42	-3.59	-3.57	-1.17012	0.0798343	=	-1.29603	0.0654974	=	0.110307	1	=	-0.0160932	1	=
Cttnbp2	protein_coding	cortactin binding protein 2	6	18366478	18514843	-1	ENSMUSG00000000416	invariant	NO	NO	NO	NO	NO	NO	NO	NO	-0.41	-0.94	4.15	4.41	5.34833	5.41989e-78	+	4.5608	1.95718e-60	+	0.53226	0.175827	=	-0.254901	0.224637	=
Galnt1	protein_coding	UDP-N-acetyl-alpha-D-galactosamine:polypeptide N-acetylgalactosaminyltransferase 1	18	24205344	24286818	1	ENSMUSG00000000420	invariant	NO	NO	NO	NO	NO	NO	NO	NO	6.56	6.48	7.19	7.85	1.36977	5.30339e-11	+	0.638161	0.00197303	=	0.0772766	0.708007	=	-0.654334	0.0014666	=
Myf5	protein_coding	myogenic factor 5	10	107482908	107486134	-1	ENSMUSG00000000435	invariant	NO	NO	NO	NO	NO	NO	NO	NO	-5.79	-6.13	-8.5	-6.28	-0.163031	1	=	-3.56933	1	=	0.36547	1	=	-3.25569	1	=
Mkrn2	protein_coding	makorin, ring finger protein, 2	6	115601938	115618670	1	ENSMUSG00000000439	invariant	NO	NO	NO	NO	NO	NO	NO	NO	5.21	5.29	4.5	4.72	-0.563871	0.00682696	=	-0.706981	0.000734239	=	-0.0779371	0.709581	=	-0.22105	0.289816	=
Pparg	protein_coding	peroxisome proliferator activated receptor gamma	6	115361221	115490401	1	ENSMUSG00000000440	invariant	NO	YES	NO	NO	NO	NO	NO	NO	-8.5	-8.5	-2.61	-3.76	5.74572	0.0172979	=	6.84445	0.00141036	=	-5.12548e-15	1	=	1.16304	0.129351	=
Raf1	protein_coding	v-raf-leukemia viral oncogene 1	6	115618067	115676635	-1	ENSMUSG00000000441	invariant	NO	YES	NO	NO	NO	NO	NO	NO	7.32	7.4	7.97	8.03	0.624435	0.00239089	=	0.651686	0.00154295	=	-0.0837805	0.683392	=	-0.0565289	0.782597	=
Sept1	protein_coding	septin 1	7	127214447	127218498	-1	ENSMUSG00000000486	down_up	NO	NO	NO	NO	NO	NO	NO	NO	6.26	6.61	3.88	2.68	-3.92746	9.72045e-63	-	-2.37255	8.95841e-28	-	-0.354238	0.0859102	=	1.20068	3.32326e-08	+
Pdgfb	protein_coding	platelet derived growth factor, B polypeptide	15	79995900	80014808	-1	ENSMUSG00000000489	up_down	NO	NO	NO	NO	NO	NO	NO	NO	1.49	1.72	-1.51	3.27	1.54663	1.40989e-11	+	-3.00564	1.10876e-21	-	-0.233232	0.354693	=	-4.78638	2.08413e-60	-
Acvrl1	protein_coding	activin A receptor, type II-like 1	15	101128522	101145336	1	ENSMUSG00000000530	deg	NO	NO	NO	NO	NO	NO	NO	NO	1.17	0.76	-0.61	1.3	0.541401	0.0361392	=	-1.78808	1.12692e-09	-	0.410467	0.129533	=	-1.91931	4.27236e-12	-
Grasp	protein_coding	GRP1 (general receptor for phosphoinositides 1)-associated scaffold protein	15	101224207	101232755	1	ENSMUSG00000000531	invariant	NO	NO	NO	NO	NO	NO	NO	NO	4.34	4.48	2.41	3.14	-1.33832	5.44059e-10	-	-1.92841	3.95765e-18	-	-0.138387	0.514161	=	-0.72851	0.000907653	=
Acvr1b	protein_coding	activin A receptor, type 1B	15	101174067	101213679	1	ENSMUSG00000000532	invariant	NO	YES	NO	NO	NO	NO	NO	NO	5.82	6.1	6	5.6	-0.502571	0.0150794	=	0.176751	0.392631	=	-0.276494	0.181388	=	0.402828	0.0510695	=
Tom1l2	protein_coding	target of myb1-like 2 (chicken)	11	60226714	60352905	-1	ENSMUSG00000000538	invariant	NO	NO	NO	NO	NO	NO	NO	NO	4.35	4.5	5.88	5.83	1.33305	2.53174e-10	+	1.53071	5.90101e-13	+	-0.155154	0.464075	=	0.0425083	0.837399	=
Gpa33	protein_coding	glycoprotein A33 (transmembrane)	1	166130238	166166510	1	ENSMUSG00000000544	down_up	NO	NO	NO	NO	NO	NO	NO	NO	5.39	6.01	0.35	-0.45	-6.46023	4.62065e-116	-	-5.0316	1.65417e-83	-	-0.626003	0.0025965	=	0.802692	0.00589395	+
Zfp385a	protein_coding	zinc finger protein 385A	15	103313895	103340086	-1	ENSMUSG00000000552	invariant	NO	YES	NO	NO	NO	NO	NO	NO	4.13	3.97	5.73	5.46	1.49022	2.39969e-12	+	1.60139	6.17754e-14	+	0.160474	0.453174	=	0.271653	0.18869	=
Itga5	protein_coding	integrin alpha 5 (fibronectin receptor alpha)	15	103344289	103366763	-1	ENSMUSG00000000555	deg	NO	NO	NO	NO	NO	NO	NO	NO	6.57	7.22	5.47	6.6	-0.621777	0.00254164	=	-1.09916	1.33207e-07	-	-0.653682	0.00153627	=	-1.13107	5.58754e-08	-
Gabra2	protein_coding	gamma-aminobutyric acid (GABA) A receptor, subunit alpha 2	5	70957597	71095849	-1	ENSMUSG00000000560	up_up	NO	NO	NO	NO	NO	NO	NO	NO	-0.6	-0.82	1.85	0.9	1.71522	1.42461e-08	+	2.44541	8.25138e-17	+	0.22177	0.602568	=	0.952236	8.57277e-05	+
Wdr77	protein_coding	WD repeat domain 77	3	105959369	105970037	1	ENSMUSG00000000561	invariant	NO	NO	NO	NO	NO	NO	NO	NO	6.5	6.59	6.31	6.18	-0.405765	0.0488831	=	-0.184085	0.371531	=	-0.0931266	0.651597	=	0.128553	0.532381	=
Adora3	protein_coding	adenosine A3 receptor	3	105870858	105908926	1	ENSMUSG00000000562	invariant	NO	NO	NO	NO	NO	NO	NO	NO	-1.43	-1.38	-3.31	-5.44	-4.14004	9.70402e-08	=	-1.89092	0.00057344	=	-0.0484051	1	=	2.20854	0.0443061	=
Atp5f1	protein_coding	ATP synthase, H+ transporting, mitochondrial F0 complex, subunit B1	3	105942698	105960099	-1	ENSMUSG00000000563	invariant	NO	NO	NO	NO	NO	NO	NO	NO	6.95	6.89	7.34	7.22	0.332836	0.105168	=	0.390108	0.0577132	=	0.0667609	0.745754	=	0.124034	0.545326	=
Sox9	protein_coding	SRY (sex determining region Y)-box 9	11	112782224	112787760	1	ENSMUSG00000000567	invariant	YES	NO	YES	NO	NO	NO	YES	NO	-2.68	-2.61	6.18	6.33	8.95038	5.77357e-152	+	8.86779	4.55223e-141	+	-0.0738409	1	=	-0.156008	0.448498	=
Hnrnpd	protein_coding	heterogeneous nuclear ribonucleoprotein D	5	99955935	99978938	-1	ENSMUSG00000000568	invariant	NO	NO	NO	NO	NO	NO	NO	NO	8.35	8.52	9.06	8.77	0.248657	0.224507	=	0.713426	0.000521523	=	-0.174735	0.39357	=	0.290034	0.156472	=
Dynlt1c	protein_coding	dynein light chain Tctex-type 1C	17	6601671	6609774	1	ENSMUSG00000000579	invariant	NO	NO	NO	NO	NO	NO	NO	NO	3.93	4.37	5.41	4.81	0.444106	0.0340446	=	1.48625	3.4178e-12	+	-0.443109	0.0373821	=	0.599037	0.00396455	=
C1d	protein_coding	C1D nuclear receptor co-repressor	11	17257579	17269176	1	ENSMUSG00000000581	invariant	NO	NO	NO	NO	NO	NO	NO	NO	5.78	5.52	6.16	6.04	0.522267	0.0116163	=	0.379659	0.0662925	=	0.266415	0.198943	=	0.12381	0.547961	=
Gm2a	protein_coding	GM2 ganglioside activator protein	11	55098115	55113029	1	ENSMUSG00000000594	deg	NO	NO	NO	NO	NO	NO	NO	NO	5.6	5.51	4.47	5.38	-0.136011	0.511927	=	-1.12828	7.93538e-08	-	0.084773	0.683835	=	-0.907503	1.41956e-05	-
Krit1	protein_coding	KRIT1, ankyrin repeat containing	5	3803184	3845564	1	ENSMUSG00000000600	invariant	NO	NO	NO	NO	NO	NO	NO	NO	6.39	6.45	6.81	6.66	0.216074	0.293554	=	0.42501	0.0391378	=	-0.0589053	0.775659	=	0.150031	0.465168	=
Clcn4-2	protein_coding	chloride channel 4-2	7	7282316	7299511	-1	ENSMUSG00000000605	invariant	NO	NO	NO	NO	NO	NO	NO	NO	3.46	3.11	6.5	6.3	3.18336	1.1673e-44	+	3.04661	4.51452e-42	+	0.341902	0.119152	=	0.205173	0.31852	=
Vmn2r88	protein_coding	vomeronasal 2, receptor 88	14	51411001	51419527	1	ENSMUSG00000000606	invariant	NO	NO	NO	NO	NO	NO	NO	NO	-3.18	-4.05	-4.7	-6.28	-2.35863	0.225712	=	-1.55075	0.157928	=	0.8776	0.401742	=	1.7014	0.381173	=
Grm6	protein_coding	glutamate receptor, metabotropic 6	11	50850685	50866208	1	ENSMUSG00000000617	invariant	NO	NO	NO	NO	NO	NO	NO	NO	-3.65	-3.08	-5.08	-8.5	-6.43332	0.00242129	=	-1.46966	0.298737	=	-0.578986	0.620334	=	4.55745	0.253731	=
Sema4f	protein_coding	sema domain, immunoglobulin domain (Ig), TM domain, and short cytoplasmic domain	6	82911885	82939769	-1	ENSMUSG00000000627	invariant	NO	NO	NO	NO	NO	NO	NO	NO	1.96	1.83	2.59	2.25	0.418464	0.0736692	=	0.627288	0.00665794	=	0.127979	0.603781	=	0.336831	0.134043	=
Hk2	protein_coding	hexokinase 2	6	82725025	82774454	-1	ENSMUSG00000000628	invariant	NO	NO	NO	NO	NO	NO	NO	NO	7.23	7.65	6.49	5.9	-1.75217	1.04439e-16	-	-0.743994	0.000313016	=	-0.416709	0.0425695	=	0.591466	0.00415805	=
Myo18a	protein_coding	myosin XVIIIA	11	77763246	77865980	1	ENSMUSG00000000631	invariant	NO	NO	NO	NO	NO	NO	NO	NO	6.94	7	6.84	7.12	0.113242	0.581326	=	-0.0980719	0.633398	=	-0.0659225	0.748812	=	-0.277237	0.176856	=
Sez6	protein_coding	seizure related gene 6	11	77930800	77979048	1	ENSMUSG00000000632	invariant	NO	NO	NO	NO	NO	YES	NO	NO	0.59	0.48	6.08	6.05	5.57147	4.31121e-98	+	5.48731	2.85862e-94	+	0.106539	0.743274	=	0.0224587	0.913873	=
Haao	protein_coding	3-hydroxyanthranilate 3,4-dioxygenase	17	83831356	83846790	-1	ENSMUSG00000000673	invariant	NO	NO	NO	NO	NO	NO	NO	NO	-0.35	-1.04	-4.15	-3.26	-2.23873	1.34762e-05	=	-3.83301	1.09658e-12	=	0.689062	0.0728357	=	-0.90835	0.352234	=
Cd52	protein_coding	CD52 antigen	4	134082448	134095082	-1	ENSMUSG00000000682	invariant	NO	NO	NO	NO	NO	NO	NO	NO	-3.18	-3.4	-8.5	-8.5	-6.11556	0.00894141	=	-6.26856	0.00894141	=	0.214616	1	=	5.12548e-15	1	=
Abhd15	protein_coding	abhydrolase domain containing 15	11	77515121	77538607	1	ENSMUSG00000000686	invariant	NO	NO	NO	NO	NO	NO	NO	NO	-1.26	-3.08	0.51	0.92	4.01809	4.73192e-23	=	1.77407	3.89151e-07	=	1.82906	0.00128926	=	-0.412231	0.118496	=
Hoxb6	protein_coding	homeobox B6	11	96292476	96301569	1	ENSMUSG00000000690	invariant	NO	NO	YES	NO	NO	NO	NO	NO	-4.9	-6.13	1.01	0.7	6.98003	1.56392e-28	=	5.97586	5.78936e-27	=	1.29381	1	=	0.311791	0.230986	=
Loxl3	protein_coding	lysyl oxidase-like 3	6	83034173	83052562	1	ENSMUSG00000000693	up_down	NO	YES	NO	NO	NO	NO	NO	NO	1.25	1.55	3.49	4.33	2.78653	1.02601e-32	+	2.24425	9.07088e-21	+	-0.29587	0.247013	=	-0.83816	7.69954e-05	-
Tcl1b5	protein_coding	T cell leukemia/lymphoma 1B, 5	12	105176358	105181143	1	ENSMUSG00000000701	invariant	NO	NO	NO	NO	NO	NO	NO	NO	-8.5	-5.28	-8.5	-8.5	-4.17667	0.502488	=	0	1	=	-3.90858	0.502488	=	5.12548e-15	1	=
Btn1a1	protein_coding	butyrophilin, subfamily 1, member A1	13	23456992	23465901	-1	ENSMUSG00000000706	invariant	NO	NO	NO	NO	NO	NO	NO	NO	-2.1	-2.95	-1.98	-2.79	0.162905	1	=	0.119314	1	=	0.849966	0.195373	=	0.808584	0.153582	=
Kat2b	protein_coding	K(lysine) acetyltransferase 2B	17	53566861	53672720	1	ENSMUSG00000000708	invariant	NO	NO	NO	NO	NO	NO	NO	NO	6.78	7.12	4.78	4.98	-2.14012	1.75409e-23	-	-1.99662	8.79052e-21	-	-0.339552	0.0988499	=	-0.19605	0.346191	=
Rab5b	protein_coding	RAB5B, member RAS oncogene family	10	128677193	128696268	-1	ENSMUSG00000000711	invariant	NO	NO	NO	NO	NO	NO	NO	NO	5.84	6.15	6.63	6.78	0.6248	0.00246574	=	0.787328	0.000145646	+	-0.309414	0.134668	=	-0.146887	0.474612	=
Cryba1	protein_coding	crystallin, beta A1	11	77718615	77725283	-1	ENSMUSG00000000724	invariant	NO	NO	NO	NO	NO	NO	NO	NO	-1.26	-2.33	-1.67	-2.28	0.0507424	1	=	-0.404461	0.370141	=	1.0719	0.0294307	=	0.618163	0.183258	=
Dnmt3l	protein_coding	DNA (cytosine-5-)-methyltransferase 3-like	10	78041947	78063622	1	ENSMUSG00000000730	down_up	NO	NO	NO	NO	NO	NO	NO	NO	7.98	8.15	1.31	-1.36	-9.51995	3.06372e-194	-	-6.67011	1.04985e-135	-	-0.174499	0.394527	=	2.67582	2.25221e-18	+
Aire	protein_coding	autoimmune regulator (autoimmune polyendocrinopathy candidiasis ectodermal dystrophy)	10	78030022	78043610	-1	ENSMUSG00000000731	down_up	NO	YES	NO	NO	NO	NO	NO	NO	6.48	6.81	-1.59	-3.13	-9.95738	1.6977e-173	-	-8.07712	3.20557e-149	-	-0.327677	0.111684	=	1.55369	0.00318237	+
Icosl	protein_coding	icos ligand	10	78069360	78079525	1	ENSMUSG00000000732	invariant	NO	NO	NO	NO	NO	NO	NO	NO	4.03	4.35	1.91	2.21	-2.14685	1.19996e-21	-	-2.11557	1.0871e-20	-	-0.322868	0.128924	=	-0.291621	0.200924	=
Spg7	protein_coding	spastic paraplegia 7 homolog (human)	8	123062942	123097760	1	ENSMUSG00000000738	invariant	NO	NO	NO	NO	NO	NO	NO	NO	6.33	5.94	6.38	6.41	0.4713	0.0223762	=	0.0483192	0.815191	=	0.390863	0.05855	=	-0.032116	0.876395	=
Sult5a1	protein_coding	sulfotransferase family 5A, member 1	8	123142847	123158315	-1	ENSMUSG00000000739	down_down	NO	NO	NO	NO	NO	NO	NO	NO	1.57	1.28	-3.94	-2.6	-3.89334	4.81869e-27	-	-5.53403	2.55854e-41	-	0.281998	0.277515	=	-1.36224	0.0452806	-
Rpl13	protein_coding	ribosomal protein L13	8	123102350	123105244	1	ENSMUSG00000000740	invariant	NO	NO	NO	NO	NO	NO	NO	NO	8.95	8.35	7.56	7.18	-1.17326	1.56734e-08	-	-1.39492	2.21325e-11	-	0.600931	0.00343079	=	0.379274	0.0645717	=
Chmp1a	protein_coding	charged multivesicular body protein 1A	8	123204264	123212763	-1	ENSMUSG00000000743	invariant	NO	NO	NO	NO	NO	NO	NO	NO	6.16	5.64	6.85	6.57	0.938909	6.15031e-06	+	0.686766	0.000891917	=	0.524628	0.0113328	=	0.272489	0.184769	=
Rpa1	protein_coding	replication protein A1	11	75298166	75348324	-1	ENSMUSG00000000751	invariant	NO	YES	NO	NO	NO	NO	NO	NO	8.76	8.67	7.87	8.01	-0.664474	0.00122464	=	-0.89409	1.45842e-05	-	0.0894669	0.662106	=	-0.140149	0.493772	=
Serpinf1	protein_coding	serine (or cysteine) peptidase inhibitor, clade F, member 1	11	75409769	75422701	-1	ENSMUSG00000000753	deg	NO	NO	NO	NO	NO	NO	YES	NO	2.47	1.46	2.34	4.28	2.81978	3.41365e-33	+	-0.126522	0.581979	=	1.00537	2.74497e-05	+	-1.94089	1.78544e-18	-
Tubgcp3	protein_coding	tubulin, gamma complex associated protein 3	8	12614277	12672248	-1	ENSMUSG00000000759	invariant	NO	NO	NO	NO	NO	NO	NO	NO	6.35	6	7.44	6.74	0.739887	0.000345736	=	1.09369	1.41007e-07	+	0.351445	0.0888424	=	0.705247	0.000619178	=
Oprm1	protein_coding	opioid receptor, mu 1	10	6758506	7038198	1	ENSMUSG00000000766	invariant	NO	NO	NO	NO	NO	NO	NO	NO	-8.5	-8.5	-3.44	-4.53	4.95839	0.128741	=	6.00647	0.00894141	=	-5.12548e-15	1	=	1.11317	0.282135	=
Polr3d	protein_coding	polymerase (RNA) III (DNA directed) polypeptide D	14	70438748	70443471	-1	ENSMUSG00000000776	invariant	NO	NO	NO	NO	NO	NO	NO	NO	5.18	5.16	4.88	5.25	0.0943139	0.650591	=	-0.297882	0.153017	=	0.0228226	0.914633	=	-0.369376	0.0752426	=
Tcf7	protein_coding	transcription factor 7, T cell specific	11	52252371	52283014	-1	ENSMUSG00000000782	invariant	NO	YES	NO	NO	NO	NO	NO	NO	6.83	6.69	4.33	4.49	-2.20358	1.3608e-24	-	-2.49652	1.66533e-30	-	0.136431	0.507452	=	-0.156512	0.455467	=
Ddx3x	protein_coding	DEAD/H (Asp-Glu-Ala-Asp/His) box polypeptide 3, X-linked	X	13280970	13294052	1	ENSMUSG00000000787	invariant	NO	NO	NO	NO	NO	NO	NO	NO	10.04	10.19	9.59	9.6	-0.587609	0.00417077	=	-0.446141	0.0293966	=	-0.151144	0.459803	=	-0.00967652	0.962311	=
Il12rb1	protein_coding	interleukin 12 receptor, beta 1	8	70808449	70821424	1	ENSMUSG00000000791	invariant	NO	NO	NO	NO	NO	NO	NO	YES	1.34	-0.41	-3.19	-2.89	-2.49323	2.27908e-08	=	-4.54374	2.58043e-32	=	1.75254	2.31224e-09	=	-0.298743	0.707153	=
Slc5a5	protein_coding	solute carrier family 5 (sodium iodide symporter), member 5	8	70882889	70892757	-1	ENSMUSG00000000792	invariant	NO	NO	NO	NO	NO	NO	NO	NO	1.11	-0.06	0.53	-0.17	-0.115306	0.778291	=	-0.579684	0.0297761	=	1.17395	4.81739e-05	+	0.709898	0.0123279	=
Kcnn3	protein_coding	potassium intermediate/small conductance calcium-activated channel, subfamily N, member 3	3	89520164	89675132	1	ENSMUSG00000000794	deg	NO	NO	NO	NO	NO	NO	NO	NO	0.57	-0.28	5.16	6.29	6.57872	3.47159e-120	+	4.58879	1.16513e-69	+	0.859678	0.00565171	+	-1.12996	6.03858e-08	-
Usp32	protein_coding	ubiquitin specific peptidase 32	11	84984442	85140161	-1	ENSMUSG00000000804	invariant	NO	NO	NO	NO	NO	NO	NO	NO	6.99	6.71	6.53	6.57	-0.138507	0.500633	=	-0.461605	0.0249473	=	0.283386	0.168369	=	-0.0397108	0.847191	=
Car4	protein_coding	carbonic anhydrase 4	11	84957786	84966044	1	ENSMUSG00000000805	invariant	NO	NO	NO	NO	NO	NO	NO	NO	2.02	1.96	-1.63	-1.96	-3.92898	2.59337e-34	-	-3.65455	3.30394e-32	-	0.0640309	0.805892	=	0.338404	0.501832	=
Txnrd3	protein_coding	thioredoxin reductase 3	6	89643988	89675529	1	ENSMUSG00000000811	invariant	NO	NO	NO	NO	NO	NO	NO	NO	3.39	3.9	3.66	3.6	-0.306453	0.150759	=	0.274515	0.204474	=	-0.51534	0.0174403	=	0.0656171	0.761001	=
Fasl	protein_coding	Fas ligand (TNF superfamily, member 6)	1	161780689	161788495	-1	ENSMUSG00000000817	invariant	NO	NO	NO	NO	NO	NO	NO	NO	-8.5	-8.5	-1.27	-2.35	7.16921	1.54285e-05	=	8.19043	4.08541e-09	=	-5.12548e-15	1	=	1.08469	0.0210435	=
Znf512b	protein_coding	zinc finger protein 512B	2	181582103	181592803	-1	ENSMUSG00000000823	invariant	NO	NO	NO	NO	NO	NO	NO	NO	5.56	5.6	7.06	7.1	1.49415	1.10697e-12	+	1.50046	9.69832e-13	+	-0.0412833	0.843568	=	-0.0349784	0.864905	=
Dnajc5	protein_coding	DnaJ (Hsp40) homolog, subfamily C, member 5	2	181520485	181555133	1	ENSMUSG00000000826	invariant	NO	NO	NO	NO	NO	NO	NO	NO	6.68	6.89	7.66	7.46	0.573229	0.00533573	=	0.975966	2.44754e-06	+	-0.203169	0.323525	=	0.199568	0.330201	=
Tpd52l2	protein_coding	tumor protein D52-like 2	2	181497142	181517966	1	ENSMUSG00000000827	invariant	NO	NO	NO	NO	NO	NO	NO	NO	6.7	6.74	6.45	6.51	-0.228788	0.265901	=	-0.24736	0.229422	=	-0.0400756	0.846156	=	-0.0586483	0.77578	=
Fmr1	protein_coding	fragile X mental retardation syndrome 1	X	68678541	68717963	1	ENSMUSG00000000838	invariant	NO	NO	NO	NO	NO	NO	NO	NO	7.32	7.52	7.15	7.42	-0.103952	0.612268	=	-0.164968	0.421615	=	-0.202763	0.323298	=	-0.263779	0.198432	=
Bcl11a	protein_coding	B cell CLL/lymphoma 11A (zinc finger protein)	11	24078056	24174123	1	ENSMUSG00000000861	up_up	NO	YES	NO	NO	NO	YES	NO	NO	3.11	3.31	6.08	5.18	1.86849	5.52552e-18	+	2.96351	3.72311e-39	+	-0.191879	0.38386	=	0.903141	1.39972e-05	+
Il4	protein_coding	interleukin 4	11	53602982	53618669	-1	ENSMUSG00000000869	invariant	NO	YES	NO	NO	NO	NO	NO	NO	0.63	0.6	2.45	2.11	1.51028	1.80545e-09	+	1.82014	8.72352e-13	+	0.0355638	0.964183	=	0.345483	0.127114	=
Pxmp4	protein_coding	peroxisomal membrane protein 4	2	154585758	154603708	-1	ENSMUSG00000000876	invariant	NO	NO	NO	NO	NO	NO	NO	NO	3.53	3.72	4.07	4.07	0.352161	0.0974938	=	0.534146	0.0126864	=	-0.182381	0.401922	=	-0.000397782	1	=
Dlg3	protein_coding	discs, large homolog 3 (Drosophila)	X	100767722	100818410	1	ENSMUSG00000000881	invariant	NO	NO	NO	NO	NO	NO	NO	NO	5.17	5.63	6.2	5.79	0.15799	0.444976	=	1.02942	8.34898e-07	+	-0.457763	0.0278816	=	0.413667	0.0449072	=
Gnb1l	protein_coding	guanine nucleotide binding protein (G protein), beta polypeptide 1-like	16	18498768	18566679	1	ENSMUSG00000000884	invariant	NO	NO	NO	NO	NO	NO	NO	NO	3.48	3.32	3.05	2.95	-0.368126	0.0918296	=	-0.438826	0.0432748	=	0.165984	0.451091	=	0.095288	0.66755	=
Dbh	protein_coding	dopamine beta hydroxylase	2	27165233	27183200	1	ENSMUSG00000000889	invariant	NO	NO	NO	NO	NO	NO	NO	NO	-8.5	-8.5	-3.07	-3.76	5.74572	0.0172979	=	6.37979	0.00242129	=	-5.12548e-15	1	=	0.697619	0.523805	=
Mmp11	protein_coding	matrix metallopeptidase 11	10	75923222	75932502	-1	ENSMUSG00000000901	invariant	NO	NO	NO	NO	NO	NO	NO	NO	5.64	5.95	3.86	4.61	-1.33957	1.94871e-10	-	-1.78256	7.94954e-17	-	-0.304903	0.141127	=	-0.747914	0.000381677	=
Smarcb1	protein_coding	SWI/SNF related, matrix associated, actin dependent regulator of chromatin, subfamily b, member 1	10	75896769	75921617	-1	ENSMUSG00000000902	invariant	NO	NO	NO	NO	NO	NO	NO	NO	6.77	6.9	7.43	7.26	0.366681	0.0742837	=	0.665021	0.00125545	=	-0.128599	0.532052	=	0.169742	0.407764	=
Vpreb3	protein_coding	pre-B lymphocyte gene 3	10	75943057	75949657	1	ENSMUSG00000000903	invariant	NO	NO	NO	NO	NO	NO	NO	NO	1.41	1.24	-3.31	-2.79	-4.03564	1.29857e-27	-	-4.73584	1.78068e-33	-	0.172903	0.523697	=	-0.528833	0.451618	=
Hip1r	protein_coding	huntingtin interacting protein 1 related	5	123973628	124005558	1	ENSMUSG00000000915	invariant	NO	NO	NO	NO	NO	NO	NO	NO	4.95	4.98	5.2	4.67	-0.310338	0.136994	=	0.255288	0.220903	=	-0.0287386	0.892834	=	0.53689	0.00991482	=
Nsun5	protein_coding	NOL1/NOP2/Sun domain family, member 5	5	135369953	135376805	1	ENSMUSG00000000916	invariant	NO	NO	NO	NO	NO	NO	NO	NO	4.96	4.79	4.28	4.11	-0.680696	0.00120693	=	-0.679882	0.00120824	=	0.171813	0.412588	=	0.172628	0.412201	=
Top1mt	protein_coding	DNA topoisomerase 1, mitochondrial	15	75657035	75678800	-1	ENSMUSG00000000934	invariant	NO	NO	NO	NO	NO	NO	NO	NO	3.48	3.3	4	3.82	0.5279	0.0138697	=	0.517446	0.0159404	=	0.18387	0.403414	=	0.173426	0.413025	=
Hoxa10	protein_coding	homeobox A10	6	52231197	52240854	-1	ENSMUSG00000000938	invariant	NO	NO	NO	NO	NO	NO	NO	NO	-1.26	-1.11	-1.67	-2.89	-1.79441	0.000305088	=	-0.404461	0.370141	=	-0.155641	0.749303	=	1.23514	0.0166986	=
Hoxa4	protein_coding	homeobox A4	6	52189671	52191753	-1	ENSMUSG00000000942	invariant	NO	NO	NO	NO	NO	NO	NO	NO	-3.65	-4.05	0.53	0.55	4.63256	3.39709e-22	=	4.20365	5.22698e-18	=	0.400861	0.759851	=	-0.0252422	0.942624	=
Gm38393	protein_coding	predicted gene, 38393	7	59974149	60005064	-1	ENSMUSG00000000948	invariant	NO	NO	NO	NO	NO	NO	NO	NO	6.47	6.77	4.85	4.45	-2.32852	4.71645e-27	-	-1.6202	1.77852e-14	-	-0.302482	0.142013	=	0.405842	0.0518776	=
Mmp14	protein_coding	matrix metallopeptidase 14 (membrane-inserted)	14	54431612	54441265	1	ENSMUSG00000000957	up_down	NO	YES	NO	NO	NO	NO	YES	NO	3.75	3.91	5.55	6.92	3.0114	8.79026e-42	+	1.80112	6.24399e-17	+	-0.160925	0.455547	=	-1.37121	5.56016e-11	-
Slc7a7	protein_coding	solute carrier family 7 (cationic amino acid transporter, y+ system), member 7	14	54369442	54417780	-1	ENSMUSG00000000958	invariant	NO	NO	NO	NO	NO	NO	NO	NO	6.42	6.74	2.08	2.03	-4.71397	2.9058e-82	-	-4.34417	1.58509e-72	-	-0.320865	0.119446	=	0.0489158	0.837772	=
Oxa1l	protein_coding	oxidase assembly 1-like	14	54360841	54369673	1	ENSMUSG00000000959	invariant	NO	NO	NO	NO	NO	NO	NO	NO	6.67	6.66	6.73	6.59	-0.0696447	0.73514	=	0.0646192	0.753792	=	0.00374165	0.986198	=	0.138006	0.501837	=
Heatr6	protein_coding	HEAT repeat containing 6	11	83753696	83783754	1	ENSMUSG00000000976	invariant	NO	NO	NO	NO	NO	NO	NO	NO	5.98	5.75	5.98	5.9	0.145679	0.480871	=	0.00540615	0.980168	=	0.224841	0.277382	=	0.0845688	0.682046	=
Ccl3	protein_coding	chemokine (C-C motif) ligand 3	11	83647844	83649355	-1	ENSMUSG00000000982	invariant	NO	YES	NO	NO	NO	NO	NO	NO	-0.5	-2.1	-8.5	-8.5	-7.42495	2.47519e-06	=	-8.96881	1.98699e-14	=	1.60555	0.000289093	=	5.12548e-15	1	=
Icam4	protein_coding	intercellular adhesion molecule 4, Landsteiner-Wiener blood group	9	21029373	21030531	1	ENSMUSG00000001014	invariant	NO	NO	NO	NO	NO	NO	NO	NO	-1.16	-0.53	-5.6	-4.53	-4.04592	1.09658e-12	=	-4.5333	7.42892e-10	=	-0.636193	0.124294	=	-1.13491	0.692096	=
Ilf2	protein_coding	interleukin enhancer binding factor 2	3	90476126	90488379	1	ENSMUSG00000001016	invariant	NO	NO	NO	NO	NO	NO	NO	YES	7.77	7.66	8.07	7.82	0.159084	0.437617	=	0.30063	0.142585	=	0.109062	0.594939	=	0.250608	0.221193	=
Chtop	protein_coding	chromatin target of PRMT1	3	90498956	90509498	-1	ENSMUSG00000001017	invariant	NO	NO	NO	NO	NO	NO	NO	NO	7.46	7.72	7.92	7.81	0.0875953	0.669131	=	0.463698	0.023955	=	-0.260696	0.203964	=	0.115407	0.573152	=
Snapin	protein_coding	SNAP-associated protein	3	90488026	90491033	-1	ENSMUSG00000001018	invariant	NO	NO	NO	NO	NO	NO	NO	NO	5.77	5.7	5.42	5.5	-0.201096	0.331205	=	-0.349608	0.0915351	=	0.0735909	0.723279	=	-0.0749213	0.71785	=
S100a4	protein_coding	S100 calcium binding protein A4	3	90603771	90606045	1	ENSMUSG00000001020	invariant	NO	NO	NO	NO	NO	NO	NO	NO	-2.54	-1.26	-1.59	-0.26	1.0019	0.00570313	=	0.963707	0.0742126	=	-1.29138	0.013932	=	-1.33123	0.000134283	=
S100a3	protein_coding	S100 calcium binding protein A3	3	90560578	90602702	1	ENSMUSG00000001021	invariant	NO	NO	NO	NO	NO	NO	NO	NO	-1.43	-2.82	-3.44	-2.89	-0.0672307	1	=	-2.02638	0.00057344	=	1.4002	0.0140563	=	-0.558617	0.430494	=
S100a5	protein_coding	S100 calcium binding protein A5	3	90608523	90611780	1	ENSMUSG00000001023	invariant	NO	NO	NO	NO	NO	NO	NO	NO	-8.5	-8.5	-6.42	-6.28	3.09129	1	=	2.87357	1	=	-5.12548e-15	1	=	-0.165588	1	=
S100a6	protein_coding	S100 calcium binding protein A6 (calcyclin)	3	90612882	90624181	1	ENSMUSG00000001025	up_down	NO	NO	NO	NO	NO	NO	NO	NO	2.91	2.96	3.21	5.21	2.24978	2.29476e-24	+	0.301063	0.174537	=	-0.0512811	0.820775	=	-2.00001	2.23372e-20	-
Scn4a	protein_coding	sodium channel, voltage-gated, type IV, alpha	11	106318592	106353288	-1	ENSMUSG00000001027	invariant	NO	NO	NO	NO	NO	NO	NO	NO	-1.11	-2.1	-5.6	-3.57	-1.48995	0.0191693	=	-4.58205	4.26767e-10	=	0.990673	0.0438256	=	-2.11427	0.118117	=
Icam2	protein_coding	intercellular adhesion molecule 2	11	106377656	106388075	-1	ENSMUSG00000001029	invariant	NO	NO	NO	NO	NO	NO	NO	NO	-0.05	-0.97	-4.7	-2.89	-1.93153	7.67142e-05	=	-4.70394	1.7274e-17	=	0.926447	0.00810096	=	-1.8524	0.0384743	=
Mapk7	protein_coding	mitogen-activated protein kinase 7	11	61488812	61494406	-1	ENSMUSG00000001034	invariant	NO	NO	NO	NO	NO	NO	NO	NO	5.85	5.48	6.26	6.15	0.676206	0.00110229	=	0.412909	0.0457208	=	0.367235	0.0766212	=	0.103942	0.613851	=
Epn2	protein_coding	epsin 2	11	61517249	61579687	-1	ENSMUSG00000001036	invariant	NO	NO	NO	NO	NO	NO	NO	NO	6.72	6.5	6.02	6.86	0.359362	0.0806496	=	-0.700362	0.000703868	=	0.219947	0.285522	=	-0.839779	4.8937e-05	-
B9d1	protein_coding	B9 protein domain 1	11	61505144	61512931	1	ENSMUSG00000001039	invariant	NO	NO	NO	NO	NO	NO	NO	NO	4.42	4.32	5.25	5.45	1.13332	7.30188e-08	+	0.833882	7.31436e-05	+	0.0963594	0.650718	=	-0.203075	0.32673	=
Sec24b	protein_coding	Sec24 related gene family, member B (S. cerevisiae)	3	129982759	130061553	-1	ENSMUSG00000001052	invariant	NO	NO	NO	NO	NO	NO	NO	NO	6.04	6.02	6.77	6.93	0.907901	1.17721e-05	+	0.728136	0.000433169	=	0.0227426	0.913352	=	-0.157022	0.444429	=
N4bp3	protein_coding	NEDD4 binding protein 3	11	51643063	51650842	-1	ENSMUSG00000001053	down_down	NO	NO	NO	NO	NO	NO	NO	NO	5.46	5.32	3.38	4.52	-0.793748	0.000147638	-	-2.08902	8.78026e-22	-	0.146189	0.482546	=	-1.1491	6.66848e-08	-
Rmnd5b	protein_coding	required for meiotic nuclear division 5 homolog B (S. cerevisiae)	11	51623671	51635896	-1	ENSMUSG00000001054	invariant	NO	NO	NO	NO	NO	NO	NO	NO	6.2	5.86	4.88	5.5	-0.359114	0.0825357	=	-1.31906	3.3519e-10	-	0.342393	0.097699	=	-0.617559	0.00295374	=
Nhp2	protein_coding	NHP2 ribonucleoprotein	11	51619735	51623714	1	ENSMUSG00000001056	invariant	NO	NO	NO	NO	NO	NO	NO	NO	7.66	7.35	6.25	6.16	-1.18449	1.24467e-08	-	-1.41243	1.41621e-11	-	0.313744	0.126442	=	0.0858043	0.677122	=
Vps9d1	protein_coding	VPS9 domain containing 1	8	123242356	123254348	-1	ENSMUSG00000001062	invariant	NO	NO	NO	NO	NO	NO	NO	NO	3.78	3.15	5.74	5.26	2.10549	7.30462e-22	+	1.95609	1.39854e-19	+	0.625618	0.00394253	=	0.476235	0.0214231	=
Zfp276	protein_coding	zinc finger protein (C2H2 type) 276	8	123254195	123269745	1	ENSMUSG00000001065	invariant	NO	NO	NO	NO	NO	NO	NO	NO	3.67	3.55	4.77	4.45	0.907603	2.00341e-05	+	1.10417	2.34445e-07	+	0.123346	0.56844	=	0.319922	0.125489	=
C1ql4	protein_coding	complement component 1, q subcomponent-like 4	15	99084686	99087817	-1	ENSMUSG00000001076	invariant	NO	NO	NO	NO	NO	NO	NO	NO	-1.07	-0.57	-0.48	-2.21	-1.64285	6.4902e-05	=	0.585856	0.129859	=	-0.49153	0.209717	=	1.73774	9.70011e-06	=
Mfsd10	protein_coding	major facilitator superfamily domain containing 10	5	34633642	34637212	-1	ENSMUSG00000001082	invariant	NO	NO	NO	NO	NO	NO	NO	NO	5.72	5.91	4.15	4.63	-1.27911	1.16037e-09	-	-1.57174	1.35344e-13	-	-0.188643	0.362551	=	-0.481279	0.0216383	=
Luzp1	protein_coding	leucine zipper protein 1	4	136469761	136554780	1	ENSMUSG00000001089	invariant	NO	NO	NO	NO	NO	NO	NO	NO	7.57	7.77	6.52	6.81	-0.959714	3.47922e-06	-	-1.05133	3.96812e-07	-	-0.200581	0.32819	=	-0.292201	0.155061	=
Slc13a2	protein_coding	solute carrier family 13 (sodium-dependent dicarboxylate transporter), member 2	11	78397087	78422217	-1	ENSMUSG00000001095	invariant	NO	NO	NO	NO	NO	NO	NO	NO	-2.01	-2.03	-8.5	-8.5	-7.49494	1.3552e-06	=	-7.45064	1.54285e-05	=	0.0183722	1	=	5.12548e-15	1	=
Kctd10	protein_coding	potassium channel tetramerisation domain containing 10	5	114363567	114380508	-1	ENSMUSG00000001098	invariant	NO	NO	NO	NO	NO	NO	NO	NO	4.64	4.62	5.7	6.07	1.44746	6.87388e-12	+	1.06069	4.46994e-07	+	0.0192556	0.92972	=	-0.367519	0.0748479	=
Poldip2	protein_coding	polymerase (DNA-directed), delta interacting protein 2	11	78512193	78522736	1	ENSMUSG00000001100	invariant	NO	NO	NO	NO	NO	NO	NO	NO	6.7	6.77	6.4	6.48	-0.291948	0.155772	=	-0.300338	0.144593	=	-0.0659354	0.749095	=	-0.0743265	0.718042	=
Sebox	protein_coding	SEBOX homeobox	11	78503447	78505081	1	ENSMUSG00000001103	invariant	NO	NO	NO	NO	NO	NO	NO	NO	-3.4	-3.58	-4.15	-2.89	0.700455	0.523805	=	-0.764898	0.401742	=	0.184889	1	=	-1.28301	0.133184	=
Ift20	protein_coding	intraflagellar transport 20	11	78536361	78541737	1	ENSMUSG00000001105	invariant	NO	NO	NO	NO	NO	NO	NO	NO	5.01	4.91	5.21	5.09	0.176789	0.396177	=	0.199568	0.338462	=	0.10166	0.628111	=	0.124442	0.549064	=
Col6a1	protein_coding	collagen, type VI, alpha 1	10	76708792	76726168	-1	ENSMUSG00000001119	up_down	NO	NO	NO	NO	NO	NO	NO	NO	0.87	1.95	5.37	6.88	4.92746	1.22757e-87	+	4.49797	2.62771e-69	+	-1.0817	2.51638e-05	-	-1.51127	6.20819e-13	-
Pcbp3	protein_coding	poly(rC) binding protein 3	10	76761857	76961887	-1	ENSMUSG00000001120	invariant	NO	NO	NO	NO	NO	NO	NO	NO	4.93	4.79	5.48	5.08	0.290274	0.163718	=	0.552331	0.00807486	=	0.13967	0.505887	=	0.401731	0.0526247	=
Lgals9	protein_coding	lectin, galactose binding, soluble 9	11	78962974	78984946	-1	ENSMUSG00000001123	down_down	NO	YES	NO	NO	NO	NO	NO	NO	3.65	3.1	0.02	1.23	-1.87644	1.50093e-15	-	-3.63789	2.24341e-45	-	0.551047	0.0115215	=	-1.2106	4.67233e-06	-
Araf	protein_coding	v-raf murine sarcoma 3611 viral oncogene homolog	X	20797814	20860519	1	ENSMUSG00000001127	invariant	NO	NO	NO	NO	NO	NO	NO	NO	6.15	6.39	6.61	6.69	0.295663	0.150752	=	0.460552	0.0256063	=	-0.242786	0.239481	=	-0.0778982	0.704802	=
Cfp	protein_coding	complement factor properdin	X	20925454	20931555	-1	ENSMUSG00000001128	invariant	NO	NO	NO	NO	NO	NO	NO	NO	2.42	2.68	4.25	3.58	0.902409	3.76125e-05	+	1.82538	4.50357e-16	+	-0.251647	0.272587	=	0.671334	0.00152573	=
Timp1	protein_coding	tissue inhibitor of metalloproteinase 1	X	20870166	20874735	1	ENSMUSG00000001131	deg	NO	NO	NO	NO	NO	NO	NO	NO	3.72	3.29	0.98	2.58	-0.709799	0.00122956	=	-2.74154	2.66591e-30	-	0.434402	0.0453961	=	-1.59744	1.35201e-11	-
Uxt	protein_coding	ubiquitously expressed transcript	X	20941722	20962017	-1	ENSMUSG00000001134	invariant	NO	NO	NO	NO	NO	NO	NO	NO	3.83	3.69	3.24	3.33	-0.35859	0.0949483	=	-0.585396	0.00661771	=	0.137671	0.524537	=	-0.0891366	0.681843	=
Cnnm3	protein_coding	cyclin M3	1	36511867	36528237	1	ENSMUSG00000001138	invariant	NO	NO	NO	NO	NO	NO	NO	NO	5.47	5.79	5.69	5.61	-0.182173	0.378365	=	0.218546	0.29188	=	-0.322038	0.120712	=	0.0786793	0.703825	=
Lman2l	protein_coding	lectin, mannose-binding 2-like	1	36419871	36445271	-1	ENSMUSG00000001143	invariant	NO	NO	NO	NO	NO	NO	NO	NO	5.39	5.21	6	5.94	0.726184	0.000472644	=	0.617027	0.00295863	=	0.177134	0.395193	=	0.067979	0.742026	=
Mcm3ap	protein_coding	minichromosome maintenance deficient 3 (S. cerevisiae) associated protein	10	76468971	76515856	1	ENSMUSG00000001150	invariant	NO	NO	NO	NO	NO	NO	NO	NO	7.73	7.68	6.66	6.67	-1.00219	1.29431e-06	-	-1.07401	2.22253e-07	-	0.0534822	0.794462	=	-0.0183383	0.929322	=
Pcnt	protein_coding	pericentrin (kendrin)	10	76351254	76442912	-1	ENSMUSG00000001151	invariant	NO	NO	NO	NO	YES	NO	NO	NO	7.26	7.56	6.31	6.26	-1.30601	3.76847e-10	-	-0.956312	3.90229e-06	-	-0.301579	0.14195	=	0.0481141	0.815589	=
Ftcd	protein_coding	formiminotransferase cyclodeaminase	10	76575648	76590338	1	ENSMUSG00000001155	invariant	NO	NO	NO	NO	NO	NO	NO	NO	-2.68	-2.51	-4.4	-3.57	-1.07771	0.111707	=	-1.74877	0.0419754	=	-0.172406	1	=	-0.847373	0.593113	=
Mxd1	protein_coding	MAX dimerization protein 1	6	86647044	86669159	-1	ENSMUSG00000001156	invariant	NO	NO	NO	NO	NO	NO	NO	NO	2.63	2.92	4.74	4.2	1.28088	3.63967e-09	+	2.11637	3.39439e-21	+	-0.294229	0.192899	=	0.541261	0.00975832	=
Gmcl1	protein_coding	germ cell-less homolog 1 (Drosophila)	6	86691768	86733378	-1	ENSMUSG00000001157	invariant	NO	NO	NO	NO	NO	NO	NO	NO	5.74	5.83	5.31	5.26	-0.571534	0.00584883	=	-0.428458	0.0388408	=	-0.0925133	0.655842	=	0.0505624	0.80816	=
Snrnp27	protein_coding	small nuclear ribonucleoprotein 27 (U4/U6.U5)	6	86675221	86684522	-1	ENSMUSG00000001158	invariant	NO	NO	NO	NO	NO	NO	NO	NO	5.97	5.8	5.36	5.23	-0.562652	0.0066692	=	-0.610898	0.00322875	=	0.170154	0.411127	=	0.121909	0.55664	=
Oas1c	protein_coding	2'-5' oligoadenylate synthetase 1C	5	120800194	120812514	-1	ENSMUSG00000001166	down_up	NO	NO	NO	NO	NO	NO	NO	NO	2.83	2.17	-0.25	-1.4	-3.57281	7.67245e-33	-	-3.07859	1.36051e-31	-	0.661861	0.00383963	=	1.15637	0.000804098	+
Oas1h	protein_coding	2'-5' oligoadenylate synthetase 1H	5	120861421	120873506	1	ENSMUSG00000001168	invariant	NO	NO	NO	NO	NO	NO	NO	NO	-0.81	-1.34	-6.42	-8.5	-8.18702	4.26767e-10	=	-5.78184	3.33429e-12	=	0.530941	0.220682	=	3.0901	1	=
Ocrl	protein_coding	oculocerebrorenal syndrome of Lowe	X	47912387	47965868	1	ENSMUSG00000001173	invariant	NO	NO	NO	NO	NO	NO	NO	NO	6.42	6.79	6.14	6.34	-0.452053	0.0281402	=	-0.278003	0.177474	=	-0.377186	0.0672316	=	-0.203138	0.323672	=
Calm1	protein_coding	calmodulin 1	12	100199435	100209806	1	ENSMUSG00000001175	invariant	NO	NO	NO	NO	NO	NO	NO	NO	8.13	8.32	9.36	9.71	1.38404	3.02912e-11	+	1.22715	3.38855e-09	+	-0.193807	0.344194	=	-0.350701	0.0866285	=
Agpat3	protein_coding	1-acylglycerol-3-phosphate O-acyltransferase 3	10	78269178	78352489	-1	ENSMUSG00000001211	invariant	NO	NO	NO	NO	NO	NO	NO	NO	5.54	5.63	6.51	7.07	1.43862	6.80184e-12	+	0.975071	2.82216e-06	+	-0.0935619	0.652947	=	-0.557113	0.00679266	=
Slc26a3	protein_coding	solute carrier family 26, member 3	12	31390871	31473917	1	ENSMUSG00000001225	invariant	NO	NO	NO	NO	NO	NO	NO	NO	-2.83	-4.74	-3.94	-3	1.77729	0.0660007	=	-1.12549	0.227948	=	1.94585	0.0443061	=	-0.950688	0.186747	=
Sema6b	protein_coding	sema domain, transmembrane domain (TM), and cytoplasmic domain, (semaphorin) 6B	17	56123085	56140343	-1	ENSMUSG00000001227	invariant	NO	NO	NO	NO	NO	NO	NO	NO	2.37	2.33	2.92	2.31	-0.0270837	0.911627	=	0.556729	0.0136486	=	0.0316314	0.908494	=	0.615468	0.00535228	=
Uhrf1	protein_coding	ubiquitin-like, containing PHD and RING finger domains, 1	17	56303321	56323486	1	ENSMUSG00000001228	invariant	NO	NO	NO	NO	NO	NO	NO	NO	8.21	8.52	8.21	8.11	-0.40961	0.0456957	=	-0.00232546	0.991147	=	-0.308925	0.1317	=	0.0983591	0.630942	=
Dpp9	protein_coding	dipeptidylpeptidase 9	17	56186682	56218889	-1	ENSMUSG00000001229	invariant	NO	NO	NO	NO	NO	NO	NO	NO	6.03	6.02	6.42	6.44	0.425468	0.0391003	=	0.3859	0.061527	=	0.0176435	0.93298	=	-0.0219247	0.915607	=
Ramp2	protein_coding	receptor (calcitonin) activity modifying protein 2	11	101246028	101259546	1	ENSMUSG00000001240	up_up	NO	NO	NO	NO	NO	NO	NO	NO	0.45	-0.37	2.37	2.07	2.43848	5.39506e-19	+	1.91765	1.31102e-13	+	0.819128	0.00857799	+	0.298597	0.189305	=
Lsr	protein_coding	lipolysis stimulated lipoprotein receptor	7	30957775	30973464	-1	ENSMUSG00000001247	down_down	NO	NO	NO	NO	NO	NO	NO	NO	4.21	4.26	2.13	3.01	-1.24895	7.63042e-09	-	-2.08131	2.18547e-20	-	-0.0470956	0.827588	=	-0.879492	7.67801e-05	-
Gramd1a	protein_coding	GRAM domain containing 1A	7	31130127	31155896	-1	ENSMUSG00000001248	invariant	NO	NO	NO	NO	NO	NO	NO	NO	5.36	4.91	7.45	7.12	2.20789	9.46527e-25	+	2.08995	1.58623e-22	+	0.449455	0.0312686	=	0.331521	0.106156	=
Hpn	protein_coding	hepsin	7	31098725	31115290	-1	ENSMUSG00000001249	invariant	NO	NO	NO	NO	NO	NO	NO	NO	2.42	2.13	-1.93	-1.75	-3.8853	1.73791e-35	-	-4.35795	1.10093e-43	-	0.287605	0.215661	=	-0.185456	0.729274	=
Gabrg1	protein_coding	gamma-aminobutyric acid (GABA) A receptor, subunit gamma 1	5	70751047	70842617	-1	ENSMUSG00000001260	up_down	NO	NO	NO	NO	NO	NO	YES	NO	-4.36	-6.13	1.01	2.66	8.93798	5.78191e-67	+	5.40581	5.05213e-26	+	1.85407	0.628704	=	-1.65266	2.47712e-12	-
Ckb	protein_coding	creatine kinase, brain	12	111669355	111672338	-1	ENSMUSG00000001270	up_down	NO	NO	NO	NO	NO	NO	NO	NO	7.14	7.02	9.57	10.6	3.57737	2.68325e-56	+	2.4312	1.77169e-29	+	0.116367	0.571326	=	-1.02981	6.13162e-07	-
Sp1	protein_coding	trans-acting transcription factor 1	15	102406143	102436404	1	ENSMUSG00000001280	invariant	NO	YES	NO	NO	NO	NO	NO	NO	8.25	8.48	7.1	7.29	-1.1888	1.01632e-08	-	-1.15175	2.8324e-08	-	-0.228464	0.264763	=	-0.191419	0.350713	=
Itgb7	protein_coding	integrin beta 7	15	102215995	102231935	-1	ENSMUSG00000001281	down_down	NO	NO	NO	NO	NO	NO	NO	NO	4.65	5.55	-0.31	-0.62	-6.16627	5.21178e-106	-	-4.96826	1.84262e-76	-	-0.892868	2.11561e-05	-	0.305096	0.330272	=
Myg1	protein_coding	melanocyte proliferating gene 1	15	102331709	102338139	1	ENSMUSG00000001285	invariant	NO	NO	NO	NO	NO	NO	NO	NO	5.19	5.39	5.8	5.9	0.50495	0.0147744	=	0.609257	0.00339459	=	-0.198126	0.34172	=	-0.0938201	0.649588	=
Rarg	protein_coding	retinoic acid receptor, gamma	15	102234938	102257517	-1	ENSMUSG00000001288	down_down	NO	YES	YES	NO	YES	NO	NO	NO	6.61	6.7	3.21	4.03	-2.67687	2.86955e-34	-	-3.40252	3.09629e-50	-	-0.0906615	0.660017	=	-0.816332	0.000130164	-
Pfdn5	protein_coding	prefoldin 5	15	102326116	102331873	1	ENSMUSG00000001289	invariant	NO	NO	NO	NO	NO	NO	NO	NO	5.25	5.24	6.22	6.13	0.891937	1.80956e-05	+	0.971054	3.24594e-06	+	0.00846368	0.969413	=	0.0875819	0.670864	=
Efnb2	protein_coding	ephrin B2	8	8617434	8660773	-1	ENSMUSG00000001300	invariant	NO	NO	NO	NO	NO	YES	NO	NO	3.69	3.63	8.03	7.67	4.03947	1.04218e-67	+	4.34186	1.1706e-75	+	0.0623927	0.776801	=	0.3648	0.0751706	=
Rrp15	protein_coding	ribosomal RNA processing 15 homolog (S. cerevisiae)	1	186720978	186749358	-1	ENSMUSG00000001305	invariant	NO	NO	NO	NO	NO	NO	NO	NO	6.38	6.05	4.97	5.06	-0.990141	2.04916e-06	-	-1.41204	1.86275e-11	-	0.329524	0.110485	=	-0.0923741	0.657327	=
Rnd2	protein_coding	Rho family GTPase 2	11	101464999	101471853	1	ENSMUSG00000001313	up_up	NO	NO	NO	NO	NO	NO	NO	NO	4.04	3.81	5.84	4.98	1.1708	3.3999e-08	+	1.79344	6.23618e-17	+	0.231952	0.278991	=	0.854601	4.00387e-05	+
Srr	protein_coding	serine racemase	11	74906359	74925948	-1	ENSMUSG00000001323	invariant	NO	NO	NO	NO	NO	NO	NO	NO	2.29	1.84	4.85	4.86	3.01364	2.06904e-38	+	2.56179	3.98511e-29	+	0.447279	0.0590948	=	-0.00452271	0.984426	=
Sync	protein_coding	syncoilin	4	129287617	129308559	1	ENSMUSG00000001333	invariant	NO	NO	NO	NO	NO	NO	NO	NO	0.24	1.06	-0.43	0.94	-0.120901	0.644484	=	-0.671174	0.033733	=	-0.821373	0.00408254	-	-1.37204	8.34846e-07	-
Fndc5	protein_coding	fibronectin type III domain containing 5	4	129136999	129144593	1	ENSMUSG00000001334	invariant	NO	NO	NO	NO	NO	NO	YES	NO	1.55	1.91	1.25	2.02	0.11171	0.640119	=	-0.302432	0.22964	=	-0.360307	0.146966	=	-0.774529	0.00104066	-
Acp5	protein_coding	acid phosphatase 5, tartrate resistant	9	22126731	22135746	-1	ENSMUSG00000001348	down_up	NO	NO	YES	NO	NO	NO	NO	NO	2.78	2.95	-1.18	-2.89	-5.85438	1.08871e-63	-	-3.96874	4.06555e-43	-	-0.167656	0.455734	=	1.71901	0.000303319	+
Cnn1	protein_coding	calponin 1	9	22099281	22109630	1	ENSMUSG00000001349	deg	NO	NO	NO	NO	NO	NO	NO	NO	0.99	-0.19	-1.1	2.69	2.87739	1.49818e-27	+	-2.08789	2.71487e-11	-	1.17261	7.52333e-05	+	-3.79301	1.27241e-41	-
Fbxo9	protein_coding	f-box protein 9	9	78081499	78109065	-1	ENSMUSG00000001366	invariant	NO	NO	NO	NO	NO	NO	NO	NO	4.31	4.2	4.37	4.93	0.733529	0.000481646	=	0.0547587	0.797807	=	0.116048	0.586118	=	-0.562724	0.00705931	=
Ccdc132	protein_coding	coiled-coil domain containing 132	6	3498382	3603531	1	ENSMUSG00000001376	invariant	NO	NO	NO	NO	NO	NO	NO	NO	6.26	6.31	6.12	5.95	-0.360951	0.0800726	=	-0.140108	0.497093	=	-0.0559545	0.786896	=	0.164889	0.423656	=
Hars	protein_coding	histidyl-tRNA synthetase	18	36766530	36783205	-1	ENSMUSG00000001380	invariant	NO	NO	NO	NO	NO	NO	NO	NO	6.52	6.51	6.38	6.48	-0.0299931	0.884618	=	-0.136667	0.507048	=	0.00358277	0.986902	=	-0.103091	0.616321	=
Zmat2	protein_coding	zinc finger, matrin type 2	18	36793923	36799660	1	ENSMUSG00000001383	invariant	NO	NO	NO	NO	NO	NO	NO	NO	6.9	7.22	6.78	6.62	-0.60497	0.00331028	=	-0.122721	0.550608	=	-0.316733	0.123459	=	0.165515	0.420446	=
Ube2c	protein_coding	ubiquitin-conjugating enzyme E2C	2	164769898	164778822	1	ENSMUSG00000001403	invariant	NO	NO	NO	NO	NO	NO	NO	NO	8.11	8.33	7.06	7.09	-1.23147	3.09809e-09	-	-1.04977	3.98724e-07	-	-0.216302	0.291141	=	-0.0346053	0.866339	=
Smg5	protein_coding	Smg-5 homolog, nonsense mediated mRNA decay factor (C. elegans)	3	88336260	88362338	1	ENSMUSG00000001415	invariant	NO	NO	NO	NO	NO	NO	NO	NO	7.49	7.65	7.67	7.66	0.0166058	0.93569	=	0.176008	0.390827	=	-0.158971	0.438496	=	0.000431772	0.998584	=
Cct3	protein_coding	chaperonin containing Tcp1, subunit 3 (gamma)	3	88297116	88321767	1	ENSMUSG00000001416	invariant	NO	NO	NO	NO	NO	NO	NO	NO	9.39	9.54	8.86	8.81	-0.729586	0.000386101	=	-0.537725	0.00874464	=	-0.150175	0.462868	=	0.0416856	0.838594	=
Glmp	protein_coding	glycosylated lysosomal membrane protein	3	88325023	88331313	1	ENSMUSG00000001418	invariant	NO	NO	NO	NO	NO	NO	NO	NO	5.74	5.72	5.36	5.9	0.172908	0.40275	=	-0.376718	0.0691723	=	0.0174519	0.934117	=	-0.532176	0.0100997	=
Mef2d	protein_coding	myocyte enhancer factor 2D	3	88142372	88172086	1	ENSMUSG00000001419	invariant	NO	NO	NO	NO	NO	NO	NO	NO	6.83	6.75	5.56	5.66	-1.09002	1.62083e-07	-	-1.27257	1.12661e-09	-	0.0836982	0.684438	=	-0.0988577	0.632732	=
Tmem79	protein_coding	transmembrane protein 79	3	88328655	88336148	-1	ENSMUSG00000001420	invariant	NO	NO	NO	NO	NO	NO	NO	NO	1.9	2.15	0.44	0.36	-1.79373	1.31901e-12	-	-1.45638	1.37621e-08	-	-0.252986	0.298881	=	0.0843168	0.755907	=
Snd1	protein_coding	staphylococcal nuclease and tudor domain containing 1	6	28475139	28935162	1	ENSMUSG00000001424	invariant	NO	NO	NO	NO	NO	NO	NO	NO	7.73	7.8	7.54	7.98	0.18101	0.377003	=	-0.19087	0.35195	=	-0.0671182	0.743603	=	-0.438999	0.0323608	=
Col18a1	protein_coding	collagen, type XVIII, alpha 1	10	77052178	77166548	-1	ENSMUSG00000001435	deg	NO	NO	NO	NO	NO	NO	NO	NO	8.69	9.31	7.36	8.86	-0.449775	0.028163	=	-1.32221	2.12524e-10	-	-0.622628	0.00242939	=	-1.49506	8.46286e-13	-
Slc19a1	protein_coding	solute carrier family 19 (folate transporter), member 1	10	77032241	77061002	1	ENSMUSG00000001436	invariant	NO	NO	NO	NO	NO	NO	NO	NO	4.49	4.57	4.46	4.81	0.247174	0.237342	=	-0.0246831	0.909069	=	-0.0791054	0.709652	=	-0.350966	0.09261	=
Kpnb1	protein_coding	karyopherin (importin) beta 1	11	97159714	97187881	-1	ENSMUSG00000001440	invariant	NO	NO	NO	NO	NO	NO	NO	NO	10.48	10.11	9.72	9.89	-0.216823	0.289028	=	-0.76475	0.000199151	-	0.372098	0.069072	=	-0.17583	0.389833	=
Npepps	protein_coding	aminopeptidase puromycin sensitive	11	97205842	97280638	-1	ENSMUSG00000001441	invariant	NO	NO	NO	NO	NO	NO	NO	NO	7.93	7.78	8.16	7.95	0.165202	0.420093	=	0.228031	0.265812	=	0.15178	0.45912	=	0.21461	0.294671	=
Tbx21	protein_coding	T-box 21	11	97098071	97115331	-1	ENSMUSG00000001444	invariant	NO	YES	NO	NO	NO	NO	NO	NO	0.24	-0.65	-3.07	-3.97	-3.35123	3.35548e-10	=	-3.33109	3.18383e-15	=	0.894512	0.0072076	=	0.916066	0.258407	=
Mrpl10	protein_coding	mitochondrial ribosomal protein L10	11	97041560	97049213	1	ENSMUSG00000001445	invariant	NO	NO	NO	NO	NO	NO	NO	NO	6.33	5.85	5.7	5.84	-0.00787998	0.970556	=	-0.630216	0.00232494	=	0.48512	0.018997	=	-0.137214	0.506317	=
Cyp51	protein_coding	cytochrome P450, family 51	5	4081145	4104746	-1	ENSMUSG00000001467	invariant	NO	NO	NO	NO	NO	NO	NO	NO	7.3	7.43	8.23	8.09	0.663701	0.00125321	=	0.933017	6.32518e-06	+	-0.131616	0.521546	=	0.137701	0.501214	=
Tcf25	protein_coding	transcription factor 25 (basic helix-loop-helix)	8	123373824	123404173	1	ENSMUSG00000001472	invariant	NO	NO	NO	NO	NO	NO	NO	NO	8.06	7.4	8.59	8.3	0.897422	1.37272e-05	+	0.530313	0.00978121	=	0.660925	0.00132121	=	0.293817	0.151319	=
Tubb6	protein_coding	tubulin, beta 6 class V	18	67390717	67402748	1	ENSMUSG00000001473	deg	NO	NO	NO	NO	NO	NO	NO	NO	7.37	7.34	6.54	7.78	0.439895	0.03214	=	-0.834522	5.37132e-05	-	0.0366273	0.858717	=	-1.23779	2.65165e-09	-
Def8	protein_coding	differentially expressed in FDCP 8	8	123442986	123463270	1	ENSMUSG00000001482	invariant	NO	NO	NO	NO	NO	NO	NO	NO	6.69	6.24	6.29	6.11	-0.132311	0.521047	=	-0.393659	0.0560297	=	0.446913	0.0302828	=	0.185566	0.367429	=
Meox1	protein_coding	mesenchyme homeobox 1	11	101877510	101894374	-1	ENSMUSG00000001493	up_down	NO	NO	NO	NO	NO	NO	NO	NO	-3.96	-2.61	-0.55	1.7	4.31527	2.8797e-33	+	3.43767	2.49496e-09	+	-1.37297	0.160156	=	-2.25375	1.10811e-16	-
Sost	protein_coding	sclerostin	11	101962458	101967015	-1	ENSMUSG00000001494	invariant	NO	NO	NO	NO	NO	NO	NO	NO	-2.83	-8.5	-3.94	-3.26	6.2522	0.00242129	=	-1.12549	0.227948	=	6.40701	0.00242129	=	-0.690436	0.499675	=
Nkx2-1	protein_coding	NK2 homeobox 1	12	56531958	56536908	-1	ENSMUSG00000001496	up_down	NO	NO	NO	NO	NO	NO	NO	NO	-3	-3.4	-1.59	2.9	6.31948	9.63907e-64	+	1.41866	0.0211185	+	0.404536	0.81105	=	-4.49541	1.32991e-52	-
Pax9	protein_coding	paired box 9	12	56691767	56712822	1	ENSMUSG00000001497	up_down	NO	NO	NO	NO	NO	NO	NO	NO	-1.69	-2.25	0.25	3.15	5.40409	3.75115e-61	+	1.948	2.09611e-07	+	0.559147	0.297807	=	-2.89625	2.19117e-31	-
Irx2	protein_coding	Iroquois related homeobox 2 (Drosophila)	13	72628820	72634198	1	ENSMUSG00000001504	up_up	NO	NO	NO	NO	NO	NO	NO	NO	2.08	2.23	5.95	4.45	2.21974	6.29588e-23	+	3.86818	1.05111e-58	+	-0.145944	0.554204	=	1.50251	1.13048e-12	+
Col1a1	protein_coding	collagen, type I, alpha 1	11	94936224	94953042	1	ENSMUSG00000001506	up_down	NO	NO	YES	NO	NO	NO	NO	NO	2.43	3.26	5.56	7.62	4.36008	5.25946e-75	+	3.1343	8.44422e-42	+	-0.83237	0.000217088	-	-2.05817	4.7118e-22	-
Itga3	protein_coding	integrin alpha 3	11	95044474	95076801	-1	ENSMUSG00000001507	deg	NO	NO	NO	NO	NO	NO	NO	NO	5.85	5.71	3.54	6.33	0.61754	0.00282884	=	-2.31632	1.76024e-26	-	0.143123	0.4899	=	-2.79076	1.11936e-36	-
Sgca	protein_coding	sarcoglycan, alpha (dystrophin-associated glycoprotein)	11	94962791	94976327	-1	ENSMUSG00000001508	invariant	NO	NO	NO	NO	NO	NO	NO	NO	-1.32	-4.05	-3.75	-1.09	2.98903	5.63142e-07	=	-2.45777	3.35545e-05	=	2.75468	4.04722e-05	=	-2.68968	3.42974e-07	=
Dlx3	protein_coding	distal-less homeobox 3	11	95120119	95125296	1	ENSMUSG00000001510	invariant	NO	NO	NO	NO	NO	NO	NO	NO	-1.07	-1.22	-1.18	-2.08	-0.865514	0.0527116	=	-0.119564	0.846735	=	0.15499	0.753783	=	0.901489	0.0400644	=
Foxm1	protein_coding	forkhead box M1	6	128362967	128375893	1	ENSMUSG00000001517	invariant	NO	NO	NO	NO	NO	NO	NO	NO	6.55	6.76	7.52	7.63	0.87494	2.28419e-05	+	0.970979	2.77569e-06	+	-0.207599	0.31341	=	-0.111559	0.586214	=
Itfg2	protein_coding	integrin alpha FG-GAP repeat containing 2	6	128409444	128424931	-1	ENSMUSG00000001518	invariant	NO	YES	NO	NO	NO	NO	NO	NO	4.84	5.11	4.74	4.81	-0.295998	0.155312	=	-0.0990817	0.636983	=	-0.275356	0.18824	=	-0.0784439	0.707603	=
Nrip2	protein_coding	nuclear receptor interacting protein 2	6	128399296	128408932	1	ENSMUSG00000001520	invariant	NO	NO	NO	NO	NO	NO	NO	NO	1.81	1.34	2.77	2.4	1.05167	8.34858e-06	+	0.965694	3.36288e-05	+	0.462088	0.0635195	=	0.376178	0.0890813	=
Tulp3	protein_coding	tubby-like protein 3	6	128321140	128355851	-1	ENSMUSG00000001521	invariant	NO	NO	NO	NO	NO	NO	NO	NO	6.04	6.25	5.6	6.59	0.332932	0.10591	=	-0.442926	0.0323002	=	-0.213391	0.30163	=	-0.989252	1.89227e-06	-
Gtf2h4	protein_coding	general transcription factor II H, polypeptide 4	17	35667730	35673739	-1	ENSMUSG00000001524	invariant	NO	NO	NO	NO	NO	NO	NO	NO	5.18	5.16	4.78	4.7	-0.45985	0.0274015	=	-0.395312	0.0581047	=	0.0182337	0.932152	=	0.0827724	0.692385	=
Tubb5	protein_coding	tubulin, beta 5 class I	17	35833921	35838306	-1	ENSMUSG00000001525	invariant	NO	NO	NO	NO	NO	NO	NO	NO	10.72	10.7	11.62	11.37	0.67342	0.00103488	=	0.904462	1.12908e-05	+	0.021846	0.914915	=	0.252888	0.21612	=
Ell2	protein_coding	elongation factor RNA polymerase II 2	13	75707484	75772356	1	ENSMUSG00000001542	down_down	NO	NO	NO	NO	NO	NO	NO	YES	6.74	7.24	2.64	3.7	-3.54758	5.95225e-55	-	-4.09939	3.03134e-67	-	-0.501607	0.0148634	=	-1.05344	1.22659e-06	-
Jup	protein_coding	junction plakoglobin	11	100368958	100397763	-1	ENSMUSG00000001552	deg	NO	NO	NO	NO	NO	NO	NO	NO	7.05	7.15	5.42	6.88	-0.263467	0.19952	=	-1.6245	1.27551e-14	-	-0.10128	0.622289	=	-1.46232	3.11413e-12	-
Fkbp10	protein_coding	FK506 binding protein 10	11	100415697	100424824	1	ENSMUSG00000001555	up_down	NO	NO	NO	NO	NO	NO	YES	NO	4.08	3.5	4.06	6.44	2.94424	5.46628e-40	+	-0.0196767	0.929478	=	0.585241	0.00649115	=	-2.37867	5.18544e-28	-
Klhl10	protein_coding	kelch-like 10	11	100441917	100457022	1	ENSMUSG00000001558	deg	NO	NO	NO	NO	NO	NO	NO	NO	1.38	0.29	-0.85	-0.31	-0.606686	0.0447857	=	-2.23275	4.04073e-14	-	1.09125	7.53344e-05	+	-0.53488	0.107744	=
Mnx1	protein_coding	motor neuron and pancreas homeobox 1	5	29473034	29478470	-1	ENSMUSG00000001566	invariant	NO	NO	NO	NO	NO	NO	NO	NO	0.47	-0.3	-3.59	-2.14	-1.84695	2.69963e-06	=	-4.07874	2.37266e-20	=	0.772165	0.0138589	=	-1.46224	0.0173117	=
Nom1	protein_coding	nucleolar protein with MIF4G domain 1	5	29434664	29457843	1	ENSMUSG00000001569	invariant	NO	NO	NO	NO	NO	NO	NO	NO	6.03	5.99	5.35	5.55	-0.442056	0.0325526	=	-0.678142	0.00108421	=	0.0419721	0.839964	=	-0.194115	0.348139	=
Ergic1	protein_coding	endoplasmic reticulum-golgi intermediate compartment (ERGIC) 1	17	26561489	26656931	1	ENSMUSG00000001576	invariant	NO	NO	NO	NO	NO	NO	NO	NO	6.36	6.65	7.5	7.82	1.17191	1.68986e-08	+	1.14277	3.90246e-08	+	-0.290513	0.158724	=	-0.319662	0.118939	=
Tnk1	protein_coding	tyrosine kinase, non-receptor, 1	11	69851005	69858730	-1	ENSMUSG00000001583	down_up	NO	NO	NO	NO	NO	NO	NO	NO	2.95	2.48	-0.08	-1.52	-4.0095	4.15958e-40	-	-3.03078	1.21934e-31	-	0.471971	0.0368563	=	1.45106	2.76171e-05	+
Acap1	protein_coding	ArfGAP with coiled-coil, ankyrin repeat and PH domains 1	11	69881567	69895539	-1	ENSMUSG00000001588	down_up	NO	NO	NO	NO	NO	NO	NO	NO	4.32	3.82	-1.18	-2.69	-6.52364	3.26531e-84	-	-5.50438	1.24758e-81	-	0.494207	0.020354	=	1.51427	0.000993175	+
Tcea3	protein_coding	transcription elongation factor A (SII), 3	4	136247729	136274898	1	ENSMUSG00000001604	invariant	NO	NO	NO	NO	NO	NO	NO	NO	5.46	5.59	0.35	-0.28	-5.87394	3.00688e-101	-	-5.10385	1.68342e-85	-	-0.137093	0.509705	=	0.633027	0.0320531	=
Csn3	protein_coding	casein kappa	5	87925579	87932665	1	ENSMUSG00000001622	invariant	NO	NO	NO	NO	NO	NO	NO	NO	-4.36	-5.28	-3.07	-1.36	3.98752	5.82615e-08	=	1.30889	0.194536	=	0.94707	1	=	-1.72348	0.000602715	=
Ifrd1	protein_coding	interferon-related developmental regulator 1	12	40201567	40248504	-1	ENSMUSG00000001627	invariant	NO	NO	NO	NO	NO	NO	NO	NO	6.65	6.75	5.84	6.19	-0.56806	0.00587476	=	-0.813405	8.6183e-05	-	-0.104352	0.612453	=	-0.349699	0.0898131	=
Stk38l	protein_coding	serine/threonine kinase 38 like	6	146724995	146778812	1	ENSMUSG00000001630	invariant	NO	NO	NO	NO	NO	NO	NO	NO	4.91	5.1	4.72	4.68	-0.415024	0.0465802	=	-0.182511	0.383202	=	-0.189052	0.366389	=	0.0434603	0.836492	=
Brpf1	protein_coding	bromodomain and PHD finger containing, 1	6	113307181	113324857	1	ENSMUSG00000001632	invariant	NO	NO	NO	NO	NO	NO	NO	NO	6.23	6.32	6.3	6.16	-0.162098	0.431465	=	0.072804	0.724486	=	-0.08938	0.66537	=	0.145522	0.479679	=
Akr1b3	protein_coding	aldo-keto reductase family 1, member B3 (aldose reductase)	6	34302434	34317478	-1	ENSMUSG00000001642	invariant	NO	NO	NO	NO	NO	NO	NO	NO	6.05	5.67	5.18	5.27	-0.401788	0.0525333	=	-0.872195	2.79119e-05	-	0.378738	0.0673704	=	-0.0916693	0.65898	=
Hoxc13	protein_coding	homeobox C13	15	102921103	102928814	1	ENSMUSG00000001655	down_up	NO	NO	NO	NO	NO	NO	NO	NO	1.17	0.77	-3.19	-8.5	-10.3052	5.81966e-32	-	-4.37719	1.38681e-28	-	0.400695	0.140282	=	6.51075	0.00126829	+
Hoxc11	protein_coding	homeobox C11	15	102954427	102957708	1	ENSMUSG00000001656	invariant	NO	NO	NO	NO	NO	NO	NO	NO	-2.42	-8.5	-8.5	-8.5	0	1	=	-7.03835	0.000187	=	6.81779	0.000352487	=	5.12548e-15	1	=
Hoxc8	protein_coding	homeobox C8	15	102990607	102994111	1	ENSMUSG00000001657	invariant	NO	NO	YES	NO	NO	NO	NO	NO	-3.4	-3.23	0.39	-0.08	3.16927	2.82933e-12	=	3.81386	7.47288e-16	=	-0.171263	1	=	0.473751	0.0941034	=
Hoxc6	protein_coding	homeobox C6	15	102998257	103011881	1	ENSMUSG00000001661	invariant	NO	NO	YES	NO	NO	NO	NO	NO	-4.36	-3.23	0.11	-0.11	3.13795	5.77531e-12	=	4.51176	2.20399e-15	=	-1.14613	0.401742	=	0.224547	0.442536	=
Gstt1	protein_coding	glutathione S-transferase, theta 1	10	75783813	75798584	-1	ENSMUSG00000001663	up_down	NO	NO	NO	NO	NO	NO	NO	NO	1.65	1.41	3.32	4.28	2.86812	5.13107e-34	+	1.6702	8.98932e-13	+	0.238409	0.347309	=	-0.959483	6.52886e-06	-
Gstt3	protein_coding	glutathione S-transferase, theta 3	10	75774115	75781414	-1	ENSMUSG00000001665	invariant	NO	NO	NO	NO	NO	NO	NO	NO	2.65	2.07	-0.02	0.53	-1.5445	6.33599e-10	-	-2.6733	7.0685e-25	-	0.574833	0.0133638	=	-0.554086	0.0493915	=
Ddt	protein_coding	D-dopachrome tautomerase	10	75771230	75773414	-1	ENSMUSG00000001666	invariant	NO	NO	NO	NO	NO	NO	NO	NO	4.28	4.51	4.56	4.18	-0.330668	0.115877	=	0.275243	0.191807	=	-0.228382	0.280692	=	0.377529	0.0716836	=
Tat	protein_coding	tyrosine aminotransferase	8	109990437	109999803	1	ENSMUSG00000001670	invariant	NO	NO	NO	NO	NO	NO	NO	NO	-2.83	-4.35	-6.42	-8.5	-5.13622	0.128741	=	-3.7534	0.00126829	=	1.54728	0.102725	=	3.0901	1	=
Marveld3	protein_coding	MARVEL (membrane-associating) domain containing 3	8	109947914	109962203	-1	ENSMUSG00000001672	invariant	NO	NO	NO	NO	NO	NO	NO	NO	0.83	0.06	-0.65	-0.97	-1.02942	0.00223723	=	-1.48662	8.92969e-07	=	0.77599	0.0074837	=	0.318967	0.348246	=
Ddx18	protein_coding	DEAD (Asp-Glu-Ala-Asp) box polypeptide 18	1	121553835	121567989	-1	ENSMUSG00000001674	invariant	NO	NO	NO	NO	NO	NO	NO	NO	6.61	6.05	5.39	5.26	-0.787691	0.000149306	-	-1.22403	4.67699e-09	-	0.567024	0.00607268	=	0.13069	0.528383	=
Ubl3	protein_coding	ubiquitin-like 3	5	148504635	148552789	-1	ENSMUSG00000001687	invariant	NO	NO	NO	NO	NO	NO	NO	NO	6.04	6.53	5.84	6.46	-0.0725598	0.724662	=	-0.204693	0.321822	=	-0.494229	0.016773	=	-0.626366	0.0024158	=
Gramd3	protein_coding	GRAM domain containing 3	18	56432132	56503792	1	ENSMUSG00000001700	invariant	NO	NO	NO	NO	NO	NO	NO	NO	3.46	3.49	4.2	4.74	1.25239	4.50327e-09	+	0.73325	0.000629771	=	-0.0206577	0.930019	=	-0.539802	0.00993123	=
Eef1e1	protein_coding	eukaryotic translation elongation factor 1 epsilon 1	13	38645698	38659028	-1	ENSMUSG00000001707	invariant	NO	NO	NO	NO	NO	NO	NO	NO	6.76	6.93	5.71	5.77	-1.16141	2.44854e-08	-	-1.04596	4.91135e-07	-	-0.172168	0.402706	=	-0.056717	0.784121	=
Akt1	protein_coding	thymoma viral proto-oncogene 1	12	112653821	112674884	-1	ENSMUSG00000001729	invariant	NO	NO	NO	NO	NO	NO	NO	NO	5.5	5.56	8.18	8.62	3.05751	2.45027e-43	+	2.67633	1.5726e-34	+	-0.0559575	0.78873	=	-0.43714	0.0329533	=
Cldn15	protein_coding	claudin 15	5	136966616	136975858	1	ENSMUSG00000001739	invariant	NO	NO	NO	NO	NO	NO	NO	NO	-2.83	-1.96	1.45	0.86	2.82634	4.58468e-16	+	4.28837	7.35336e-27	+	-0.870917	0.232679	=	0.590359	0.0171758	=
Il16	protein_coding	interleukin 16	7	83642848	83745726	-1	ENSMUSG00000001741	invariant	NO	NO	NO	NO	NO	NO	NO	NO	-2.54	-1.47	-0.71	-1.15	0.32077	0.487396	=	1.83892	0.00011673	=	-1.07657	0.0586261	=	0.440767	0.222894	=
Tcirg1	protein_coding	T cell, immune regulator 1, ATPase, H+ transporting, lysosomal V0 protein A3	19	3896050	3907133	-1	ENSMUSG00000001750	invariant	NO	NO	NO	NO	NO	NO	NO	NO	4	4.12	3.48	4.72	0.598412	0.00444384	=	-0.515281	0.0160362	=	-0.122884	0.5667	=	-1.23659	5.97727e-09	-
Naglu	protein_coding	alpha-N-acetylglucosaminidase (Sanfilippo disease IIIB)	11	101070012	101077672	1	ENSMUSG00000001751	invariant	YES	NO	NO	NO	NO	NO	NO	NO	2.31	1.84	3.35	3.89	2.04422	3.26036e-19	+	1.03304	4.34541e-06	+	0.469709	0.0467312	=	-0.541435	0.0109985	=
Coasy	protein_coding	Coenzyme A synthase	11	101082565	101086619	1	ENSMUSG00000001755	invariant	NO	NO	NO	NO	NO	NO	NO	NO	5.39	5.05	5.3	4.96	-0.0905174	0.664679	=	-0.0894226	0.667608	=	0.33767	0.105185	=	0.338769	0.102596	=
Smo	protein_coding	smoothened homolog (Drosophila)	6	29735503	29761365	1	ENSMUSG00000001761	invariant	NO	NO	NO	NO	YES	NO	YES	NO	5.78	5.85	7.81	7.94	2.09532	9.57195e-23	+	2.0317	1.62364e-21	+	-0.0674589	0.74546	=	-0.131078	0.522196	=
Tspan33	protein_coding	tetraspanin 33	6	29694222	29718559	1	ENSMUSG00000001763	invariant	NO	NO	NO	NO	NO	NO	NO	NO	2.71	2.78	4.55	4.09	1.31809	1.53795e-09	+	1.84711	8.96351e-17	+	-0.068779	0.768021	=	0.460248	0.0282758	=
Crnkl1	protein_coding	Crn, crooked neck-like 1 (Drosophila)	2	145917479	145935014	-1	ENSMUSG00000001767	invariant	NO	NO	NO	NO	NO	NO	NO	NO	6.23	6.29	5.88	5.87	-0.421215	0.0412351	=	-0.348465	0.0914679	=	-0.0627621	0.761653	=	0.00998736	0.962236	=
Rin2	protein_coding	Ras and Rab interactor 2	2	145784734	145887616	1	ENSMUSG00000001768	up_down	NO	NO	NO	NO	NO	NO	NO	NO	3.57	3.58	4.63	5.5	1.92297	4.66994e-19	+	1.06059	7.22357e-07	+	-0.0163178	0.9463	=	-0.878697	2.54483e-05	-
Folh1	protein_coding	folate hydrolase 1	7	86719352	86775864	-1	ENSMUSG00000001773	invariant	NO	NO	NO	NO	NO	NO	YES	NO	-3.65	-4.05	-0.17	-0.47	3.61375	3.54029e-11	=	3.50298	3.03057e-11	=	0.400861	0.759851	=	0.292918	0.365012	=
Chordc1	protein_coding	cysteine and histidine-rich domain (CHORD)-containing, zinc-binding protein 1	9	18292267	18314000	1	ENSMUSG00000001774	invariant	NO	NO	NO	NO	NO	NO	NO	NO	6.65	6.85	6.28	6.33	-0.521928	0.011298	=	-0.370989	0.0717422	=	-0.201549	0.32749	=	-0.0506106	0.806132	=
Rtcb	protein_coding	RNA 2',3'-cyclic phosphate and 5'-OH ligase	10	85938637	85957823	-1	ENSMUSG00000001783	invariant	NO	NO	NO	NO	NO	NO	NO	NO	7.26	7.27	7.38	7.36	0.0958327	0.640498	=	0.114432	0.577243	=	-0.00814822	0.968818	=	0.010451	0.959642	=
Pwp1	protein_coding	PWP1 homolog (S. cerevisiae)	10	85871831	85889096	1	ENSMUSG00000001785	invariant	NO	NO	NO	NO	NO	NO	NO	NO	7.02	7.02	6.13	6.14	-0.879674	2.13668e-05	-	-0.890482	1.70793e-05	-	-0.00242833	0.991154	=	-0.0132368	0.949433	=
Fbxo7	protein_coding	F-box protein 7	10	86021972	86051873	1	ENSMUSG00000001786	invariant	NO	YES	NO	NO	NO	YES	NO	NO	4.84	4.93	4.62	4.27	-0.653965	0.00182022	=	-0.226109	0.280425	=	-0.0834989	0.691725	=	0.344358	0.0999808	=
Capns1	protein_coding	calpain, small subunit 1	7	30186942	30195164	-1	ENSMUSG00000001794	invariant	NO	NO	NO	NO	NO	NO	NO	NO	7.41	7.64	7.15	7.64	-0.00250303	0.990552	=	-0.260326	0.204743	=	-0.227467	0.267716	=	-0.485291	0.0181234	=
Lrp3	protein_coding	low density lipoprotein receptor-related protein 3	7	35200027	35215370	-1	ENSMUSG00000001802	up_up	NO	NO	NO	NO	NO	NO	NO	NO	3.35	3.56	6.48	5.59	2.03535	4.81446e-21	+	3.12843	2.78847e-43	+	-0.20338	0.353662	=	0.889701	1.78411e-05	+
Dsg4	protein_coding	desmoglein 4	18	20436175	20471821	1	ENSMUSG00000001804	invariant	NO	NO	NO	NO	NO	NO	NO	NO	-8.5	-8.5	-8.5	-6.28	3.09129	1	=	0	1	=	-5.12548e-15	1	=	-3.25569	1	=
Evx2	protein_coding	even skipped homeotic gene 2 homolog	2	74652991	74659557	-1	ENSMUSG00000001815	up_up	NO	NO	NO	NO	NO	NO	NO	NO	-8.5	-8.5	2.11	-3	6.51208	0.00126829	+	11.5842	7.04293e-49	+	-5.12548e-15	1	=	5.13703	1.07946e-46	+
Hoxd13	protein_coding	homeobox D13	2	74668310	74671599	1	ENSMUSG00000001819	down_up	NO	NO	YES	NO	NO	NO	NO	NO	0.96	1.62	-0.92	-4.91	-6.59178	7.57444e-44	-	-1.88368	7.36046e-10	-	-0.655339	0.0118003	=	4.05951	1.58527e-10	+
Hoxd12	protein_coding	homeobox D12	2	74675013	74677705	1	ENSMUSG00000001823	invariant	NO	NO	NO	NO	NO	NO	NO	NO	-3.96	-8.5	-8.5	-8.5	0	1	=	-5.47517	0.0656324	=	5.25818	0.128741	=	5.12548e-15	1	=
Folr1	protein_coding	folate receptor 1 (adult)	7	101858331	101870788	-1	ENSMUSG00000001827	invariant	NO	NO	NO	NO	NO	NO	NO	NO	4.81	4.8	2.74	3.21	-1.59093	1.87253e-13	-	-2.07095	6.35094e-21	-	0.00943924	0.966552	=	-0.470596	0.0307558	=
Clpb	protein_coding	ClpB caseinolytic peptidase B	7	101663633	101790168	1	ENSMUSG00000001829	invariant	NO	NO	NO	NO	NO	NO	NO	NO	6.88	6.77	5.35	5.73	-1.03892	5.77035e-07	-	-1.53281	3.16404e-13	-	0.111029	0.58956	=	-0.382866	0.0641015	=
Sept7	protein_coding	septin 7	9	25252439	25308571	1	ENSMUSG00000001833	invariant	NO	NO	NO	NO	NO	NO	NO	YES	7.79	7.96	8.05	8.64	0.681965	0.000909403	=	0.261217	0.20258	=	-0.17108	0.404048	=	-0.591829	0.00394208	=
Zdhhc4	protein_coding	zinc finger, DHHC domain containing 4	5	143316489	143329256	-1	ENSMUSG00000001844	invariant	NO	NO	NO	NO	NO	NO	NO	NO	4.24	4.36	4.82	4.92	0.56453	0.00705436	=	0.576299	0.00622746	=	-0.117353	0.58165	=	-0.105585	0.612601	=
Rac1	protein_coding	RAS-related C3 botulinum substrate 1	5	143503634	143528036	-1	ENSMUSG00000001847	invariant	NO	NO	NO	NO	NO	NO	NO	NO	7.44	7.52	8.27	8.49	0.972258	2.53056e-06	+	0.826224	6.16677e-05	+	-0.0751021	0.714586	=	-0.221136	0.280036	=
Nup214	protein_coding	nucleoporin 214	2	31974436	32053975	1	ENSMUSG00000001855	invariant	NO	NO	NO	NO	NO	NO	NO	NO	6.92	6.95	6.17	6.49	-0.462493	0.0246297	=	-0.748526	0.000292653	=	-0.0287604	0.889261	=	-0.314794	0.126093	=
Aif1l	protein_coding	allograft inflammatory factor 1-like	2	31950139	31973442	1	ENSMUSG00000001864	up_down	NO	NO	NO	NO	NO	NO	NO	NO	3.47	3.49	6.44	7.22	3.72897	2.05185e-59	+	2.9696	2.83109e-40	+	-0.0216237	0.923805	=	-0.78099	0.000154043	-
Ltbp1	protein_coding	latent transforming growth factor beta binding protein 1	17	75005568	75392512	1	ENSMUSG00000001870	invariant	NO	NO	NO	NO	YES	NO	NO	NO	4.26	4.41	5	5.49	1.07856	2.85847e-07	+	0.742419	0.000425081	=	-0.148149	0.48558	=	-0.484294	0.0195485	=
Ugp2	protein_coding	UDP-glucose pyrophosphorylase 2	11	21321138	21371201	-1	ENSMUSG00000001891	invariant	NO	NO	NO	NO	NO	NO	NO	NO	5.82	5.47	6.5	7.02	1.55021	1.71891e-13	+	0.6784	0.00105203	=	0.351345	0.0903008	=	-0.520462	0.0114244	=
Kcnh6	protein_coding	potassium voltage-gated channel, subfamily H (eag-related), member 6	11	106008124	106034549	1	ENSMUSG00000001901	invariant	NO	NO	NO	NO	NO	NO	NO	NO	2.53	2.15	-0.92	-1.33	-3.48596	8.8854e-32	-	-3.44889	2.63744e-34	-	0.372824	0.106839	=	0.409917	0.317392	=
Trmt1	protein_coding	tRNA methyltransferase 1	8	84686307	84699808	1	ENSMUSG00000001909	invariant	NO	NO	NO	NO	NO	NO	NO	NO	6.92	6.53	6.6	6.43	-0.103164	0.616315	=	-0.323219	0.116105	=	0.389627	0.0585072	=	0.169573	0.40948	=
Nacc1	protein_coding	nucleus accumbens associated 1, BEN and BTB (POZ) domain containing	8	84670483	84687862	-1	ENSMUSG00000001910	invariant	NO	NO	NO	NO	NO	NO	NO	NO	8.53	8.05	8.13	8.16	0.110116	0.590832	=	-0.400246	0.0508958	=	0.477822	0.0198813	=	-0.0325392	0.873842	=
Nfix	protein_coding	nuclear factor I/X	8	84699876	84800344	-1	ENSMUSG00000001911	deg	NO	NO	NO	NO	NO	NO	NO	NO	1.86	0.84	4.91	6.67	5.83247	5.26321e-108	+	3.04971	1.93459e-38	+	1.02276	6.3233e-05	+	-1.75987	9.63452e-17	-
Slc1a5	protein_coding	solute carrier family 1 (neutral amino acid transporter), member 5	7	16781346	16798274	1	ENSMUSG00000001918	invariant	NO	NO	NO	NO	NO	NO	NO	NO	6.45	6.83	5.06	4.78	-2.05075	9.08323e-22	-	-1.39412	3.19477e-11	-	-0.380509	0.0648153	=	0.276121	0.184317	=
Uba1	protein_coding	ubiquitin-like modifier activating enzyme 1	X	20658326	20683179	1	ENSMUSG00000001924	invariant	NO	NO	NO	NO	NO	NO	NO	NO	9.35	9.39	9.54	9.43	0.0418894	0.837748	=	0.194289	0.342236	=	-0.03947	0.847063	=	0.112929	0.58076	=
Vwf	protein_coding	Von Willebrand factor homolog	6	125546774	125686679	1	ENSMUSG00000001930	invariant	NO	NO	NO	NO	NO	NO	NO	NO	3.63	4.14	-1.71	-1	-5.13947	1.89238e-73	-	-5.34646	1.45571e-70	-	-0.503728	0.0188678	=	-0.711306	0.0806944	=
Siae	protein_coding	sialic acid acetylesterase	9	37613847	37648318	1	ENSMUSG00000001942	invariant	NO	NO	NO	NO	NO	NO	NO	NO	4.83	5.09	4.14	4.66	-0.428852	0.0397821	=	-0.689686	0.0010548	=	-0.267537	0.201207	=	-0.52838	0.0116936	=
Vsig2	protein_coding	V-set and immunoglobulin domain containing 2	9	37539255	37544205	1	ENSMUSG00000001943	down_up	NO	NO	NO	NO	NO	NO	NO	NO	1.3	1.34	-0.78	-1.57	-2.90874	4.83728e-20	-	-2.07733	1.59569e-12	-	-0.0420176	0.903166	=	0.789566	0.0347902	+
Esam	protein_coding	endothelial cell-specific adhesion molecule	9	37528078	37538319	1	ENSMUSG00000001946	invariant	NO	NO	NO	NO	NO	NO	NO	NO	0.2	0.52	0.92	0.28	-0.242509	0.414513	=	0.711144	0.0113527	=	-0.31416	0.308115	=	0.639519	0.0158556	=
Spa17	protein_coding	sperm autoantigenic protein 17	9	37603295	37613720	-1	ENSMUSG00000001948	invariant	NO	NO	NO	NO	NO	NO	NO	NO	1.25	1.34	2.35	2.34	1.00434	2.19294e-05	+	1.10284	5.50593e-06	+	-0.0877901	0.757882	=	0.0107181	0.970954	=
Fam50a	protein_coding	family with sequence similarity 50, member A	X	74313033	74320149	1	ENSMUSG00000001962	invariant	NO	NO	NO	NO	NO	NO	NO	NO	5.48	5.34	5.2	5.19	-0.155344	0.454551	=	-0.279249	0.178791	=	0.138969	0.504387	=	0.0150637	0.943427	=
Emd	protein_coding	emerin	X	74254687	74261548	1	ENSMUSG00000001964	invariant	NO	NO	NO	NO	NO	NO	NO	NO	6.21	6.36	6.4	6.39	0.0318759	0.877529	=	0.186451	0.365839	=	-0.15004	0.467343	=	0.0045351	0.983029	=
Taco1	protein_coding	translational activator of mitochondrially encoded cytochrome c oxidase I	11	106066061	106073612	1	ENSMUSG00000001983	invariant	NO	NO	NO	NO	NO	NO	NO	NO	3.79	3.47	3.69	3.62	0.15232	0.479806	=	-0.104359	0.628673	=	0.328662	0.127491	=	0.0719918	0.737975	=
Grik3	protein_coding	glutamate receptor, ionotropic, kainate 3	4	125490700	125714173	1	ENSMUSG00000001985	down_up	NO	NO	NO	NO	NO	NO	NO	NO	5.94	6.56	6.08	4.4	-2.16301	8.70811e-24	-	0.143839	0.4864	=	-0.622684	0.00262381	=	1.68417	2.06176e-15	+
Gria3	protein_coding	glutamate receptor, ionotropic, AMPA3 (alpha 3)	X	41400854	41678601	1	ENSMUSG00000001986	up_down	NO	NO	NO	NO	NO	NO	NO	NO	1.65	1.16	4.89	5.77	4.60524	1.49773e-75	+	3.24482	3.94307e-42	+	0.483024	0.0608167	=	-0.87732	2.51091e-05	-
Npas1	protein_coding	neuronal PAS domain protein 1	7	16455721	16476780	-1	ENSMUSG00000001988	invariant	NO	NO	NO	NO	NO	NO	NO	NO	-0.29	-0.94	-0.46	-0.81	0.131795	0.746006	=	-0.168209	0.684059	=	0.645232	0.0852975	=	0.345599	0.321038	=
Sipa1l2	protein_coding	signal-induced proliferation-associated 1 like 2	8	125418063	125492710	-1	ENSMUSG00000001995	invariant	NO	NO	NO	NO	NO	NO	NO	NO	6.68	6.31	7.25	7.17	0.857999	3.34509e-05	+	0.572011	0.00549355	=	0.369381	0.0731763	=	0.0833944	0.684423	=
Ap4e1	protein_coding	adaptor-related protein complex AP-4, epsilon 1	2	127008717	127067909	1	ENSMUSG00000001998	invariant	NO	NO	NO	NO	NO	NO	NO	NO	5.42	5.34	4.68	4.64	-0.704609	0.000737674	=	-0.743311	0.000374481	=	0.0808725	0.698384	=	0.04217	0.841482	=
Blvra	protein_coding	biliverdin reductase A	2	127070665	127097084	1	ENSMUSG00000001999	invariant	NO	NO	NO	NO	NO	NO	NO	NO	3.51	3.47	3.37	3.83	0.355838	0.0962653	=	-0.142861	0.511189	=	0.042011	0.849808	=	-0.456694	0.03201	=
Pdzd4	protein_coding	PDZ domain containing 4	X	73793359	73824969	-1	ENSMUSG00000002006	invariant	NO	NO	NO	NO	NO	NO	NO	NO	7.26	7.37	6.06	5.49	-1.88602	6.25942e-19	-	-1.20423	7.34131e-09	-	-0.109751	0.593113	=	0.572041	0.00567335	=
Srpk3	protein_coding	serine/arginine-rich protein specific kinase 3	X	73774405	73778925	1	ENSMUSG00000002007	invariant	NO	NO	NO	NO	NO	NO	NO	YES	-0.63	-1.52	-1.67	-1.8	-0.281701	0.563865	=	-1.04014	0.0123053	=	0.893077	0.0356793	=	0.135135	0.826452	=
Idh3g	protein_coding	isocitrate dehydrogenase 3 (NAD+), gamma	X	73778963	73786897	-1	ENSMUSG00000002010	invariant	NO	NO	NO	NO	NO	NO	NO	NO	7.28	7.37	6.84	6.74	-0.633559	0.00209521	=	-0.440295	0.0322487	=	-0.086283	0.674499	=	0.10698	0.602528	=
Pnck	protein_coding	pregnancy upregulated non-ubiquitously expressed CaM kinase	X	73655994	73660117	-1	ENSMUSG00000002012	invariant	NO	NO	NO	NO	NO	NO	NO	NO	2.14	2.44	3.46	2.84	0.399457	0.0724083	=	1.31881	5.94408e-09	+	-0.306819	0.192347	=	0.612539	0.00465613	=
Ssr4	protein_coding	signal sequence receptor, delta	X	73787028	73790830	1	ENSMUSG00000002014	invariant	NO	NO	NO	NO	NO	NO	NO	NO	5.66	5.84	5.22	5.63	-0.207415	0.315681	=	-0.439858	0.0340898	=	-0.182015	0.379976	=	-0.414462	0.0452741	=
Bcap31	protein_coding	B cell receptor associated protein 31	X	73686178	73716175	-1	ENSMUSG00000002015	invariant	NO	NO	NO	NO	NO	NO	NO	NO	6.33	6.66	5.84	6.48	-0.185183	0.367959	=	-0.49298	0.0170296	=	-0.332833	0.106447	=	-0.640633	0.00191941	=
Fam98a	protein_coding	family with sequence similarity 98, member A	17	75537086	75551946	-1	ENSMUSG00000002017	invariant	NO	NO	NO	NO	NO	NO	NO	NO	6.64	6.56	5.69	6.09	-0.465118	0.0240629	=	-0.954185	4.34513e-06	-	0.0802151	0.697261	=	-0.408853	0.0475521	=
Ltbp2	protein_coding	latent transforming growth factor beta binding protein 2	12	84783212	84876532	-1	ENSMUSG00000002020	down_down	NO	NO	NO	NO	NO	NO	NO	NO	1.66	2.08	-3.19	-1.48	-3.56479	1.2141e-31	-	-4.86376	3.79688e-38	-	-0.418197	0.0840492	=	-1.71948	0.000864433	-
Kmt2a	protein_coding	lysine (K)-specific methyltransferase 2A	9	44803355	44881296	-1	ENSMUSG00000002028	invariant	NO	YES	YES	NO	NO	NO	NO	NO	7.5	7.68	7.6	7.55	-0.130058	0.525814	=	0.100736	0.623422	=	-0.178912	0.383226	=	0.0518808	0.800293	=
Ift46	protein_coding	intraflagellar transport 46	9	44767908	44792714	1	ENSMUSG00000002031	invariant	NO	NO	NO	NO	NO	NO	NO	NO	5.92	5.85	6.27	6.04	0.19704	0.339812	=	0.352811	0.0875911	=	0.0694469	0.737926	=	0.22522	0.274099	=
Tmem25	protein_coding	transmembrane protein 25	9	44793776	44799307	-1	ENSMUSG00000002032	up_up	NO	NO	NO	NO	NO	NO	NO	NO	0.96	0.12	2.22	1.55	1.43583	6.75753e-08	+	1.25263	5.38364e-07	+	0.84394	0.00370802	+	0.660973	0.00437706	=
Cd3g	protein_coding	CD3 antigen, gamma polypeptide	9	44969572	44980431	-1	ENSMUSG00000002033	invariant	NO	NO	NO	NO	NO	NO	NO	NO	-2.68	-8.5	-8.5	-8.5	0	1	=	-6.77751	0.000667207	=	6.55731	0.00126829	=	5.12548e-15	1	=
Trappc6a	protein_coding	trafficking protein particle complex 6A	7	19508670	19516145	1	ENSMUSG00000002043	invariant	NO	NO	NO	NO	NO	NO	NO	NO	3.89	4.22	3.64	3.1	-1.12029	2.00016e-07	-	-0.248758	0.2455	=	-0.331193	0.120739	=	0.540343	0.0119744	=
Supt6	protein_coding	suppressor of Ty 6	11	78206746	78245987	-1	ENSMUSG00000002052	invariant	NO	NO	NO	NO	NO	NO	NO	NO	8.88	8.65	7.44	7.64	-1.01074	1.01028e-06	-	-1.43213	6.77094e-12	-	0.224825	0.272155	=	-0.196567	0.337525	=
Spag5	protein_coding	sperm associated antigen 5	11	78301529	78322457	1	ENSMUSG00000002055	invariant	NO	NO	NO	NO	NO	NO	YES	NO	7.08	6.92	7.05	7.26	0.338048	0.0998008	=	-0.0292058	0.887284	=	0.161949	0.430835	=	-0.205305	0.316927	=
Foxn1	protein_coding	forkhead box N1	11	78357577	78386558	-1	ENSMUSG00000002057	invariant	NO	YES	NO	NO	NO	NO	NO	NO	-2.42	-4.74	-8.5	-6.28	-1.64351	0.628704	=	-7.03835	0.000187	=	2.35663	0.00961124	=	-3.25569	1	=
Unc119	protein_coding	unc-119 homolog (C. elegans)	11	78343482	78349164	1	ENSMUSG00000002058	invariant	NO	NO	NO	NO	NO	NO	NO	NO	4.93	4.6	5.89	5.64	1.03251	8.36214e-07	+	0.960174	4.43445e-06	+	0.328452	0.117504	=	0.256125	0.214661	=
Rab34	protein_coding	RAB34, member RAS oncogene family	11	78188430	78192193	1	ENSMUSG00000002059	invariant	NO	NO	NO	NO	NO	NO	NO	NO	5	4.55	5.32	5.98	1.43135	1.18714e-11	+	0.319213	0.125429	=	0.454943	0.0301545	=	-0.657191	0.00150825	=
Sdf2	protein_coding	stromal cell derived factor 2	11	78245746	78255496	1	ENSMUSG00000002064	invariant	NO	NO	NO	NO	NO	NO	NO	NO	4.88	4.6	5.53	5.65	1.04513	6.166e-07	+	0.653877	0.00173195	=	0.279454	0.183213	=	-0.111798	0.58885	=
Ccne1	protein_coding	cyclin E1	7	38097984	38107534	-1	ENSMUSG00000002068	invariant	NO	NO	NO	NO	NO	NO	NO	NO	7.16	7.17	5.78	5.83	-1.33502	1.66371e-10	-	-1.38426	3.70169e-11	-	-0.00526484	0.980066	=	-0.0545065	0.792251	=
Hsf2bp	protein_coding	heat shock transcription factor 2 binding protein	17	31944769	32034508	-1	ENSMUSG00000002076	down_up	NO	NO	NO	NO	NO	NO	NO	NO	6.62	6.7	0.15	-1.19	-7.89543	1.72656e-148	-	-6.46761	1.60046e-122	-	-0.0887504	0.666756	=	1.33931	2.99088e-05	+
Bbc3	protein_coding	BCL2 binding component 3	7	16309616	16318205	1	ENSMUSG00000002083	invariant	NO	NO	NO	NO	NO	NO	NO	NO	5.12	5.34	3.01	2.82	-2.52531	9.37939e-30	-	-2.10506	8.58234e-22	-	-0.226743	0.276862	=	0.193505	0.373501	=
Mybpc3	protein_coding	myosin binding protein C, cardiac	2	91118144	91136516	1	ENSMUSG00000002100	invariant	NO	NO	NO	NO	NO	NO	NO	NO	1.83	1.43	-4.7	-6.28	-7.8744	1.65276e-43	-	-6.57688	4.22575e-48	-	0.391989	0.110332	=	1.7014	0.381173	=
Psmc3	protein_coding	proteasome (prosome, macropain) 26S subunit, ATPase 3	2	91054009	91066369	1	ENSMUSG00000002102	invariant	NO	NO	NO	NO	NO	NO	NO	NO	7.65	7.56	7.75	7.99	0.42951	0.0363338	=	0.105846	0.605752	=	0.0836258	0.683665	=	-0.240039	0.241314	=
Acp2	protein_coding	acid phosphatase 2, lysosomal	2	91202885	91214098	1	ENSMUSG00000002103	invariant	NO	NO	NO	NO	NO	NO	NO	NO	4.16	4.38	5.85	6.03	1.65347	6.95906e-15	+	1.68952	2.65062e-15	+	-0.212691	0.316714	=	-0.176642	0.391585	=
Rapsn	protein_coding	receptor-associated protein of the synapse	2	91035620	91045729	1	ENSMUSG00000002104	invariant	NO	NO	NO	NO	NO	NO	NO	NO	0.53	0.51	-1.44	-1	-1.50865	1.63263e-06	=	-1.97335	4.96348e-09	=	0.0228617	1	=	-0.442177	0.254864	=
Slc39a13	protein_coding	solute carrier family 39 (metal ion transporter), member 13	2	91061791	91070417	-1	ENSMUSG00000002105	invariant	NO	NO	YES	NO	NO	NO	NO	NO	2.84	2.76	4.58	4.92	2.15782	1.90202e-22	+	1.74641	2.72356e-15	+	0.0753096	0.747882	=	-0.336093	0.106757	=
Celf2	protein_coding	CUGBP, Elav-like family member 2	2	6539694	7509563	-1	ENSMUSG00000002107	invariant	NO	NO	NO	NO	NO	NO	NO	NO	2.88	3.47	8.27	8.34	4.87189	1.18643e-90	+	5.3925	1.55712e-102	+	-0.58607	0.00802833	=	-0.0654676	0.749143	=
Nr1h3	protein_coding	nuclear receptor subfamily 1, group H, member 3	2	91184061	91202834	-1	ENSMUSG00000002108	invariant	NO	NO	NO	NO	NO	NO	NO	NO	-1.26	-2.1	0.32	0.56	2.6675	2.25569e-13	=	1.59067	6.15403e-06	=	0.839241	0.0903745	=	-0.236673	0.383118	=
Ddb2	protein_coding	damage specific DNA binding protein 2	2	91211572	91236982	-1	ENSMUSG00000002109	invariant	NO	NO	NO	NO	NO	NO	NO	NO	3.49	3.98	3.52	3.13	-0.848353	8.05578e-05	-	0.0210038	0.927915	=	-0.487486	0.0240468	=	0.381867	0.0755327	=
Spi1	protein_coding	spleen focus forming virus (SFFV) proviral integration oncogene	2	91082390	91115756	1	ENSMUSG00000002111	invariant	NO	YES	NO	NO	NO	NO	NO	NO	-0.22	-1.3	-8.5	-8.5	-8.2287	2.45934e-10	=	-9.25209	9.51107e-17	=	1.08578	0.00444334	=	5.12548e-15	1	=
Sf3a1	protein_coding	splicing factor 3a, subunit 1	11	4160350	4182541	1	ENSMUSG00000002129	invariant	NO	NO	NO	NO	NO	NO	NO	NO	7.67	7.4	7.91	7.8	0.399673	0.0514718	=	0.238476	0.244791	=	0.272134	0.184859	=	0.110938	0.588108	=
Stat6	protein_coding	signal transducer and activator of transcription 6	10	127642986	127660957	1	ENSMUSG00000002147	down_down	NO	YES	NO	NO	NO	NO	NO	NO	5.81	5.69	2.56	3.33	-2.36121	2.99314e-27	-	-3.25202	1.06054e-45	-	0.119016	0.566129	=	-0.771824	0.000406401	-
Clgn	protein_coding	calmegin	8	83389867	83428552	1	ENSMUSG00000002190	down_up	NO	NO	NO	NO	NO	NO	NO	YES	5.55	5.43	2.19	1.26	-4.1657	7.51937e-65	-	-3.35747	1.71586e-47	-	0.122505	0.555958	=	0.930762	7.82133e-05	+
Napsa	protein_coding	napsin A aspartic peptidase	7	44572432	44586862	1	ENSMUSG00000002204	down_up	NO	NO	NO	NO	NO	NO	NO	NO	2.22	2.17	-1.16	-2.69	-4.86782	2.83836e-44	-	-3.3804	3.3317e-31	-	0.055095	0.828104	=	1.54334	0.000735123	+
Vrk3	protein_coding	vaccinia related kinase 3	7	44748413	44777515	1	ENSMUSG00000002205	invariant	NO	NO	NO	NO	NO	NO	NO	NO	4.9	5.12	5.41	5.19	0.0692052	0.740194	=	0.512873	0.0139254	=	-0.225334	0.281398	=	0.218333	0.291939	=
Smg9	protein_coding	smg-9 homolog, nonsense mediated mRNA decay factor (C. elegans)	7	24399619	24422778	1	ENSMUSG00000002210	invariant	NO	NO	NO	NO	NO	NO	NO	NO	4.56	4.57	4.56	4.68	0.106504	0.612086	=	0.00542699	0.982179	=	-0.0103115	0.963992	=	-0.111389	0.594525	=
Paxip1	protein_coding	PAX interacting (with transcription-activation domain) protein 1	5	27740080	27791691	-1	ENSMUSG00000002221	invariant	NO	NO	NO	NO	NO	NO	NO	NO	6.84	6.83	6.65	6.46	-0.364622	0.0763428	=	-0.190459	0.354391	=	0.0110499	0.957752	=	0.185213	0.367567	=
Rmnd5a	protein_coding	required for meiotic nuclear division 5 homolog A (S. cerevisiae)	6	71388634	71440637	-1	ENSMUSG00000002222	invariant	NO	NO	NO	NO	NO	NO	NO	NO	7.76	8.08	6.92	6.9	-1.17747	1.4194e-08	-	-0.842174	4.50958e-05	-	-0.31835	0.120645	=	0.016946	0.934597	=
Mov10	protein_coding	Moloney leukemia virus 10	3	104794836	104818563	-1	ENSMUSG00000002227	down_down	NO	NO	NO	NO	NO	NO	NO	NO	7.86	8.02	4.34	5.25	-2.76753	1.30896e-36	-	-3.52117	1.42676e-54	-	-0.159309	0.437089	=	-0.912958	1.29704e-05	-
Ppm1j	protein_coding	protein phosphatase 1J	3	104781056	104786018	1	ENSMUSG00000002228	down_down	NO	NO	NO	NO	NO	NO	NO	NO	4.66	5.15	-1.48	-0.41	-5.56385	4.41807e-91	-	-6.14029	2.30064e-95	-	-0.49424	0.018382	=	-1.07127	0.00257934	-
Rhoc	protein_coding	ras homolog gene family, member C	3	104788375	104794459	1	ENSMUSG00000002233	up_down	NO	NO	NO	NO	NO	NO	NO	NO	4.61	5.07	4.91	6.35	1.27813	1.06907e-09	+	0.305824	0.144402	=	-0.463629	0.0271207	=	-1.43594	8.26707e-12	-
Tead3	protein_coding	TEA domain family member 3	17	28331671	28350805	-1	ENSMUSG00000002249	invariant	NO	NO	NO	NO	NO	NO	NO	NO	1.32	1.53	5.13	5.09	3.55311	4.09622e-50	+	3.80818	2.69442e-54	+	-0.211872	0.408531	=	0.0432003	0.836276	=
Ppard	protein_coding	peroxisome proliferator activator receptor delta	17	28232754	28301469	1	ENSMUSG00000002250	invariant	NO	NO	NO	NO	YES	NO	NO	NO	4.4	4.38	4.91	5.17	0.78631	0.000176238	+	0.509412	0.0153215	=	0.017446	0.937393	=	-0.259452	0.211551	=
Def6	protein_coding	differentially expressed in FDCP 6	17	28207778	28228608	1	ENSMUSG00000002257	invariant	NO	NO	NO	NO	NO	NO	NO	NO	4.75	4.39	0.68	1.3	-3.08203	1.08564e-38	-	-4.07761	4.89733e-60	-	0.368804	0.0798967	=	-0.626874	0.0120901	=
Peg3	protein_coding	paternally expressed 3	7	6703892	6730421	-1	ENSMUSG00000002265	up_down	NO	NO	NO	NO	NO	NO	NO	NO	5.88	6.27	8.61	10.26	3.99739	3.33205e-67	+	2.72969	8.84559e-36	+	-0.382827	0.0641162	=	-1.65053	3.5508e-15	-
Zim1	protein_coding	zinc finger, imprinted 1	7	6675443	6696450	-1	ENSMUSG00000002266	up_down	NO	NO	NO	NO	NO	NO	NO	NO	-0.6	-0.82	2.33	3.64	4.45601	1.10623e-56	+	2.9276	4.19392e-24	+	0.22177	0.602568	=	-1.30645	2.88996e-09	-
Metrn	protein_coding	meteorin, glial cell differentiation regulator	17	25794571	25797136	-1	ENSMUSG00000002274	invariant	NO	NO	NO	NO	NO	NO	NO	NO	2.4	3.28	2.79	4.02	0.740199	0.000558945	=	0.388922	0.0868634	=	-0.879628	9.70614e-05	-	-1.23096	1.27623e-08	-
Lmf1	protein_coding	lipase maturation factor 1	17	25579174	25662826	1	ENSMUSG00000002279	invariant	NO	NO	NO	NO	NO	NO	NO	NO	3.92	4.01	4.13	4.35	0.332301	0.115432	=	0.208541	0.327683	=	-0.0930506	0.666381	=	-0.216814	0.302203	=
Narfl	protein_coding	nuclear prelamin A recognition factor-like	17	25773776	25783332	1	ENSMUSG00000002280	invariant	NO	YES	NO	NO	NO	NO	NO	NO	4.06	4.5	4.79	4.86	0.361448	0.08402	=	0.730233	0.000553032	=	-0.433465	0.0410466	=	-0.064685	0.75722	=
Angptl4	protein_coding	angiopoietin-like 4	17	33773750	33781575	-1	ENSMUSG00000002289	invariant	NO	NO	NO	NO	NO	NO	YES	NO	4.2	4.35	-0.52	-1.15	-5.50922	4.54374e-81	-	-4.71624	6.45526e-68	-	-0.154705	0.467097	=	0.638346	0.0701121	=
Dbf4	protein_coding	DBF4 homolog (S. cerevisiae)	5	8396973	8422716	-1	ENSMUSG00000002297	invariant	NO	NO	NO	NO	NO	NO	NO	NO	7.73	8.06	6.88	6.94	-1.12226	6.24773e-08	-	-0.854282	3.51499e-05	-	-0.326627	0.111321	=	-0.0586545	0.775314	=
Daxx	protein_coding	Fas death domain-associated protein	17	33909414	33915589	1	ENSMUSG00000002307	invariant	NO	NO	NO	NO	NO	NO	NO	NO	6.34	6.38	6.07	5.91	-0.470619	0.0225719	=	-0.270928	0.188947	=	-0.0418027	0.840062	=	0.157888	0.443738	=
Cd320	protein_coding	CD320 antigen	17	33843091	33849774	1	ENSMUSG00000002308	invariant	NO	NO	NO	NO	NO	NO	NO	NO	5.22	5.22	4.51	4.2	-1.02066	1.22953e-06	-	-0.711466	0.000678503	=	-0.000956119	0.998353	=	0.308235	0.141506	=
Ipo4	protein_coding	importin 4	14	55625400	55637895	-1	ENSMUSG00000002319	invariant	NO	NO	NO	NO	NO	NO	NO	NO	6.78	6.67	6.67	7.13	0.452614	0.0277688	=	-0.112895	0.583194	=	0.10986	0.593682	=	-0.455649	0.0266465	=
Tm9sf1	protein_coding	transmembrane 9 superfamily member 1	14	55635965	55643806	-1	ENSMUSG00000002320	invariant	NO	NO	NO	NO	NO	NO	NO	NO	4.64	4.74	5.57	6.1	1.3552	1.1853e-10	+	0.922266	1.10083e-05	+	-0.098433	0.641155	=	-0.531368	0.0101179	=
Rec8	protein_coding	REC8 meiotic recombination protein	14	55618037	55625395	1	ENSMUSG00000002324	deg	NO	NO	NO	NO	NO	NO	NO	NO	4.07	2.82	2.67	3.43	0.606631	0.00548656	=	-1.39789	1.8453e-10	-	1.24627	1.34787e-08	+	-0.758235	0.000486385	-
Irf9	protein_coding	interferon regulatory factor 9	14	55603571	55610030	1	ENSMUSG00000002325	invariant	NO	NO	NO	NO	NO	NO	NO	NO	3.65	3.63	3.85	3.82	0.197907	0.35479	=	0.200938	0.349742	=	0.0255476	0.910959	=	0.0285807	0.895885	=
Gmpr2	protein_coding	guanosine monophosphate reductase 2	14	55672235	55678750	1	ENSMUSG00000002326	invariant	NO	YES	NO	NO	NO	NO	NO	NO	4.87	4.66	5.34	5.41	0.747402	0.000345647	=	0.461295	0.0270127	=	0.216365	0.302811	=	-0.0697387	0.736937	=
Mdp1	protein_coding	magnesium-dependent phosphatase 1	14	55657879	55660508	-1	ENSMUSG00000002329	invariant	NO	NO	NO	NO	NO	NO	NO	NO	4.83	4.89	5.22	5.18	0.284224	0.172125	=	0.38212	0.0671447	=	-0.0565566	0.789143	=	0.0413402	0.843085	=
Dhrs1	protein_coding	dehydrogenase/reductase (SDR family) member 1	14	55739020	55745690	-1	ENSMUSG00000002332	invariant	NO	NO	NO	NO	NO	NO	NO	NO	4.57	4.5	5.87	5.64	1.1407	5.65895e-08	+	1.29569	8.28686e-10	+	0.0676167	0.750504	=	0.222607	0.280856	=
Ncan	protein_coding	neurocan	8	70093085	70120873	-1	ENSMUSG00000002341	up_up	NO	NO	NO	NO	NO	NO	YES	NO	2.78	1.79	7.88	7.51	5.72224	1.54222e-109	+	5.10622	3.74727e-94	+	0.985786	2.45048e-05	+	0.369845	0.0713059	=
Tmem161a	protein_coding	transmembrane protein 161A	8	70172356	70183681	1	ENSMUSG00000002342	invariant	NO	NO	NO	NO	NO	NO	NO	NO	5.19	4.86	5.73	5.68	0.816592	9.00715e-05	+	0.542794	0.00903204	=	0.327864	0.116641	=	0.0540704	0.794092	=
Armc6	protein_coding	armadillo repeat containing 6	8	70220172	70234466	-1	ENSMUSG00000002343	invariant	NO	YES	NO	NO	NO	NO	NO	NO	5.18	4.48	5.53	5.24	0.756219	0.000302834	+	0.346138	0.0958574	=	0.697166	0.000900279	=	0.287094	0.165496	=
2310045N01Rik	protein_coding	RIKEN cDNA 2310045N01 gene	8	70139499	70167488	1	ENSMUSG00000002345	invariant	NO	NO	NO	NO	NO	NO	NO	NO	3.39	2.96	4.72	4.29	1.33265	8.17436e-10	+	1.32729	7.11039e-10	+	0.438336	0.0466168	=	0.432998	0.0384746	=
Slc25a42	protein_coding	solute carrier family 25, member 42	8	70184340	70212305	-1	ENSMUSG00000002346	invariant	NO	NO	NO	NO	NO	NO	NO	NO	3.95	3.76	3.27	2.78	-0.98294	6.44639e-06	-	-0.686366	0.00142281	=	0.192486	0.370605	=	0.489071	0.0247267	=
Snx9	protein_coding	sorting nexin 9	17	5841328	5931033	1	ENSMUSG00000002365	invariant	NO	NO	NO	NO	NO	NO	NO	NO	4.4	4.75	4.66	5.46	0.709345	0.000672159	=	0.26393	0.209722	=	-0.353956	0.0930524	=	-0.799379	0.000125613	-
Ranbp3	protein_coding	RAN binding protein 3	17	56673225	56711769	1	ENSMUSG00000002372	invariant	NO	NO	NO	NO	NO	NO	NO	NO	6.71	6.65	7.42	7.39	0.735737	0.000360904	=	0.706193	0.000618375	=	0.0597399	0.772086	=	0.0301959	0.883135	=
Ndufa11	protein_coding	NADH dehydrogenase (ubiquinone) 1 alpha subcomplex 11	17	56717762	56724248	1	ENSMUSG00000002379	invariant	NO	NO	NO	NO	NO	NO	NO	NO	5.03	5.04	5.37	5.46	0.415957	0.0452399	=	0.332571	0.110222	=	-0.0109649	0.960329	=	-0.0943502	0.648967	=
Bmp8b	protein_coding	bone morphogenetic protein 8b	4	123105165	123132099	1	ENSMUSG00000002384	invariant	NO	NO	NO	NO	NO	NO	NO	NO	0.6	-0.19	-1.41	-1.91	-1.72573	5.83755e-06	=	-2.01341	1.11563e-09	=	0.7911	0.00975398	=	0.503712	0.248847	=
Nr2f6	protein_coding	nuclear receptor subfamily 2, group F, member 6	8	71374123	71381960	-1	ENSMUSG00000002393	invariant	NO	NO	NO	NO	NO	NO	NO	NO	4.36	4.45	4.45	3.91	-0.543741	0.00999891	=	0.0933282	0.659786	=	-0.0961789	0.651216	=	0.540894	0.0101683	=
Use1	protein_coding	unconventional SNARE in the ER 1 homolog (S. cerevisiae)	8	71366848	71369732	1	ENSMUSG00000002395	invariant	NO	NO	NO	NO	NO	NO	NO	NO	5.94	5.65	5.64	5.28	-0.364162	0.0788439	=	-0.299502	0.147616	=	0.291146	0.159813	=	0.355808	0.085524	=
Ocel1	protein_coding	occludin/ELL domain containing 1	8	71371298	71379361	1	ENSMUSG00000002396	invariant	NO	NO	NO	NO	NO	NO	NO	NO	3.65	2.94	3.82	3.66	0.72124	0.000875897	=	0.163092	0.448736	=	0.714721	0.00108765	=	0.156597	0.462082	=
Dyrk1b	protein_coding	dual-specificity tyrosine-(Y)-phosphorylation regulated kinase 1b	7	28179469	28187294	1	ENSMUSG00000002409	invariant	NO	NO	NO	NO	NO	NO	NO	NO	3.3	3.53	4.6	4.36	0.823707	0.000108922	+	1.29525	2.23464e-09	+	-0.231214	0.290299	=	0.240329	0.250809	=
Braf	protein_coding	Braf transforming gene	6	39603237	39725463	-1	ENSMUSG00000002413	invariant	NO	YES	NO	NO	NO	NO	NO	NO	6.83	7.15	6.35	6.6	-0.552407	0.00729036	=	-0.481999	0.0193239	=	-0.322643	0.116723	=	-0.252237	0.219937	=
Ndufb2	protein_coding	NADH dehydrogenase (ubiquinone) 1 beta subcomplex, 2	6	39592574	39603382	1	ENSMUSG00000002416	invariant	NO	NO	NO	NO	NO	NO	NO	NO	4.21	4.51	3.59	3.55	-0.964658	5.716e-06	-	-0.620301	0.00359934	=	-0.299656	0.157033	=	0.0446952	0.837581	=
Hltf	protein_coding	helicase-like transcription factor	3	20057811	20118490	1	ENSMUSG00000002428	invariant	NO	NO	NO	NO	NO	NO	NO	NO	6.91	7.16	5.08	5.05	-2.11813	4.45275e-23	-	-1.82708	7.31774e-18	-	-0.258397	0.208806	=	0.0326477	0.876369	=
Prpf6	protein_coding	PRP6 pre-mRNA splicing factor 6 homolog (yeast)	2	181591868	181655660	1	ENSMUSG00000002455	invariant	NO	NO	NO	NO	NO	NO	NO	NO	7.07	7.22	7.06	7.04	-0.185496	0.36615	=	-0.00717669	0.972567	=	-0.15083	0.462945	=	0.0274889	0.893743	=
Rgs19	protein_coding	regulator of G-protein signaling 19	2	181688419	181693977	-1	ENSMUSG00000002458	invariant	NO	NO	NO	NO	NO	NO	NO	NO	4.67	4.25	4.72	4.88	0.633271	0.00255279	=	0.0566767	0.788797	=	0.416886	0.0482517	=	-0.159704	0.44351	=
Rgs20	protein_coding	regulator of G-protein signaling 20	1	4909576	5070285	-1	ENSMUSG00000002459	invariant	NO	NO	NO	NO	NO	NO	YES	NO	0.47	0.25	4.4	4.02	3.76885	6.11665e-49	+	3.93456	1.71464e-52	+	0.215888	0.503117	=	0.38171	0.069373	=
Abhd3	protein_coding	abhydrolase domain containing 3	18	10644411	10706771	-1	ENSMUSG00000002475	invariant	NO	NO	NO	NO	NO	NO	NO	NO	1.24	1.4	1.17	1.35	-0.0447027	0.881872	=	-0.0699117	0.792725	=	-0.155187	0.564027	=	-0.180429	0.462	=
Snrpd1	protein_coding	small nuclear ribonucleoprotein D1	18	10617796	10628230	1	ENSMUSG00000002477	invariant	NO	NO	NO	NO	NO	NO	NO	NO	6.67	6.81	6.7	6.49	-0.323283	0.116009	=	0.0265348	0.897914	=	-0.137391	0.504561	=	0.212427	0.301328	=
Tchp	protein_coding	trichoplein, keratin filament binding	5	114707760	114722327	1	ENSMUSG00000002486	invariant	NO	NO	NO	NO	NO	NO	NO	NO	3.86	3.88	4.94	4.92	1.03508	9.98809e-07	+	1.08658	3.25591e-07	+	-0.0265418	0.906028	=	0.0249624	0.905959	=
Tiam1	protein_coding	T cell lymphoma invasion and metastasis 1	16	89787111	89980080	-1	ENSMUSG00000002489	invariant	NO	NO	NO	NO	NO	YES	NO	NO	5.66	5.76	5.35	4.95	-0.810796	9.91116e-05	-	-0.307891	0.137581	=	-0.0975696	0.638559	=	0.405336	0.0508218	=
Tsc2	protein_coding	tuberous sclerosis 2	17	24595937	24632629	-1	ENSMUSG00000002496	invariant	NO	NO	NO	NO	NO	NO	NO	NO	6.9	7.05	6.68	6.84	-0.210043	0.306471	=	-0.226761	0.270097	=	-0.144757	0.481478	=	-0.161476	0.43176	=
Rpl3l	protein_coding	ribosomal protein L3-like	17	24727820	24736143	1	ENSMUSG00000002500	invariant	NO	NO	NO	NO	NO	NO	NO	NO	1.33	1.28	-3.44	-4.91	-6.25091	1.68048e-37	-	-4.79426	3.11666e-33	-	0.054084	0.853919	=	1.51461	0.157928	=
Slc9a3r2	protein_coding	solute carrier family 9 (sodium/hydrogen exchanger), member 3 regulator 2	17	24639282	24650305	-1	ENSMUSG00000002504	invariant	NO	NO	NO	NO	NO	NO	NO	NO	3.98	4.72	3.03	3.22	-1.49445	4.25614e-12	-	-0.947979	1.16835e-05	-	-0.73425	0.000543152	=	-0.187802	0.384699	=
Puf60	protein_coding	poly-U binding splicing factor 60	15	76070184	76080946	-1	ENSMUSG00000002524	invariant	NO	NO	NO	NO	NO	NO	NO	NO	7.53	7.37	8.26	8.18	0.811829	8.20091e-05	+	0.731475	0.00038202	=	0.160997	0.432808	=	0.0806435	0.693669	=
Golga2	protein_coding	golgi autoantigen, golgin subfamily a, 2	2	32287384	32307921	1	ENSMUSG00000002546	invariant	NO	NO	NO	NO	NO	NO	NO	NO	5.3	5.33	6.1	6.48	1.15188	3.4272e-08	+	0.798673	0.000124095	+	-0.0298465	0.887622	=	-0.38305	0.0628348	=
Uck1	protein_coding	uridine-cytidine kinase 1	2	32255002	32260159	-1	ENSMUSG00000002550	invariant	NO	NO	NO	NO	NO	NO	NO	NO	4.82	4.98	5.38	5.61	0.631994	0.00237879	=	0.556532	0.00768362	=	-0.155535	0.458447	=	-0.230999	0.263979	=
Scin	protein_coding	scinderin	12	40059769	40134228	-1	ENSMUSG00000002565	invariant	NO	YES	NO	NO	NO	NO	NO	NO	-0.98	-0.97	-4.7	-1.36	-0.393679	0.356288	=	-3.77297	7.71158e-09	=	-0.0042102	1	=	-3.39141	4.82185e-08	=
Ikzf4	protein_coding	IKAROS family zinc finger 4	10	128630843	128645991	-1	ENSMUSG00000002578	invariant	NO	NO	NO	NO	NO	NO	NO	NO	1.3	1.37	4.36	3.88	2.51048	1.07077e-26	+	3.0618	9.16561e-37	+	-0.0745645	0.809389	=	0.476782	0.0235932	=
Mien1	protein_coding	migration and invasion enhancer 1	11	98437708	98438991	-1	ENSMUSG00000002580	invariant	NO	NO	NO	NO	NO	NO	NO	NO	4.16	3.58	4.21	3.75	0.168602	0.431887	=	0.0551077	0.797524	=	0.581447	0.00661166	=	0.467969	0.0267078	=
Pon1	protein_coding	paraoxonase 1	6	5168090	5193946	-1	ENSMUSG00000002588	invariant	NO	NO	NO	NO	NO	NO	NO	NO	-8.5	-3.8	-2.39	-3.57	0.227556	0.797512	=	7.06505	0.000252789	=	-5.42803	0.0656324	=	1.19424	0.0803044	=
Axl	protein_coding	AXL receptor tyrosine kinase	7	25757273	25788705	-1	ENSMUSG00000002602	up_down	NO	YES	NO	NO	NO	NO	YES	NO	2.63	2.41	6.05	6.89	4.47854	1.28036e-76	+	3.42512	3.75856e-49	+	0.216764	0.344733	=	-0.836626	5.20925e-05	-
Tgfb1	protein_coding	transforming growth factor, beta 1	7	25687002	25705077	1	ENSMUSG00000002603	down_down	NO	YES	YES	NO	NO	NO	NO	NO	2.74	2.59	-0.12	1.55	-1.03325	8.10496e-06	-	-2.86022	4.96985e-28	-	0.153818	0.509273	=	-1.6734	2.26994e-10	-
Ccdc97	protein_coding	coiled-coil domain containing 97	7	25711106	25719088	-1	ENSMUSG00000002608	invariant	NO	NO	NO	NO	NO	NO	NO	NO	5	5.1	6.15	5.91	0.812698	9.4062e-05	+	1.14428	4.78304e-08	+	-0.0930208	0.657425	=	0.238564	0.247002	=
Zfp40	protein_coding	zinc finger protein 40	17	23173869	23193252	-1	ENSMUSG00000002617	invariant	NO	NO	NO	NO	NO	NO	NO	NO	3.57	3.83	4	4.08	0.250252	0.238521	=	0.431988	0.0438473	=	-0.263482	0.22349	=	-0.0817509	0.700162	=
Akap8l	protein_coding	A kinase (PRKA) anchor protein 8-like	17	32321425	32350581	-1	ENSMUSG00000002625	invariant	NO	NO	NO	NO	NO	NO	NO	NO	5.87	6.05	6.02	5.51	-0.540455	0.00901227	=	0.149945	0.468299	=	-0.180565	0.382859	=	0.509835	0.0136404	=
Shh	protein_coding	sonic hedgehog	5	28456815	28467256	-1	ENSMUSG00000002633	up_down	NO	YES	YES	NO	NO	NO	NO	NO	-4.36	-8.5	3.57	6.66	16.1932	7.09094e-178	+	7.96405	7.94606e-77	+	4.85565	0.253731	=	-3.09519	8.94518e-44	-
Pdcd2l	protein_coding	programmed cell death 2-like	7	34184499	34196661	-1	ENSMUSG00000002635	invariant	NO	NO	NO	NO	NO	NO	NO	NO	5.48	5.38	4.29	4.36	-1.01852	1.23121e-06	-	-1.18603	1.82188e-08	-	0.0989347	0.634918	=	-0.0685819	0.745353	=
Gtf2f1	protein_coding	general transcription factor IIF, polypeptide 1	17	57003405	57011288	-1	ENSMUSG00000002658	invariant	NO	NO	NO	NO	NO	NO	NO	NO	6.22	6.16	6.31	6.07	-0.0827075	0.688691	=	0.0864947	0.675267	=	0.0624011	0.763082	=	0.231604	0.260646	=
Clpp	protein_coding	caseinolytic mitochondrial matrix peptidase proteolytic subunit	17	56990264	56996371	1	ENSMUSG00000002660	invariant	NO	NO	NO	NO	NO	NO	NO	NO	5.78	5.59	5.65	5.65	0.0552362	0.790323	=	-0.125144	0.545757	=	0.185306	0.371578	=	0.00492718	0.982008	=
Alkbh7	protein_coding	alkB, alkylation repair homolog 7 (E. coli)	17	56997339	56999322	1	ENSMUSG00000002661	invariant	NO	NO	NO	NO	NO	NO	NO	NO	3.91	3.83	2.46	2.68	-1.15201	1.31601e-07	-	-1.45067	4.98522e-11	-	0.0800885	0.711946	=	-0.218581	0.32381	=
Pspn	protein_coding	persephin	17	56999457	57000018	-1	ENSMUSG00000002664	invariant	NO	NO	NO	NO	NO	NO	NO	NO	-2.1	-4.35	-1.41	-1.19	3.20572	5.91305e-07	=	0.701576	0.141625	=	2.27743	0.00394482	=	-0.219557	0.586153	=
Dennd1c	protein_coding	DENN/MADD domain containing 1C	17	57066056	57078510	-1	ENSMUSG00000002668	invariant	NO	NO	NO	NO	NO	NO	NO	NO	1.4	1.28	-2.46	-3.76	-5.07078	3.51381e-33	-	-3.8742	2.01604e-28	-	0.115904	0.674225	=	1.31398	0.0682606	=
Med6	protein_coding	mediator complex subunit 6	12	81573557	81595008	-1	ENSMUSG00000002679	invariant	NO	NO	NO	NO	NO	NO	NO	NO	5.22	5.18	5.24	5.35	0.174122	0.401842	=	0.0206267	0.922637	=	0.0433763	0.836705	=	-0.110119	0.595482	=
Prkd1	protein_coding	protein kinase D1	12	50341231	50649223	-1	ENSMUSG00000002688	up_down	NO	NO	NO	NO	NO	NO	NO	NO	0.92	1.52	3.36	4.23	2.70857	5.27148e-31	+	2.44608	2.95221e-23	+	-0.606242	0.0207408	=	-0.868784	4.37934e-05	-
Lcp2	protein_coding	lymphocyte cytosolic protein 2	11	34046920	34092295	1	ENSMUSG00000002699	invariant	NO	NO	NO	NO	NO	NO	NO	NO	-2.54	-4.05	-3.94	-3.13	0.938065	0.319467	=	-1.41234	0.0760833	=	1.52173	0.0884894	=	-0.826422	0.258407	=
Cse1l	protein_coding	chromosome segregation 1-like (S. cerevisiae)	2	166906040	166946389	1	ENSMUSG00000002718	invariant	NO	NO	NO	NO	NO	NO	NO	NO	9.03	9.14	8.33	8.41	-0.732889	0.000364907	=	-0.700237	0.000658307	=	-0.111412	0.586122	=	-0.0787614	0.700406	=
Naa20	protein_coding	N(alpha)-acetyltransferase 20, NatB catalytic subunit	2	145902099	145916425	1	ENSMUSG00000002728	invariant	NO	NO	NO	NO	NO	NO	NO	NO	5.92	5.77	5.51	5.55	-0.216682	0.294815	=	-0.410861	0.0472041	=	0.149847	0.469422	=	-0.0443321	0.831029	=
Prkra	protein_coding	protein kinase, interferon inducible double stranded RNA dependent activator	2	76629898	76648015	-1	ENSMUSG00000002731	invariant	YES	NO	NO	NO	NO	NO	NO	NO	4.04	4.24	5.87	5.64	1.40797	2.86459e-11	+	1.83884	1.10442e-17	+	-0.200847	0.346291	=	0.230022	0.265122	=
Fkbp7	protein_coding	FK506 binding protein 7	2	76663044	76673116	-1	ENSMUSG00000002732	up_down	NO	NO	NO	NO	NO	NO	NO	NO	1.65	1.48	1.85	3.15	1.67474	5.42388e-13	+	0.201766	0.399796	=	0.177306	0.492809	=	-1.29569	8.04576e-09	-
Plekha3	protein_coding	pleckstrin homology domain-containing, family A (phosphoinositide binding specific) member 3	2	76675281	76696828	1	ENSMUSG00000002733	invariant	NO	NO	NO	NO	NO	NO	NO	NO	5.65	5.79	4.71	5.41	-0.381856	0.0650657	=	-0.937223	7.44711e-06	-	-0.144446	0.486263	=	-0.699819	0.000775429	=
Ykt6	protein_coding	YKT6 homolog (S. Cerevisiae)	11	5955693	5967780	1	ENSMUSG00000002741	invariant	NO	NO	NO	NO	NO	NO	NO	NO	6.84	6.61	7.04	7.17	0.559885	0.00654351	=	0.203419	0.322313	=	0.232513	0.25863	=	-0.123952	0.545774	=
Baz1b	protein_coding	bromodomain adjacent to zinc finger domain, 1B	5	135187264	135246129	1	ENSMUSG00000002748	invariant	NO	NO	NO	NO	NO	NO	NO	NO	8.03	8.49	8.49	8.42	-0.0689319	0.736355	=	0.462245	0.0242513	=	-0.465939	0.0231701	=	0.0652378	0.749946	=
Pex6	protein_coding	peroxisomal biogenesis factor 6	17	46711463	46725541	1	ENSMUSG00000002763	invariant	NO	NO	NO	NO	NO	NO	NO	NO	5.57	5.67	5.77	5.63	-0.0361037	0.86237	=	0.193307	0.350803	=	-0.0914924	0.660017	=	0.137918	0.504402	=
Mrpl2	protein_coding	mitochondrial ribosomal protein L2	17	46646229	46650139	1	ENSMUSG00000002767	invariant	NO	NO	NO	NO	NO	NO	NO	NO	6.12	6.07	5.12	5.09	-0.978904	2.64948e-06	-	-1.00615	1.41087e-06	-	0.0551747	0.79013	=	0.0279285	0.894272	=
Mea1	protein_coding	male enhanced antigen 1	17	46681137	46683105	1	ENSMUSG00000002768	invariant	NO	NO	NO	NO	NO	NO	NO	NO	5.24	5.06	5.27	5.46	0.404063	0.0517201	=	0.0364329	0.862387	=	0.17772	0.394625	=	-0.18991	0.359032	=
Gnmt	protein_coding	glycine N-methyltransferase	17	46725664	46729168	-1	ENSMUSG00000002769	down_up	NO	NO	NO	NO	NO	NO	NO	NO	0.72	1.24	0.9	0.08	-1.1614	1.59584e-05	-	0.185295	0.512462	=	-0.526757	0.0495551	=	0.819962	0.00232595	+
Grin2d	protein_coding	glutamate receptor, ionotropic, NMDA2D (epsilon 4)	7	45831883	45870928	-1	ENSMUSG00000002771	invariant	NO	NO	NO	NO	NO	NO	NO	NO	1.54	1.55	1.24	1.68	0.127088	0.607118	=	-0.298135	0.237303	=	-0.0156198	0.978685	=	-0.440877	0.064644	=
Kdelr1	protein_coding	KDEL (Lys-Asp-Glu-Leu) endoplasmic reticulum protein retention receptor 1	7	45872772	45883731	1	ENSMUSG00000002778	invariant	NO	YES	NO	NO	NO	NO	NO	NO	5.75	5.9	6.73	6.92	1.02898	7.26679e-07	+	0.976732	2.63418e-06	+	-0.14454	0.48553	=	-0.196786	0.337888	=
Tmem143	protein_coding	transmembrane protein 143	7	45896941	45917413	1	ENSMUSG00000002781	invariant	NO	YES	NO	NO	NO	NO	NO	NO	4.51	4.55	3.53	3.77	-0.781125	0.000222992	-	-0.97773	4.46948e-06	-	-0.0399397	0.852441	=	-0.236551	0.266621	=
Pdxk-ps	transcribed_unprocessed_pseudogene	pyridoxal (pyridoxine, vitamin B6) kinase, pseudogene	17	32076083	32107350	-1	ENSMUSG00000002791	invariant	NO	NO	NO	NO	NO	NO	NO	NO	-3.96	-3.23	-1.75	-2.51	0.726751	0.356672	=	2.23803	0.00124544	=	-0.743605	0.593113	=	0.766592	0.123095	=
Ggct	protein_coding	gamma-glutamyl cyclotransferase	6	54982580	54992950	-1	ENSMUSG00000002797	invariant	NO	NO	NO	NO	NO	NO	NO	NO	3.73	3.86	1.92	2.19	-1.66714	7.81447e-14	-	-1.81377	1.15581e-15	-	-0.125569	0.561857	=	-0.272234	0.231558	=
Jag2	protein_coding	jagged 2	12	112908590	112929495	-1	ENSMUSG00000002799	down_up	NO	YES	NO	NO	NO	NO	NO	NO	5.23	4.86	4.08	3.09	-1.76646	4.48274e-16	-	-1.14321	6.20629e-08	-	0.370596	0.0760903	=	0.993863	3.69983e-06	+
Btbd6	protein_coding	BTB (POZ) domain containing 6	12	112976482	112978930	1	ENSMUSG00000002803	invariant	NO	NO	NO	NO	NO	NO	NO	NO	4.67	5.12	3	3.59	-1.53267	7.31359e-13	-	-1.67398	1.47173e-14	-	-0.452613	0.0308166	=	-0.59394	0.00586924	=
Nudt14	protein_coding	nudix (nucleoside diphosphate linked moiety X)-type motif 14	12	112934733	112942118	-1	ENSMUSG00000002804	invariant	NO	NO	NO	NO	NO	NO	NO	NO	4.3	3.97	3.84	3.6	-0.367961	0.084073	=	-0.457131	0.0311527	=	0.328758	0.122265	=	0.239595	0.259786	=
Epdr1	protein_coding	ependymin related protein 1 (zebrafish)	13	19591709	19619830	-1	ENSMUSG00000002808	invariant	NO	NO	NO	NO	NO	NO	NO	NO	4.35	4.23	5.46	5.5	1.26848	1.883e-09	+	1.11125	1.40061e-07	+	0.117845	0.57993	=	-0.0393809	0.849882	=
Flii	protein_coding	flightless I homolog (Drosophila)	11	60714123	60727263	-1	ENSMUSG00000002812	invariant	NO	YES	NO	NO	NO	NO	NO	NO	6.36	5.95	6.71	6.8	0.847926	4.23038e-05	+	0.345917	0.0931089	=	0.41484	0.0446839	=	-0.0871664	0.671437	=
Top3a	protein_coding	topoisomerase (DNA) III alpha	11	60740058	60777365	-1	ENSMUSG00000002814	invariant	NO	NO	NO	NO	NO	NO	NO	NO	5.11	4.88	4.84	4.97	0.0984237	0.637736	=	-0.271768	0.192731	=	0.234343	0.262491	=	-0.135848	0.514147	=
Atg4d	protein_coding	autophagy related 4D, cysteine peptidase	9	21265299	21274368	1	ENSMUSG00000002820	invariant	NO	NO	NO	NO	NO	NO	NO	NO	4.61	5.07	4.32	4.27	-0.801166	0.000134793	-	-0.291391	0.166024	=	-0.454727	0.0301976	=	0.0550428	0.795077	=
Qtrt1	protein_coding	queuine tRNA-ribosyltransferase 1	9	21411837	21420277	1	ENSMUSG00000002825	invariant	NO	NO	NO	NO	NO	NO	NO	NO	4.78	5.15	4.81	4.61	-0.545991	0.00890357	=	0.029544	0.889834	=	-0.36905	0.0778484	=	0.206483	0.322262	=
Plin4	protein_coding	perilipin 4	17	56100591	56109803	-1	ENSMUSG00000002831	invariant	NO	NO	NO	NO	NO	NO	NO	NO	-0.81	0.21	-0.89	-0.94	-1.15274	0.000322925	=	-0.0827988	0.932331	=	-1.02147	0.00326531	=	0.048102	0.939061	=
Hdgfrp2	protein_coding	hepatoma-derived growth factor, related protein 2	17	56079657	56100596	1	ENSMUSG00000002833	invariant	NO	NO	NO	NO	NO	NO	NO	NO	6.64	6.65	6.95	6.87	0.224962	0.273739	=	0.307389	0.135114	=	-0.00754564	0.971492	=	0.0748817	0.715463	=
Chaf1a	protein_coding	chromatin assembly factor 1, subunit A (p150)	17	56040416	56068026	1	ENSMUSG00000002835	invariant	NO	NO	NO	NO	NO	NO	NO	NO	6.35	6.42	6.67	6.72	0.296873	0.149039	=	0.321916	0.118119	=	-0.0696482	0.736064	=	-0.0446051	0.828435	=
Adprh	protein_coding	ADP-ribosylarginine hydrolase	16	38445399	38452689	-1	ENSMUSG00000002844	invariant	NO	NO	NO	NO	NO	NO	NO	NO	6.47	6.58	6.8	6.75	0.170746	0.406312	=	0.335641	0.103063	=	-0.115747	0.57454	=	0.0491476	0.811166	=
Tmem39a	protein_coding	transmembrane protein 39a	16	38558698	38592162	1	ENSMUSG00000002845	invariant	NO	NO	NO	NO	NO	NO	NO	NO	7.4	7.63	5.23	5.54	-2.08543	1.54654e-22	-	-2.17066	4.07996e-24	-	-0.226109	0.270598	=	-0.311348	0.132539	=
Timmdc1	protein_coding	translocase of inner mitochondrial membrane domain containing 1	16	38498347	38522663	-1	ENSMUSG00000002846	invariant	NO	NO	NO	NO	NO	NO	NO	NO	4.94	4.84	4.42	4.51	-0.32815	0.116626	=	-0.523878	0.0124541	=	0.102187	0.626799	=	-0.093542	0.656069	=
Pla1a	protein_coding	phospholipase A1 member A	16	38396119	38433145	-1	ENSMUSG00000002847	deg	NO	NO	NO	NO	NO	NO	NO	NO	2.27	1.49	-1.79	0.58	-0.913832	0.000346741	-	-4.06839	2.73302e-39	-	0.774347	0.00128533	+	-2.38109	5.67673e-13	-
Mcm2	protein_coding	minichromosome maintenance deficient 2 mitotin (S. cerevisiae)	6	88883475	88898780	-1	ENSMUSG00000002870	invariant	NO	NO	NO	NO	NO	NO	NO	NO	9.04	9.2	8.17	8.11	-1.09514	1.21025e-07	-	-0.865321	2.68379e-05	-	-0.162424	0.427343	=	0.0673986	0.742069	=
Tpra1	protein_coding	transmembrane protein, adipocyte asscociated 1	6	88902251	88912238	1	ENSMUSG00000002871	invariant	NO	NO	NO	NO	NO	NO	NO	NO	3.33	3.43	4.28	4.35	0.918328	1.6796e-05	+	0.953107	9.8192e-06	+	-0.107928	0.622389	=	-0.0731481	0.728952	=
Nab1	protein_coding	Ngfi-A binding protein 1	1	52457294	52500679	-1	ENSMUSG00000002881	invariant	NO	NO	NO	NO	NO	NO	NO	NO	5.13	5.18	4.69	5.55	0.372302	0.0727123	=	-0.441257	0.0346263	=	-0.0501687	0.811569	=	-0.863734	3.44297e-05	-
Adgre5	protein_coding	adhesion G protein-coupled receptor E5	8	83723251	83741326	-1	ENSMUSG00000002885	down_down	NO	NO	NO	NO	NO	NO	NO	NO	6.81	6.49	3.4	4.95	-1.54349	2.45235e-13	-	-3.40444	1.76545e-50	-	0.313537	0.127897	=	-1.54743	4.463e-13	-
Il17ra	protein_coding	interleukin 17 receptor A	6	120463197	120483727	1	ENSMUSG00000002897	invariant	NO	NO	NO	NO	NO	NO	NO	NO	3.26	3.24	2.77	3.08	-0.158873	0.467336	=	-0.484135	0.0278634	=	0.0179418	0.940885	=	-0.30733	0.159501	=
Lamb1	protein_coding	laminin B1	12	31265234	31329644	1	ENSMUSG00000002900	deg	NO	NO	NO	NO	NO	NO	NO	NO	7.14	7.44	5.98	7.7	0.258055	0.208247	=	-1.16371	2.25721e-08	-	-0.303066	0.140148	=	-1.72484	2.78657e-16	-
Kcnn1	protein_coding	potassium intermediate/small conductance calcium-activated channel, subfamily N, member 1	8	70842049	70857008	-1	ENSMUSG00000002908	up_up	NO	NO	NO	NO	NO	NO	NO	NO	2.19	1.61	4.28	2.89	1.27964	2.91414e-08	+	2.09016	4.20097e-20	+	0.585328	0.0152054	=	1.39592	1.17255e-10	+
Arrdc2	protein_coding	arrestin domain containing 2	8	70835155	70839720	-1	ENSMUSG00000002910	down_up	NO	NO	NO	NO	NO	NO	NO	NO	4.94	4.39	3.46	2.36	-2.03109	7.6127e-20	-	-1.48346	4.23097e-12	-	0.554903	0.00833311	=	1.10255	5.48388e-07	+
Ppp1r17	protein_coding	protein phosphatase 1, regulatory subunit 17	6	56017515	56032688	1	ENSMUSG00000002930	up_up	NO	NO	NO	NO	NO	NO	NO	NO	-5.79	-6.13	2.19	1.13	7.40599	3.04256e-35	+	8.09022	2.17969e-49	+	0.36547	1	=	1.06232	7.16397e-06	+
Cd36	protein_coding	CD36 antigen	5	17781690	17888801	-1	ENSMUSG00000002944	up_down	NO	NO	NO	NO	NO	NO	NO	NO	-4.9	-8.5	0.78	4.81	14.3459	4.32844e-124	+	5.74082	2.73253e-24	+	4.29539	0.502488	=	-4.03498	3.08503e-60	-
Map2k7	protein_coding	mitogen-activated protein kinase kinase 7	8	4238740	4251423	1	ENSMUSG00000002948	invariant	NO	NO	NO	NO	NO	NO	NO	NO	6.61	5.98	6.59	6.12	0.143821	0.485792	=	-0.0159148	0.938931	=	0.629791	0.00232756	=	0.470059	0.0224932	=
Timm44	protein_coding	translocase of inner mitochondrial membrane 44	8	4259731	4275913	-1	ENSMUSG00000002949	invariant	NO	NO	NO	NO	NO	NO	NO	NO	6.38	5.8	6.59	6.22	0.419734	0.0420608	=	0.209398	0.309318	=	0.573489	0.00559239	=	0.363157	0.077618	=
Ap2a2	protein_coding	adaptor-related protein complex 2, alpha 2 subunit	7	141562173	141633011	1	ENSMUSG00000002957	invariant	NO	YES	NO	NO	NO	NO	NO	NO	7.48	7.55	7.5	7.34	-0.209307	0.307459	=	0.0198083	0.923396	=	-0.0766343	0.708987	=	0.152481	0.457011	=
Pnkp	protein_coding	polynucleotide kinase 3'- phosphatase	7	44857139	44862992	1	ENSMUSG00000002963	invariant	NO	NO	NO	NO	NO	NO	NO	NO	4.58	4.61	4.69	4.83	0.220181	0.292394	=	0.111137	0.597727	=	-0.0280536	0.896738	=	-0.137099	0.511106	=
Med25	protein_coding	mediator complex subunit 25	7	44879391	44892397	-1	ENSMUSG00000002968	invariant	NO	NO	NO	NO	NO	NO	NO	NO	6.7	6.64	7.11	7.05	0.405687	0.0485291	=	0.404618	0.0492316	=	0.0620701	0.763445	=	0.0610008	0.766432	=
Bcam	protein_coding	basal cell adhesion molecule	7	19756131	19771016	-1	ENSMUSG00000002980	down_down	NO	NO	NO	NO	NO	NO	NO	NO	6.18	7.01	4.11	4.3	-2.7025	6.21719e-35	-	-2.07264	5.275e-22	-	-0.82204	7.21637e-05	-	-0.192189	0.360882	=
Clptm1	protein_coding	cleft lip and palate associated transmembrane protein 1	7	19631581	19665030	-1	ENSMUSG00000002981	invariant	NO	YES	NO	NO	NO	NO	NO	NO	6.57	6.67	7.03	7.31	0.632745	0.00212917	=	0.465044	0.023928	=	-0.103991	0.613856	=	-0.271691	0.185438	=
Relb	protein_coding	avian reticuloendotheliosis viral (v-rel) oncogene related B	7	19606217	19629438	-1	ENSMUSG00000002983	invariant	NO	YES	NO	NO	NO	NO	NO	NO	3.65	3.32	1.56	2.07	-1.24451	2.9873e-08	-	-2.08695	1.42503e-19	-	0.333597	0.124743	=	-0.508882	0.0288192	=
Tomm40	protein_coding	translocase of outer mitochondrial membrane 40 homolog (yeast)	7	19701313	19715438	-1	ENSMUSG00000002984	invariant	NO	NO	NO	NO	NO	NO	NO	NO	7.19	7.28	6.29	6.38	-0.894243	1.5376e-05	-	-0.899839	1.37828e-05	-	-0.089282	0.663974	=	-0.0948796	0.644888	=
Apoe	protein_coding	apolipoprotein E	7	19696109	19699166	-1	ENSMUSG00000002985	invariant	NO	NO	NO	NO	NO	NO	YES	NO	8.14	8.31	5.74	5.62	-2.69471	4.85634e-35	-	-2.39652	1.09458e-28	-	-0.177732	0.38568	=	0.120455	0.560009	=
Apoc2	protein_coding	apolipoprotein C-II	7	19671579	19681423	-1	ENSMUSG00000002992	invariant	NO	NO	NO	NO	NO	NO	NO	NO	-1.32	-1.84	-8.5	-8.5	-7.68658	2.27396e-07	=	-8.1479	1.24618e-08	=	0.523682	0.317351	=	5.12548e-15	1	=
Hbp1	protein_coding	high mobility group box transcription factor 1	12	31926254	31950535	-1	ENSMUSG00000002996	invariant	NO	NO	NO	NO	NO	NO	NO	NO	7.26	7.67	6.45	6.64	-1.02636	7.23825e-07	-	-0.811321	8.61366e-05	-	-0.407899	0.0471107	=	-0.192863	0.348097	=
Prkar2b	protein_coding	protein kinase, cAMP dependent regulatory, type II beta	12	31958476	32061296	-1	ENSMUSG00000002997	invariant	NO	NO	NO	NO	NO	YES	NO	NO	4.05	4.74	6.44	5.94	1.19418	1.25315e-08	+	2.3962	4.29464e-28	+	-0.696763	0.0010138	=	0.50525	0.0142768	=
Cdkn1b	protein_coding	cyclin-dependent kinase inhibitor 1B	6	134920401	134925513	1	ENSMUSG00000003031	deg	NO	NO	NO	NO	NO	NO	NO	NO	5.95	6.74	7.51	7.48	0.740255	0.000330974	=	1.55213	1.53575e-13	+	-0.788537	0.000142296	-	0.0233335	0.909599	=
Klf4	protein_coding	Kruppel-like factor 4 (gut)	4	55527143	55532466	-1	ENSMUSG00000003032	invariant	NO	YES	NO	YES	NO	NO	NO	NO	6.47	6.56	2.36	2.69	-3.87652	2.04919e-61	-	-4.1125	5.35796e-67	-	-0.0910989	0.658762	=	-0.327108	0.141831	=
Ap1m1	protein_coding	adaptor-related protein complex AP-1, mu subunit 1	8	72240018	72257385	1	ENSMUSG00000003033	invariant	NO	NO	NO	NO	NO	NO	NO	NO	5.98	5.46	7.67	7.36	1.89913	3.83636e-19	+	1.68895	1.17886e-15	+	0.519842	0.0122247	=	0.309663	0.131018	=
Rab8a	protein_coding	RAB8A, member RAS oncogene family	8	72161200	72183904	1	ENSMUSG00000003037	invariant	NO	NO	NO	NO	NO	NO	NO	NO	6.18	5.75	7.2	6.96	1.2097	6.57598e-09	+	1.01474	1.02037e-06	+	0.43074	0.0373822	=	0.23579	0.250541	=
Hmgn2	protein_coding	high mobility group nucleosomal binding domain 2	4	133964738	133968650	-1	ENSMUSG00000003038	invariant	NO	NO	NO	NO	NO	NO	NO	NO	4.54	4.23	7.05	6.77	2.54387	2.08194e-31	+	2.51094	1.08241e-30	+	0.313347	0.138382	=	0.280429	0.172035	=
Fam32a	protein_coding	family with sequence similarity 32, member A	8	72219730	72223764	1	ENSMUSG00000003039	invariant	NO	NO	NO	NO	NO	NO	NO	NO	6.06	5.82	7.11	6.89	1.07454	2.36946e-07	+	1.05873	3.52608e-07	+	0.236899	0.252131	=	0.22109	0.281384	=
Elf3	protein_coding	E74-like factor 3	1	135253575	135258568	-1	ENSMUSG00000003051	down_up	NO	NO	NO	NO	NO	NO	NO	NO	5.69	5.87	1.33	-0.66	-6.53133	1.52651e-115	-	-4.36592	1.50943e-70	-	-0.173716	0.401959	=	1.99194	1.45651e-12	+
Cyp2c29	protein_coding	cytochrome P450, family 2, subfamily c, polypeptide 29	19	39269405	39330713	1	ENSMUSG00000003053	invariant	NO	NO	NO	NO	NO	NO	NO	NO	-3.65	-1.96	-5.6	-6.28	-4.4704	8.426e-06	=	-2.01898	0.131529	=	-1.70538	0.0211438	=	0.747114	1	=
Stard3nl	protein_coding	STARD3 N-terminal like	13	19357676	19395795	-1	ENSMUSG00000003062	invariant	NO	NO	NO	NO	NO	NO	NO	NO	5.96	6.06	5.55	5.78	-0.284136	0.168705	=	-0.411341	0.046873	=	-0.0999217	0.629391	=	-0.227128	0.271452	=
Stk11	protein_coding	serine/threonine kinase 11	10	80115803	80130682	1	ENSMUSG00000003068	invariant	NO	YES	NO	NO	NO	YES	NO	NO	6.56	6.99	6.6	6.8	-0.190715	0.353192	=	0.0307724	0.88172	=	-0.427045	0.0381667	=	-0.205559	0.317008	=
Efna2	protein_coding	ephrin A2	10	80179482	80190010	1	ENSMUSG00000003070	up_up	NO	YES	NO	NO	NO	NO	NO	NO	2.96	3.33	5.06	4.09	0.759958	0.000382993	+	2.09949	2.57865e-21	+	-0.366962	0.0981129	=	0.972573	3.73173e-06	+
Atp5d	protein_coding	ATP synthase, H+ transporting, mitochondrial F1 complex, delta subunit	10	80138632	80145818	1	ENSMUSG00000003072	invariant	NO	NO	NO	NO	NO	NO	NO	NO	6.61	6.59	6.56	6.46	-0.128994	0.530763	=	-0.0566527	0.783493	=	0.0265053	0.898213	=	0.0988468	0.63083	=
Ppp5c	protein_coding	protein phosphatase 5, catalytic subunit	7	17004640	17027924	-1	ENSMUSG00000003099	invariant	NO	NO	YES	NO	NO	NO	NO	NO	6.81	6.72	7.02	7.19	0.469666	0.0223992	=	0.212643	0.300907	=	0.0899871	0.662149	=	-0.167036	0.415551	=
Cdk12	protein_coding	cyclin-dependent kinase 12	11	98203059	98278504	1	ENSMUSG00000003119	invariant	NO	NO	NO	NO	NO	NO	NO	NO	7.45	7.07	6.19	6.32	-0.757386	0.000244826	-	-1.25457	1.73146e-09	-	0.372275	0.0700634	=	-0.124906	0.544049	=
Lipe	protein_coding	lipase, hormone sensitive	7	25379527	25398710	-1	ENSMUSG00000003123	invariant	NO	NO	NO	NO	NO	NO	NO	NO	3.38	3.45	3.78	3.97	0.516538	0.0155941	=	0.402571	0.0616032	=	-0.0685281	0.758923	=	-0.182498	0.389169	=
Pafah1b2	protein_coding	platelet-activating factor acetylhydrolase, isoform 1b, subunit 2	9	45965311	45984871	-1	ENSMUSG00000003131	invariant	NO	NO	NO	NO	NO	NO	NO	NO	6.31	6.25	8.4	8.15	1.90551	2.46398e-19	+	2.09745	8.45071e-23	+	0.059423	0.77394	=	0.251368	0.219594	=
Tbc1d8	protein_coding	TBC1 domain family, member 8	1	39371492	39478755	-1	ENSMUSG00000003134	invariant	NO	NO	NO	NO	NO	NO	NO	NO	4.51	4.65	3.85	3.79	-0.859671	4.82471e-05	-	-0.651058	0.00210445	=	-0.147943	0.483597	=	0.0606668	0.777338	=
Cnot11	protein_coding	CCR4-NOT transcription complex, subunit 11	1	39534992	39546889	1	ENSMUSG00000003135	invariant	NO	NO	NO	NO	NO	NO	NO	NO	6.38	6.23	5.82	5.8	-0.42561	0.0392447	=	-0.566275	0.00615527	=	0.155918	0.449909	=	0.0152533	0.941934	=
Slc2a3	protein_coding	solute carrier family 2 (facilitated glucose transporter), member 3	6	122727809	122801640	-1	ENSMUSG00000003153	invariant	NO	NO	NO	NO	NO	YES	NO	NO	10.35	10.6	7.29	6.58	-4.02331	6.2196e-68	-	-3.06119	1.36336e-43	-	-0.254017	0.214237	=	0.708097	0.000591745	=
Foxj2	protein_coding	forkhead box J2	6	122819914	122845366	1	ENSMUSG00000003154	invariant	NO	NO	NO	NO	NO	NO	NO	NO	3.32	3.52	4.85	5.28	1.75441	3.34108e-16	+	1.52533	2.09899e-12	+	-0.201877	0.355542	=	-0.43096	0.0379996	=
Sri	protein_coding	sorcin	5	8046078	8069379	1	ENSMUSG00000003161	invariant	NO	NO	NO	NO	NO	NO	NO	NO	5.18	5.35	5.49	5.99	0.641602	0.00197387	=	0.318546	0.125436	=	-0.175772	0.399241	=	-0.49883	0.0157919	=
Dgcr2	protein_coding	DiGeorge syndrome critical region gene 2	16	17839482	17894145	-1	ENSMUSG00000003166	invariant	NO	NO	NO	NO	NO	NO	NO	NO	5.31	5.18	7.21	7.15	1.97468	1.94178e-20	+	1.90265	3.93821e-19	+	0.126037	0.545914	=	0.0540091	0.792517	=
Mical3	protein_coding	microtubule associated monooxygenase, calponin and LIM domain containing 3	6	121007241	121081609	-1	ENSMUSG00000003178	invariant	NO	NO	NO	NO	NO	NO	NO	NO	4.7	4.86	3.06	3.36	-1.49605	2.96415e-12	-	-1.63683	4.76189e-14	-	-0.162446	0.43969	=	-0.303235	0.15975	=
Irf3	protein_coding	interferon regulatory factor 3	7	44997648	45002848	1	ENSMUSG00000003184	invariant	NO	NO	NO	NO	NO	NO	NO	NO	4.57	4.59	4.95	5.15	0.565812	0.00674799	=	0.380755	0.0692133	=	-0.0164873	0.940516	=	-0.201545	0.331828	=
Bcl2l12	protein_coding	BCL2-like 12 (proline rich)	7	44991222	44998712	-1	ENSMUSG00000003190	invariant	NO	NO	NO	NO	NO	NO	NO	NO	3.48	3.69	4.14	4.05	0.354016	0.0959301	=	0.655671	0.00223384	=	-0.211933	0.328513	=	0.0897204	0.671953	=
Zfp959	protein_coding	zinc finger protein 959	17	55892120	55898928	1	ENSMUSG00000003198	invariant	NO	NO	NO	NO	NO	NO	NO	NO	3.07	2.52	3.03	2.79	0.269634	0.230263	=	-0.0324216	0.895925	=	0.549243	0.0145019	=	0.247216	0.25973	=
Mpnd	protein_coding	MPN domain containing	17	56005711	56016790	1	ENSMUSG00000003199	invariant	NO	NO	NO	NO	NO	NO	NO	NO	5.91	5.9	6.99	6.72	0.82357	6.97202e-05	+	1.07791	2.2213e-07	+	0.0112356	0.95783	=	0.265576	0.19594	=
Sh3gl1	protein_coding	SH3-domain GRB2-like 1	17	56016753	56036637	-1	ENSMUSG00000003200	invariant	NO	NO	NO	NO	NO	NO	NO	NO	7.1	7.15	6.49	6.8	-0.353037	0.0857719	=	-0.60681	0.00324075	=	-0.0511517	0.803743	=	-0.304926	0.137905	=
Ebi3	protein_coding	Epstein-Barr virus induced gene 3	17	55952623	55957021	1	ENSMUSG00000003206	down_up	NO	NO	NO	NO	NO	NO	NO	NO	1.18	1.55	-2.39	-3.97	-5.55615	4.58709e-39	-	-3.58767	3.10701e-24	-	-0.368182	0.149714	=	1.60236	0.0276789	+
Ccdc94	protein_coding	coiled-coil domain containing 94	17	55959187	55967949	1	ENSMUSG00000003208	invariant	NO	NO	NO	NO	NO	NO	NO	NO	3.31	3.47	4.17	4.29	0.821805	0.000115934	+	0.865729	5.9423e-05	+	-0.159888	0.467243	=	-0.115965	0.582137	=
Ranbp2	protein_coding	RAN binding protein 2	10	58446852	58494155	1	ENSMUSG00000003226	invariant	NO	NO	NO	NO	NO	NO	NO	NO	8.86	9.01	7.81	8.08	-0.935923	5.73428e-06	-	-1.05079	3.77098e-07	-	-0.153815	0.452327	=	-0.268684	0.189683	=
Edar	protein_coding	ectodysplasin-A receptor	10	58600789	58675654	-1	ENSMUSG00000003227	invariant	NO	NO	NO	NO	NO	NO	NO	NO	-3.18	-3.08	0.24	0.21	3.31247	1.04299e-14	=	3.43948	1.38095e-13	=	-0.102247	1	=	0.0252237	0.965992	=
Grk5	protein_coding	G protein-coupled receptor kinase 5	19	60889749	61092553	1	ENSMUSG00000003228	invariant	NO	NO	NO	NO	NO	NO	NO	NO	2.44	2.18	3.22	3.43	1.24417	2.59565e-08	+	0.779696	0.000493091	+	0.256282	0.268113	=	-0.208173	0.333443	=
Dvl3	protein_coding	dishevelled 3, dsh homolog (Drosophila)	16	20516982	20532520	1	ENSMUSG00000003233	invariant	NO	NO	NO	NO	NO	NO	NO	NO	4.62	4.43	6.32	6.43	1.99262	1.33811e-20	+	1.69987	1.33341e-15	+	0.186354	0.37734	=	-0.106396	0.605152	=
Abcf3	protein_coding	ATP-binding cassette, sub-family F (GCN20), member 3	16	20548577	20561379	1	ENSMUSG00000003234	invariant	NO	NO	NO	NO	NO	NO	NO	NO	5.41	5.62	5.69	5.78	0.162575	0.4319	=	0.276756	0.182051	=	-0.201378	0.332516	=	-0.0871978	0.673163	=
Eif2b5	protein_coding	eukaryotic translation initiation factor 2B, subunit 5 epsilon	16	20498817	20509955	1	ENSMUSG00000003235	invariant	NO	NO	NO	NO	NO	NO	NO	NO	7.53	7.5	6.62	6.76	-0.74326	0.000312499	=	-0.907742	1.1352e-05	-	0.0322557	0.875386	=	-0.132227	0.519861	=
Cyth2	protein_coding	cytohesin 2	7	45806637	45814581	-1	ENSMUSG00000003269	invariant	NO	NO	NO	NO	NO	NO	NO	NO	5.9	6.01	6.97	6.79	0.77297	0.000186046	+	1.07271	2.53568e-07	+	-0.115757	0.576171	=	0.183987	0.370181	=
Sult2b1	protein_coding	sulfotransferase family, cytosolic, 2B, member 1	7	45729983	45759612	-1	ENSMUSG00000003271	invariant	NO	NO	NO	NO	NO	NO	NO	NO	0.11	0.1	-4.4	-4.22	-4.36457	4.48071e-18	=	-4.54481	5.62312e-18	=	0.000936394	1	=	-0.181718	1	=
Car11	protein_coding	carbonic anhydrase 11	7	45699843	45704682	1	ENSMUSG00000003273	invariant	NO	NO	NO	NO	NO	NO	NO	NO	1.81	1.52	3.82	3.41	1.88265	4.70667e-16	+	2.01467	3.66896e-18	+	0.283554	0.252109	=	0.415627	0.0510516	=
Dlgap1	protein_coding	discs, large (Drosophila) homolog-associated protein 1	17	69969073	70821413	1	ENSMUSG00000003279	invariant	NO	NO	NO	NO	NO	NO	NO	NO	2.37	2.71	2.66	2.4	-0.313225	0.163823	=	0.298836	0.190133	=	-0.349055	0.12786	=	0.262999	0.237364	=
Plag1	protein_coding	pleiomorphic adenoma gene 1	4	3900996	3938423	-1	ENSMUSG00000003282	invariant	NO	NO	NO	NO	YES	NO	NO	NO	4.25	4.55	3.63	3.14	-1.40587	7.23606e-11	-	-0.623528	0.00339683	=	-0.293075	0.165984	=	0.489269	0.0225155	=
Hck	protein_coding	hemopoietic cell kinase	2	153108468	153151441	1	ENSMUSG00000003283	down_down	NO	NO	NO	NO	NO	NO	NO	NO	6.77	6.72	2.44	3.29	-3.42467	1.27081e-51	-	-4.33214	4.50033e-73	-	0.0486939	0.813408	=	-0.858818	8.59895e-05	-
Mrpl4	protein_coding	mitochondrial ribosomal protein L4	9	21002737	21008835	1	ENSMUSG00000003299	invariant	NO	NO	NO	NO	NO	NO	NO	NO	5.79	5.85	5.51	5.37	-0.473162	0.0223221	=	-0.286718	0.166173	=	-0.0548759	0.791939	=	0.131568	0.525154	=
Keap1	protein_coding	kelch-like ECH-associated protein 1	9	21229730	21239332	-1	ENSMUSG00000003308	invariant	NO	NO	NO	NO	NO	NO	NO	NO	4.55	4.94	5.1	5.22	0.286125	0.169031	=	0.555752	0.00800876	=	-0.389206	0.0639468	=	-0.119582	0.56472	=
Ap1m2	protein_coding	adaptor protein complex AP-1, mu 2 subunit	9	21295457	21312333	-1	ENSMUSG00000003309	down_up	NO	NO	NO	NO	NO	NO	NO	NO	3.11	3.4	-0.92	-3	-6.42191	6.22516e-76	-	-4.03629	2.27096e-47	-	-0.286234	0.192924	=	2.10068	5.20702e-06	+
Glg1	protein_coding	golgi apparatus protein 1	8	111154421	111259216	-1	ENSMUSG00000003316	invariant	NO	NO	NO	NO	NO	NO	NO	NO	8.31	8.26	8.71	8.98	0.721929	0.000446643	=	0.397543	0.0524471	=	0.048042	0.814696	=	-0.276345	0.176954	=
Atp8b3	protein_coding	ATPase, class I, type 8B, member 3	10	80519585	80539124	-1	ENSMUSG00000003341	invariant	NO	NO	NO	NO	NO	NO	NO	NO	1.55	1.58	-0.48	-0.55	-2.13189	2.93347e-14	-	-2.0338	3.70528e-13	-	-0.02855	0.916018	=	0.0694658	0.900493	=
Btbd2	protein_coding	BTB (POZ) domain containing 2	10	80642617	80657071	-1	ENSMUSG00000003344	invariant	NO	NO	NO	NO	NO	NO	NO	NO	6.55	6.64	6.68	6.54	-0.0978889	0.634295	=	0.134432	0.513751	=	-0.0907819	0.659718	=	0.141539	0.49103	=
Csnk1g2	protein_coding	casein kinase 1, gamma 2	10	80622780	80640771	1	ENSMUSG00000003345	invariant	NO	NO	NO	NO	NO	NO	NO	NO	7.03	7.19	7.63	7.62	0.42707	0.0375513	=	0.597578	0.00369388	=	-0.161533	0.431863	=	0.00897416	0.965318	=
Abhd17a	protein_coding	abhydrolase domain containing 17A	10	80583654	80590341	-1	ENSMUSG00000003346	invariant	NO	NO	NO	NO	NO	NO	NO	NO	5.61	5.65	5.45	5.33	-0.322893	0.119038	=	-0.16517	0.425833	=	-0.041645	0.842083	=	0.116078	0.575367	=
Mob3a	protein_coding	MOB kinase activator 3A	10	80685256	80701820	-1	ENSMUSG00000003348	invariant	NO	NO	NO	NO	NO	NO	NO	NO	2.75	2.9	3.46	3.96	1.06829	8.64582e-07	+	0.702519	0.00145751	=	-0.140949	0.535717	=	-0.506728	0.0170482	=
Cacnb3	protein_coding	calcium channel, voltage-dependent, beta 3 subunit	15	98632220	98644530	1	ENSMUSG00000003352	invariant	NO	NO	NO	NO	NO	NO	NO	NO	5.08	4.9	6.51	6.17	1.27029	1.40443e-09	+	1.42574	1.28348e-11	+	0.179769	0.390306	=	0.335218	0.103372	=
Ccdc65	protein_coding	coiled-coil domain containing 65	15	98708207	98723326	1	ENSMUSG00000003354	up_down	NO	NO	NO	NO	NO	NO	NO	NO	1.05	0.86	1.34	2.17	1.31577	7.57522e-08	+	0.287217	0.267493	=	0.192844	0.500987	=	-0.835714	0.000354972	-
Fkbp11	protein_coding	FK506 binding protein 11	15	98724373	98728198	-1	ENSMUSG00000003355	down_down	NO	NO	NO	NO	NO	NO	NO	NO	4.02	3.84	1.36	2.58	-1.25358	1.10877e-08	-	-2.65425	1.05309e-29	-	0.180228	0.400952	=	-1.22052	1.2977e-07	-
Ddx23	protein_coding	DEAD (Asp-Glu-Ala-Asp) box polypeptide 23	15	98645134	98662889	-1	ENSMUSG00000003360	invariant	NO	NO	NO	NO	NO	NO	NO	NO	6.98	7.04	7.43	7.31	0.268447	0.190966	=	0.45335	0.0274642	=	-0.0669718	0.74489	=	0.117932	0.565189	=
Pld3	protein_coding	phospholipase D family, member 3	7	27532000	27553218	-1	ENSMUSG00000003363	invariant	NO	NO	NO	NO	NO	NO	NO	NO	5.54	5.89	5.95	6.44	0.543907	0.00844026	=	0.40594	0.0500236	=	-0.350626	0.0908681	=	-0.488595	0.017783	=
Grik5	protein_coding	glutamate receptor, ionotropic, kainate 5 (gamma 2)	7	25009853	25072369	-1	ENSMUSG00000003378	invariant	NO	NO	NO	NO	NO	NO	NO	YES	4.63	4.74	6.97	6.77	2.02878	2.47677e-21	+	2.33356	4.55809e-27	+	-0.106603	0.613568	=	0.198178	0.334439	=
Cd79a	protein_coding	CD79A antigen (immunoglobulin-associated alpha)	7	24897381	24902197	1	ENSMUSG00000003379	down_up	NO	YES	NO	NO	NO	NO	NO	NO	1.4	0.85	-0.25	-1.4	-2.25524	2.51187e-12	-	-1.65047	2.33646e-09	-	0.551257	0.0392379	=	1.15637	0.000804098	+
Rabac1	protein_coding	Rab acceptor 1 (prenylated)	7	24969750	24972728	-1	ENSMUSG00000003380	invariant	NO	NO	NO	NO	NO	NO	NO	NO	5.7	5.97	4.34	4.26	-1.70876	9.48465e-16	-	-1.36365	1.0628e-10	-	-0.268843	0.194244	=	0.0762658	0.717944	=
Etv3	protein_coding	ets variant 3	3	87525407	87540156	1	ENSMUSG00000003382	invariant	NO	NO	NO	NO	NO	NO	NO	NO	4.96	5.04	4.94	5.02	-0.0258372	0.902777	=	-0.0168386	0.937547	=	-0.0851395	0.685257	=	-0.0761421	0.715015	=
Prkcsh	protein_coding	protein kinase C substrate 80K-H	9	22003035	22014219	1	ENSMUSG00000003402	invariant	NO	NO	NO	NO	NO	NO	NO	NO	7.02	7.26	7.44	7.82	0.556773	0.00675128	=	0.411662	0.0451847	=	-0.234725	0.253351	=	-0.379836	0.0640324	=
Elavl3	protein_coding	ELAV (embryonic lethal, abnormal vision, Drosophila)-like 3 (Hu antigen C)	9	22015005	22052023	-1	ENSMUSG00000003410	up_up	NO	NO	NO	NO	NO	NO	NO	NO	4.04	3.74	7.79	6.29	2.55072	2.41341e-31	+	3.74919	5.50322e-60	+	0.298205	0.164054	=	1.49668	8.82016e-13	+
Rab3b	protein_coding	RAB3B, member RAS oncogene family	4	108879063	108943324	1	ENSMUSG00000003411	invariant	NO	NO	NO	NO	NO	YES	NO	NO	2.65	2.65	1.39	2.04	-0.615116	0.00684383	=	-1.26472	7.23238e-08	-	0.000181257	1	=	-0.649472	0.0055838	=
St8sia6	protein_coding	ST8 alpha-N-acetyl-neuraminide alpha-2,8-sialyltransferase 6	2	13651021	13794064	-1	ENSMUSG00000003418	invariant	NO	NO	NO	NO	NO	NO	NO	NO	2.15	2.15	-0.45	-0.33	-2.48092	3.05148e-20	-	-2.60049	1.50312e-21	-	0.00575808	1	=	-0.113927	0.768596	=
Fcgrt	protein_coding	Fc receptor, IgG, alpha chain transporter	7	45092993	45103822	-1	ENSMUSG00000003420	invariant	NO	NO	NO	NO	NO	NO	NO	NO	3.74	4.21	0.56	1.15	-3.05168	1.87425e-37	-	-3.18108	5.69673e-38	-	-0.464809	0.0297965	=	-0.594327	0.0199132	=
Nosip	protein_coding	nitric oxide synthase interacting protein	7	45062429	45078503	1	ENSMUSG00000003421	invariant	NO	NO	NO	NO	NO	NO	NO	NO	5.91	6.21	5.7	5.65	-0.560799	0.00668721	=	-0.216045	0.296199	=	-0.294323	0.154525	=	0.0504289	0.807809	=
Pih1d1	protein_coding	PIH1 domain containing 1	7	45154303	45160069	1	ENSMUSG00000003423	invariant	NO	NO	NO	NO	NO	NO	NO	NO	4.97	4.78	5.79	5.67	0.897209	1.74434e-05	+	0.818487	8.83841e-05	+	0.199202	0.341948	=	0.120483	0.559754	=
Rps11	protein_coding	ribosomal protein S11	7	45122388	45124389	-1	ENSMUSG00000003429	invariant	NO	NO	NO	NO	NO	NO	NO	NO	9.21	9.09	8.41	8.18	-0.913951	9.35529e-06	-	-0.804563	9.28833e-05	-	0.117776	0.564872	=	0.227164	0.267202	=
Supt5	protein_coding	suppressor of Ty 5	7	28314898	28338719	-1	ENSMUSG00000003435	invariant	NO	NO	NO	NO	NO	NO	NO	NO	8	7.94	7.71	7.81	-0.133915	0.51337	=	-0.295648	0.14931	=	0.0565082	0.782925	=	-0.105225	0.60753	=
Dll3	protein_coding	delta-like 3 (Drosophila)	7	28293553	28302238	-1	ENSMUSG00000003436	up_up	NO	NO	YES	NO	NO	NO	NO	NO	2.14	1.7	4.81	3.81	2.11323	3.83438e-20	+	2.66533	6.71488e-31	+	0.446117	0.0640699	=	0.998276	2.26973e-06	+
Paf1	protein_coding	Paf1, RNA polymerase II associated factor, homolog (S. cerevisiae)	7	28392951	28399388	1	ENSMUSG00000003437	invariant	NO	YES	NO	NO	NO	NO	NO	NO	5.95	6.03	6.04	6.12	0.0953139	0.64431	=	0.0892404	0.666208	=	-0.072723	0.725768	=	-0.078797	0.70243	=
Timm50	protein_coding	translocase of inner mitochondrial membrane 50	7	28305516	28312072	-1	ENSMUSG00000003438	invariant	NO	NO	NO	NO	NO	NO	NO	NO	6.53	6.58	6.37	6.25	-0.330856	0.108083	=	-0.157337	0.444942	=	-0.0523881	0.799802	=	0.121131	0.556215	=
Med29	protein_coding	mediator complex subunit 29	7	28386146	28392708	-1	ENSMUSG00000003444	invariant	NO	NO	NO	NO	NO	NO	NO	NO	4.47	4.21	4.96	5.04	0.833542	7.32396e-05	+	0.489371	0.0196985	=	0.257392	0.224186	=	-0.086775	0.677027	=
Bicd1	protein_coding	bicaudal D homolog 1 (Drosophila)	6	149408984	149563329	1	ENSMUSG00000003452	invariant	NO	NO	NO	NO	NO	NO	NO	NO	4.11	3.99	5	4.86	0.871478	3.616e-05	+	0.888654	2.6272e-05	+	0.118386	0.5809	=	0.135567	0.514948	=
Ncstn	protein_coding	nicastrin	1	172066013	172082795	-1	ENSMUSG00000003458	invariant	NO	NO	NO	NO	NO	NO	NO	NO	5.7	5.64	7.17	7.51	1.86819	1.25376e-18	+	1.47273	2.34397e-12	+	0.0555854	0.789614	=	-0.339878	0.0975926	=
Pex19	protein_coding	peroxisomal biogenesis factor 19	1	172126755	172136493	1	ENSMUSG00000003464	invariant	NO	NO	NO	NO	NO	NO	NO	NO	6.71	6.6	7.13	7.11	0.506007	0.0139487	=	0.414037	0.0441847	=	0.112491	0.585012	=	0.0205221	0.920641	=
Phyhip	protein_coding	phytanoyl-CoA hydroxylase interacting protein	14	70457476	70468832	1	ENSMUSG00000003469	up_down	NO	NO	NO	NO	NO	NO	NO	NO	2.41	1.85	1.87	2.75	0.903831	7.48031e-05	+	-0.535424	0.0209622	=	0.559827	0.0176582	=	-0.879426	9.72765e-05	-
Crhr2	protein_coding	corticotropin releasing hormone receptor 2	6	55090049	55133016	-1	ENSMUSG00000003476	invariant	NO	NO	NO	NO	NO	NO	NO	NO	0.91	0.35	-2.04	-2.43	-2.78573	2.76784e-13	=	-2.94897	1.82845e-17	=	0.55959	0.0507019	=	0.396457	0.495638	=
Inmt	protein_coding	indolethylamine N-methyltransferase	6	55170626	55175043	-1	ENSMUSG00000003477	invariant	NO	NO	NO	NO	NO	NO	NO	NO	-8.5	-8.5	-8.5	-3.57	5.935	0.00894141	=	0	1	=	-5.12548e-15	1	=	-6.11707	0.00894141	=
Cyp4f18	protein_coding	cytochrome P450, family 4, subfamily f, polypeptide 18	8	71988482	72009626	-1	ENSMUSG00000003484	invariant	NO	NO	NO	NO	NO	NO	NO	NO	-3.4	-5.28	-5.6	-6.28	-1.08538	1	=	-2.27766	0.0757931	=	1.92194	0.189409	=	0.747114	1	=
Impdh1	protein_coding	inosine 5'-phosphate dehydrogenase 1	6	29200434	29216364	-1	ENSMUSG00000003500	invariant	NO	NO	NO	NO	NO	NO	NO	NO	5.66	5.41	5.22	5.08	-0.326171	0.116198	=	-0.440384	0.0338644	=	0.255838	0.217908	=	0.141626	0.495155	=
Dusp3	protein_coding	dual specificity phosphatase 3 (vaccinia virus phosphatase VH1-related)	11	101971143	101987013	-1	ENSMUSG00000003518	invariant	NO	NO	NO	NO	NO	NO	NO	NO	4.76	4.5	4.55	5.22	0.715818	0.000622949	=	-0.206139	0.325835	=	0.25667	0.22258	=	-0.665288	0.00141793	=
Prodh	protein_coding	proline dehydrogenase	16	18060357	18090203	-1	ENSMUSG00000003526	invariant	NO	NO	NO	NO	NO	NO	YES	NO	4.43	4.39	3.22	2.68	-1.71121	6.53175e-15	-	-1.20293	2.33178e-08	-	0.0391225	0.855951	=	0.547411	0.0119003	=
Dgcr14	protein_coding	DiGeorge syndrome critical region gene 14	16	17900711	17911348	-1	ENSMUSG00000003527	invariant	NO	NO	NO	NO	NO	NO	NO	NO	4.81	4.82	5.32	5.18	0.355334	0.0879786	=	0.510006	0.0145821	=	-0.0136679	0.950542	=	0.141005	0.496618	=
Slc25a1	protein_coding	solute carrier family 25 (mitochondrial carrier, citrate transporter), member 1	16	17925211	17928219	-1	ENSMUSG00000003528	invariant	NO	NO	NO	NO	NO	NO	NO	NO	6.32	6.24	6.55	6.2	-0.0390204	0.850386	=	0.236115	0.251775	=	0.0771018	0.709137	=	0.352239	0.0869856	=
Dgcr6	protein_coding	DiGeorge syndrome critical region gene 6	16	18052860	18071632	1	ENSMUSG00000003531	invariant	NO	NO	NO	NO	NO	NO	NO	NO	3.82	3.7	5.25	4.94	1.23572	6.21672e-09	+	1.42748	2.41023e-11	+	0.117315	0.588228	=	0.309084	0.136504	=
Ddr1	protein_coding	discoidin domain receptor family, member 1	17	35681567	35704621	-1	ENSMUSG00000003534	invariant	YES	NO	NO	NO	NO	NO	NO	NO	4.61	4.48	8.68	8.9	4.41683	2.74236e-78	+	4.07736	6.27523e-69	+	0.128244	0.544112	=	-0.211225	0.301946	=
Ier3	protein_coding	immediate early response 3	17	35821684	35822923	1	ENSMUSG00000003541	deg	NO	NO	NO	NO	NO	NO	NO	NO	2.77	2.71	1.43	3.22	0.508531	0.0207453	=	-1.34249	9.54531e-09	-	0.0644927	0.787691	=	-1.7866	7.1351e-15	-
Fosb	protein_coding	FBJ osteosarcoma oncogene B	7	19302721	19310045	-1	ENSMUSG00000003545	invariant	NO	NO	NO	NO	NO	NO	NO	NO	-2.83	-3.8	-0.71	1.37	5.19322	4.08841e-34	=	2.12577	2.19364e-05	=	0.978973	0.319467	=	-2.08532	1.05082e-13	=
Klc4	protein_coding	kinesin light chain 4	17	46630631	46645144	-1	ENSMUSG00000003546	invariant	NO	NO	NO	NO	NO	NO	NO	NO	4.85	5.03	5.08	4.75	-0.287627	0.167739	=	0.228331	0.274378	=	-0.182801	0.382962	=	0.333157	0.109237	=
Ercc1	protein_coding	excision repair cross-complementing rodent repair deficiency, complementation group 1	7	19344778	19356524	1	ENSMUSG00000003549	invariant	NO	YES	NO	NO	YES	NO	NO	NO	4.32	4.04	5.26	5.24	1.19763	1.4821e-08	+	0.936768	8.78256e-06	+	0.284888	0.180132	=	0.0240281	0.908918	=
Cyp17a1	protein_coding	cytochrome P450, family 17, subfamily a, polypeptide 1	19	46667165	46672974	-1	ENSMUSG00000003555	invariant	NO	NO	NO	NO	NO	NO	NO	NO	-8.5	-8.5	-5.08	-8.5	0	1	=	4.32093	0.502488	=	-5.12548e-15	1	=	4.55745	0.253731	=
As3mt	protein_coding	arsenic (+3 oxidation state) methyltransferase	19	46707443	46741095	1	ENSMUSG00000003559	down_down	NO	NO	NO	NO	NO	NO	NO	NO	4.08	4.13	1.41	2.26	-1.87219	4.93565e-17	-	-2.66785	3.59561e-30	-	-0.0537168	0.804242	=	-0.849443	0.000256448	-
Homer3	protein_coding	homer homolog 3 (Drosophila)	8	70282827	70294361	1	ENSMUSG00000003573	up_up	NO	NO	NO	NO	NO	NO	NO	NO	5.03	4.26	6.43	5.9	1.63732	1.31945e-14	+	1.39371	3.58322e-11	+	0.769095	0.00026336	+	0.525495	0.0108462	=
Crtc1	protein_coding	CREB regulated transcription coactivator 1	8	70382355	70439579	-1	ENSMUSG00000003575	up_up	NO	NO	NO	NO	NO	NO	NO	NO	4.46	3.65	6.14	6	2.35278	3.48718e-27	+	1.67536	3.58096e-15	+	0.816097	0.000132453	+	0.138693	0.500943	=
Rnf215	protein_coding	ring finger protein 215	11	4135202	4141172	1	ENSMUSG00000003581	invariant	NO	NO	NO	NO	NO	NO	NO	NO	3.22	3.14	4.45	4.54	1.40523	8.07856e-11	+	1.22535	1.571e-08	+	0.0850785	0.705631	=	-0.0947936	0.651564	=
Sec14l2	protein_coding	SEC14-like 2 (S. cerevisiae)	11	4097039	4123415	-1	ENSMUSG00000003585	invariant	NO	NO	NO	NO	NO	NO	NO	NO	4.31	3.93	3.17	3.59	-0.336564	0.114368	=	-1.13924	1.26043e-07	-	0.382077	0.0725341	=	-0.4206	0.0497021	=
Aven	protein_coding	apoptosis, caspase activation inhibitor	2	112492964	112634573	1	ENSMUSG00000003604	invariant	NO	NO	NO	NO	NO	NO	NO	NO	4.34	4.3	3.25	3.83	-0.461697	0.0290649	=	-1.09601	3.45159e-07	-	0.0456976	0.832035	=	-0.588623	0.00581163	=
Cp	protein_coding	ceruloplasmin	3	19957054	20009145	1	ENSMUSG00000003617	up_down	NO	NO	NO	NO	NO	NO	NO	NO	-2.83	-3.4	2.43	5.21	8.62504	1.315e-125	+	5.27135	1.25351e-44	+	0.572337	0.643095	=	-2.77929	7.1787e-35	-
Crot	protein_coding	carnitine O-octanoyltransferase	5	8966033	8997324	-1	ENSMUSG00000003623	invariant	NO	NO	NO	NO	NO	NO	YES	NO	5.61	5.59	5.43	5.84	0.250008	0.226597	=	-0.181216	0.382245	=	0.0201995	0.923778	=	-0.411026	0.0467405	=
Rps6ka1	protein_coding	ribosomal protein S6 kinase polypeptide 1	4	133847290	133887797	-1	ENSMUSG00000003644	invariant	NO	NO	NO	NO	NO	NO	NO	NO	7.25	7.31	4.66	4.65	-2.6659	3.18456e-34	-	-2.5921	1.22895e-32	-	-0.0609909	0.766732	=	0.0128082	0.953039	=
Calb2	protein_coding	calbindin 2	8	110142539	110168206	-1	ENSMUSG00000003657	deg	NO	NO	NO	NO	NO	YES	NO	NO	3.41	2.56	4.91	2.64	0.0815177	0.727647	=	1.50424	3.08511e-12	+	0.850166	0.000136949	+	2.27296	1.19089e-24	+
Snrnp200	protein_coding	small nuclear ribonucleoprotein 200 (U5)	2	127208386	127240451	1	ENSMUSG00000003660	invariant	NO	NO	NO	NO	NO	NO	NO	NO	9.4	9.53	8.55	8.52	-1.00862	1.04148e-06	-	-0.850379	3.64952e-05	-	-0.127072	0.53446	=	0.0311667	0.87904	=
Ciao1	protein_coding	cytosolic iron-sulfur protein assembly 1	2	127240938	127247816	-1	ENSMUSG00000003662	invariant	NO	NO	NO	NO	NO	NO	NO	NO	5.35	5.58	5.2	5.12	-0.461257	0.0262521	=	-0.150725	0.468749	=	-0.223435	0.282506	=	0.0870961	0.675324	=
Has1	protein_coding	hyaluronan synthase1	17	17843328	17855188	-1	ENSMUSG00000003665	invariant	NO	NO	NO	NO	NO	NO	NO	NO	-2.01	-8.5	-0.46	-0.47	9.06367	5.93548e-17	=	1.55394	0.000317855	=	7.22963	1.54285e-05	=	0.00384181	1	=
Taf6l	protein_coding	TAF6-like RNA polymerase II, p300/CBP-associated factor (PCAF)-associated factor	19	8772522	8786417	-1	ENSMUSG00000003680	invariant	NO	NO	NO	NO	NO	NO	NO	NO	5.28	5.27	5.47	5.34	0.0748238	0.719294	=	0.189402	0.362098	=	0.0143617	0.94675	=	0.12894	0.533605	=
Insig2	protein_coding	insulin induced gene 2	1	121304353	121332589	-1	ENSMUSG00000003721	invariant	YES	NO	NO	NO	NO	NO	NO	NO	4.69	4.87	4.93	4.85	-0.0172573	0.935932	=	0.2378	0.256073	=	-0.174138	0.407347	=	0.0809176	0.698312	=
Kpna6	protein_coding	karyopherin (importin) alpha 6	4	129643980	129672767	-1	ENSMUSG00000003731	invariant	NO	NO	NO	NO	NO	NO	NO	NO	7.19	7.07	6.53	6.92	-0.156948	0.444701	=	-0.660218	0.00136539	=	0.120125	0.558869	=	-0.383145	0.0623307	=
Man1a	protein_coding	mannosidase 1, alpha	10	53904788	54075796	-1	ENSMUSG00000003746	invariant	NO	NO	NO	NO	NO	NO	NO	YES	2.79	2.79	2.79	3.13	0.345775	0.116796	=	0.00196028	1	=	0.000593	1	=	-0.343229	0.114613	=
Itpkc	protein_coding	inositol 1,4,5-trisphosphate 3-kinase C	7	27207172	27228628	-1	ENSMUSG00000003752	invariant	NO	NO	NO	NO	NO	NO	NO	NO	3.9	4.18	4.41	4.04	-0.139058	0.511836	=	0.509018	0.0164774	=	-0.281813	0.18705	=	0.366263	0.0813384	=
Adck4	protein_coding	aarF domain containing kinase 4	7	27233023	27262252	1	ENSMUSG00000003762	invariant	NO	NO	NO	NO	NO	NO	NO	NO	3.43	3.49	5.23	5.37	1.87692	3.19327e-18	+	1.80883	6.92342e-17	+	-0.0666431	0.75933	=	-0.134733	0.515724	=
Brd8	protein_coding	bromodomain containing 8	18	34598615	34624601	-1	ENSMUSG00000003778	invariant	NO	NO	NO	NO	NO	NO	NO	NO	7.87	7.93	7.65	7.69	-0.237092	0.247337	=	-0.214355	0.295748	=	-0.0586713	0.774889	=	-0.0359347	0.860947	=
Kif20a	protein_coding	kinesin family member 20A	18	34624624	34633265	1	ENSMUSG00000003779	invariant	NO	NO	NO	NO	NO	NO	NO	NO	7.77	7.96	6.98	7.46	-0.499242	0.0150436	=	-0.796893	0.000111843	-	-0.186114	0.364029	=	-0.483767	0.018532	=
Farsa	protein_coding	phenylalanyl-tRNA synthetase, alpha subunit	8	84856989	84869257	1	ENSMUSG00000003808	invariant	NO	NO	NO	NO	NO	NO	NO	NO	6.75	6.33	7.09	6.86	0.530632	0.0100193	=	0.341077	0.097212	=	0.418649	0.0422989	=	0.229096	0.264378	=
Gcdh	protein_coding	glutaryl-Coenzyme A dehydrogenase	8	84886393	84893921	-1	ENSMUSG00000003809	invariant	NO	NO	NO	NO	NO	NO	NO	NO	5.59	5.38	5.15	4.88	-0.499013	0.0164589	=	-0.441205	0.0336573	=	0.21296	0.305413	=	0.27077	0.192464	=
Mast2	protein_coding	microtubule associated serine/threonine kinase 2	4	116306762	116464183	-1	ENSMUSG00000003810	invariant	NO	NO	NO	NO	NO	NO	NO	NO	6.57	6.56	7.2	7.55	0.992772	1.63637e-06	+	0.63211	0.00217457	=	0.0121999	0.953477	=	-0.348462	0.0894096	=
Dnase2a	protein_coding	deoxyribonuclease II alpha	8	84908560	84922915	1	ENSMUSG00000003812	invariant	NO	YES	NO	NO	NO	NO	NO	NO	4.43	3.98	4.1	3.8	-0.172833	0.416983	=	-0.328188	0.120212	=	0.454494	0.0322885	=	0.299149	0.156855	=
Rad23a	protein_coding	RAD23a homolog (S. cerevisiae)	8	84834019	84840665	-1	ENSMUSG00000003813	invariant	NO	NO	NO	NO	NO	NO	NO	NO	6.3	5.72	5.66	5.66	-0.0621481	0.764474	=	-0.647216	0.00177166	=	0.584828	0.00474761	=	-0.000238073	1	=
Calr	protein_coding	calreticulin	8	84841850	84846934	-1	ENSMUSG00000003814	up_down	NO	NO	NO	NO	NO	NO	NO	NO	9.22	8.87	9.52	10.29	1.42113	9.17508e-12	+	0.301992	0.140092	=	0.349483	0.087934	=	-0.769655	0.000181269	-
Syce2	protein_coding	synaptonemal complex central element protein 2	8	84872111	84888221	1	ENSMUSG00000003824	invariant	NO	NO	NO	NO	NO	NO	NO	NO	6.07	5.44	4.35	3.93	-1.50408	1.47884e-12	-	-1.71635	6.85224e-16	-	0.631871	0.00233944	=	0.419602	0.0461894	=
Nfat5	protein_coding	nuclear factor of activated T cells 5	8	107293470	107379517	1	ENSMUSG00000003847	up_down	NO	NO	NO	NO	NO	NO	NO	NO	7.3	7.36	7.37	8.14	0.774989	0.000168788	+	0.0667231	0.745296	=	-0.0604524	0.768688	=	-0.768719	0.000189238	-
Nob1	protein_coding	NIN1/RPN12 binding protein 1 homolog (S. cerevisiae)	8	107412486	107425051	-1	ENSMUSG00000003848	invariant	NO	NO	NO	NO	NO	NO	NO	NO	6.41	6.29	6.2	6.03	-0.261306	0.20491	=	-0.210118	0.307984	=	0.123623	0.54914	=	0.174812	0.396075	=
Nqo1	protein_coding	NAD(P)H dehydrogenase, quinone 1	8	107388225	107403206	-1	ENSMUSG00000003849	down_down	NO	NO	NO	NO	NO	NO	YES	NO	5.38	5	3.43	4.22	-0.779269	0.000206366	-	-1.94372	2.12307e-19	-	0.377097	0.0705236	=	-0.787367	0.000207867	-
Ppfia3	protein_coding	protein tyrosine phosphatase, receptor type, f polypeptide (PTPRF), interacting protein (liprin), alpha 3	7	45339126	45367019	-1	ENSMUSG00000003863	up_up	NO	NO	NO	NO	NO	NO	NO	NO	2.61	2.88	5.18	4.07	1.18818	4.67938e-08	+	2.56913	7.43374e-30	+	-0.266289	0.241131	=	1.11467	1.21069e-07	+
Gys1	protein_coding	glycogen synthase 1, muscle	7	45434844	45456619	1	ENSMUSG00000003865	invariant	NO	NO	NO	NO	NO	NO	NO	NO	5.72	6.31	6.16	6.08	-0.229294	0.265861	=	0.442234	0.0325381	=	-0.586022	0.00468291	=	0.0855046	0.678352	=
Ruvbl2	protein_coding	RuvB-like protein 2	7	45421852	45438096	-1	ENSMUSG00000003868	invariant	NO	NO	NO	NO	NO	NO	NO	NO	7.82	7.85	7.3	7.03	-0.818413	7.25436e-05	-	-0.517344	0.0118129	=	-0.0353037	0.863525	=	0.265765	0.195225	=
Lin7b	protein_coding	lin-7 homolog B (C. elegans)	7	45367891	45370583	-1	ENSMUSG00000003872	invariant	NO	NO	NO	NO	NO	YES	NO	NO	0.47	0.64	0.96	0.28	-0.365017	0.183514	=	0.488827	0.0737394	=	-0.173953	0.578339	=	0.679946	0.00978409	=
Bax	protein_coding	BCL2-associated X protein	7	45461695	45466898	-1	ENSMUSG00000003873	invariant	NO	YES	NO	NO	NO	NO	NO	NO	7.16	7.23	6.4	6.36	-0.877451	2.208e-05	-	-0.763848	0.000216951	-	-0.0718288	0.726833	=	0.0417737	0.83952	=
Il7r	protein_coding	interleukin 7 receptor	15	9506161	9529876	-1	ENSMUSG00000003882	invariant	NO	YES	NO	NO	NO	NO	NO	NO	-8.5	-5.28	-5.08	-4.53	0.78172	0.692096	=	4.32093	0.502488	=	-3.90858	0.502488	=	-0.580257	1	=
Tfam	protein_coding	transcription factor A, mitochondrial	10	71225464	71238280	-1	ENSMUSG00000003923	invariant	NO	NO	NO	NO	NO	NO	NO	NO	6.66	6.88	6.18	6.04	-0.835403	5.41121e-05	-	-0.48237	0.0193257	=	-0.216738	0.292303	=	0.136294	0.508284	=
Zfp81	protein_coding	zinc finger protein 81	17	33329342	33358878	-1	ENSMUSG00000003929	invariant	NO	NO	NO	NO	NO	NO	NO	NO	5.27	5.42	5.66	5.31	-0.10349	0.61833	=	0.392969	0.0584408	=	-0.149633	0.472698	=	0.346827	0.0936401	=
Efnb3	protein_coding	ephrin B3	11	69554092	69560205	-1	ENSMUSG00000003934	invariant	NO	NO	NO	NO	NO	NO	NO	NO	2.65	2.43	6.75	7.07	4.64063	4.75708e-81	+	4.09932	2.60078e-66	+	0.21943	0.34379	=	-0.321859	0.117059	=
Mmd	protein_coding	monocyte to macrophage differentiation-associated	11	90187684	90278589	1	ENSMUSG00000003948	invariant	NO	NO	NO	NO	NO	NO	NO	NO	4.11	3.76	6.1	6.2	2.43561	6.17273e-29	+	1.99296	2.18406e-20	+	0.349375	0.102385	=	-0.0932686	0.65086	=
Hlf	protein_coding	hepatic leukemia factor	11	90336536	90390895	-1	ENSMUSG00000003949	up_down	NO	NO	NO	NO	NO	NO	NO	NO	-0.32	1.49	3.15	4.17	2.67971	2.59434e-30	+	3.47824	2.88484e-36	+	-1.81735	5.5322e-10	-	-1.01912	1.84313e-06	-
Fam162a	protein_coding	family with sequence similarity 162, member A	16	36043844	36071515	-1	ENSMUSG00000003955	invariant	NO	NO	NO	NO	NO	NO	NO	NO	5.98	6.26	5.83	5.15	-1.10935	1.07209e-07	-	-0.153094	0.458968	=	-0.277864	0.178712	=	0.678392	0.00107501	=
Rpl8	protein_coding	ribosomal protein L8	15	76904071	76906318	1	ENSMUSG00000003970	invariant	NO	NO	NO	NO	NO	NO	NO	NO	10.14	10.34	9.73	9.59	-0.753338	0.000247203	-	-0.413847	0.0432681	=	-0.203769	0.319039	=	0.135723	0.506827	=
Grm3	protein_coding	glutamate receptor, metabotropic 3	5	9485541	9725170	-1	ENSMUSG00000003974	up_up	NO	NO	NO	NO	NO	NO	YES	NO	-8.5	-8.5	2.85	1.61	11.1407	1.58702e-45	+	12.3168	4.25998e-64	+	-5.12548e-15	1	=	1.23924	5.5913e-08	+
Ssbp2	protein_coding	single-stranded DNA binding protein 2	13	91460283	91703429	1	ENSMUSG00000003992	invariant	NO	NO	NO	NO	NO	YES	NO	NO	3.02	2.78	6.83	6.5	3.72228	2.04896e-57	+	3.81291	1.23635e-59	+	0.240835	0.285698	=	0.331487	0.106816	=
Fancl	protein_coding	Fanconi anemia, complementation group L	11	26386135	26471876	1	ENSMUSG00000004018	invariant	NO	NO	NO	NO	NO	NO	NO	NO	5.57	5.45	4.41	4.13	-1.31639	4.74227e-10	-	-1.16241	3.29791e-08	-	0.122744	0.555096	=	0.276733	0.187563	=
Brinp2	protein_coding	bone morphogenic protein/retinoic acid inducible neural-specific 2	1	158245269	158356326	-1	ENSMUSG00000004031	invariant	NO	NO	NO	NO	NO	NO	NO	NO	-0.22	-0.3	4.4	4.33	4.63339	2.88891e-66	+	4.61389	1.88085e-63	+	0.0887102	0.888581	=	0.0693337	0.74251	=
Gstm5	protein_coding	glutathione S-transferase, mu 5	3	107895821	107898686	1	ENSMUSG00000004032	invariant	NO	NO	NO	NO	NO	NO	NO	NO	2.46	2.12	6.22	6.17	4.04813	2.35437e-64	+	3.75544	5.98519e-57	+	0.34413	0.139556	=	0.0514746	0.803035	=
Gstm7	protein_coding	glutathione S-transferase, mu 7	3	107926334	107931817	-1	ENSMUSG00000004035	up_up	NO	NO	NO	NO	NO	NO	NO	NO	0.82	0.02	5.4	5.09	5.07129	1.56996e-80	+	4.576	3.51746e-71	+	0.795881	0.00663603	+	0.300816	0.146704	=
Gstm3	protein_coding	glutathione S-transferase, mu 3	3	107963696	107969283	-1	ENSMUSG00000004038	down_up	NO	NO	NO	NO	NO	NO	NO	NO	2.2	1.78	-2.2	-4.22	-6.04333	1.36502e-44	-	-4.41046	6.08299e-42	-	0.415474	0.0828312	=	2.0514	0.00429585	+
Stat3	protein_coding	signal transducer and activator of transcription 3	11	100885098	100939540	-1	ENSMUSG00000004040	up_down	NO	YES	NO	NO	NO	NO	NO	NO	5.96	5.73	5.94	7.09	1.36955	5.93851e-11	+	-0.0243636	0.906982	=	0.235487	0.255352	=	-1.15843	2.54271e-08	-
Stat5a	protein_coding	signal transducer and activator of transcription 5A	11	100859351	100885169	1	ENSMUSG00000004043	down_down	NO	YES	NO	NO	NO	NO	NO	NO	2.77	2.65	-0.52	0.89	-1.7676	2.50545e-13	-	-3.28684	4.58691e-34	-	0.112444	0.619228	=	-1.40711	5.7989e-07	-
Ptrf	protein_coding	polymerase I and transcript release factor	11	100956733	100970887	-1	ENSMUSG00000004044	up_down	NO	NO	NO	NO	NO	NO	NO	NO	4.79	4.59	4.5	7.06	2.46977	5.82181e-30	+	-0.288276	0.169219	=	0.19425	0.355742	=	-2.56381	5.14399e-32	-
Map3k11	protein_coding	mitogen-activated protein kinase kinase kinase 11	19	5689131	5702862	1	ENSMUSG00000004054	invariant	NO	NO	NO	NO	NO	NO	NO	NO	4.56	4.55	5.7	5.64	1.09535	1.79689e-07	+	1.13704	6.64833e-08	+	0.0120371	0.957323	=	0.0537373	0.79541	=
Akt2	protein_coding	thymoma viral proto-oncogene 2	7	27591552	27640826	1	ENSMUSG00000004056	invariant	NO	NO	NO	NO	NO	NO	YES	NO	5.76	5.81	6.73	7.03	1.22164	4.66501e-09	+	0.964947	3.45155e-06	+	-0.0434977	0.834722	=	-0.300196	0.143805	=
Dnaja3	protein_coding	DnaJ (Hsp40) homolog, subfamily A, member 3	16	4639989	4707695	1	ENSMUSG00000004069	invariant	NO	YES	NO	NO	NO	NO	NO	NO	6.38	6.41	5.47	5.81	-0.604918	0.0034199	=	-0.906151	1.29921e-05	-	-0.0394831	0.848828	=	-0.340718	0.0991259	=
Hmox2	protein_coding	heme oxygenase 2	16	4726361	4766742	1	ENSMUSG00000004070	invariant	NO	NO	NO	NO	NO	NO	NO	NO	4.79	4.29	5.36	5.56	1.26764	1.87658e-09	+	0.57205	0.00617054	=	0.494042	0.0190745	=	-0.201539	0.329948	=
Cdip1	protein_coding	cell death inducing Trp53 target 1	16	4750348	4790292	-1	ENSMUSG00000004071	invariant	NO	NO	NO	NO	NO	NO	NO	NO	5.19	5	6.91	6.84	1.83784	5.1308e-18	+	1.72487	4.01066e-16	+	0.184686	0.376689	=	0.0717167	0.727051	=
Zak	protein_coding	sterile alpha motif and leucine zipper containing kinase AZK	2	72285637	72442610	1	ENSMUSG00000004085	invariant	NO	NO	NO	NO	NO	NO	NO	NO	4.76	4.87	5.99	6.21	1.33886	1.86546e-10	+	1.22907	5.15656e-09	+	-0.112706	0.592261	=	-0.222493	0.280054	=
Cwc15	protein_coding	CWC15 homolog (S. cerevisiae)	9	14500617	14510577	1	ENSMUSG00000004096	invariant	NO	NO	NO	NO	NO	NO	NO	NO	6.86	6.98	6.63	6.67	-0.309447	0.132178	=	-0.22975	0.263926	=	-0.119963	0.559813	=	-0.0402677	0.844982	=
Col5a3	protein_coding	collagen, type V, alpha 3	9	20770050	20815067	-1	ENSMUSG00000004098	deg	NO	NO	NO	NO	NO	NO	NO	NO	3.65	4.49	1.38	4.68	0.196204	0.349296	=	-2.27619	1.52347e-22	-	-0.834902	9.55466e-05	-	-3.30742	1.24186e-44	-
Dnmt1	protein_coding	DNA methyltransferase (cytosine-5) 1	9	20907206	20959888	-1	ENSMUSG00000004099	invariant	NO	NO	NO	NO	NO	NO	NO	NO	8.7	8.91	8.78	8.67	-0.236356	0.248178	=	0.0769495	0.706975	=	-0.206495	0.313135	=	0.10681	0.601639	=
Ppan	protein_coding	peter pan homolog (Drosophila)	9	20888175	20892178	1	ENSMUSG00000004100	invariant	NO	NO	NO	NO	NO	NO	NO	NO	7.07	7.05	5.59	5.75	-1.3029	4.42998e-10	-	-1.48181	1.65672e-12	-	0.024515	0.905495	=	-0.154388	0.45487	=
Angptl2	protein_coding	angiopoietin-like 2	2	33216069	33247717	1	ENSMUSG00000004105	invariant	NO	NO	NO	NO	NO	NO	NO	NO	1.23	1.16	4.55	4.44	3.28002	2.68002e-42	+	3.32388	2.59701e-42	+	0.0756899	0.793454	=	0.119593	0.568427	=
Cacna1e	protein_coding	calcium channel, voltage-dependent, R type, alpha 1E subunit	1	154390731	154884501	-1	ENSMUSG00000004110	invariant	NO	NO	NO	NO	NO	YES	NO	NO	-0.12	-0.09	3.73	4.05	4.15076	7.91202e-56	+	3.84685	7.27027e-46	+	-0.0221065	1	=	-0.325938	0.12328	=
Cacna1b	protein_coding	calcium channel, voltage-dependent, N type, alpha 1B subunit	2	24603887	24763152	-1	ENSMUSG00000004113	up_up	NO	NO	NO	NO	NO	YES	NO	NO	3.18	3.46	5.19	4.43	0.970577	5.34602e-06	+	2.01692	4.80145e-20	+	-0.282414	0.198163	=	0.763936	0.000256815	+
Trmt10a	protein_coding	tRNA methyltransferase 10A	3	138143448	138159821	1	ENSMUSG00000004127	invariant	NO	NO	NO	NO	NO	NO	NO	NO	5.62	5.72	4.38	4.5	-1.21405	7.66897e-09	-	-1.23274	4.85187e-09	-	-0.0993299	0.632658	=	-0.118017	0.573844	=
Etv1	protein_coding	ets variant 1	12	38779380	38868215	1	ENSMUSG00000004151	invariant	NO	NO	NO	NO	NO	NO	NO	NO	3.61	3.91	5.1	5.71	1.79591	4.91646e-17	+	1.48308	4.96037e-12	+	-0.297633	0.167169	=	-0.61047	0.00324233	=
Kifc2	protein_coding	kinesin family member C2	15	76660641	76668196	1	ENSMUSG00000004187	deg	NO	NO	NO	NO	NO	NO	NO	NO	3.39	3.4	4.36	3.13	-0.27603	0.203114	=	0.977005	5.68636e-06	+	-0.0147599	0.952987	=	1.23829	7.5626e-09	+
Psap	protein_coding	prosaposin	10	60277627	60302597	1	ENSMUSG00000004207	invariant	NO	NO	NO	NO	NO	NO	NO	NO	8.25	8.39	9.04	9.39	1.00341	1.1843e-06	+	0.783184	0.000142041	+	-0.131744	0.520132	=	-0.351975	0.0855457	=
Ikbkg	protein_coding	inhibitor of kappaB kinase gamma	X	74393290	74453854	1	ENSMUSG00000004221	invariant	NO	NO	NO	NO	NO	NO	NO	NO	5.35	5.37	5.52	5.59	0.227312	0.272564	=	0.169794	0.413705	=	-0.0204333	0.923429	=	-0.0779524	0.706648	=
Pax2	protein_coding	paired box 2	19	44756045	44837871	1	ENSMUSG00000004231	up_down	NO	NO	NO	NO	NO	NO	NO	NO	-0.98	-1.43	1.76	2.7	4.13583	9.1524e-43	+	2.7416	6.77288e-19	+	0.453474	0.336846	=	-0.940338	3.12467e-05	-
Wars2	protein_coding	tryptophanyl tRNA synthetase 2 (mitochondrial)	3	99141068	99239186	1	ENSMUSG00000004233	invariant	NO	NO	NO	NO	NO	NO	NO	NO	3.42	3.61	4.08	4.52	0.91362	1.72129e-05	+	0.664731	0.00197615	=	-0.188538	0.387837	=	-0.437433	0.0370757	=
Atn1	protein_coding	atrophin 1	6	124739189	124756524	-1	ENSMUSG00000004263	invariant	NO	NO	NO	NO	YES	NO	NO	NO	5.06	4.98	7.35	7.53	2.54505	1.19034e-31	+	2.28775	2.81884e-26	+	0.0775332	0.712002	=	-0.179763	0.380537	=
Phb2	protein_coding	prohibitin 2	6	124712336	124716950	1	ENSMUSG00000004264	invariant	NO	NO	NO	NO	NO	NO	NO	NO	7.94	8.08	7.28	7.27	-0.809506	8.60407e-05	-	-0.66326	0.00126848	=	-0.135827	0.507542	=	0.0104185	0.959799	=
Ptpn6	protein_coding	protein tyrosine phosphatase, non-receptor type 6	6	124720707	124738714	-1	ENSMUSG00000004266	invariant	NO	YES	NO	NO	NO	NO	NO	NO	4.72	4.57	0.77	1.26	-3.30493	1.48968e-43	-	-3.94758	3.0013e-57	-	0.151555	0.472082	=	-0.491179	0.05285	=
Eno2	protein_coding	enolase 2, gamma neuronal	6	124760053	124769673	-1	ENSMUSG00000004267	invariant	NO	NO	NO	NO	NO	YES	NO	NO	3.31	3.25	4.54	4.29	1.0494	1.04767e-06	+	1.2333	1.17023e-08	+	0.0654298	0.771399	=	0.249343	0.233904	=
Emg1	protein_coding	EMG1 nucleolar protein homolog (S. cerevisiae)	6	124704381	124712178	-1	ENSMUSG00000004268	invariant	NO	NO	NO	NO	NO	NO	NO	NO	6.56	6.76	6.63	6.71	-0.0586898	0.775544	=	0.0715979	0.728295	=	-0.201647	0.32746	=	-0.0713599	0.72857	=
Lpcat3	protein_coding	lysophosphatidylcholine acyltransferase 3	6	124663027	124704418	1	ENSMUSG00000004270	invariant	NO	NO	NO	NO	NO	NO	NO	NO	5.71	5.89	5.4	6.23	0.341053	0.0983193	=	-0.313016	0.130967	=	-0.177654	0.391263	=	-0.831727	6.0559e-05	-
Atp6v1f	protein_coding	ATPase, H+ transporting, lysosomal V1 subunit F	6	29467718	29470512	1	ENSMUSG00000004285	invariant	NO	NO	NO	NO	NO	NO	NO	NO	5.93	5.82	5.75	5.71	-0.114609	0.579512	=	-0.17578	0.395313	=	0.104644	0.613613	=	0.043473	0.83394	=
Il12b	protein_coding	interleukin 12b	11	44400063	44414033	1	ENSMUSG00000004296	invariant	NO	YES	NO	NO	NO	NO	NO	NO	-5.79	-8.5	-8.5	-8.5	0	1	=	-3.56933	1	=	3.36706	1	=	5.12548e-15	1	=
Clcn5	protein_coding	chloride channel 5	X	7153810	7319358	-1	ENSMUSG00000004317	up_down	NO	NO	NO	NO	NO	NO	NO	NO	4.67	4.39	5.92	6.68	2.29341	2.69208e-26	+	1.25405	2.63663e-09	+	0.281287	0.182131	=	-0.758072	0.000244461	-
Clcn3	protein_coding	chloride channel 3	8	60910389	60983300	-1	ENSMUSG00000004319	invariant	NO	NO	NO	NO	NO	NO	NO	NO	7.46	7.12	7.38	6.96	-0.159925	0.436038	=	-0.0732479	0.721222	=	0.333292	0.104737	=	0.41997	0.0408541	=
Hif3a	protein_coding	hypoxia inducible factor 3, alpha subunit	7	17031507	17062427	-1	ENSMUSG00000004328	invariant	NO	NO	NO	NO	NO	NO	NO	NO	4.13	4.23	3.95	3.49	-0.737623	0.000530349	=	-0.179126	0.399969	=	-0.10375	0.627808	=	0.45475	0.0323054	=
Gpx6	protein_coding	glutathione peroxidase 6	13	21312217	21319624	1	ENSMUSG00000004341	invariant	NO	NO	NO	NO	NO	NO	NO	NO	0.87	-1.62	-4.4	-3.97	-2.38018	0.000128569	=	-5.30957	2.64944e-29	=	2.49224	9.22615e-13	=	-0.439247	1	=
Gpx5	protein_coding	glutathione peroxidase 5	13	21286429	21292731	-1	ENSMUSG00000004344	invariant	NO	NO	NO	NO	NO	NO	NO	NO	-8.5	-8.5	-6.42	-8.5	0	1	=	2.87357	1	=	-5.12548e-15	1	=	3.0901	1	=
Pde1c	protein_coding	phosphodiesterase 1C	6	56069821	56369634	-1	ENSMUSG00000004347	up_down	NO	NO	NO	NO	NO	NO	NO	NO	-0.22	0.51	2.47	3.89	3.38462	1.21477e-41	+	2.68399	2.59227e-22	+	-0.723256	0.0210364	=	-1.42402	7.74339e-11	-
Utp20	protein_coding	UTP20, small subunit (SSU) processome component, homolog (yeast)	10	88746607	88826814	-1	ENSMUSG00000004356	invariant	NO	NO	NO	NO	NO	NO	NO	NO	8.29	8.2	6.29	6.85	-1.34603	1.05979e-10	-	-2.0024	4.4459e-21	-	0.0936684	0.647545	=	-0.562698	0.00629708	=
Spic	protein_coding	Spi-C transcription factor (Spi-1/PU.1 related)	10	88674772	88685015	-1	ENSMUSG00000004359	down_up	NO	NO	NO	NO	NO	NO	NO	NO	1.51	0.17	-1.67	-2.35	-2.52705	5.32945e-11	-	-3.18454	2.51378e-23	-	1.34877	1.02283e-06	+	0.691723	0.141625	=
9330159F19Rik	protein_coding	RIKEN cDNA 9330159F19 gene	10	29211643	29230779	1	ENSMUSG00000004360	up_up	NO	NO	NO	NO	NO	NO	NO	NO	0.47	0.17	6.1	5.15	4.99022	1.15422e-79	+	5.63577	2.70881e-97	+	0.302353	0.344091	=	0.948041	5.20192e-06	+
Cul3	protein_coding	cullin 3	1	80264923	80340480	-1	ENSMUSG00000004364	invariant	NO	NO	NO	NO	NO	NO	NO	NO	7.86	7.75	8.07	7.98	0.224244	0.273832	=	0.213144	0.298342	=	0.105545	0.606794	=	0.094445	0.644673	=
Sst	protein_coding	somatostatin	16	23889581	23890844	-1	ENSMUSG00000004366	up_up	NO	NO	NO	NO	NO	YES	NO	NO	-3.4	-8.5	3.52	0.4	9.93506	1.69185e-25	+	6.93812	3.22193e-72	+	5.83052	0.0172979	+	3.11554	3.15264e-36	+
Il11	protein_coding	interleukin 11	7	4773055	4782857	-1	ENSMUSG00000004371	invariant	NO	NO	NO	NO	NO	NO	NO	NO	-1.56	-1.14	-2.33	-3	-1.87225	0.000212314	=	-0.776143	0.13189	=	-0.413405	0.42843	=	0.682922	0.266732	=
Large	protein_coding	like-glycosyltransferase	8	72814599	73353540	-1	ENSMUSG00000004383	invariant	NO	NO	NO	NO	NO	NO	NO	NO	4.81	4.76	5.99	6.11	1.34832	1.45061e-10	+	1.17999	1.95171e-08	+	0.0478907	0.821438	=	-0.120429	0.559046	=
Ddx56	protein_coding	DEAD (Asp-Glu-Ala-Asp) box polypeptide 56	11	6258919	6267772	-1	ENSMUSG00000004393	invariant	NO	NO	NO	NO	NO	NO	NO	NO	6.89	6.71	5.77	6.05	-0.667845	0.00122199	=	-1.12362	6.75029e-08	-	0.180099	0.381406	=	-0.275682	0.181256	=
Tmed4	protein_coding	transmembrane emp24 protein transport domain containing 4	11	6270369	6274870	-1	ENSMUSG00000004394	invariant	NO	NO	NO	NO	NO	NO	NO	NO	5.15	5.27	6.59	6.78	1.51433	6.12562e-13	+	1.43283	9.99191e-12	+	-0.112365	0.590804	=	-0.193869	0.345336	=
Col26a1	protein_coding	collagen, type XXVI, alpha 1	5	136741759	136883209	-1	ENSMUSG00000004415	up_down	NO	NO	NO	NO	NO	NO	NO	NO	1.84	1.62	4.91	6.62	4.99685	1.93174e-88	+	3.0715	7.08543e-39	+	0.220373	0.376577	=	-1.70494	7.51794e-16	-
Bid	protein_coding	BH3 interacting domain death agonist	6	120891930	120916853	-1	ENSMUSG00000004446	invariant	NO	NO	NO	NO	NO	NO	NO	NO	5.45	5.67	3.99	3.58	-2.0899	4.15016e-22	-	-1.46177	5.80976e-12	-	-0.214419	0.301867	=	0.413711	0.051099	=
Ralb	protein_coding	v-ral simian leukemia viral oncogene homolog B (ras related)	1	119470305	119504794	-1	ENSMUSG00000004451	invariant	NO	NO	NO	NO	NO	NO	NO	NO	6.17	6.14	5.8	6.17	0.0320537	0.877096	=	-0.363171	0.0787451	=	0.0259657	0.900802	=	-0.36926	0.0733144	=
Ppp1cc	protein_coding	protein phosphatase 1, catalytic subunit, gamma isoform	5	122158278	122175273	1	ENSMUSG00000004455	invariant	NO	NO	NO	NO	NO	NO	NO	NO	8.35	8.29	8.29	8	-0.295782	0.148841	=	-0.0543827	0.790657	=	0.0570406	0.780748	=	0.298441	0.145137	=
Dnajb11	protein_coding	DnaJ (Hsp40) homolog, subfamily B, member 11	16	22857845	22879634	1	ENSMUSG00000004460	up_down	NO	NO	NO	NO	NO	NO	NO	NO	5.72	5.79	6.07	6.85	1.0615	3.30082e-07	+	0.350086	0.0905167	=	-0.0677589	0.744537	=	-0.779173	0.000162433	-
Tbccd1	protein_coding	TBCC domain containing 1	16	22813215	22857569	-1	ENSMUSG00000004462	invariant	NO	NO	NO	NO	NO	NO	NO	NO	4.74	4.78	4.78	4.73	-0.0495595	0.8141	=	0.0417357	0.844033	=	-0.0436377	0.837544	=	0.0476574	0.820577	=
Clec11a	protein_coding	C-type lectin domain family 11, member a	7	44303770	44306959	-1	ENSMUSG00000004473	invariant	NO	NO	NO	NO	NO	NO	NO	NO	0.48	0.06	0.81	0.38	0.32439	0.277755	=	0.326172	0.249401	=	0.42617	0.179441	=	0.428117	0.11092	=
Zfp324	protein_coding	zinc finger protein 324	7	12965838	12974236	1	ENSMUSG00000004500	invariant	NO	NO	NO	NO	NO	NO	NO	NO	2.32	2.47	4.06	4.25	1.77985	1.01193e-15	+	1.73936	1.16112e-14	+	-0.147303	0.524128	=	-0.187784	0.372536	=
Gab2	protein_coding	growth factor receptor bound protein 2-associated protein 2	7	97081751	97308940	1	ENSMUSG00000004508	invariant	NO	YES	NO	NO	NO	NO	NO	NO	-0.27	-0.37	4.93	5.25	5.62035	4.85526e-92	+	5.20121	2.33094e-78	+	0.0994074	0.828866	=	-0.319597	0.123614	=
Coro1c	protein_coding	coronin, actin binding protein 1C	5	113842436	113908758	-1	ENSMUSG00000004530	invariant	NO	NO	NO	NO	NO	NO	NO	NO	7.41	7.49	8.03	8.32	0.831301	5.51737e-05	+	0.622633	0.00247072	=	-0.0785972	0.70194	=	-0.287265	0.160754	=
Tax1bp1	protein_coding	Tax1 (human T cell leukemia virus type I) binding protein 1	6	52713729	52766780	1	ENSMUSG00000004535	invariant	NO	NO	NO	NO	NO	NO	NO	NO	7.55	7.95	7.35	7.55	-0.398699	0.0519624	=	-0.203007	0.322405	=	-0.395545	0.0540108	=	-0.199853	0.329609	=
Psg17	protein_coding	pregnancy specific glycoprotein 17	7	18813937	18821607	-1	ENSMUSG00000004540	invariant	NO	NO	NO	NO	NO	NO	NO	NO	-8.5	-8.5	-8.5	-3.26	6.2522	0.00242129	=	0	1	=	-5.12548e-15	1	=	-6.43483	0.00242129	=
Psg19	protein_coding	pregnancy specific glycoprotein 19	7	18789567	18798520	-1	ENSMUSG00000004542	invariant	NO	NO	NO	NO	NO	NO	NO	NO	-4.36	-8.5	-4.7	-5.44	4.00406	0.502488	=	-0.353091	1	=	4.85565	0.253731	=	0.778973	0.692096	=
Ndrg2	protein_coding	N-myc downstream regulated gene 2	14	51905271	51913488	-1	ENSMUSG00000004558	invariant	NO	NO	NO	NO	NO	NO	YES	NO	5.83	5.99	5.93	5.28	-0.707151	0.000655272	=	0.0926779	0.65448	=	-0.158801	0.443073	=	0.64103	0.00197484	=
Mettl17	protein_coding	methyltransferase like 17	14	51884842	51893039	1	ENSMUSG00000004561	invariant	NO	NO	NO	NO	NO	NO	NO	NO	4.62	4.56	5.55	5.27	0.710705	0.000675135	=	0.931558	9.04892e-06	+	0.0588986	0.781873	=	0.279755	0.176482	=
Arhgef40	protein_coding	Rho guanine nucleotide exchange factor (GEF) 40	14	51984719	52006251	1	ENSMUSG00000004562	invariant	NO	NO	NO	NO	NO	NO	NO	NO	3.7	3.57	6.81	7.17	3.60569	2.86285e-56	+	3.11376	7.47958e-44	+	0.129987	0.550687	=	-0.36193	0.0780044	=
Pnpla6	protein_coding	patatin-like phospholipase domain containing 6	8	3515384	3544266	1	ENSMUSG00000004565	invariant	NO	NO	NO	NO	NO	NO	NO	NO	7.21	6.84	6.06	5.65	-1.19094	1.11353e-08	-	-1.14923	3.30156e-08	-	0.368929	0.0728473	=	0.410631	0.0466741	=
Mcoln1	protein_coding	mucolipin 1	8	3500457	3515232	1	ENSMUSG00000004567	invariant	NO	NO	NO	NO	NO	NO	NO	NO	5.59	5.25	5.59	5.1	-0.14964	0.47179	=	-0.00631746	0.976923	=	0.344998	0.0970359	=	0.488325	0.0184872	=
Arhgef18	protein_coding	rho/rac guanine nucleotide exchange factor (GEF) 18	8	3393006	3456601	1	ENSMUSG00000004568	invariant	NO	NO	NO	NO	NO	NO	NO	NO	7.18	6.9	5.86	5.86	-1.03772	5.85965e-07	-	-1.3161	2.95544e-10	-	0.280789	0.17198	=	0.00240676	0.991603	=
Pkn2	protein_coding	protein kinase N2	3	142790902	142882004	-1	ENSMUSG00000004591	invariant	NO	NO	NO	NO	NO	NO	NO	NO	7.8	7.99	6.8	7.33	-0.661633	0.00129936	=	-0.998972	1.39374e-06	-	-0.193421	0.345479	=	-0.530762	0.00983854	=
Cd33	protein_coding	CD33 antigen	7	43527456	43533171	-1	ENSMUSG00000004609	invariant	NO	NO	NO	NO	NO	NO	NO	NO	-1.84	-4.74	-5.08	-5.44	-0.730729	1	=	-3.29871	8.47349e-05	=	2.93732	0.000243751	=	0.379335	1	=
Etfb	protein_coding	electron transferring flavoprotein, beta polypeptide	7	43444108	43457800	1	ENSMUSG00000004610	invariant	NO	NO	NO	NO	NO	NO	NO	NO	5.79	5.73	5.7	5.85	0.119772	0.562467	=	-0.0920868	0.656813	=	0.0604397	0.771358	=	-0.15142	0.463247	=
Nkg7	protein_coding	natural killer cell group 7 sequence	7	43437073	43438246	1	ENSMUSG00000004612	invariant	NO	NO	NO	NO	NO	NO	NO	NO	-4.9	-8.5	-8.5	-8.5	0	1	=	-4.50724	0.502488	=	4.29539	0.502488	=	5.12548e-15	1	=
Stxbp2	protein_coding	syntaxin binding protein 2	8	3630955	3643644	1	ENSMUSG00000004626	invariant	NO	NO	NO	NO	NO	NO	NO	NO	6.29	5.76	4.16	3.83	-1.92721	2.80482e-19	-	-2.12582	5.11616e-23	-	0.526796	0.0109248	=	0.328191	0.119978	=
Pcp2	protein_coding	Purkinje cell protein 2 (L7)	8	3623371	3625545	-1	ENSMUSG00000004630	invariant	NO	NO	NO	NO	NO	NO	NO	NO	-2.01	-2.33	-1.93	-1.85	0.48123	0.406933	=	0.0771015	1	=	0.320938	0.747807	=	-0.0827921	0.906204	=
Sgce	protein_coding	sarcoglycan, epsilon	6	4674350	4747204	-1	ENSMUSG00000004631	invariant	NO	NO	NO	NO	NO	NO	NO	NO	2.98	2.91	6.06	6.8	3.89219	5.38075e-62	+	3.08745	8.69492e-42	+	0.0671005	0.769078	=	-0.73763	0.000354422	=
Chn2	protein_coding	chimerin 2	6	54039554	54301810	1	ENSMUSG00000004633	invariant	NO	NO	NO	NO	NO	NO	NO	YES	2.23	2.6	3.64	4.28	1.68233	2.38422e-14	+	1.4137	3.74387e-10	+	-0.369829	0.108854	=	-0.638479	0.00252439	=
Wwox	protein_coding	WW domain-containing oxidoreductase	8	114439655	115352708	1	ENSMUSG00000004637	invariant	NO	NO	NO	NO	NO	NO	NO	NO	3.8	3.5	4.37	4.09	0.591592	0.0055208	=	0.57694	0.00667949	=	0.299095	0.165637	=	0.284455	0.175813	=
Slbp	protein_coding	stem-loop binding protein	5	33634952	33652574	-1	ENSMUSG00000004642	invariant	NO	NO	NO	NO	NO	NO	NO	NO	6.8	7.04	7.01	6.76	-0.275059	0.180637	=	0.21258	0.301075	=	-0.237879	0.247454	=	0.24976	0.22384	=
Tyr	protein_coding	tyrosinase	7	87427405	87493411	-1	ENSMUSG00000004651	down_up	NO	YES	NO	NO	NO	NO	NO	NO	1.35	0.35	-1.37	-1.03	-1.37732	1.41198e-05	-	-2.72473	2.25782e-18	-	1.00356	0.000226984	+	-0.344006	0.385043	=
Aqp1	protein_coding	aquaporin 1	6	55336432	55348555	1	ENSMUSG00000004655	invariant	NO	NO	NO	NO	NO	NO	NO	NO	-8.5	-5.28	0.54	0.55	5.90581	4.83076e-25	=	10.012	5.41565e-24	=	-3.90858	0.502488	=	-0.00744554	1	=
Arid3b	protein_coding	AT rich interactive domain 3B (BRIGHT-like)	9	57790353	57836793	-1	ENSMUSG00000004661	down_up	NO	NO	NO	NO	NO	NO	NO	NO	6.51	6.72	4.53	3.76	-2.95869	1.49525e-40	-	-1.98381	1.70296e-20	-	-0.206297	0.316556	=	0.768588	0.000271044	+
Cnn2	protein_coding	calponin 2	10	79988584	79996062	1	ENSMUSG00000004665	up_down	NO	YES	NO	NO	NO	NO	NO	NO	5.22	5.32	5.38	7.9	2.58064	1.76186e-32	+	0.158301	0.446802	=	-0.0989979	0.635602	=	-2.52134	2.8588e-31	-
Polr2e	protein_coding	polymerase (RNA) II (DNA directed) polypeptide E	10	80035949	80039795	-1	ENSMUSG00000004667	invariant	NO	NO	NO	NO	NO	NO	NO	NO	7.12	7.31	6.16	6.27	-1.0364	5.81537e-07	-	-0.959254	3.69206e-06	-	-0.195037	0.342407	=	-0.117892	0.567	=
Abca13	protein_coding	ATP-binding cassette, sub-family A (ABC1), member 13	11	9191942	9684259	1	ENSMUSG00000004668	invariant	NO	NO	NO	NO	NO	NO	NO	NO	0.28	-0.19	-1.63	-1.8	-1.61934	1.75419e-05	=	-1.90966	6.54555e-08	=	0.46592	0.132787	=	0.175625	0.744627	=
Myo9b	protein_coding	myosin IXb	8	71272714	71360712	1	ENSMUSG00000004677	invariant	NO	NO	NO	NO	NO	NO	NO	NO	7.14	6.57	7.08	7.01	0.436426	0.0338952	=	-0.0543407	0.791569	=	0.562023	0.00639802	=	0.0712572	0.728567	=
Hdac9	protein_coding	histone deacetylase 9	12	34371503	34528889	-1	ENSMUSG00000004698	up_up	NO	YES	NO	NO	NO	NO	NO	NO	2.89	2.8	5.1	4.07	1.27567	5.03851e-09	+	2.20696	3.60629e-23	+	0.090658	0.691731	=	1.02197	1.18962e-06	+
Ly9	protein_coding	lymphocyte antigen 9	1	171588624	171607410	-1	ENSMUSG00000004707	invariant	NO	YES	NO	NO	NO	NO	NO	NO	-8.5	-8.5	-3.75	-3.41	6.1023	0.00464266	=	5.69014	0.0336166	=	-5.12548e-15	1	=	-0.351007	0.643095	=
Cd244	protein_coding	CD244 natural killer cell receptor 2B4	1	171559193	171609746	1	ENSMUSG00000004709	invariant	NO	NO	NO	NO	NO	NO	NO	NO	-5.79	-4.05	-2.39	-2.51	1.56	0.0347041	=	3.49572	0.00118753	=	-1.80463	0.381173	=	0.117822	0.88215	=
Adgre1	protein_coding	adhesion G protein-coupled receptor E1	17	57358686	57483529	1	ENSMUSG00000004730	invariant	NO	NO	NO	NO	NO	NO	NO	NO	-8.5	-3.23	-6.42	-3.41	-0.180871	0.82237	=	2.87357	1	=	-6.00178	0.00894141	=	-3.19458	0.0246349	=
Mtfp1	protein_coding	mitochondrial fission process 1	11	4091480	4095445	-1	ENSMUSG00000004748	invariant	NO	NO	NO	NO	NO	NO	NO	NO	3.75	3.29	1.66	1.89	-1.39528	6.51977e-10	-	-2.08714	1.01495e-19	-	0.457614	0.035216	=	-0.234268	0.323167	=
Rab23	protein_coding	RAB23, member RAS oncogene family	1	33719887	33742564	1	ENSMUSG00000004768	invariant	NO	NO	NO	NO	NO	NO	NO	NO	6.15	6.15	5.73	5.74	-0.410101	0.0470521	=	-0.420332	0.042004	=	-0.00320944	0.988653	=	-0.01344	0.948994	=
Rab11a	protein_coding	RAB11A, member RAS oncogene family	9	64715299	64737758	-1	ENSMUSG00000004771	invariant	NO	NO	NO	NO	NO	NO	NO	NO	5.94	6.06	6.86	6.9	0.836371	5.31366e-05	+	0.917202	9.88656e-06	+	-0.123794	0.549749	=	-0.0429631	0.834528	=
Eif2b2	protein_coding	eukaryotic translation initiation factor 2B, subunit 2 beta	12	85219481	85226628	1	ENSMUSG00000004788	invariant	NO	NO	NO	NO	NO	NO	NO	NO	5.37	5.24	5.85	5.86	0.617595	0.00291756	=	0.474413	0.0222235	=	0.132647	0.524605	=	-0.010533	0.960123	=
Dlst	protein_coding	dihydrolipoamide S-succinyltransferase (E2 component of 2-oxo-glutarate complex)	12	85110833	85134091	1	ENSMUSG00000004789	invariant	NO	NO	NO	NO	NO	NO	NO	NO	7.4	7.36	7.47	7.69	0.324724	0.113459	=	0.073709	0.71957	=	0.0337069	0.869897	=	-0.217308	0.289015	=
Pgf	protein_coding	placental growth factor	12	85166639	85177296	-1	ENSMUSG00000004791	deg	NO	NO	NO	NO	NO	NO	NO	NO	0.06	-1.52	1.65	2.55	4.07687	6.28189e-41	+	1.58612	7.1653e-09	+	1.58682	2.2495e-05	+	-0.903101	7.21695e-05	-
Ulk2	protein_coding	unc-51 like kinase 2	11	61775649	61855073	-1	ENSMUSG00000004798	invariant	NO	NO	NO	NO	NO	NO	NO	NO	4.18	4.03	6.61	6.15	2.12617	6.26367e-23	+	2.4239	9.98498e-29	+	0.153666	0.47192	=	0.451404	0.0283844	=
Ccl24	protein_coding	chemokine (C-C motif) ligand 24	5	135569937	135573049	-1	ENSMUSG00000004814	invariant	NO	NO	NO	NO	NO	NO	NO	NO	-4.9	-5.28	-8.5	-5.44	-0.172607	1	=	-4.50724	0.502488	=	0.38681	1	=	-4.17811	0.502488	=
Dgkq	protein_coding	diacylglycerol kinase, theta	5	108646693	108669672	-1	ENSMUSG00000004815	invariant	NO	NO	NO	NO	NO	NO	NO	NO	3.98	3.9	3.74	3.65	-0.256418	0.229186	=	-0.236705	0.267795	=	0.0779825	0.718581	=	0.0976965	0.648102	=
Grap	protein_coding	GRB2-related adaptor protein	11	61653265	61672784	1	ENSMUSG00000004837	invariant	NO	NO	NO	NO	NO	NO	NO	NO	-3	-2.71	-2.46	-1.57	1.15344	0.0294307	=	0.536339	0.581089	=	-0.286148	0.832022	=	-0.904258	0.0684938	=
Pou1f1	protein_coding	POU domain, class 1, transcription factor 1	16	65520511	65535005	1	ENSMUSG00000004842	invariant	NO	YES	NO	NO	NO	NO	NO	NO	1.62	1.52	1.01	1.02	-0.499245	0.044014	=	-0.617366	0.0140167	=	0.101807	0.694114	=	-0.0163202	0.978094	=
Chmp2b	protein_coding	charged multivesicular body protein 2B	16	65539133	65562697	-1	ENSMUSG00000004843	invariant	NO	NO	NO	NO	NO	NO	NO	NO	4.56	4.68	5.47	5.53	0.847683	4.98459e-05	+	0.906631	1.57467e-05	+	-0.120702	0.567717	=	-0.0617533	0.765939	=
Plod3	protein_coding	procollagen-lysine, 2-oxoglutarate 5-dioxygenase 3	5	136987019	136996648	1	ENSMUSG00000004846	invariant	NO	NO	NO	NO	NO	NO	NO	NO	5.48	5.48	6.05	6.61	1.13276	5.54334e-08	+	0.561783	0.0067473	=	0.00731301	0.973477	=	-0.563663	0.00625745	=
Ap1s1	protein_coding	adaptor protein complex AP-1, sigma 1	5	137034993	137046135	-1	ENSMUSG00000004849	invariant	NO	NO	NO	NO	NO	NO	NO	NO	5.15	5.09	6.6	6.54	1.45428	4.68864e-12	+	1.44373	7.04085e-12	+	0.068663	0.743497	=	0.0581142	0.777684	=
Mapk13	protein_coding	mitogen-activated protein kinase 13	17	28769307	28778698	1	ENSMUSG00000004864	down_down	NO	NO	NO	NO	NO	NO	NO	NO	3.53	4.29	-1.04	-1.15	-5.45186	1.59382e-79	-	-4.57994	3.67957e-59	-	-0.762849	0.000386589	-	0.108922	0.804261	=
Srpk1	protein_coding	serine/arginine-rich protein specific kinase 1	17	28587648	28622521	-1	ENSMUSG00000004865	invariant	NO	NO	NO	NO	NO	NO	NO	NO	7.75	7.69	7.51	7.35	-0.338281	0.0991823	=	-0.246952	0.228537	=	0.0658304	0.748374	=	0.157159	0.443313	=
Pax3	protein_coding	paired box 3	1	78101267	78197134	-1	ENSMUSG00000004872	up_up	NO	NO	NO	NO	NO	NO	NO	NO	-8.5	-3.8	5.81	3.13	6.95555	2.78309e-71	+	15.284	3.74016e-143	+	-5.42803	0.0656324	=	2.68409	5.57253e-34	+
Lbr	protein_coding	lamin B receptor	1	181815335	181843046	-1	ENSMUSG00000004880	invariant	NO	NO	NO	YES	NO	NO	NO	NO	8.2	8.45	7.54	7.22	-1.23583	2.71619e-09	-	-0.663189	0.00126302	=	-0.251707	0.219263	=	0.320929	0.1177	=
Crabp2	protein_coding	cellular retinoic acid binding protein II	3	87948666	87953376	1	ENSMUSG00000004885	up_up	NO	NO	NO	NO	NO	NO	NO	NO	1.59	1.16	5.97	4.37	3.21915	6.36827e-41	+	4.37816	4.44137e-70	+	0.43279	0.0934693	=	1.59189	5.58591e-14	+
Nes	protein_coding	nestin	3	87971078	87980451	1	ENSMUSG00000004891	up_up	NO	NO	NO	NO	NO	NO	NO	NO	3.49	2.67	9.18	9.7	7.03079	1.62643e-150	+	5.68931	7.5185e-114	+	0.815856	0.000226768	+	-0.525594	0.0103472	=
Bcan	protein_coding	brevican	3	87987531	88000230	-1	ENSMUSG00000004892	up_down	NO	NO	NO	NO	NO	NO	NO	NO	1.51	1.49	4.18	6.73	5.24248	1.1265e-94	+	2.67909	1.43979e-29	+	0.0173724	0.978094	=	-2.54601	1.51098e-31	-
Hapln2	protein_coding	hyaluronan and proteoglycan link protein 2	3	88021750	88027583	-1	ENSMUSG00000004894	invariant	NO	NO	NO	NO	NO	NO	NO	YES	-8.5	-8.5	-2.87	-5.44	4.00406	0.502488	=	6.58393	0.000667207	=	-5.12548e-15	1	=	2.65139	0.00572059	=
Prcc	protein_coding	papillary renal cell carcinoma (translocation-associated)	3	87858903	87885608	-1	ENSMUSG00000004895	invariant	NO	NO	NO	NO	NO	NO	NO	NO	6.18	6.18	6.63	6.46	0.280735	0.172891	=	0.449757	0.0292352	=	0.00104602	0.996951	=	0.170069	0.408052	=
Rrnad1	protein_coding	ribosomal RNA adenine dimethylase domain containing 1	3	87922601	87930717	-1	ENSMUSG00000004896	invariant	NO	NO	NO	NO	NO	NO	NO	NO	4.39	4.42	4.87	4.7	0.279851	0.181821	=	0.47738	0.0230869	=	-0.0235453	0.914495	=	0.173986	0.403928	=
Hdgf	protein_coding	hepatoma-derived growth factor	3	87906321	87916132	1	ENSMUSG00000004897	invariant	NO	NO	NO	NO	NO	NO	NO	NO	9.41	9.53	8.75	8.81	-0.716091	0.000493265	=	-0.660581	0.00129882	=	-0.113608	0.578625	=	-0.0580984	0.776461	=
Slc25a18	protein_coding	solute carrier family 25 (mitochondrial carrier), member 18	6	120773768	120793982	1	ENSMUSG00000004902	up_down	NO	NO	NO	NO	NO	NO	YES	NO	-0.24	-0.55	3.69	5.48	6.03412	2.0667e-101	+	3.93179	7.13757e-47	+	0.308858	0.411214	=	-1.79327	5.20131e-17	-
Thop1	protein_coding	thimet oligopeptidase 1	10	81070035	81082559	1	ENSMUSG00000004929	invariant	NO	NO	NO	NO	NO	NO	NO	NO	7.03	7.05	6.28	6.27	-0.781213	0.000156018	-	-0.743411	0.000319731	=	-0.0289992	0.888258	=	0.00880245	0.966533	=
Apba3	protein_coding	amyloid beta (A4) precursor protein-binding, family A, member 3	10	81268172	81273246	1	ENSMUSG00000004931	invariant	NO	NO	NO	NO	NO	NO	NO	NO	4.72	4.8	4.41	4.42	-0.380964	0.0688081	=	-0.31439	0.134308	=	-0.0756848	0.720243	=	-0.0091129	0.967623	=
Matk	protein_coding	megakaryocyte-associated tyrosine kinase	10	81252935	81263365	1	ENSMUSG00000004933	deg	NO	NO	NO	NO	NO	YES	NO	NO	1.09	1.1	2.66	1.73	0.62587	0.0114053	=	1.5635	1.47044e-10	+	-0.00939688	1	=	0.928296	4.57789e-05	+
Pias4	protein_coding	protein inhibitor of activated STAT 4	10	81153266	81167923	-1	ENSMUSG00000004934	invariant	NO	NO	NO	NO	NO	NO	NO	NO	5.93	5.88	5.26	4.9	-0.977444	2.83621e-06	-	-0.672709	0.00119866	=	0.0530919	0.798332	=	0.357828	0.0848491	=
Map2k1	protein_coding	mitogen-activated protein kinase kinase 1	9	64185770	64253631	-1	ENSMUSG00000004936	invariant	NO	YES	NO	NO	NO	NO	NO	NO	7.31	7.47	6.15	6.29	-1.17924	1.41969e-08	-	-1.15612	2.71487e-08	-	-0.157096	0.444169	=	-0.133979	0.515234	=
Sgta	protein_coding	small glutamine-rich tetratricopeptide repeat (TPR)-containing, alpha	10	81044075	81060178	-1	ENSMUSG00000004937	invariant	NO	NO	NO	NO	NO	NO	NO	NO	6.49	6.43	7.56	7.38	0.952338	4.22709e-06	+	1.06755	2.70008e-07	+	0.0670289	0.74548	=	0.182243	0.373981	=
Nmrk2	protein_coding	nicotinamide riboside kinase 2	10	81198170	81202037	-1	ENSMUSG00000004939	invariant	NO	NO	NO	NO	NO	NO	NO	NO	-0.89	-1.43	-2.2	-3.57	-2.16487	0.000112452	=	-1.31909	0.00299889	=	0.538095	0.203903	=	1.38575	0.0306351	=
Tmem242	protein_coding	transmembrane protein 242	17	5410870	5440259	-1	ENSMUSG00000004945	invariant	NO	NO	NO	NO	NO	NO	NO	NO	5.22	5.25	6	6.03	0.77275	0.000199572	+	0.786324	0.000159155	+	-0.0373181	0.859519	=	-0.0237437	0.908953	=
Dtx2	protein_coding	deltex 2 homolog (Drosophila)	5	135994800	136032872	1	ENSMUSG00000004947	invariant	NO	NO	NO	NO	NO	NO	NO	NO	4.79	4.85	4.76	4.69	-0.166778	0.424997	=	-0.0289988	0.891747	=	-0.0639453	0.762278	=	0.0738341	0.724446	=
Zp3	protein_coding	zona pellucida glycoprotein 3	5	135980099	135988624	1	ENSMUSG00000004948	down_up	NO	NO	NO	NO	NO	NO	NO	NO	1.47	0.58	-2.39	-3.26	-3.85494	6.42451e-20	-	-3.87789	6.73229e-29	-	0.898693	0.000789305	+	0.876473	0.180027	=
Hspb1	protein_coding	heat shock protein 1	5	135887919	135889563	1	ENSMUSG00000004951	invariant	NO	NO	NO	NO	NO	NO	NO	NO	7.11	7.36	0.66	1.03	-6.33289	3.26401e-124	-	-6.45016	1.31538e-125	-	-0.252098	0.219764	=	-0.369456	0.156272	=
Rasa4	protein_coding	RAS p21 protein activator 4	5	136083916	136111860	1	ENSMUSG00000004952	invariant	NO	NO	NO	NO	NO	NO	NO	NO	4.09	4.39	3.24	2.76	-1.62364	1.18129e-13	-	-0.850806	7.63602e-05	-	-0.294383	0.165768	=	0.478457	0.0279012	=
Syt5	protein_coding	synaptotagmin V	7	4539768	4546567	-1	ENSMUSG00000004961	invariant	NO	NO	NO	NO	NO	YES	NO	NO	1.16	0.73	2.96	2.71	1.97225	9.04772e-16	+	1.79229	1.30721e-13	+	0.430345	0.107862	=	0.250486	0.253085	=
Hnrnpa2b1	protein_coding	heterogeneous nuclear ribonucleoprotein A2/B1	6	51460434	51469894	-1	ENSMUSG00000004980	invariant	NO	NO	NO	NO	NO	NO	NO	NO	10.29	10.48	10.95	10.84	0.365255	0.0742674	=	0.65225	0.00148223	=	-0.183162	0.370368	=	0.103834	0.611407	=
Fxyd4	protein_coding	FXYD domain-containing ion transport regulator 4	6	117933729	117937335	-1	ENSMUSG00000004988	invariant	NO	NO	NO	NO	NO	NO	NO	NO	-1.07	-0.32	-1.18	-1.09	-0.766624	0.0311206	=	-0.119564	0.846735	=	-0.741509	0.052449	=	-0.0948576	0.866072	=
Ccdc130	protein_coding	coiled-coil domain containing 130	8	84257795	84270380	-1	ENSMUSG00000004994	invariant	NO	NO	NO	NO	NO	NO	NO	NO	4.2	3.5	4.11	3.85	0.34416	0.107444	=	-0.0887352	0.677372	=	0.696098	0.00117545	=	0.263219	0.212721	=
Mri1	protein_coding	methylthioribose-1-phosphate isomerase homolog (S. cerevisiae)	8	84249906	84257326	-1	ENSMUSG00000004996	invariant	NO	NO	NO	NO	NO	NO	NO	NO	5.21	4.84	3.63	3.63	-1.21017	1.25928e-08	-	-1.58084	1.42171e-13	-	0.364917	0.0807557	=	-0.00575135	0.982481	=
Prkacb	protein_coding	protein kinase, cAMP dependent, catalytic, beta	3	146729574	146812990	-1	ENSMUSG00000005034	invariant	NO	NO	NO	NO	NO	NO	NO	NO	6.13	6.59	7.3	7.26	0.672173	0.00111094	=	1.16358	2.29343e-08	+	-0.461121	0.0255452	=	0.0302884	0.882835	=
Sgsh	protein_coding	N-sulfoglucosamine sulfohydrolase (sulfamidase)	11	119343425	119355536	-1	ENSMUSG00000005043	invariant	NO	NO	NO	NO	NO	NO	NO	NO	1.46	0.73	3.4	3.82	3.08653	3.06947e-36	+	1.94342	2.10095e-16	+	0.72414	0.00622408	=	-0.418849	0.0491628	=
Chd5	protein_coding	chromodomain helicase DNA binding protein 5	4	152338651	152390194	1	ENSMUSG00000005045	invariant	NO	NO	NO	NO	NO	YES	NO	NO	4.95	4.82	3.58	3.55	-1.27148	2.41918e-09	-	-1.37462	1.18087e-10	-	0.135327	0.519044	=	0.0321863	0.88391	=
Cstb	protein_coding	cystatin B	10	78425670	78427619	1	ENSMUSG00000005054	invariant	NO	NO	NO	NO	NO	NO	NO	NO	6.24	5.82	4.59	5.04	-0.780445	0.000176042	-	-1.65335	6.06697e-15	-	0.423997	0.0403594	=	-0.448914	0.0311443	=
Sh2b2	protein_coding	SH2B adaptor protein 2	5	136218147	136246556	-1	ENSMUSG00000005057	up_up	NO	NO	NO	NO	NO	NO	NO	NO	2.06	1.94	4.22	3.24	1.29803	9.65838e-09	+	2.161	4.08467e-21	+	0.118849	0.640034	=	0.981856	4.23159e-06	+
Pex5	protein_coding	peroxisomal biogenesis factor 5	6	124396816	124415067	-1	ENSMUSG00000005069	invariant	NO	NO	NO	NO	NO	NO	NO	NO	5.88	5.95	6.22	6.17	0.213017	0.301717	=	0.340664	0.099129	=	-0.0716088	0.730014	=	0.0560379	0.785918	=
Jkamp	protein_coding	JNK1/MAPK8-associated membrane protein	12	72085589	72101461	1	ENSMUSG00000005078	invariant	NO	NO	NO	NO	NO	NO	NO	NO	4.79	5.04	5.65	5.7	0.659135	0.00152384	=	0.85575	4.32791e-05	+	-0.248855	0.234861	=	-0.0522407	0.800984	=
Cd44	protein_coding	CD44 antigen	2	102811141	102901665	-1	ENSMUSG00000005087	up_down	NO	YES	NO	NO	NO	NO	YES	NO	1.15	1.32	5.16	6.86	5.54302	2.01584e-102	+	4.00457	2.75942e-58	+	-0.16405	0.524316	=	-1.70249	7.64326e-16	-
Slc1a2	protein_coding	solute carrier family 1 (glial high affinity glutamate transporter), member 2	2	102658659	102790784	1	ENSMUSG00000005089	deg	NO	NO	NO	NO	YES	NO	YES	NO	-4.36	-2.03	7.2	5.71	7.74387	1.70794e-128	+	11.6019	8.14688e-179	+	-2.3556	0.00423033	-	1.49705	9.49966e-13	+
Eif2ak4	protein_coding	eukaryotic translation initiation factor 2 alpha kinase 4	2	118388618	118475234	1	ENSMUSG00000005102	invariant	NO	NO	NO	NO	NO	NO	NO	NO	5.52	5.66	5.48	5.87	0.210166	0.309221	=	-0.0482962	0.816852	=	-0.140258	0.499616	=	-0.398723	0.053634	=
Wdr1	protein_coding	WD repeat domain 1	5	38526813	38563221	-1	ENSMUSG00000005103	up_down	NO	YES	NO	NO	NO	NO	NO	NO	6.57	6.62	7.14	8.04	1.42427	9.33112e-12	+	0.564134	0.00619254	=	-0.0460566	0.823607	=	-0.90619	1.13459e-05	-
Slc2a9	protein_coding	solute carrier family 2 (facilitated glucose transporter), member 9	5	38349273	38503143	-1	ENSMUSG00000005107	up_down	NO	NO	NO	NO	NO	NO	NO	NO	-3.96	-2.82	-0.3	1.82	4.657	6.17711e-37	+	3.69705	8.0531e-11	+	-1.153	0.227948	=	-2.11563	1.14816e-15	-
Wisp1	protein_coding	WNT1 inducible signaling pathway protein 1	15	66891320	66923201	1	ENSMUSG00000005124	up_down	NO	NO	NO	NO	NO	NO	NO	NO	0.3	0.28	1.9	3.79	3.51559	2.93589e-43	+	1.60042	1.75603e-09	+	0.0184713	1	=	-1.8967	3.28086e-17	-
Ndrg1	protein_coding	N-myc downstream regulated gene 1	15	66929321	66969640	-1	ENSMUSG00000005125	invariant	NO	NO	NO	NO	NO	NO	NO	YES	3.81	4.14	1.37	1.36	-2.78099	2.67544e-32	-	-2.44251	1.51861e-25	-	-0.327063	0.126324	=	0.0113857	0.982174	=
4930550C14Rik	protein_coding	RIKEN cDNA 4930550C14 gene	9	53405286	53432803	1	ENSMUSG00000005131	invariant	NO	NO	NO	NO	NO	NO	NO	NO	-0.09	0.02	-1.67	-2.51	-2.54603	1.32516e-10	=	-1.57758	2.2495e-05	=	-0.117682	0.753401	=	0.851149	0.0785181	=
Man2b1	protein_coding	mannosidase 2, alpha B1	8	85083269	85098739	1	ENSMUSG00000005142	invariant	NO	NO	NO	NO	NO	NO	NO	NO	6.48	6	5.82	5.59	-0.410218	0.0472044	=	-0.663244	0.00134508	=	0.476409	0.0211152	=	0.223384	0.27934	=
Klf5	protein_coding	Kruppel-like factor 5	14	99298691	99313405	1	ENSMUSG00000005148	down_down	NO	NO	NO	NO	NO	NO	NO	NO	5.93	6.96	3.59	3.61	-3.34729	7.34185e-50	-	-2.34041	5.43682e-27	-	-1.03108	7.17058e-07	-	-0.0242106	0.913344	=
Wdr83	protein_coding	WD repeat domain containing 83	8	85075035	85081306	-1	ENSMUSG00000005150	invariant	NO	NO	NO	NO	NO	NO	NO	NO	4.04	3.77	4.95	4.34	0.573452	0.00678757	=	0.906347	1.85583e-05	+	0.276333	0.197137	=	0.60924	0.00356638	=
Prdx2	protein_coding	peroxiredoxin 2	8	84969587	84974834	1	ENSMUSG00000005161	invariant	NO	YES	NO	NO	NO	NO	NO	NO	7.09	6.6	9.36	8.77	2.171	2.98787e-24	+	2.26991	3.38791e-26	+	0.486834	0.0181069	=	0.585747	0.00430446	=
Polr2a	protein_coding	polymerase (RNA) II (DNA directed) polypeptide A	11	69733997	69758637	-1	ENSMUSG00000005198	invariant	NO	NO	NO	NO	NO	NO	NO	NO	9.08	8.67	8.45	8.42	-0.243448	0.2344	=	-0.629957	0.00215865	=	0.41637	0.0421879	=	0.0298615	0.884096	=
Senp3	protein_coding	SUMO/sentrin specific peptidase 3	11	69673115	69682084	-1	ENSMUSG00000005204	invariant	NO	NO	NO	NO	NO	NO	NO	NO	8.72	8.6	6.98	7.03	-1.57191	6.34239e-14	-	-1.74181	1.33002e-16	-	0.121984	0.551287	=	-0.0479229	0.815606	=
Corin	protein_coding	corin	5	72300025	72504473	-1	ENSMUSG00000005220	up_down	NO	NO	NO	NO	NO	NO	NO	NO	-1.62	-0.88	2.83	4.53	5.40891	1.97524e-80	+	4.46327	2.04074e-44	+	-0.748477	0.108144	=	-1.69442	6.7441e-15	-
Plekha8	protein_coding	pleckstrin homology domain containing, family A (phosphoinositide binding specific) member 8	6	54595111	54645839	1	ENSMUSG00000005225	invariant	NO	NO	NO	NO	NO	NO	NO	NO	5.7	5.89	6.04	5.93	0.0369677	0.858664	=	0.34074	0.0995069	=	-0.191492	0.355416	=	0.11228	0.586171	=
G6pc2	protein_coding	glucose-6-phosphatase, catalytic, 2	2	69211073	69227841	1	ENSMUSG00000005232	invariant	NO	NO	NO	NO	NO	NO	NO	NO	-0.24	-1.07	-3.59	-8.5	-8.45627	9.60067e-12	=	-3.36918	4.84146e-12	=	0.832422	0.0243793	=	6.10097	0.00464266	=
Spc25	protein_coding	SPC25, NDC80 kinetochore complex component, homolog (S. cerevisiae)	2	69193895	69206194	-1	ENSMUSG00000005233	invariant	NO	NO	NO	NO	NO	NO	NO	NO	6.74	6.81	6.58	6.58	-0.228946	0.265427	=	-0.160876	0.43427	=	-0.0745529	0.717477	=	-0.00648258	0.975362	=
Dnah2	protein_coding	dynein, axonemal, heavy chain 2	11	69420809	69549110	-1	ENSMUSG00000005237	invariant	NO	NO	NO	NO	NO	NO	NO	NO	3.2	3.31	2.46	3.29	-0.0155066	0.948363	=	-0.73525	0.000911872	=	-0.10927	0.625162	=	-0.829041	0.000156609	-
Ripk4	protein_coding	receptor-interacting serine-threonine kinase 4	16	97741933	97763737	-1	ENSMUSG00000005251	invariant	NO	NO	NO	NO	NO	NO	NO	NO	4.01	4.3	1.73	1.17	-3.12206	4.61951e-39	-	-2.28497	2.00292e-23	-	-0.282733	0.184174	=	0.554362	0.0209754	=
Ufd1l	protein_coding	ubiquitin fusion degradation 1 like	16	18811779	18835261	1	ENSMUSG00000005262	invariant	NO	NO	NO	NO	NO	NO	NO	NO	5.37	5.35	6.03	6.1	0.742879	0.000344339	=	0.657235	0.00155457	=	0.0188008	0.92958	=	-0.0668424	0.746019	=
Zfp287	protein_coding	zinc finger protein 287	11	62700356	62731905	-1	ENSMUSG00000005267	invariant	NO	NO	NO	NO	NO	NO	NO	NO	2.75	2.31	3.47	3.33	1.0166	4.79629e-06	+	0.715152	0.00121103	=	0.440572	0.0539259	=	0.139158	0.518316	=
Prlr	protein_coding	prolactin receptor	15	10177238	10349180	1	ENSMUSG00000005268	invariant	NO	NO	NO	NO	NO	NO	NO	NO	-0.53	-1.18	-0.61	-1.36	-0.182779	0.769994	=	-0.0823033	0.882061	=	0.652769	0.118541	=	0.753837	0.0375423	=
Letm1	protein_coding	leucine zipper-EF-hand containing transmembrane protein 1	5	33739673	33782817	-1	ENSMUSG00000005299	invariant	NO	NO	NO	NO	NO	NO	NO	NO	5.67	5.59	5.9	6.13	0.53337	0.00992499	=	0.235535	0.255051	=	0.0767667	0.712155	=	-0.221067	0.283371	=
Ubqln1	protein_coding	ubiquilin 1	13	58176156	58215653	-1	ENSMUSG00000005312	invariant	NO	NO	NO	NO	NO	NO	NO	NO	8.23	8.35	7.98	7.98	-0.368394	0.0722871	=	-0.246268	0.229393	=	-0.120613	0.556022	=	0.00151222	0.994319	=
Fgfr4	protein_coding	fibroblast growth factor receptor 4	13	55152640	55168759	1	ENSMUSG00000005320	invariant	NO	NO	NO	NO	NO	NO	NO	NO	2.42	1.77	0.39	0.65	-1.12049	8.87084e-06	-	-2.02255	1.1404e-15	-	0.648933	0.00606721	=	-0.253159	0.363977	=
Cadm3	protein_coding	cell adhesion molecule 3	1	173333258	173367695	-1	ENSMUSG00000005338	invariant	NO	NO	NO	NO	NO	YES	NO	NO	0.81	0.69	6.61	6.22	5.52988	1.85273e-98	+	5.80298	7.28769e-105	+	0.114309	0.706415	=	0.387472	0.0597497	=
Fcer1a	protein_coding	Fc receptor, IgE, high affinity I, alpha polypeptide	1	173221284	173227214	-1	ENSMUSG00000005339	invariant	NO	NO	NO	NO	NO	NO	NO	NO	-8.5	-8.5	-8.5	-6.28	3.09129	1	=	0	1	=	-5.12548e-15	1	=	-3.25569	1	=
Txn2	protein_coding	thioredoxin 2	15	77915047	77929006	-1	ENSMUSG00000005354	invariant	NO	NO	NO	NO	NO	NO	NO	NO	6.18	6.01	6.63	6.82	0.80818	9.39658e-05	+	0.458186	0.0263504	=	0.168414	0.415119	=	-0.181579	0.376705	=
Casp14	protein_coding	caspase 14	10	78711997	78718293	-1	ENSMUSG00000005355	invariant	NO	NO	NO	YES	NO	NO	NO	NO	-1.26	-2.51	-8.5	-6.28	-3.92142	0.000447975	=	-8.20216	3.99443e-09	=	1.25088	0.0187538	=	-3.25569	1	=
Slc1a6	protein_coding	solute carrier family 1 (high affinity aspartate/glutamate transporter), member 6	10	78780496	78814825	1	ENSMUSG00000005357	invariant	NO	NO	NO	NO	NO	NO	NO	NO	-1.37	-0.85	-0.06	-0.51	0.339445	0.336996	=	1.31399	0.000468899	=	-0.528395	0.220682	=	0.446038	0.150534	=
Slc1a3	protein_coding	solute carrier family 1 (glial high affinity glutamate transporter), member 3	15	8634124	8710764	-1	ENSMUSG00000005360	up_down	NO	NO	NO	NO	NO	NO	YES	NO	3.58	3.42	7.9	9.07	5.65141	4.69177e-113	+	4.32312	4.57245e-75	+	0.159548	0.464546	=	-1.16873	1.71266e-08	-
Crbn	protein_coding	cereblon	6	106778249	106800074	-1	ENSMUSG00000005362	invariant	NO	NO	NO	NO	NO	NO	NO	NO	5.76	5.95	5.32	5.34	-0.606678	0.00342302	=	-0.436245	0.0354027	=	-0.188888	0.361733	=	-0.0184563	0.930141	=
Il5ra	protein_coding	interleukin 5 receptor, alpha	6	106711975	106745109	-1	ENSMUSG00000005364	invariant	NO	NO	NO	NO	NO	NO	NO	NO	-1.62	-2.42	-3.07	-3.26	-0.852917	0.195373	=	-1.4612	0.0110484	=	0.797677	0.179719	=	0.190175	1	=
Msh6	protein_coding	mutS homolog 6 (E. coli)	17	87975050	87990883	1	ENSMUSG00000005370	invariant	NO	NO	NO	NO	NO	NO	NO	NO	9.79	9.64	7.5	7.18	-2.45911	4.3462e-30	-	-2.2857	1.48823e-26	-	0.149074	0.466067	=	0.322484	0.115963	=
Fbxo11	protein_coding	F-box protein 11	17	87990859	88065291	-1	ENSMUSG00000005371	invariant	NO	NO	NO	NO	NO	NO	NO	NO	6.14	6.07	7.51	7.42	1.34853	1.07423e-10	+	1.37074	5.58249e-11	+	0.0678459	0.743212	=	0.0900516	0.660507	=
Mlxipl	protein_coding	MLX interacting protein-like	5	135089890	135138382	1	ENSMUSG00000005373	down_up	NO	NO	NO	NO	NO	NO	NO	NO	3.59	2.83	2.63	1.92	-0.915442	5.23606e-05	-	-0.960369	1.23909e-05	-	0.753925	0.000625364	+	0.709039	0.0016645	=
Tbl2	protein_coding	transducin (beta)-like 2	5	135149657	135165760	1	ENSMUSG00000005374	invariant	NO	NO	NO	NO	NO	NO	NO	NO	6.55	6.69	5.42	5.51	-1.18078	1.50438e-08	-	-1.1246	6.94109e-08	-	-0.144156	0.484085	=	-0.0879831	0.671129	=
Wbscr22	protein_coding	Williams Beuren syndrome chromosome region 22	5	135052957	135064959	-1	ENSMUSG00000005378	invariant	NO	NO	NO	NO	NO	NO	NO	NO	5.67	5.67	5.58	5.7	0.0388246	0.851981	=	-0.0908374	0.661575	=	0.00904259	0.966566	=	-0.12062	0.559546	=
Nid1	protein_coding	nidogen 1	13	13437602	13512275	1	ENSMUSG00000005397	deg	NO	NO	NO	NO	NO	NO	NO	NO	7.89	8.34	6.57	8.1	-0.238215	0.244791	=	-1.31851	2.51981e-10	-	-0.454432	0.0268146	=	-1.53473	2.34424e-13	-
Mcm5	protein_coding	minichromosome maintenance deficient 5, cell division cycle 46 (S. cerevisiae)	8	75109528	75128439	1	ENSMUSG00000005410	invariant	NO	NO	NO	NO	NO	NO	NO	NO	9.51	9.11	8.48	8.14	-0.966206	2.86142e-06	-	-1.02618	6.81318e-07	-	0.398274	0.0518481	=	0.338302	0.0986421	=
Hmox1	protein_coding	heme oxygenase 1	8	75093591	75100596	1	ENSMUSG00000005413	deg	NO	NO	NO	NO	NO	NO	NO	NO	5.83	4.88	4.79	5.15	0.266583	0.200412	=	-1.03468	7.61092e-07	-	0.944883	6.31212e-06	+	-0.356373	0.0864068	=
Mprip	protein_coding	myosin phosphatase Rho interacting protein	11	59661305	59780860	1	ENSMUSG00000005417	invariant	NO	NO	NO	NO	NO	NO	NO	NO	7.59	7.32	8.13	8.42	1.10399	9.90818e-08	+	0.539506	0.00863992	=	0.275683	0.179298	=	-0.288801	0.158482	=
Cic	protein_coding	capicua homolog (Drosophila)	7	25267704	25294159	1	ENSMUSG00000005442	invariant	NO	NO	NO	NO	NO	NO	NO	NO	6.99	6.94	7.63	7.45	0.515853	0.0121153	=	0.644971	0.00173937	=	0.0504934	0.806366	=	0.179612	0.380846	=
Pafah1b3	protein_coding	platelet-activating factor acetylhydrolase, isoform 1b, subunit 3	7	25295049	25297986	-1	ENSMUSG00000005447	invariant	NO	NO	NO	NO	NO	NO	NO	NO	5.49	5.43	6.63	5.97	0.539948	0.00912872	=	1.14773	3.89702e-08	+	0.0542825	0.795091	=	0.662069	0.00134132	=
Il27ra	protein_coding	interleukin 27 receptor, alpha	8	84030287	84042575	-1	ENSMUSG00000005465	invariant	NO	NO	NO	NO	NO	NO	NO	NO	1.89	1.51	-2.33	-2.51	-4.03373	3.16259e-30	-	-4.22413	2.23267e-36	-	0.375145	0.131602	=	0.184523	0.770192	=
Prkaca	protein_coding	protein kinase, cAMP dependent, catalytic, alpha	8	83972978	83996445	1	ENSMUSG00000005469	invariant	NO	NO	NO	NO	NO	NO	NO	NO	6.42	6.05	8.14	7.93	1.88452	5.95472e-19	+	1.71446	4.19341e-16	+	0.378218	0.066995	=	0.208162	0.309422	=
Asf1b	protein_coding	anti-silencing function 1B histone chaperone	8	83955507	83970197	1	ENSMUSG00000005470	invariant	NO	NO	NO	NO	NO	NO	NO	NO	5.85	5.45	6.18	6.01	0.561706	0.00668339	=	0.328142	0.112251	=	0.403923	0.0515332	=	0.170362	0.408263	=
Ddx39	protein_coding	DEAD (Asp-Glu-Ala-Asp) box polypeptide 39	8	83715177	83726892	1	ENSMUSG00000005481	invariant	NO	NO	NO	NO	NO	NO	NO	NO	7.91	7.22	7.6	7.23	0.00982232	0.962198	=	-0.309611	0.131124	=	0.69106	0.000793022	=	0.371628	0.0701033	=
Dnajb1	protein_coding	DnaJ (Hsp40) homolog, subfamily B, member 1	8	83608175	83611902	1	ENSMUSG00000005483	invariant	NO	NO	NO	NO	NO	NO	NO	NO	6.44	5.93	6.22	6.09	0.156178	0.449172	=	-0.225942	0.272899	=	0.510156	0.0135956	=	0.128039	0.534232	=
Msh4	protein_coding	mutS homolog 4 (E. coli)	3	153857149	153906138	-1	ENSMUSG00000005493	invariant	NO	NO	NO	NO	NO	NO	NO	NO	1.93	2.2	-2.09	-1.48	-3.68205	6.86936e-34	-	-4.026	3.84881e-35	-	-0.267879	0.257151	=	-0.612546	0.17783	=
Usp40	protein_coding	ubiquitin specific peptidase 40	1	87945119	88008551	-1	ENSMUSG00000005501	invariant	NO	NO	NO	NO	NO	NO	NO	NO	5.37	5.27	6.06	6.08	0.809475	9.80466e-05	+	0.683521	0.00100124	=	0.100676	0.629461	=	-0.0252772	0.902993	=
Evx1	protein_coding	even skipped homeotic gene 1 homolog	6	52313498	52318378	1	ENSMUSG00000005503	invariant	NO	NO	NO	NO	NO	NO	NO	NO	-4.9	-6.13	-1.79	-2.79	3.47789	0.00250381	=	3.16178	0.000264517	=	1.29381	1	=	1.00038	0.0575192	=
Kbtbd4	protein_coding	kelch repeat and BTB (POZ) domain containing 4	2	90904740	90911626	1	ENSMUSG00000005505	invariant	NO	NO	NO	NO	NO	NO	NO	NO	2.22	2.63	3.95	3.91	1.2744	6.09164e-09	+	1.73204	1.94043e-14	+	-0.412595	0.0739037	=	0.0450311	0.834049	=
Celf1	protein_coding	CUGBP, Elav-like family member 1	2	90940382	91019497	1	ENSMUSG00000005506	invariant	NO	NO	NO	NO	NO	NO	NO	NO	8.59	8.62	8.65	8.59	-0.0319334	0.876106	=	0.0562	0.783735	=	-0.0317737	0.876804	=	0.0563597	0.783029	=
Ndufs3	protein_coding	NADH dehydrogenase (ubiquinone) Fe-S protein 3	2	90894634	90904827	-1	ENSMUSG00000005510	invariant	NO	NO	NO	NO	NO	NO	NO	NO	5.57	5.25	5.26	5.25	-0.00267878	0.991246	=	-0.308369	0.137314	=	0.318419	0.12566	=	0.0127306	0.952317	=
Por	protein_coding	P450 (cytochrome) oxidoreductase	5	135670033	135735326	1	ENSMUSG00000005514	invariant	NO	NO	YES	NO	NO	NO	NO	NO	5.91	6.03	6.87	6.78	0.747939	0.000297443	=	0.963411	3.51265e-06	+	-0.120095	0.561884	=	0.0953772	0.642439	=
Igf1r	protein_coding	insulin-like growth factor I receptor	7	67952859	68226780	1	ENSMUSG00000005533	up_down	NO	NO	NO	NO	NO	NO	NO	NO	4.63	4.86	5.33	6.21	1.35143	1.27864e-10	+	0.704691	0.000767245	=	-0.234067	0.265357	=	-0.880807	2.20531e-05	-
Insr	protein_coding	insulin receptor	8	3150922	3279617	-1	ENSMUSG00000005534	invariant	NO	NO	NO	NO	NO	NO	NO	NO	4.86	4.64	6.43	6.22	1.57444	9.84588e-14	+	1.57038	1.16634e-13	+	0.218631	0.297895	=	0.214573	0.297024	=
Fcer2a	protein_coding	Fc receptor, IgE, low affinity II, alpha polypeptide	8	3681737	3694174	-1	ENSMUSG00000005540	invariant	NO	NO	NO	NO	NO	NO	NO	NO	-1.37	-1.52	0.2	-0.78	0.740362	0.057001	=	1.57218	1.15998e-05	=	0.147114	0.81167	=	0.979397	0.00154547	=
Cyp2a5	protein_coding	cytochrome P450, family 2, subfamily a, polypeptide 5	7	26835305	26843548	1	ENSMUSG00000005547	invariant	NO	NO	NO	NO	NO	NO	NO	NO	-8.5	-6.13	-6.42	-6.28	-0.163031	1	=	2.87357	1	=	-3.00159	1	=	-0.165588	1	=
Atp4a	protein_coding	ATPase, H+/K+ exchanging, gastric, alpha polypeptide	7	30712209	30725535	1	ENSMUSG00000005553	invariant	NO	NO	NO	NO	NO	NO	NO	NO	0.7	0.48	0.87	1.21	0.730093	0.00547743	=	0.170972	0.530707	=	0.219631	0.467655	=	-0.339468	0.178029	=
Trim28	protein_coding	tripartite motif-containing 28	7	13024152	13031035	1	ENSMUSG00000005566	invariant	NO	NO	NO	NO	NO	NO	NO	NO	10.81	10.85	9.92	9.62	-1.22572	3.39936e-09	-	-0.898393	1.29344e-05	-	-0.0329827	0.871824	=	0.294349	0.150214	=
Ube2m	protein_coding	ubiquitin-conjugating enzyme E2M	7	13035120	13038275	-1	ENSMUSG00000005575	invariant	NO	NO	NO	NO	NO	NO	NO	NO	6.4	6.52	7.11	7.15	0.624768	0.00243204	=	0.715424	0.00053261	=	-0.12596	0.541366	=	-0.035305	0.863623	=
Adcy9	protein_coding	adenylate cyclase 9	16	4287529	4420498	-1	ENSMUSG00000005580	invariant	NO	NO	NO	NO	NO	NO	NO	NO	2.97	3.51	1.77	2	-1.51375	1.70708e-11	-	-1.19704	1.74022e-07	-	-0.547478	0.0126286	=	-0.230803	0.322687	=
Mef2c	protein_coding	myocyte enhancer factor 2C	13	83504034	83667080	1	ENSMUSG00000005583	up_down	NO	YES	NO	NO	NO	YES	NO	NO	-3.96	-6.13	2.85	3.76	10.0408	5.0947e-95	+	6.84703	2.36418e-59	+	2.25659	0.381173	=	-0.909852	2.52903e-05	-
Ctr9	protein_coding	Ctr9, Paf1/RNA polymerase II complex component, homolog (S. cerevisiae)	7	111028951	111056377	1	ENSMUSG00000005609	invariant	NO	YES	NO	NO	NO	NO	NO	NO	7.3	7.26	7	7.01	-0.246335	0.230142	=	-0.292405	0.154537	=	0.0391965	0.848951	=	-0.0068734	0.973669	=
Eif4g2	protein_coding	eukaryotic translation initiation factor 4, gamma 2	7	111070568	111083030	-1	ENSMUSG00000005610	invariant	NO	NO	NO	NO	NO	NO	NO	NO	10.93	11.13	11.33	11.4	0.267685	0.190498	=	0.392	0.0554414	=	-0.195962	0.337788	=	-0.0716475	0.725874	=
Mrvi1	protein_coding	MRV integration site 1	7	110868266	110982461	-1	ENSMUSG00000005611	invariant	NO	NO	NO	NO	NO	NO	NO	NO	-0.44	-0.79	-0.26	0.68	1.46523	1.89675e-06	=	0.173435	0.640257	=	0.351031	0.362818	=	-0.940728	0.000847088	=
Pcyt1a	protein_coding	phosphate cytidylyltransferase 1, choline, alpha isoform	16	32430921	32475070	1	ENSMUSG00000005615	invariant	NO	NO	NO	NO	NO	NO	NO	NO	5.02	4.98	6.34	6.61	1.62491	1.46757e-14	+	1.31989	3.42058e-10	+	0.0401735	0.849418	=	-0.264847	0.197751	=
Zfp592	protein_coding	zinc finger protein 592	7	80993681	81045164	1	ENSMUSG00000005621	invariant	NO	NO	NO	NO	NO	NO	NO	NO	4.95	5.27	5.71	5.86	0.590572	0.00441091	=	0.751906	0.000314696	+	-0.314382	0.132204	=	-0.15305	0.458422	=
Psmd4	protein_coding	proteasome (prosome, macropain) 26S subunit, non-ATPase, 4	3	95032694	95042614	-1	ENSMUSG00000005625	invariant	NO	NO	NO	NO	NO	NO	NO	NO	7.37	7.23	7.43	7.53	0.291336	0.155651	=	0.05308	0.796108	=	0.139979	0.49547	=	-0.0982769	0.631666	=
Tmod4	protein_coding	tropomodulin 4	3	95124476	95129209	1	ENSMUSG00000005628	invariant	NO	NO	NO	NO	NO	NO	NO	NO	-1.56	-1.78	0.25	-0.53	1.2563	0.00145512	=	1.8111	1.08515e-06	=	0.2252	0.793446	=	0.780529	0.00957283	=
Insrr	protein_coding	insulin receptor-related receptor	3	87796951	87816101	1	ENSMUSG00000005640	invariant	NO	NO	NO	NO	NO	NO	NO	NO	-1.21	-2.42	-3.19	-1.4	1.02073	0.0340935	=	-1.9887	0.000184687	=	1.21088	0.013932	=	-1.79939	0.000430003	=
Cabp5	protein_coding	calcium binding protein 5	7	13398132	13408887	1	ENSMUSG00000005649	invariant	NO	NO	NO	NO	NO	NO	NO	NO	-3.96	-8.5	-3.31	-3	6.51208	0.00126829	=	0.666757	0.439814	=	5.25818	0.128741	=	-0.308431	0.694067	=
Snx6	protein_coding	sorting nexin 6	12	54746349	54795703	-1	ENSMUSG00000005656	invariant	NO	NO	NO	NO	NO	NO	NO	YES	6.77	6.76	7.01	7.01	0.241871	0.23909	=	0.238493	0.246027	=	0.00411713	0.984686	=	0.000738393	0.997547	=
Mthfd2	protein_coding	methylenetetrahydrofolate dehydrogenase (NAD+ dependent), methenyltetrahydrofolate cyclohydrolase	6	83305691	83317606	-1	ENSMUSG00000005667	invariant	NO	NO	NO	NO	NO	NO	NO	NO	6.18	6.36	5.9	6.02	-0.332603	0.106631	=	-0.275068	0.182742	=	-0.178824	0.386336	=	-0.12129	0.556456	=
Kit	protein_coding	kit oncogene	5	75574916	75656722	1	ENSMUSG00000005672	invariant	NO	YES	NO	NO	NO	YES	NO	NO	6.62	6.79	5.28	5.03	-1.76127	9.34344e-17	-	-1.34479	1.38631e-10	-	-0.169132	0.411367	=	0.247343	0.233152	=
Tomm40l	protein_coding	translocase of outer mitochondrial membrane 40 homolog-like (yeast)	1	171216011	171222514	-1	ENSMUSG00000005674	invariant	NO	NO	NO	NO	NO	NO	NO	NO	3.12	2.99	3.61	3.84	0.844426	9.49867e-05	+	0.483366	0.0263226	=	0.127994	0.564921	=	-0.233062	0.272838	=
Nr1i3	protein_coding	nuclear receptor subfamily 1, group I, member 3	1	171213970	171220701	1	ENSMUSG00000005677	invariant	NO	NO	NO	NO	NO	NO	NO	NO	-2.68	-3.58	-1.63	-1.8	1.79953	0.00401524	=	1.06066	0.0663279	=	0.911677	0.352234	=	0.175625	0.744627	=
Apoa2	protein_coding	apolipoprotein A-II	1	171225054	171226379	1	ENSMUSG00000005681	invariant	NO	NO	NO	NO	NO	NO	NO	NO	0.26	-2.51	-6.42	-6.28	-3.92142	0.000447975	=	-6.8559	2.54416e-22	=	2.77765	3.03407e-11	=	-0.165588	1	=
Pan2	protein_coding	PAN2 polyA specific ribonuclease subunit homolog (S. cerevisiae)	10	128303335	128321358	1	ENSMUSG00000005682	invariant	NO	NO	NO	NO	NO	NO	NO	NO	6.84	6.68	6.66	6.23	-0.453571	0.0276907	=	-0.182199	0.375646	=	0.152265	0.459415	=	0.423638	0.0395829	=
Cs	protein_coding	citrate synthase	10	128337832	128362479	1	ENSMUSG00000005683	invariant	NO	NO	NO	NO	NO	NO	NO	NO	8.17	8.06	8.64	8.93	0.867028	2.59225e-05	+	0.465003	0.0233917	=	0.114418	0.576607	=	-0.287607	0.160001	=
Ampd3	protein_coding	adenosine monophosphate deaminase 3	7	110768206	110812405	1	ENSMUSG00000005686	down_down	NO	NO	NO	NO	NO	NO	NO	NO	4.16	4.07	1.14	2.46	-1.61709	2.32817e-13	-	-3.01739	8.96942e-37	-	0.0861555	0.688257	=	-1.31424	2.18595e-08	-
Bcas2	protein_coding	breast carcinoma amplified sequence 2	3	103171655	103179166	1	ENSMUSG00000005687	invariant	NO	NO	NO	NO	NO	NO	NO	NO	6.87	7.25	6.9	6.59	-0.654822	0.00148516	=	0.0249894	0.903712	=	-0.37525	0.0680943	=	0.304562	0.138265	=
Sh2d1a	protein_coding	SH2 domain containing 1A	X	42502453	42529330	1	ENSMUSG00000005696	invariant	NO	NO	NO	NO	NO	NO	NO	NO	-3.96	-5.28	-3.31	-2.08	3.26643	8.47349e-05	=	0.666757	0.439814	=	1.3496	0.461168	=	-1.24036	0.0370978	=
Ctcf	protein_coding	CCCTC-binding factor	8	105636568	105682922	1	ENSMUSG00000005698	invariant	NO	NO	NO	NO	NO	NO	NO	NO	7.71	7.73	7.87	7.77	0.0367963	0.857693	=	0.160328	0.434168	=	-0.0193883	0.924987	=	0.104143	0.611195	=
Pard6a	protein_coding	par-6 family cell polarity regulator alpha	8	105701154	105703493	1	ENSMUSG00000005699	invariant	NO	NO	NO	NO	NO	NO	NO	NO	2.9	2.64	4.38	3.89	1.25207	1.10928e-08	+	1.47723	1.77858e-11	+	0.267345	0.236923	=	0.492526	0.0193381	=
Agrp	protein_coding	agouti related neuropeptide	8	105566698	105637393	-1	ENSMUSG00000005705	invariant	NO	NO	NO	NO	NO	NO	NO	NO	-0.77	-2.42	-0.92	-1.7	0.719372	0.177052	=	-0.145362	0.735851	=	1.65	0.000425204	=	0.787135	0.0397958	=
Pvalb	protein_coding	parvalbumin	15	78191114	78206400	-1	ENSMUSG00000005716	invariant	NO	NO	NO	NO	NO	NO	NO	NO	-8.5	-8.5	-5.08	-4.53	4.95839	0.128741	=	4.32093	0.502488	=	-5.12548e-15	1	=	-0.580257	1	=
Tfap4	protein_coding	transcription factor AP4	16	4544661	4559720	-1	ENSMUSG00000005718	invariant	NO	NO	NO	NO	NO	NO	NO	NO	4.71	4.93	4.64	4.06	-0.875288	3.23553e-05	-	-0.0719698	0.732934	=	-0.223402	0.287095	=	0.579918	0.00573369	=
Ranbp1	protein_coding	RAN binding protein 1	16	18239784	18248732	-1	ENSMUSG00000005732	invariant	NO	NO	NO	NO	NO	NO	NO	NO	8.32	8.31	8.1	8.01	-0.294626	0.150424	=	-0.218886	0.285271	=	0.00782033	0.969757	=	0.0835601	0.683256	=
Cd247	protein_coding	CD247 antigen	1	165788681	165877277	1	ENSMUSG00000005763	invariant	NO	NO	NO	NO	NO	NO	NO	NO	-1.92	-2.33	-1.13	0.24	2.57889	3.01611e-11	=	0.801192	0.0773406	=	0.407835	0.635239	=	-1.36951	1.38572e-05	=
Rfx5	protein_coding	regulatory factor X, 5 (influences HLA class II expression)	3	94954075	94961561	1	ENSMUSG00000005774	invariant	NO	NO	NO	NO	NO	NO	NO	NO	4.02	3.84	4.76	4.8	0.953532	6.60716e-06	+	0.731966	0.000541857	=	0.180073	0.401253	=	-0.0414867	0.843629	=
Psmb4	protein_coding	proteasome (prosome, macropain) subunit, beta type 4	3	94884093	94886961	-1	ENSMUSG00000005779	invariant	NO	NO	NO	NO	NO	NO	NO	NO	7.5	7.7	7.14	7.16	-0.544883	0.00802787	=	-0.355394	0.0835073	=	-0.204939	0.317882	=	-0.0154509	0.940283	=
Slc30a4	protein_coding	solute carrier family 30 (zinc transporter), member 4	2	122681233	122702663	-1	ENSMUSG00000005802	up_down	NO	NO	NO	NO	NO	NO	NO	NO	3.15	3.05	4.88	5.67	2.62062	6.50706e-32	+	1.72935	2.72972e-15	+	0.100374	0.661255	=	-0.790888	0.000143674	-
Sqrdl	protein_coding	sulfide quinone reductase-like (yeast)	2	122765237	122809569	1	ENSMUSG00000005803	up_down	NO	NO	NO	NO	NO	NO	NO	NO	-1.49	-0.46	1.46	2.36	2.82288	7.41928e-25	+	2.96243	5.28126e-19	+	-1.03945	0.0111375	-	-0.900345	9.72482e-05	-
Bloc1s6	protein_coding	biogenesis of lysosomal organelles complex-1, subunit 6, pallidin	2	122738503	122749475	1	ENSMUSG00000005804	invariant	NO	NO	NO	NO	NO	NO	NO	NO	5.36	5.32	6.17	5.79	0.46282	0.0255082	=	0.804852	0.000109106	+	0.0396736	0.850206	=	0.381707	0.0641992	=
Metap1	protein_coding	methionyl aminopeptidase 1	3	138458956	138489515	-1	ENSMUSG00000005813	invariant	NO	NO	NO	NO	NO	NO	NO	NO	7.48	7.44	6.22	6.29	-1.14392	3.68935e-08	-	-1.2638	1.32105e-09	-	0.0419829	0.838187	=	-0.0778995	0.705365	=
Gpr108	protein_coding	G protein-coupled receptor 108	17	57234914	57247641	-1	ENSMUSG00000005823	invariant	NO	NO	NO	NO	NO	NO	NO	NO	4.07	4.22	4.33	4.6	0.379423	0.0709588	=	0.260375	0.219242	=	-0.151603	0.477713	=	-0.270654	0.195812	=
Gata6	protein_coding	GATA binding protein 6	18	11052510	11085635	1	ENSMUSG00000005836	down_down	NO	NO	NO	NO	NO	NO	NO	NO	1.38	2.14	-0.23	0.01	-2.12618	4.11612e-16	-	-1.61837	4.64211e-09	-	-0.753072	0.00203275	-	-0.24544	0.443189	=
Rsl1d1	protein_coding	ribosomal L1 domain containing 1	16	11192970	11203331	-1	ENSMUSG00000005846	invariant	NO	NO	NO	NO	NO	NO	NO	NO	8.55	8.62	7.72	7.67	-0.952001	4.01686e-06	-	-0.827956	5.87855e-05	-	-0.0734828	0.719735	=	0.050562	0.805211	=
Cnga2	protein_coding	cyclic nucleotide gated channel alpha 2	X	71991849	72010218	1	ENSMUSG00000005864	invariant	NO	NO	NO	NO	NO	NO	NO	NO	-8.5	-5.28	-3.75	-4.22	1.09434	0.461168	=	5.69014	0.0336166	=	-3.90858	0.502488	=	0.482261	0.593113	=
Apc	protein_coding	adenomatosis polyposis coli	18	34220924	34322189	1	ENSMUSG00000005871	invariant	NO	YES	NO	NO	NO	NO	NO	NO	7.62	7.75	8.09	8.32	0.577896	0.00490073	=	0.475907	0.0204589	=	-0.13093	0.52331	=	-0.232918	0.255324	=
Reep5	protein_coding	receptor accessory protein 5	18	34344889	34373415	-1	ENSMUSG00000005873	invariant	NO	NO	NO	NO	NO	NO	NO	NO	4.7	4.84	6.54	6.75	1.90622	3.65314e-19	+	1.83702	7.14496e-18	+	-0.13546	0.519731	=	-0.204654	0.319241	=
Ergic3	protein_coding	ERGIC and golgi 3	2	156008045	156018279	1	ENSMUSG00000005881	invariant	NO	NO	NO	NO	NO	NO	NO	NO	5.67	5.73	6.82	6.93	1.20449	7.62862e-09	+	1.14875	3.66567e-08	+	-0.0613743	0.768164	=	-0.117109	0.568463	=
Uqcc1	protein_coding	ubiquinol-cytochrome c reductase complex assembly factor 1	2	155846894	155930310	-1	ENSMUSG00000005882	invariant	NO	NO	NO	NO	YES	NO	NO	NO	5.15	5.2	5.34	5.42	0.216191	0.297558	=	0.190907	0.359056	=	-0.0517283	0.805674	=	-0.0770128	0.710529	=
Spo11	protein_coding	SPO11 meiotic protein covalently bound to DSB homolog (S. cerevisiae)	2	172977700	172993576	1	ENSMUSG00000005883	invariant	NO	NO	NO	NO	NO	NO	NO	NO	-5.79	-4.05	-2.87	-1.03	3.05026	2.38639e-07	=	3.0146	0.0160841	=	-1.80463	0.381173	=	-1.8551	5.92257e-05	=
Ncoa2	protein_coding	nuclear receptor coactivator 2	1	13139105	13374083	-1	ENSMUSG00000005886	invariant	NO	NO	NO	NO	NO	NO	NO	NO	6.8	6.89	6.98	6.9	0.0105136	0.959657	=	0.177251	0.388568	=	-0.0857416	0.677107	=	0.0809958	0.693306	=
Prl4a1	protein_coding	prolactin family 4, subfamily a, member 1	13	28016212	28023548	1	ENSMUSG00000005891	invariant	NO	NO	NO	NO	NO	NO	NO	NO	-8.5	-8.5	-6.42	-8.5	0	1	=	2.87357	1	=	-5.12548e-15	1	=	3.0901	1	=
Trh	protein_coding	thyrotropin releasing hormone	6	92242061	92244650	-1	ENSMUSG00000005892	down_up	NO	NO	NO	NO	NO	NO	NO	NO	6.62	6.13	4.35	1.84	-4.29234	2.86233e-70	-	-2.27381	6.06336e-26	-	0.492052	0.0171612	=	2.51063	3.83928e-28	+
Nr2c2	protein_coding	nuclear receptor subfamily 2, group C, member 2	6	92091390	92173057	1	ENSMUSG00000005893	invariant	NO	NO	NO	NO	NO	NO	NO	NO	5.21	5.43	5.61	5.71	0.274224	0.18527	=	0.396221	0.0565346	=	-0.223872	0.282407	=	-0.101876	0.622221	=
Nr2c1	protein_coding	nuclear receptor subfamily 2, group C, member 1	10	94148023	94197211	1	ENSMUSG00000005897	invariant	NO	NO	NO	NO	NO	NO	NO	NO	3.45	3.62	4.39	4.44	0.815877	0.000122729	+	0.93444	1.32794e-05	+	-0.170078	0.435352	=	-0.0515154	0.807498	=
Smpd4	protein_coding	sphingomyelin phosphodiesterase 4	16	17619354	17644828	1	ENSMUSG00000005899	invariant	NO	NO	NO	NO	NO	NO	NO	NO	6.95	6.91	6.71	6.68	-0.225356	0.272809	=	-0.238722	0.245576	=	0.0355359	0.863239	=	0.02217	0.914491	=
Pex1	protein_coding	peroxisomal biogenesis factor 1	5	3596066	3637232	1	ENSMUSG00000005907	invariant	NO	NO	NO	NO	NO	NO	NO	NO	4.83	4.62	4.84	4.72	0.0966835	0.645175	=	0.0135806	0.950457	=	0.204662	0.33018	=	0.121562	0.560265	=
Otx1	protein_coding	orthodenticle homolog 1	11	21994764	22002897	-1	ENSMUSG00000005917	up_up	NO	NO	NO	NO	NO	NO	NO	NO	-0.6	-0.97	7.25	5.07	6.04341	1.63998e-96	+	7.84508	1.16657e-149	+	0.376572	0.370987	=	2.17857	3.0126e-24	+
Kctd20	protein_coding	potassium channel tetramerisation domain containing 20	17	28951950	28969549	1	ENSMUSG00000005936	invariant	NO	NO	NO	NO	NO	NO	NO	NO	6.81	7.17	6.92	6.98	-0.19357	0.345743	=	0.10454	0.611249	=	-0.357061	0.0826156	=	-0.0589518	0.774169	=
Itgae	protein_coding	integrin alpha E, epithelial-associated	11	73090583	73147446	1	ENSMUSG00000005947	invariant	NO	NO	NO	NO	NO	NO	NO	NO	2.39	1.95	0.5	0.07	-1.88354	5.77245e-13	-	-1.88924	3.81078e-14	-	0.436264	0.0646949	=	0.430603	0.127253	=
Ctns	protein_coding	cystinosis, nephropathic	11	73183596	73199042	-1	ENSMUSG00000005949	invariant	NO	NO	NO	NO	NO	NO	NO	NO	3.93	3.72	4.83	4.89	1.16847	3.79902e-08	+	0.902989	2.07542e-05	+	0.211995	0.324317	=	-0.053481	0.798454	=
P2rx5	protein_coding	purinergic receptor P2X, ligand-gated ion channel, 5	11	73160421	73172685	1	ENSMUSG00000005950	invariant	NO	NO	NO	NO	NO	NO	NO	NO	1.93	1.73	-1.41	-0.94	-2.67771	3.31244e-20	-	-3.34325	1.29589e-28	-	0.200798	0.404976	=	-0.465104	0.22999	=
Shpk	protein_coding	sedoheptulokinase	11	73199460	73224511	1	ENSMUSG00000005951	invariant	NO	NO	NO	NO	NO	NO	NO	NO	1.56	1.26	1.13	1.55	0.297907	0.234733	=	-0.428533	0.0898647	=	0.302101	0.236334	=	-0.424343	0.0787156	=
Trpv1	protein_coding	transient receptor potential cation channel, subfamily V, member 1	11	73234292	73261242	1	ENSMUSG00000005952	invariant	NO	NO	NO	NO	NO	NO	NO	NO	-2.01	-4.05	-5.6	-4.53	-0.49153	1	=	-3.67902	8.08043e-05	=	2.05794	0.00664724	=	-1.13491	0.692096	=
Ephb3	protein_coding	Eph receptor B3	16	21204755	21223305	1	ENSMUSG00000005958	invariant	NO	YES	NO	NO	NO	NO	NO	NO	5.15	5.56	5.24	6.12	0.56596	0.00624232	=	0.0864227	0.679001	=	-0.404321	0.0521585	=	-0.883864	2.08825e-05	-
Tuft1	protein_coding	tuftelin 1	3	94612757	94658872	-1	ENSMUSG00000005968	invariant	NO	NO	NO	NO	NO	NO	NO	NO	2.98	3.12	2.73	2.93	-0.18719	0.396865	=	-0.244056	0.274837	=	-0.140932	0.533897	=	-0.19781	0.365557	=
Rcn1	protein_coding	reticulocalbin 1	2	105386291	105399319	-1	ENSMUSG00000005973	invariant	NO	NO	NO	NO	NO	NO	NO	NO	6.03	6.54	7.11	7.78	1.24047	2.5087e-09	+	1.08671	1.74922e-07	+	-0.509664	0.0136667	=	-0.663429	0.00126146	=
Dnase1	protein_coding	deoxyribonuclease I	16	4036942	4040024	1	ENSMUSG00000005980	deg	NO	NO	NO	NO	NO	NO	NO	NO	1.81	2.86	2.88	2.47	-0.382522	0.0855557	=	1.07111	4.03677e-06	+	-1.05057	7.07659e-06	-	0.403022	0.0678508	=
Trap1	protein_coding	TNF receptor-associated protein 1	16	4039971	4077827	-1	ENSMUSG00000005981	invariant	NO	NO	NO	NO	NO	NO	NO	NO	8.3	8.39	6.48	6.61	-1.77976	3.26068e-17	-	-1.81504	8.46629e-18	-	-0.0871391	0.670582	=	-0.122424	0.551538	=
Naa60	protein_coding	N(alpha)-acetyltransferase 60, NatF catalytic subunit	16	3872375	3904780	1	ENSMUSG00000005982	invariant	NO	NO	NO	NO	NO	NO	NO	NO	4.45	4.43	5.52	5.74	1.31511	4.44626e-10	+	1.06952	3.8277e-07	+	0.0225413	0.917973	=	-0.223048	0.280266	=
1700037C18Rik	protein_coding	RIKEN cDNA 1700037C18 gene	16	3895179	3908689	-1	ENSMUSG00000005983	invariant	NO	NO	NO	NO	NO	NO	NO	NO	0.99	0.69	1.32	1.51	0.82124	0.00133367	+	0.337393	0.189375	=	0.292488	0.300525	=	-0.191313	0.42416	=
Ankrd13d	protein_coding	ankyrin repeat domain 13 family, member D	19	4270180	4283137	-1	ENSMUSG00000005986	invariant	NO	NO	NO	NO	NO	NO	NO	NO	2.86	2.92	3.79	3.95	1.03888	1.69958e-06	+	0.921961	2.65173e-05	+	-0.0505383	0.833689	=	-0.167456	0.429701	=
Tyrp1	protein_coding	tyrosinase-related protein 1	4	80834123	80851719	1	ENSMUSG00000005994	invariant	NO	NO	NO	NO	NO	NO	NO	NO	-8.5	-8.5	-3.59	-2.69	6.83084	0.000187	=	5.85695	0.0172979	=	-5.12548e-15	1	=	-0.913251	0.175453	=
Tpr	protein_coding	translocated promoter region, nuclear basket protein	1	150392838	150449935	1	ENSMUSG00000006005	invariant	NO	NO	NO	NO	NO	NO	NO	NO	9.3	9.35	8.49	8.56	-0.792094	0.000118426	-	-0.809721	8.37186e-05	-	-0.0473415	0.817046	=	-0.0649683	0.75092	=
Pdc	protein_coding	phosducin	1	150319417	150333906	1	ENSMUSG00000006007	invariant	NO	NO	NO	NO	NO	NO	NO	NO	-4.9	-8.5	-8.5	-5.44	4.00406	0.502488	=	-4.50724	0.502488	=	4.29539	0.502488	=	-4.17811	0.502488	=
BC003331	protein_coding	cDNA sequence BC003331	1	150361305	150393080	-1	ENSMUSG00000006010	invariant	NO	NO	NO	NO	NO	NO	NO	NO	5.54	5.5	5.55	5.43	-0.0747569	0.718978	=	0.0146754	0.944915	=	0.0365937	0.861398	=	0.126027	0.542612	=
Prg4	protein_coding	proteoglycan 4 (megakaryocyte stimulating factor, articular superficial zone protein)	1	150449412	150466165	-1	ENSMUSG00000006014	invariant	NO	YES	NO	NO	NO	NO	NO	NO	-0.38	-0.06	0.28	0.01	0.0708402	0.829685	=	0.662182	0.0376114	=	-0.319754	0.374912	=	0.271559	0.351465	=
Dhx34	protein_coding	DEAH (Asp-Glu-Ala-His) box polypeptide 34	7	16197147	16222037	-1	ENSMUSG00000006019	invariant	NO	NO	NO	NO	NO	NO	NO	NO	4.86	4.88	4.8	4.59	-0.285286	0.172155	=	-0.0649322	0.75764	=	-0.0165287	0.9395	=	0.203826	0.328631	=
Kptn	protein_coding	kaptin	7	16119895	16127516	1	ENSMUSG00000006021	invariant	NO	NO	NO	NO	NO	NO	NO	NO	3.62	3.61	4.14	4.25	0.640159	0.00259495	=	0.518556	0.0152897	=	0.00662262	0.981116	=	-0.114979	0.585651	=
Napa	protein_coding	N-ethylmaleimide sensitive fusion protein attachment protein alpha	7	16098458	16117975	1	ENSMUSG00000006024	invariant	NO	NO	NO	NO	NO	NO	NO	NO	6.16	6.18	6.69	6.93	0.754048	0.00026317	+	0.525345	0.0109182	=	-0.0112994	0.957349	=	-0.240002	0.24254	=
Sra1	protein_coding	steroid receptor RNA activator 1	18	36666681	36679366	-1	ENSMUSG00000006050	invariant	NO	NO	NO	NO	NO	NO	NO	NO	5.89	6.13	5.87	5.96	-0.171767	0.405046	=	-0.0232697	0.911277	=	-0.237354	0.251067	=	-0.0888583	0.66687	=
Calcoco2	protein_coding	calcium binding and coiled-coil domain 2	11	96099326	96111964	-1	ENSMUSG00000006056	down_up	NO	NO	NO	NO	NO	NO	NO	NO	6.07	4.99	1.02	-1.85	-6.84511	7.95598e-108	-	-5.04832	6.90995e-88	-	1.08253	2.33986e-07	+	2.88002	2.25321e-18	+
Atp5g1	protein_coding	ATP synthase, H+ transporting, mitochondrial F0 complex, subunit C1 (subunit 9)	11	96068852	96075670	-1	ENSMUSG00000006057	invariant	NO	NO	NO	NO	NO	NO	NO	NO	6.7	6.1	5.71	5.68	-0.420003	0.0420578	=	-0.987877	1.98703e-06	-	0.599232	0.00373289	=	0.0313588	0.880122	=
Snf8	protein_coding	SNF8, ESCRT-II complex subunit, homolog (S. cerevisiae)	11	96034885	96047430	1	ENSMUSG00000006058	invariant	NO	NO	NO	NO	NO	NO	NO	NO	5.48	4.83	5.45	5.37	0.540872	0.00939638	=	-0.0298345	0.886834	=	0.646652	0.00196979	=	0.075951	0.714306	=
Tbcb	protein_coding	tubulin folding cofactor B	7	30224131	30232272	-1	ENSMUSG00000006095	invariant	NO	NO	NO	NO	NO	NO	NO	NO	5.74	5.53	6.06	6.17	0.645191	0.00183822	=	0.32338	0.11786	=	0.211912	0.307041	=	-0.109898	0.593824	=
Inpp5k	protein_coding	inositol polyphosphate 5-phosphatase K	11	75630988	75648871	1	ENSMUSG00000006127	invariant	NO	NO	NO	NO	NO	NO	NO	NO	5.33	5.39	4.69	4.29	-1.10289	1.58124e-07	-	-0.638418	0.00223589	=	-0.0655358	0.754006	=	0.398936	0.0565515	=
Crkl	protein_coding	v-crk sarcoma virus CT10 oncogene homolog (avian)-like	16	17451987	17486255	1	ENSMUSG00000006134	invariant	NO	YES	NO	NO	NO	NO	NO	NO	6.49	6.58	6.73	6.71	0.130432	0.525976	=	0.245564	0.23288	=	-0.0882447	0.6688	=	0.0268872	0.896264	=
Upk3bl	protein_coding	uroplakin 3B-like	5	136054492	136064326	1	ENSMUSG00000006143	invariant	NO	NO	NO	NO	NO	NO	NO	NO	-0.41	-0.68	-4.7	-8.5	-8.85261	7.35991e-15	=	-4.34197	4.06981e-14	=	0.269986	0.522344	=	4.95709	0.128741	=
Eps8l1	protein_coding	EPS8-like 1	7	4460674	4479404	1	ENSMUSG00000006154	invariant	NO	NO	NO	NO	NO	NO	NO	NO	-4.36	-2.1	-1.84	-1.25	0.848495	0.0714483	=	2.55255	0.000758987	=	-2.2857	0.00664724	=	-0.58754	0.159921	=
Clint1	protein_coding	clathrin interactor 1	11	45852051	45910625	1	ENSMUSG00000006169	invariant	NO	NO	NO	NO	NO	NO	NO	NO	7.11	6.91	6.99	7.22	0.313385	0.127052	=	-0.122906	0.549668	=	0.203604	0.321946	=	-0.232686	0.256774	=
Prss16	protein_coding	protease, serine 16 (thymus)	13	22002176	22009742	-1	ENSMUSG00000006179	invariant	NO	NO	NO	NO	NO	NO	NO	NO	2.15	2.03	-2.09	-2.02	-4.0626	2.54028e-36	-	-4.25163	1.42962e-39	-	0.119002	0.630942	=	-0.0704258	0.899603	=
Cdkal1	protein_coding	CDK5 regulatory subunit associated protein 1-like 1	13	29191746	29855674	-1	ENSMUSG00000006191	invariant	NO	NO	NO	NO	NO	NO	NO	NO	5	4.91	4.55	4.7	-0.206292	0.323244	=	-0.45381	0.0301123	=	0.0952451	0.650147	=	-0.152274	0.466227	=
Rhox6	protein_coding	reproductive homeobox 6	X	37826910	37829857	1	ENSMUSG00000006200	invariant	NO	NO	NO	NO	NO	NO	NO	NO	0.22	0.31	-1.89	-1.61	-1.92044	2.21699e-08	=	-2.11565	1.21863e-08	=	-0.0826125	0.829685	=	-0.278242	0.579642	=
5430419D17Rik	protein_coding	RIKEN cDNA 5430419D17 gene	7	131174402	131250945	1	ENSMUSG00000006204	invariant	NO	NO	NO	NO	NO	NO	NO	NO	-8.5	-3.58	-8.5	-8.5	-5.92588	0.0172979	=	0	1	=	-5.64563	0.0336166	=	5.12548e-15	1	=
Htra1	protein_coding	HtrA serine peptidase 1	7	130936111	130985660	1	ENSMUSG00000006205	down_down	NO	NO	NO	NO	NO	NO	YES	NO	2.96	4.15	0.47	2.92	-1.22979	1.4057e-08	-	-2.48896	1.12631e-23	-	-1.19469	5.09217e-08	-	-2.45408	1.01193e-23	-
Zbtb17	protein_coding	zinc finger and BTB domain containing 17	4	141444654	141467930	1	ENSMUSG00000006215	invariant	NO	NO	NO	NO	NO	NO	NO	NO	5.55	5.57	5.89	5.67	0.100323	0.628265	=	0.332847	0.108014	=	-0.0165226	0.938028	=	0.216002	0.295295	=
Clcnkb	protein_coding	chloride channel Kb	4	141404353	141416014	-1	ENSMUSG00000006216	invariant	NO	NO	NO	NO	NO	NO	NO	NO	2.47	3.15	-4.7	-8.5	-12.6817	3.28192e-82	-	-7.22477	3.54644e-62	-	-0.67602	0.0027425	=	4.95709	0.128741	=
Fam131c	protein_coding	family with sequence similarity 131, member C	4	141368220	141384175	1	ENSMUSG00000006218	down_up	NO	NO	NO	NO	NO	NO	NO	NO	2.89	3.28	0.23	-0.57	-3.85909	4.77559e-46	-	-2.65845	5.92361e-26	-	-0.399027	0.0720056	=	0.801685	0.00849732	+
Fblim1	protein_coding	filamin binding LIM protein 1	4	141576062	141606096	-1	ENSMUSG00000006219	down_down	NO	NO	NO	NO	NO	NO	NO	NO	7.01	7.01	3.47	5.06	-1.94897	5.62856e-20	-	-3.53917	1.0002e-54	-	0.000550054	0.998428	=	-1.58966	1.00518e-13	-
Hspb7	protein_coding	heat shock protein family, member 7 (cardiovascular)	4	141420779	141425311	1	ENSMUSG00000006221	invariant	NO	NO	NO	NO	NO	NO	NO	NO	-0.29	-0.6	-2.69	-3	-2.41837	2.18451e-07	=	-2.41006	2.46256e-08	=	0.305156	0.399794	=	0.313502	0.729435	=
Epor	protein_coding	erythropoietin receptor	9	21958899	21963576	-1	ENSMUSG00000006235	invariant	NO	NO	NO	NO	NO	NO	NO	NO	0.54	0.02	1.3	1.33	1.30441	1.62383e-06	+	0.75765	0.00503448	+	0.520529	0.0890408	=	-0.0260851	0.944974	=
Ccdc159	protein_coding	coiled-coil domain containing 159	9	21927471	21935872	1	ENSMUSG00000006241	invariant	NO	NO	NO	NO	NO	NO	NO	NO	0.86	0.9	1.88	2	1.10192	6.64202e-06	+	1.01933	6.18124e-05	+	-0.0463518	0.876495	=	-0.128929	0.582867	=
Mob1b	protein_coding	MOB kinase activator 1B	5	88720855	88764220	1	ENSMUSG00000006262	invariant	NO	NO	NO	NO	NO	NO	NO	NO	4.54	4.6	6.65	6.96	2.35681	1.23903e-27	+	2.10863	1.15121e-22	+	-0.0613612	0.773155	=	-0.309543	0.131845	=
Atp6v1b1	protein_coding	ATPase, H+ transporting, lysosomal V1 subunit B1	6	83743017	83758809	1	ENSMUSG00000006269	invariant	NO	NO	NO	NO	NO	NO	NO	NO	-8.5	-6.13	-4.7	-4.91	1.30442	0.628704	=	4.71781	0.253731	=	-3.00159	1	=	0.220823	1	=
Vax1	protein_coding	ventral anterior homeobox 1	19	59166187	59170056	-1	ENSMUSG00000006270	invariant	NO	NO	NO	NO	NO	NO	NO	NO	-5.79	-5.28	1.91	2.26	7.61454	2.54738e-56	+	7.81423	1.08498e-43	+	-0.541526	1	=	-0.344642	0.130107	=
Atp6v1b2	protein_coding	ATPase, H+ transporting, lysosomal V1 subunit B2	8	69088646	69113711	1	ENSMUSG00000006273	invariant	NO	NO	NO	NO	NO	YES	NO	NO	8.17	7.71	8.19	7.55	-0.158035	0.440749	=	0.021451	0.916781	=	0.462367	0.0243089	=	0.641854	0.00179256	=
Eps15l1	protein_coding	epidermal growth factor receptor pathway substrate 15-like 1	8	72341001	72421474	-1	ENSMUSG00000006276	invariant	NO	NO	NO	NO	NO	NO	NO	NO	6.65	6.37	6.83	6.68	0.305516	0.137653	=	0.178687	0.385052	=	0.27662	0.179484	=	0.149793	0.465857	=
Tep1	protein_coding	telomerase associated protein 1	14	50824062	50870560	-1	ENSMUSG00000006281	down_down	NO	NO	NO	NO	NO	NO	NO	NO	5.37	5.72	2.69	3.61	-2.10635	1.97831e-22	-	-2.67602	8.96531e-33	-	-0.348215	0.0936739	=	-0.917913	2.35062e-05	-
Ttc5	protein_coding	tetratricopeptide repeat domain 5	14	50765415	50785518	-1	ENSMUSG00000006288	invariant	NO	NO	NO	NO	NO	NO	NO	NO	5.43	5.6	5.93	5.61	0.00943664	0.964809	=	0.492557	0.0175448	=	-0.167305	0.420886	=	0.315815	0.126052	=
Osgep	protein_coding	O-sialoglycoprotein endopeptidase	14	50906478	50924893	-1	ENSMUSG00000006289	invariant	NO	NO	NO	NO	NO	NO	NO	NO	5.87	6.34	5.28	5.09	-1.24888	2.43686e-09	-	-0.589581	0.00449913	=	-0.464331	0.0247839	=	0.194968	0.34727	=
Aamp	protein_coding	angio-associated migratory protein	1	74279840	74284738	-1	ENSMUSG00000006299	invariant	NO	NO	NO	NO	NO	NO	NO	NO	7.06	6.95	7.52	7.44	0.484937	0.0183197	=	0.454022	0.0271968	=	0.114084	0.57903	=	0.083169	0.685014	=
Tmbim1	protein_coding	transmembrane BAX inhibitor motif containing 1	1	74288247	74305622	-1	ENSMUSG00000006301	deg	NO	NO	NO	NO	NO	NO	NO	NO	4.85	4.58	2.99	4.35	-0.232131	0.268873	=	-1.86245	1.50527e-17	-	0.266188	0.205133	=	-1.36416	2.47912e-10	-
Arpc2	protein_coding	actin related protein 2/3 complex, subunit 2	1	74236084	74268209	1	ENSMUSG00000006304	invariant	NO	NO	NO	NO	NO	NO	NO	NO	7.75	7.69	7.72	7.74	0.0558942	0.785213	=	-0.0343287	0.867215	=	0.0637558	0.756058	=	-0.026467	0.897392	=
Kmt2b	protein_coding	lysine (K)-specific methyltransferase 2B	7	30568858	30588726	-1	ENSMUSG00000006307	invariant	NO	NO	NO	NO	NO	NO	NO	NO	7.53	7.65	6.94	6.88	-0.771243	0.000183867	-	-0.588082	0.00426861	=	-0.121029	0.555323	=	0.0621316	0.762373	=
Zbtb32	protein_coding	zinc finger and BTB domain containing 32	7	30589681	30598909	-1	ENSMUSG00000006310	down_up	NO	YES	NO	NO	NO	NO	NO	NO	4.6	4.17	0.02	-1	-5.17312	2.52004e-74	-	-4.58496	8.0499e-69	-	0.429147	0.0423603	=	1.01747	0.00180859	+
Etv2	protein_coding	ets variant 2	7	30633616	30635852	-1	ENSMUSG00000006311	invariant	NO	YES	NO	NO	NO	NO	NO	NO	0.19	-2.82	-5.08	-3.76	-0.947853	0.186747	=	-5.33268	1.35626e-21	=	3.02034	4.77626e-12	=	-1.36994	0.355755	=
Upk1a	protein_coding	uroplakin 1A	7	30603092	30612734	-1	ENSMUSG00000006313	deg	NO	NO	NO	NO	NO	NO	NO	NO	1.53	0.38	0.25	0.12	-0.261794	0.376868	=	-1.27875	1.46162e-06	-	1.14423	2.27583e-05	+	0.127427	0.662763	=
Tmem147	protein_coding	transmembrane protein 147	7	30727701	30729534	-1	ENSMUSG00000006315	invariant	NO	NO	NO	NO	NO	NO	NO	NO	4.96	4.7	5.45	5.75	1.05566	4.64863e-07	+	0.491818	0.0182682	=	0.267118	0.202629	=	-0.296724	0.151005	=
Rps9	protein_coding	ribosomal protein S9	7	3703993	3706901	1	ENSMUSG00000006333	invariant	NO	NO	NO	NO	NO	NO	NO	NO	9.45	9.63	9.62	9.37	-0.256295	0.210296	=	0.16491	0.420093	=	-0.176906	0.387148	=	0.244299	0.232365	=
Tfpt	protein_coding	TCF3 (E2A) fusion partner	7	3620324	3629929	-1	ENSMUSG00000006335	invariant	NO	NO	NO	NO	NO	NO	NO	NO	3.53	3.26	3.84	3.66	0.403849	0.0604638	=	0.311606	0.147344	=	0.266473	0.222234	=	0.174242	0.412762	=
Susd2	protein_coding	sushi domain containing 2	10	75636619	75644008	-1	ENSMUSG00000006342	down_up	NO	NO	NO	NO	NO	NO	NO	NO	3.82	3.87	1.29	0.47	-3.4007	2.37683e-42	-	-2.53092	4.00265e-27	-	-0.0513211	0.815151	=	0.818503	0.00140199	+
Ggt5	protein_coding	gamma-glutamyltransferase 5	10	75589340	75617200	1	ENSMUSG00000006344	invariant	NO	NO	NO	NO	NO	NO	NO	NO	-0.98	-2.42	-1.84	-0.81	1.61688	0.000214124	=	-0.867327	0.0509644	=	1.44708	0.00297647	=	-1.03624	0.00918629	=
Ggt1	protein_coding	gamma-glutamyltransferase 1	10	75561604	75586200	1	ENSMUSG00000006345	down_up	NO	NO	NO	NO	NO	NO	NO	NO	3.01	2.14	-1.41	-0.91	-3.05713	1.12304e-26	-	-4.42188	1.71569e-51	-	0.872059	0.000129798	+	-0.493055	0.201411	=
Crip2	protein_coding	cysteine rich protein 2	12	113140236	113145506	1	ENSMUSG00000006356	invariant	NO	YES	NO	NO	NO	NO	NO	NO	4.6	4.82	6.11	6.78	1.95974	4.19438e-20	+	1.50894	1.05573e-12	+	-0.220528	0.294372	=	-0.671326	0.00113891	=
Crip1	protein_coding	cysteine-rich protein 1 (intestinal)	12	113146316	113153879	1	ENSMUSG00000006360	down_down	NO	NO	NO	NO	NO	NO	NO	NO	3.74	3.16	0.98	2.08	-1.08236	1.43225e-06	-	-2.76969	6.93063e-31	-	0.586025	0.00708413	=	-1.1014	3.70421e-06	-
Cbfa2t3	protein_coding	core-binding factor, runt domain, alpha subunit 2, translocated to, 3 (human)	8	122628739	122699109	-1	ENSMUSG00000006362	up_up	NO	YES	NO	NO	NO	NO	NO	NO	-0.27	-0.62	4.35	2.64	3.26395	4.29418e-32	+	4.61839	3.58468e-63	+	0.35754	0.31946	=	1.71225	5.37221e-15	+
Fbln1	protein_coding	fibulin 1	15	85205949	85286535	1	ENSMUSG00000006369	invariant	NO	NO	NO	NO	NO	NO	NO	NO	5.47	5.72	6.35	7.08	1.35717	8.71189e-11	+	0.873736	2.66199e-05	+	-0.249702	0.229016	=	-0.733134	0.000379781	=
Pgrmc1	protein_coding	progesterone receptor membrane component 1	X	36598206	36606079	1	ENSMUSG00000006373	invariant	NO	NO	NO	NO	NO	NO	NO	NO	6.78	7.16	8.12	7.97	0.813754	7.94303e-05	+	1.34129	1.27218e-10	+	-0.379375	0.0652227	=	0.14816	0.469348	=
Gcat	protein_coding	glycine C-acetyltransferase (2-amino-3-ketobutyrate-coenzyme A ligase)	15	79030874	79043558	1	ENSMUSG00000006378	invariant	NO	NO	NO	NO	NO	NO	NO	NO	6.2	6.4	5.85	5.68	-0.723557	0.000474002	=	-0.348999	0.0910375	=	-0.203375	0.324375	=	0.171182	0.406989	=
Tek	protein_coding	endothelial-specific receptor tyrosine kinase	4	94739289	94874976	1	ENSMUSG00000006386	down_down	NO	YES	NO	NO	NO	NO	NO	NO	4.21	4.77	-1.04	0.9	-3.8725	9.09639e-56	-	-5.25388	1.76753e-76	-	-0.562517	0.00777259	=	-1.94444	7.39215e-11	-
Mpl	protein_coding	myeloproliferative leukemia virus oncogene	4	118442415	118457513	-1	ENSMUSG00000006389	invariant	NO	YES	NO	NO	NO	NO	NO	NO	-5.79	-6.13	-5.6	-3.76	2.4914	0.0757931	=	0.202292	1	=	0.36547	1	=	-1.92459	0.189409	=
Elovl1	protein_coding	elongation of very long chain fatty acids (FEN1/Elo2, SUR4/Elo3, yeast)-like 1	4	118428093	118432953	1	ENSMUSG00000006390	up_down	NO	NO	NO	YES	NO	NO	NO	YES	4.02	3.53	4.41	5.37	1.83543	1.53755e-17	+	0.391108	0.0648054	=	0.491857	0.0222248	=	-0.952461	5.33297e-06	-
Med8	protein_coding	mediator complex subunit 8	4	118409337	118415782	1	ENSMUSG00000006392	invariant	NO	NO	NO	NO	NO	NO	NO	NO	5.22	5.17	5.73	5.51	0.338488	0.102778	=	0.506699	0.0147544	=	0.0482414	0.818483	=	0.216454	0.29483	=
Hyi	polymorphic_pseudogene	hydroxypyruvate isomerase homolog (E. coli)	4	118359990	118362744	1	ENSMUSG00000006395	invariant	NO	NO	NO	NO	NO	NO	NO	NO	2.18	2.52	2.75	2.61	0.0926117	0.687183	=	0.568373	0.0126829	=	-0.339625	0.142549	=	0.136127	0.538266	=
Cdc20	protein_coding	cell division cycle 20	4	118432901	118437352	-1	ENSMUSG00000006398	invariant	NO	NO	NO	NO	NO	NO	NO	NO	7.64	7.45	7.09	7.05	-0.401045	0.0508521	=	-0.551694	0.00730216	=	0.189827	0.354898	=	0.0391782	0.848839	=
Adamts4	protein_coding	a disintegrin-like and metallopeptidase (reprolysin type) with thrombospondin type 1 motif, 4	1	171250421	171260637	1	ENSMUSG00000006403	up_down	NO	NO	NO	NO	NO	NO	NO	YES	1.89	1.6	2.1	3.05	1.44972	3.11068e-10	+	0.213478	0.372967	=	0.284644	0.255075	=	-0.951596	1.85926e-05	-
Pvrl4	protein_coding	poliovirus receptor-related 4	1	171370099	171388598	1	ENSMUSG00000006411	down_up	NO	NO	NO	NO	NO	NO	NO	NO	1.97	1.84	0.14	-1.15	-2.99626	3.61775e-24	-	-1.8366	1.92102e-12	-	0.13463	0.590501	=	1.29456	7.27631e-05	+
Pfdn2	protein_coding	prefoldin 2	1	171345670	171359254	1	ENSMUSG00000006412	invariant	NO	NO	NO	NO	NO	NO	NO	NO	6.1	5.82	5.86	5.55	-0.268386	0.194326	=	-0.236242	0.252697	=	0.278101	0.178757	=	0.310247	0.133027	=
Rnf114	protein_coding	ring finger protein 114	2	167492645	167516173	1	ENSMUSG00000006418	invariant	NO	NO	NO	NO	NO	NO	NO	NO	6.59	6.63	6.67	6.46	-0.172826	0.400852	=	0.0813793	0.69282	=	-0.0438138	0.832086	=	0.210392	0.306041	=
C330007P06Rik	protein_coding	RIKEN cDNA C330007P06 gene	X	36823737	36874111	-1	ENSMUSG00000006423	invariant	NO	NO	NO	NO	NO	NO	NO	NO	5.16	5.47	5.67	6.19	0.71755	0.000538118	=	0.51731	0.0128601	=	-0.314176	0.131413	=	-0.514419	0.0127198	=
Neurl1a	protein_coding	neuralized homolog 1A (Drosophila)	19	47178820	47259440	1	ENSMUSG00000006435	invariant	NO	NO	NO	NO	NO	NO	NO	NO	4.36	4.28	2.59	3.21	-1.06535	7.10488e-07	-	-1.76303	1.30345e-15	-	0.0811247	0.704001	=	-0.616584	0.00470738	=
Srm	protein_coding	spermidine synthase	4	148591503	148594993	1	ENSMUSG00000006442	invariant	NO	NO	NO	NO	NO	NO	NO	NO	7.34	7.24	6.06	6.47	-0.778188	0.000163736	-	-1.27816	8.85719e-10	-	0.0931853	0.650117	=	-0.406791	0.0482523	=
Epha2	protein_coding	Eph receptor A2	4	141301240	141329384	1	ENSMUSG00000006445	down_down	NO	YES	NO	NO	NO	NO	NO	NO	6.93	7.25	2.84	4.16	-3.08739	9.34486e-44	-	-4.08982	2.55302e-67	-	-0.321642	0.11772	=	-1.32411	9.50723e-10	-
Rbm14	protein_coding	RNA binding motif protein 14	19	4800569	4811634	-1	ENSMUSG00000006456	invariant	NO	NO	NO	NO	NO	NO	NO	NO	6.78	6.9	6.5	6.39	-0.50774	0.0136873	=	-0.281508	0.1713	=	-0.12379	0.547503	=	0.102442	0.618546	=
Actn3	protein_coding	actinin alpha 3	19	4861223	4877909	-1	ENSMUSG00000006457	invariant	NO	NO	NO	NO	NO	NO	NO	NO	5.05	5.78	0.96	1.09	-4.68591	4.97605e-78	-	-4.09205	8.87642e-62	-	-0.732671	0.000447215	=	-0.138868	0.584976	=
A530013C23Rik	lincRNA	RIKEN cDNA A530013C23 gene	2	167691177	167729172	1	ENSMUSG00000006462	invariant	NO	NO	NO	NO	NO	NO	NO	NO	-2.68	-2.71	-3.07	-3.57	-0.872977	0.211789	=	-0.397717	0.694067	=	0.0319552	1	=	0.50794	0.679314	=
Zdhhc24	protein_coding	zinc finger, DHHC domain containing 24	19	4878668	4885397	1	ENSMUSG00000006463	invariant	NO	NO	NO	NO	NO	NO	NO	NO	4.59	4.86	3.76	3.63	-1.22697	7.96534e-09	-	-0.828912	9.2609e-05	-	-0.267127	0.203741	=	0.130923	0.539651	=
Bbs1	protein_coding	Bardet-Biedl syndrome 1 (human)	19	4886898	4906627	-1	ENSMUSG00000006464	up_down	NO	NO	NO	NO	NO	NO	NO	NO	2.95	3.77	5.7	5.64	1.86386	4.01765e-18	+	2.74797	4.09455e-34	+	-0.818367	0.00019017	-	0.0657305	0.750907	=
Slc34a3	protein_coding	solute carrier family 34 (sodium phosphate), member 3	2	25228898	25234364	-1	ENSMUSG00000006469	invariant	NO	NO	NO	NO	NO	NO	NO	NO	1.83	1.92	-4.7	-5.44	-7.44861	1.65089e-51	-	-6.58311	3.36511e-48	-	-0.0887176	0.726148	=	0.778973	0.692096	=
Ndor1	protein_coding	NADPH dependent diflavin oxidoreductase 1	2	25244821	25256022	-1	ENSMUSG00000006471	invariant	NO	NO	NO	NO	NO	NO	NO	NO	5.83	5.89	5.29	5.02	-0.870536	2.91884e-05	-	-0.543969	0.00874832	=	-0.0584975	0.778363	=	0.26807	0.19629	=
Nsmf	protein_coding	NMDA receptor synaptonuclear signaling and neuronal migration factor	2	25054355	25062881	1	ENSMUSG00000006476	invariant	NO	NO	NO	NO	NO	NO	NO	NO	3.08	3.13	5.92	6.01	2.88609	8.80222e-38	+	2.8461	1.93871e-36	+	-0.0519426	0.814987	=	-0.0919256	0.655947	=
Prl7a1	protein_coding	prolactin family 7, subfamily a, member 1	13	27633380	27642474	-1	ENSMUSG00000006488	invariant	NO	NO	NO	NO	NO	NO	NO	NO	-8.5	-8.5	-6.42	-8.5	0	1	=	2.87357	1	=	-5.12548e-15	1	=	3.0901	1	=
Pdk1	protein_coding	pyruvate dehydrogenase kinase, isoenzyme 1	2	71873224	71903858	1	ENSMUSG00000006494	down_up	NO	NO	NO	NO	NO	NO	NO	NO	8.3	8.65	6.36	4.36	-4.28884	8.08346e-75	-	-1.93137	8.30317e-20	-	-0.357524	0.0811021	=	1.99996	9.20137e-21	+
Ptbp1	protein_coding	polypyrimidine tract binding protein 1	10	79854427	79864771	1	ENSMUSG00000006498	invariant	NO	NO	NO	NO	NO	NO	NO	NO	9.44	9.47	9.02	9.42	-0.0509283	0.803365	=	-0.422807	0.0390267	=	-0.0275194	0.89305	=	-0.399399	0.0511318	=
Mvd	protein_coding	mevalonate (diphospho) decarboxylase	8	122433596	122443422	-1	ENSMUSG00000006517	invariant	NO	NO	NO	NO	NO	NO	NO	NO	5.92	5.26	6.35	5.76	0.495652	0.0168222	=	0.42881	0.0379087	=	0.660838	0.00148618	=	0.594001	0.00402503	=
Cyba	protein_coding	cytochrome b-245, alpha polypeptide	8	122424772	122432940	-1	ENSMUSG00000006519	down_down	NO	NO	NO	NO	NO	NO	NO	NO	3.79	3.29	1.17	2.41	-0.878763	6.95886e-05	-	-2.62992	9.37822e-29	-	0.506298	0.019778	=	-1.24494	1.01604e-07	-
Itih3	protein_coding	inter-alpha trypsin inhibitor, heavy chain 3	14	30908573	30923760	-1	ENSMUSG00000006522	invariant	NO	NO	NO	NO	NO	NO	NO	NO	-3.4	-4.05	-3.75	-0.62	3.4643	4.20033e-10	=	-0.359144	0.797512	=	0.658834	0.559728	=	-3.16509	1.48981e-10	=
Tmem110	protein_coding	transmembrane protein 110	14	30825590	30876986	1	ENSMUSG00000006526	invariant	NO	NO	NO	NO	NO	NO	NO	NO	4.7	4.65	4.51	4.43	-0.22363	0.286196	=	-0.185015	0.378428	=	0.0477677	0.822425	=	0.0863836	0.681064	=
Sfmbt1	protein_coding	Scm-like with four mbt domains 1	14	30714849	30822713	1	ENSMUSG00000006527	invariant	NO	NO	NO	NO	NO	NO	NO	NO	4.61	4.35	5.87	5.7	1.35102	1.56659e-10	+	1.25619	2.54184e-09	+	0.255443	0.226225	=	0.160621	0.436498	=
Itih1	protein_coding	inter-alpha trypsin inhibitor, heavy chain 1	14	30929180	30943289	-1	ENSMUSG00000006529	invariant	NO	NO	NO	NO	NO	NO	NO	NO	-5.79	-3.8	-8.5	-6.28	-2.61616	0.131529	=	-3.56933	1	=	-2.06098	0.225712	=	-3.25569	1	=
Ihh	protein_coding	Indian hedgehog	1	74945315	74951672	-1	ENSMUSG00000006538	invariant	NO	YES	YES	NO	YES	NO	NO	NO	-1.49	-1.43	-0.16	-0.86	0.569787	0.145128	=	1.33637	0.000438362	=	-0.0653264	1	=	0.701511	0.0313896	=
Prkag3	protein_coding	protein kinase, AMP-activated, gamma 3 non-catatlytic subunit	1	74738922	74749221	-1	ENSMUSG00000006542	invariant	NO	NO	NO	NO	NO	NO	NO	NO	-1.43	-1.62	-3.75	-2.21	-0.595333	0.254598	=	-2.34271	8.2223e-05	=	0.187525	0.711532	=	-1.56279	0.0131976	=
Cryba2	protein_coding	crystallin, beta A2	1	74889934	74893143	-1	ENSMUSG00000006546	invariant	NO	NO	NO	NO	NO	NO	NO	NO	-4.9	-8.5	-4.4	-3.26	6.2522	0.00242129	=	0.52149	1	=	4.29539	0.502488	=	-1.16514	0.227948	=
Atp7b	protein_coding	ATPase, Cu++ transporting, beta polypeptide	8	21992785	22060305	-1	ENSMUSG00000006567	invariant	NO	NO	NO	NO	NO	NO	NO	NO	3.06	2.48	5.05	4.4	1.92493	4.37388e-18	+	1.98607	2.10668e-19	+	0.584905	0.00938506	=	0.646083	0.00198478	=
Slc4a1	protein_coding	solute carrier family 4 (anion exchanger), member 1	11	102348824	102366203	-1	ENSMUSG00000006574	invariant	NO	NO	NO	NO	NO	NO	NO	NO	0	-0.37	-5.6	-6.28	-6.07192	1.46208e-17	=	-5.69515	1.57453e-19	=	0.366403	0.282167	=	0.747114	1	=
Rundc3a	protein_coding	RUN domain containing 3A	11	102393403	102402555	1	ENSMUSG00000006575	deg	NO	NO	NO	NO	NO	NO	NO	NO	4.49	4.83	6.49	5.39	0.556254	0.00756243	=	2.00108	1.13316e-20	+	-0.343795	0.102275	=	1.10103	1.24802e-07	+
Slc4a3	protein_coding	solute carrier family 4 (anion exchanger), member 3	1	75546266	75562172	1	ENSMUSG00000006576	invariant	NO	NO	NO	NO	NO	NO	NO	NO	3.72	4.03	5.47	5.41	1.38406	6.7273e-11	+	1.74541	5.16506e-16	+	-0.304849	0.155513	=	0.0564984	0.785608	=
Cdt1	protein_coding	chromatin licensing and DNA replication factor 1	8	122568015	122573128	1	ENSMUSG00000006585	invariant	NO	NO	NO	NO	NO	NO	NO	NO	7.73	7.4	6.55	6.07	-1.33252	1.73511e-10	-	-1.18001	1.36488e-08	-	0.326414	0.111802	=	0.47893	0.0201065	=
Runx1t1	protein_coding	runt-related transcription factor 1; translocated to, 1 (cyclin D-related)	4	13743436	13893649	1	ENSMUSG00000006586	deg	NO	NO	NO	NO	NO	YES	NO	NO	3.46	3.67	5.55	4.19	0.52335	0.0137338	=	2.08957	8.60872e-22	+	-0.20994	0.335228	=	1.35629	1.32324e-10	+
Snai3	protein_coding	snail family zinc finger 3	8	122454206	122460692	-1	ENSMUSG00000006587	deg	NO	NO	NO	NO	NO	NO	NO	NO	2.68	1.13	-5.08	-2.89	-4.0314	1.58562e-26	-	-7.82911	4.16217e-67	-	1.55521	1.52548e-10	+	-2.25204	0.016576	-
Aprt	protein_coding	adenine phosphoribosyl transferase	8	122574637	122576907	-1	ENSMUSG00000006589	invariant	NO	NO	NO	NO	NO	NO	NO	NO	6.37	6	6.55	6.38	0.379626	0.0656245	=	0.180121	0.381909	=	0.372816	0.0710757	=	0.173314	0.399325	=
Gtf2h1	protein_coding	general transcription factor II H, polypeptide 1	7	46796103	46823800	1	ENSMUSG00000006599	invariant	NO	NO	NO	NO	NO	NO	NO	NO	6.91	7.04	6.01	6.15	-0.89532	1.52648e-05	-	-0.907099	1.20295e-05	-	-0.127033	0.536782	=	-0.138813	0.500523	=
Hfe	protein_coding	hemochromatosis	13	23702034	23710854	-1	ENSMUSG00000006611	up_down	NO	NO	NO	NO	NO	NO	NO	NO	0.43	-0.28	0.68	1.58	1.86482	1.5766e-11	+	0.243702	0.403647	=	0.71936	0.0218753	=	-0.901613	0.000265194	-
Abhd1	processed_transcript	abhydrolase domain containing 1	5	30950066	30955091	1	ENSMUSG00000006638	invariant	NO	NO	NO	NO	NO	NO	NO	NO	-0.53	-0.62	-0.26	-0.28	0.348469	0.321038	=	0.266361	0.497426	=	0.0950774	0.806821	=	0.0130353	1	=
Slc5a6	protein_coding	solute carrier family 5 (sodium-dependent vitamin transporter), member 6	5	31036036	31048924	-1	ENSMUSG00000006641	invariant	NO	NO	NO	NO	NO	NO	NO	NO	3.49	3.36	3.74	3.62	0.260578	0.226061	=	0.249753	0.246925	=	0.132077	0.546598	=	0.121259	0.570456	=
Tcf23	protein_coding	transcription factor 23	5	30968662	30977018	1	ENSMUSG00000006642	invariant	NO	NO	NO	NO	NO	NO	NO	NO	-1.21	-0.88	-2.46	-4.22	-3.38177	3.6972e-09	=	-1.25925	0.00931543	=	-0.335274	0.487396	=	1.78996	0.0211438	=
Nphs1	protein_coding	nephrosis 1, nephrin	7	30458315	30487223	1	ENSMUSG00000006649	invariant	NO	NO	NO	NO	NO	NO	NO	NO	6.11	6.52	0.6	0.19	-6.33126	1.59827e-118	-	-5.5146	1.65881e-98	-	-0.409748	0.047208	=	0.4069	0.140911	=
Aplp1	protein_coding	amyloid beta (A4) precursor-like protein 1	7	30434981	30445582	-1	ENSMUSG00000006651	invariant	NO	NO	NO	NO	NO	NO	NO	NO	5.65	6.03	7.69	6.95	0.918561	9.30122e-06	+	2.03622	1.40131e-21	+	-0.383825	0.0639201	=	0.733836	0.000367581	=
Qrich1	protein_coding	glutamine-rich 1	9	108516806	108560163	1	ENSMUSG00000006673	invariant	NO	NO	NO	NO	NO	NO	NO	NO	7.4	7.31	7.69	7.7	0.399685	0.0515108	=	0.293173	0.153085	=	0.0914068	0.656296	=	-0.0151053	0.941445	=
P4htm	protein_coding	prolyl 4-hydroxylase, transmembrane (endoplasmic reticulum)	9	108578862	108597667	-1	ENSMUSG00000006675	invariant	NO	YES	NO	NO	NO	NO	NO	NO	2.06	2.55	3.24	3.31	0.752742	0.000625857	+	1.17894	2.32479e-07	+	-0.493081	0.0354925	=	-0.0669006	0.759704	=
Usp19	protein_coding	ubiquitin specific peptidase 19	9	108490602	108502337	1	ENSMUSG00000006676	invariant	NO	NO	NO	NO	NO	NO	NO	NO	7.34	7.42	7.52	7.46	0.0465458	0.820663	=	0.174169	0.395987	=	-0.0756449	0.712717	=	0.0519786	0.799969	=
Pola1	protein_coding	polymerase (DNA directed), alpha 1	X	93304767	93632155	-1	ENSMUSG00000006678	invariant	NO	NO	NO	NO	NO	NO	NO	NO	7.73	8.14	6.83	6.8	-1.33803	1.36021e-10	-	-0.898267	1.38067e-05	-	-0.403548	0.0492508	=	0.0362125	0.860359	=
Cdc42	protein_coding	cell division cycle 42	4	137319696	137357720	-1	ENSMUSG00000006699	invariant	NO	NO	NO	NO	YES	YES	NO	NO	8.49	8.51	8.71	9.05	0.545107	0.00788151	=	0.221977	0.278301	=	-0.018458	0.928349	=	-0.341588	0.0952397	=
Pknox1	protein_coding	Pbx/knotted 1 homeobox	17	31564749	31607684	1	ENSMUSG00000006705	invariant	NO	YES	NO	NO	NO	NO	NO	NO	5.32	5.45	5.27	5.45	-0.000905193	0.997872	=	-0.0523688	0.802197	=	-0.130096	0.532346	=	-0.181561	0.380611	=
D130043K22Rik	protein_coding	RIKEN cDNA D130043K22 gene	13	24845135	24901270	1	ENSMUSG00000006711	invariant	NO	NO	NO	NO	NO	YES	NO	NO	-1.02	-1.84	1.48	1.94	3.78739	1.01816e-31	+	2.50616	1.38303e-15	+	0.82213	0.0749032	=	-0.458311	0.0500995	=
Gmnn	protein_coding	geminin	13	24751845	24761923	-1	ENSMUSG00000006715	invariant	NO	NO	NO	NO	NO	NO	NO	NO	6.13	6.35	5.63	5.49	-0.861351	3.32904e-05	-	-0.502721	0.0151072	=	-0.219121	0.288499	=	0.139508	0.49996	=
Acot13	protein_coding	acyl-CoA thioesterase 13	13	24817948	24831517	-1	ENSMUSG00000006717	invariant	NO	NO	NO	NO	NO	NO	NO	NO	3.82	3.38	4.76	4.55	1.17286	4.16255e-08	+	0.936641	1.05905e-05	+	0.44392	0.0400643	=	0.207716	0.319731	=
Zfp184	protein_coding	zinc finger protein 184 (Kruppel-like)	13	21945094	21960779	1	ENSMUSG00000006720	invariant	NO	NO	NO	NO	NO	NO	NO	NO	4.14	4.37	4.93	4.36	-0.0119397	0.95741	=	0.788107	0.000189709	+	-0.230969	0.276909	=	0.56908	0.00646585	=
Cyp27b1	protein_coding	cytochrome P450, family 27, subfamily b, polypeptide 1	10	127048250	127053006	1	ENSMUSG00000006724	invariant	NO	NO	NO	NO	NO	NO	NO	NO	0.3	-0.94	-1.1	-1	-0.0603624	0.932331	=	-1.39922	2.73236e-05	=	1.23826	0.000269446	=	-0.100277	0.871359	=
Cdk4	protein_coding	cyclin-dependent kinase 4	10	127063534	127067920	1	ENSMUSG00000006728	invariant	NO	NO	NO	NO	NO	NO	NO	NO	8.47	8.7	9.68	9.6	0.899471	1.2769e-05	+	1.2165	4.53355e-09	+	-0.229287	0.262891	=	0.0877406	0.667829	=
B4galnt1	protein_coding	beta-1,4-N-acetyl-galactosaminyl transferase 1	10	127165156	127172340	1	ENSMUSG00000006731	deg	NO	NO	NO	NO	NO	YES	NO	NO	2.47	2.73	4	2.73	0.000141503	1	=	1.53162	7.05372e-12	+	-0.260679	0.257052	=	1.27081	5.05654e-09	+
Mettl1	protein_coding	methyltransferase like 1	10	127041414	127046365	1	ENSMUSG00000006732	invariant	NO	NO	NO	NO	NO	NO	NO	NO	4.87	4.76	4.62	4.98	0.221151	0.289204	=	-0.254219	0.224684	=	0.117056	0.577787	=	-0.358316	0.0853322	=
Tspan31	protein_coding	tetraspanin 31	10	127067317	127070261	-1	ENSMUSG00000006736	invariant	NO	NO	NO	NO	NO	NO	NO	NO	5.34	5.6	6.24	6.24	0.640071	0.00198752	=	0.896851	1.66013e-05	+	-0.258981	0.212797	=	-0.0022019	0.992151	=
Kif5b	protein_coding	kinesin family member 5B	18	6201002	6242174	-1	ENSMUSG00000006740	invariant	NO	NO	NO	NO	NO	NO	NO	NO	8.42	8.6	8.29	8.55	-0.0497833	0.807891	=	-0.1285	0.53031	=	-0.183039	0.371436	=	-0.261756	0.201071	=
Saal1	protein_coding	serum amyloid A-like 1	7	46686108	46710680	-1	ENSMUSG00000006763	invariant	NO	NO	NO	NO	NO	NO	NO	NO	5.71	5.69	5.29	5.09	-0.603337	0.00367398	=	-0.425478	0.0402571	=	0.0193797	0.926754	=	0.19724	0.341654	=
Tph2	protein_coding	tryptophan hydroxylase 2	10	115078641	115185022	-1	ENSMUSG00000006764	invariant	NO	NO	NO	NO	NO	NO	YES	NO	-0.66	-0.94	-2.61	-0.02	0.922908	0.00567901	=	-1.9587	1.33265e-05	=	0.275717	0.528384	=	-2.60736	2.04668e-11	=
Krt23	protein_coding	keratin 23	11	99477974	99493137	-1	ENSMUSG00000006777	invariant	NO	NO	NO	NO	NO	NO	NO	NO	-3.65	-2.1	-3.07	-4.53	-2.46656	0.00169524	=	0.589192	0.643095	=	-1.5688	0.0310526	=	1.4873	0.0884894	=
Cnp	protein_coding	2',3'-cyclic nucleotide 3' phosphodiesterase	11	100574904	100591729	1	ENSMUSG00000006782	invariant	NO	NO	NO	NO	NO	NO	NO	NO	4.63	4.53	4.34	4.8	0.268341	0.199715	=	-0.292196	0.164727	=	0.102169	0.629163	=	-0.458371	0.028275	=
Ttc25	protein_coding	tetratricopeptide repeat domain 25	11	100545607	100572568	1	ENSMUSG00000006784	invariant	NO	NO	NO	NO	NO	NO	NO	NO	3.57	2.83	2.12	2.07	-0.76815	0.000653724	-	-1.4478	9.98764e-11	-	0.731675	0.000909827	=	0.0520427	0.830698	=
Sulf2	protein_coding	sulfatase 2	2	166073089	166155663	-1	ENSMUSG00000006800	invariant	NO	NO	NO	NO	NO	NO	NO	NO	7.83	7.84	7.17	8.21	0.366734	0.0736467	=	-0.660071	0.0013417	=	-0.00446598	0.982944	=	-1.03127	6.19162e-07	-
Sod2	protein_coding	superoxide dismutase 2, mitochondrial	17	13007839	13018119	1	ENSMUSG00000006818	invariant	NO	YES	NO	YES	NO	NO	NO	NO	7.16	7.1	6.05	5.84	-1.25314	1.87371e-09	-	-1.1036	1.09882e-07	-	0.0579246	0.778297	=	0.207466	0.314276	=
Tmco6	protein_coding	transmembrane and coiled-coil domains 6	18	36735068	36742391	1	ENSMUSG00000006850	invariant	NO	NO	NO	NO	NO	NO	NO	NO	5.1	5.05	4	3.3	-1.74428	5.57443e-16	-	-1.10247	1.83186e-07	-	0.0553303	0.792585	=	0.697151	0.00107153	=
Stambp	protein_coding	STAM binding protein	6	83543206	83572504	-1	ENSMUSG00000006906	invariant	NO	NO	NO	NO	NO	NO	NO	NO	2.7	2.73	4.31	4.26	1.53798	2.24605e-12	+	1.61377	3.2625e-13	+	-0.029572	0.906422	=	0.0462248	0.827786	=
Ezh1	protein_coding	enhancer of zeste homolog 1 (Drosophila)	11	101191115	101226463	-1	ENSMUSG00000006920	invariant	NO	NO	NO	NO	NO	NO	NO	NO	6.31	6.01	4.18	3.91	-2.09586	2.32649e-22	-	-2.1305	4.13113e-23	-	0.297501	0.149727	=	0.262869	0.212673	=
Hap1	protein_coding	huntingtin-associated protein 1	11	100347327	100356128	-1	ENSMUSG00000006930	invariant	NO	NO	NO	NO	NO	YES	NO	NO	6.66	6.72	7.65	7.05	0.32851	0.109949	=	0.988845	1.81243e-06	+	-0.0590706	0.774599	=	0.601265	0.00345672	=
P3h4	protein_coding	prolyl 3-hydroxylase family member 4 (non-enzymatic)	11	100408456	100414836	-1	ENSMUSG00000006931	up_down	NO	NO	NO	NO	NO	NO	NO	NO	3.59	3.29	3.63	5.31	2.02232	1.16121e-20	+	0.041549	0.851533	=	0.300964	0.1674	=	-1.67982	3.67974e-15	-
Ctnnb1	protein_coding	catenin (cadherin associated protein), beta 1	9	120929216	120960507	1	ENSMUSG00000006932	invariant	NO	YES	NO	NO	NO	NO	NO	NO	10	10.16	10.46	10.6	0.435535	0.033414	=	0.465488	0.0230569	=	-0.162249	0.427519	=	-0.132296	0.517473	=
Eif1b	protein_coding	eukaryotic translation initiation factor 1B	9	120492606	120495327	1	ENSMUSG00000006941	invariant	NO	NO	NO	NO	NO	NO	NO	NO	4.47	4.54	6.08	5.73	1.19795	1.20636e-08	+	1.61276	3.29884e-14	+	-0.0670238	0.753051	=	0.347786	0.0918057	=
Klk4	protein_coding	kallikrein related-peptidase 4 (prostase, enamel matrix, prostate)	7	43881172	43885804	1	ENSMUSG00000006948	invariant	NO	NO	NO	NO	NO	NO	NO	NO	-8.5	-4.35	-8.5	-8.5	-5.13622	0.128741	=	0	1	=	-4.85973	0.128741	=	5.12548e-15	1	=
Chrd	protein_coding	chordin	16	20733127	20742384	1	ENSMUSG00000006958	invariant	NO	NO	NO	NO	NO	NO	NO	NO	0.7	1.12	3.42	3.62	2.50328	8.46035e-26	+	2.71939	2.00415e-27	+	-0.415489	0.129568	=	-0.199399	0.351261	=
Psmd2	protein_coding	proteasome (prosome, macropain) 26S subunit, non-ATPase, 2	16	20651652	20663414	1	ENSMUSG00000006998	invariant	NO	NO	NO	NO	NO	NO	NO	NO	8.37	8.24	8.4	8.56	0.321072	0.117035	=	0.0311264	0.87932	=	0.126572	0.536644	=	-0.163373	0.424709	=
Syngr3	protein_coding	synaptogyrin 3	17	24685092	24689955	-1	ENSMUSG00000007021	up_up	NO	NO	NO	NO	NO	YES	NO	NO	2.31	2.11	4.31	3.45	1.34746	1.95317e-09	+	1.99379	1.18566e-18	+	0.207558	0.380348	=	0.853927	5.80179e-05	+
Vars	protein_coding	valyl-tRNA synthetase	17	35000987	35016322	1	ENSMUSG00000007029	invariant	NO	NO	NO	NO	NO	NO	NO	NO	8.04	8.1	7.75	7.67	-0.436375	0.0334218	=	-0.292826	0.153194	=	-0.0610944	0.765738	=	0.0824541	0.687422	=
Vwa7	protein_coding	von Willebrand factor A domain containing 7	17	35016579	35026741	1	ENSMUSG00000007030	invariant	NO	NO	NO	NO	NO	NO	NO	NO	0.3	0.14	-0.12	-0.19	-0.326519	0.308146	=	-0.415322	0.179441	=	0.162655	0.618222	=	0.0738831	0.834971	=
Hspa1l	protein_coding	heat shock protein 1-like	17	34972703	34979285	1	ENSMUSG00000007033	invariant	NO	NO	NO	NO	NO	NO	NO	NO	-0.98	-1.34	0.25	0.03	1.36997	9.89405e-05	=	1.22814	0.000405123	=	0.366388	0.397923	=	0.224928	0.447879	=
Slc44a4	protein_coding	solute carrier family 44, member 4	17	34914466	34930436	1	ENSMUSG00000007034	invariant	NO	NO	NO	NO	NO	NO	NO	NO	3.28	3.08	-2.61	-3.97	-7.0847	3.06752e-74	-	-5.9019	2.26911e-71	-	0.196889	0.372834	=	1.38148	0.0798343	=
Msh5	protein_coding	mutS homolog 5 (E. coli)	17	35028605	35046745	-1	ENSMUSG00000007035	invariant	NO	NO	NO	NO	NO	NO	NO	NO	1.92	2.69	2.67	2.26	-0.427337	0.0587669	=	0.744674	0.00131926	=	-0.767265	0.00100321	-	0.404721	0.0697736	=
Abhd16a	protein_coding	abhydrolase domain containing 16A	17	35089263	35102987	1	ENSMUSG00000007036	invariant	NO	NO	NO	NO	NO	NO	NO	NO	4.08	4.39	5	5.1	0.711495	0.000683924	=	0.917619	1.44154e-05	+	-0.313249	0.140264	=	-0.107128	0.606549	=
Neu1	protein_coding	neuraminidase 1	17	34931253	34935953	1	ENSMUSG00000007038	invariant	NO	NO	NO	NO	NO	NO	NO	NO	4.11	4.18	4.77	4.83	0.642248	0.00223944	=	0.65597	0.0018973	=	-0.0725952	0.735856	=	-0.0588729	0.778697	=
Ddah2	protein_coding	dimethylarginine dimethylaminohydrolase 2	17	35059035	35062095	1	ENSMUSG00000007039	invariant	NO	NO	NO	NO	NO	NO	NO	NO	5.6	6.13	7.91	7.51	1.38687	3.24664e-11	+	2.31348	6.65978e-27	+	-0.529639	0.0106402	=	0.396965	0.0529357	=
Clic1	protein_coding	chloride intracellular channel 1	17	35049966	35058749	1	ENSMUSG00000007041	invariant	NO	NO	NO	NO	NO	NO	NO	NO	6.15	6.47	6.9	7.37	0.895558	1.49029e-05	+	0.745186	0.000314944	=	-0.323091	0.117475	=	-0.473465	0.0212001	=
Lsm2	protein_coding	LSM2 homolog, U6 small nuclear RNA associated (S. cerevisiae)	17	34981862	34985891	1	ENSMUSG00000007050	invariant	NO	NO	NO	NO	NO	NO	NO	NO	5.67	5.83	5.41	5.14	-0.691505	0.000872117	=	-0.268901	0.194539	=	-0.153796	0.458294	=	0.268809	0.194555	=
Pole	protein_coding	polymerase (DNA directed), epsilon	5	110286306	110337474	1	ENSMUSG00000007080	invariant	NO	NO	NO	NO	NO	NO	NO	NO	8.05	8.08	6.82	6.67	-1.40691	1.60504e-11	-	-1.23267	3.06045e-09	-	-0.031977	0.876205	=	0.142257	0.48861	=
Atp1a2	protein_coding	ATPase, Na+/K+ transporting, alpha 2 polypeptide	1	172271709	172298064	-1	ENSMUSG00000007097	invariant	NO	NO	NO	NO	NO	NO	YES	NO	4.42	4.31	6.68	6.76	2.45351	1.55989e-29	+	2.25698	1.80185e-25	+	0.112984	0.59499	=	-0.0835321	0.684436	=
Atp1a4	protein_coding	ATPase, Na+/K+ transporting, alpha 4 polypeptide	1	172223513	172258414	-1	ENSMUSG00000007107	invariant	NO	NO	NO	NO	NO	NO	NO	NO	0.93	0.27	-2.15	-1.75	-2.02086	1.33868e-08	=	-3.08277	2.48227e-18	=	0.66384	0.0189969	=	-0.398527	0.39831	=
Casq1	protein_coding	calsequestrin 1	1	172209894	172219868	-1	ENSMUSG00000007122	up_down	NO	NO	NO	NO	NO	NO	NO	NO	1.5	1.05	1.28	2.5	1.44855	1.72575e-09	+	-0.221741	0.384752	=	0.450252	0.0866451	=	-1.22005	1.52207e-07	-
Stx1a	protein_coding	syntaxin 1A (brain)	5	135023482	135051100	1	ENSMUSG00000007207	invariant	NO	NO	NO	NO	NO	YES	NO	NO	2.91	2.85	4.44	4.35	1.50386	5.49027e-12	+	1.53302	3.01311e-12	+	0.0567792	0.805052	=	0.0859431	0.68306	=
Ceacam9	protein_coding	carcinoembryonic antigen-related cell adhesion molecule 9	7	16721929	16726110	1	ENSMUSG00000007209	invariant	NO	NO	NO	NO	NO	NO	NO	NO	-1.07	-2.95	-4.7	-6.28	-3.47802	0.00444385	=	-3.68303	2.11169e-08	=	1.89197	0.00041851	=	1.7014	0.381173	=
Zfp775	protein_coding	zinc finger protein 775	6	48613180	48623227	1	ENSMUSG00000007216	invariant	NO	NO	NO	NO	NO	NO	NO	NO	3.38	3.5	3.57	3.28	-0.220671	0.307087	=	0.185126	0.396428	=	-0.117066	0.595317	=	0.288733	0.177943	=
Scube2	protein_coding	signal peptide, CUB domain, EGF-like 2	7	109798676	109865679	-1	ENSMUSG00000007279	up_up	NO	NO	NO	NO	NO	NO	NO	NO	1.21	0.88	3.86	1.81	0.929498	0.000170689	+	2.65283	5.18538e-28	+	0.336066	0.201176	=	2.05953	1.10829e-19	+
Mrpl49	protein_coding	mitochondrial ribosomal protein L49	19	6053630	6057751	-1	ENSMUSG00000007338	invariant	NO	NO	NO	NO	NO	NO	NO	NO	5.84	5.87	5.73	5.83	-0.0403026	0.846051	=	-0.106875	0.605798	=	-0.0327466	0.875384	=	-0.09932	0.630669	=
Dennd2c	protein_coding	DENN/MADD domain containing 2C	3	103102604	103169769	1	ENSMUSG00000007379	invariant	NO	NO	NO	NO	NO	NO	NO	NO	6.96	7.34	2.35	2.52	-4.82885	1.06704e-86	-	-4.61442	1.6544e-80	-	-0.380276	0.0643997	=	-0.165862	0.462424	=
Mark3	protein_coding	MAP/microtubule affinity regulating kinase 3	12	111574510	111656227	1	ENSMUSG00000007411	invariant	NO	NO	NO	NO	NO	NO	NO	NO	7.08	7.23	7.7	7.73	0.494537	0.016072	=	0.627684	0.00229714	=	-0.158657	0.440034	=	-0.0255102	0.901095	=
Gatad1	protein_coding	GATA zinc finger domain containing 1	5	3632932	3657185	-1	ENSMUSG00000007415	invariant	NO	NO	NO	NO	NO	NO	NO	NO	6.26	6.56	6.6	6.67	0.108814	0.59688	=	0.342787	0.0962846	=	-0.303476	0.141182	=	-0.0695042	0.735413	=
Pcdha11	protein_coding	protocadherin alpha 11	18	37005203	37187657	1	ENSMUSG00000007440	invariant	NO	NO	NO	NO	NO	YES	NO	NO	-8.5	-6.13	1.03	0.26	6.54117	1.93631e-22	=	10.4958	5.37763e-31	=	-3.00159	1	=	0.763405	0.00373004	=
2310003L06Rik	protein_coding	RIKEN cDNA 2310003L06 gene	5	87969459	87972870	1	ENSMUSG00000007457	invariant	NO	NO	NO	NO	NO	NO	NO	NO	-1.43	-0.91	-8.5	-8.5	-8.62183	6.97018e-13	=	-8.03285	3.94049e-08	=	-0.525817	0.248847	=	5.12548e-15	1	=
M6pr	protein_coding	mannose-6-phosphate receptor, cation dependent	6	122308720	122317680	1	ENSMUSG00000007458	invariant	NO	NO	NO	NO	NO	NO	NO	NO	7.1	7.34	6.52	6.8	-0.538452	0.00886046	=	-0.586409	0.00443126	=	-0.233915	0.254857	=	-0.281872	0.17017	=
Lrrc8a	protein_coding	leucine rich repeat containing 8A	2	30237715	30263790	1	ENSMUSG00000007476	invariant	NO	YES	NO	NO	NO	NO	NO	NO	2.69	2.08	4.14	4.33	2.24572	3.86692e-23	+	1.44589	6.30913e-11	+	0.612083	0.00793301	=	-0.187703	0.371997	=
Mc5r	protein_coding	melanocortin 5 receptor	18	68337603	68339711	1	ENSMUSG00000007480	invariant	NO	NO	NO	NO	NO	NO	NO	NO	-2.1	-1.34	-2.2	-2.14	-0.807678	0.0749032	=	-0.101729	0.88215	=	-0.765515	0.152795	=	-0.060396	1	=
Ppp2r1a	protein_coding	protein phosphatase 2, regulatory subunit A, alpha	17	20945311	20965916	1	ENSMUSG00000007564	invariant	NO	NO	NO	NO	NO	NO	NO	NO	8.17	8.13	9.08	8.84	0.713072	0.000524896	=	0.905345	1.13767e-05	+	0.0485411	0.812866	=	0.240815	0.239243	=
Fance	protein_coding	Fanconi anemia, complementation group E	17	28313530	28326568	1	ENSMUSG00000007570	invariant	NO	NO	NO	NO	NO	NO	NO	NO	5.16	5.36	4.4	4.12	-1.23493	4.95934e-09	-	-0.762006	0.000279551	-	-0.195181	0.34916	=	0.277738	0.186006	=
Tinf2	protein_coding	Terf1 (TRF1)-interacting nuclear factor 2	14	55679083	55681817	-1	ENSMUSG00000007589	invariant	NO	NO	NO	NO	NO	NO	NO	NO	5.72	5.89	5.25	5.31	-0.584942	0.00477651	=	-0.478888	0.0210222	=	-0.169117	0.414421	=	-0.0630643	0.761676	=
Tssk4	protein_coding	testis-specific serine kinase 4	14	55650182	55652539	1	ENSMUSG00000007591	invariant	NO	NO	NO	NO	NO	NO	NO	NO	-4.9	-5.28	0.18	0.04	5.39466	1.10143e-18	=	5.14515	6.55924e-17	=	0.38681	1	=	0.14406	0.650024	=
Hapln4	protein_coding	hyaluronan and proteoglycan link protein 4	8	70083529	70090862	1	ENSMUSG00000007594	invariant	NO	NO	NO	NO	NO	NO	NO	NO	2.39	1.68	1.55	1.21	-0.470338	0.0552727	=	-0.836218	0.000387283	-	0.71041	0.00270768	=	0.344591	0.151798	=
Dus3l	protein_coding	dihydrouridine synthase 3-like (S. cerevisiae)	17	56764751	56770092	1	ENSMUSG00000007603	invariant	NO	NO	NO	NO	NO	NO	NO	NO	5.93	5.82	6.05	5.78	-0.0422898	0.838604	=	0.110881	0.591804	=	0.115596	0.576901	=	0.268768	0.192476	=
Gtpbp3	protein_coding	GTP binding protein 3	8	71488103	71499583	1	ENSMUSG00000007610	invariant	NO	NO	NO	NO	NO	NO	NO	NO	5.32	4.98	4.77	4.67	-0.310338	0.136994	=	-0.54421	0.00908405	=	0.338743	0.104418	=	0.104873	0.615872	=
Tgfbr1	protein_coding	transforming growth factor, beta receptor I	4	47353222	47414931	1	ENSMUSG00000007613	invariant	NO	YES	YES	YES	NO	NO	NO	NO	5.81	6.06	7.73	7.26	1.19971	8.32801e-09	+	1.92622	1.27186e-19	+	-0.254391	0.218931	=	0.472115	0.021474	=
Homer1	protein_coding	homer homolog 1 (Drosophila)	13	93303757	93404129	1	ENSMUSG00000007617	invariant	NO	NO	NO	NO	NO	NO	NO	NO	5.83	5.94	5.91	6.05	0.111482	0.589283	=	0.0807008	0.696918	=	-0.114981	0.578999	=	-0.145763	0.479551	=
Rad51c	protein_coding	RAD51 homolog C	11	87376645	87404954	-1	ENSMUSG00000007646	invariant	NO	NO	NO	NO	NO	NO	NO	NO	5.9	5.77	4.26	4.06	-1.7069	1.15235e-15	-	-1.64186	1.08694e-14	-	0.132405	0.522839	=	0.197442	0.348473	=
Gabrb2	protein_coding	gamma-aminobutyric acid (GABA) A receptor, subunit beta 2	11	42419757	42629028	1	ENSMUSG00000007653	up_up	NO	NO	NO	NO	NO	NO	NO	NO	-0.5	-2.1	3.58	2.06	4.1627	6.18353e-36	+	4.0813	5.12181e-48	+	1.60555	0.000289093	+	1.52554	8.26139e-12	+
Cav1	protein_coding	caveolin 1, caveolae protein	6	17306335	17341452	1	ENSMUSG00000007655	up_down	NO	NO	NO	NO	NO	NO	NO	NO	-0.14	0.81	1.84	5.07	4.25676	1.57758e-64	+	1.97909	1.15291e-12	+	-0.953203	0.00153443	-	-3.23109	4.58326e-44	-
Arpp19	protein_coding	cAMP-regulated phosphoprotein 19	9	75037614	75060313	1	ENSMUSG00000007656	invariant	NO	NO	NO	NO	NO	NO	NO	NO	6.49	6.75	7.43	7.49	0.734451	0.000368067	=	0.941612	5.46089e-06	+	-0.262693	0.202192	=	-0.055532	0.786606	=
Bcl2l1	protein_coding	BCL2-like 1	2	152780668	152831728	-1	ENSMUSG00000007659	invariant	NO	NO	NO	NO	NO	NO	NO	NO	4.9	5.23	6.74	6.62	1.39843	2.68658e-11	+	1.83044	8.24591e-18	+	-0.320514	0.125076	=	0.111492	0.58746	=
Khsrp	protein_coding	KH-type splicing regulatory protein	17	57021058	57031507	-1	ENSMUSG00000007670	invariant	NO	NO	NO	NO	NO	NO	NO	NO	7.42	7.41	7.89	7.7	0.29789	0.146408	=	0.471754	0.0216346	=	0.0138154	0.946719	=	0.18768	0.359599	=
Dio2	protein_coding	deiodinase, iodothyronine, type II	12	90724554	90738438	-1	ENSMUSG00000007682	invariant	NO	NO	NO	NO	NO	NO	YES	NO	-8.5	-8.5	-2.54	-0.83	8.69606	8.98453e-14	=	6.92179	0.000794618	=	-5.12548e-15	1	=	-1.71268	4.68616e-05	=
Ccdc124	protein_coding	coiled-coil domain containing 124	8	70868227	70873490	-1	ENSMUSG00000007721	up_up	NO	NO	NO	NO	NO	NO	NO	NO	5.66	4.72	6.39	5.86	1.1409	5.26949e-08	+	0.730958	0.000424143	=	0.937259	7.76212e-06	+	0.527328	0.0105882	=
Cct4	protein_coding	chaperonin containing Tcp1, subunit 4 (delta)	11	22990519	23003780	1	ENSMUSG00000007739	invariant	NO	NO	NO	NO	NO	NO	NO	NO	9.72	9.38	8.42	8.35	-1.02797	6.52853e-07	-	-1.3017	3.78058e-10	-	0.339505	0.0972275	=	0.0657768	0.747973	=
0610009B22Rik	protein_coding	RIKEN cDNA 0610009B22 gene	11	51685386	51688874	-1	ENSMUSG00000007777	invariant	NO	NO	NO	NO	NO	NO	NO	NO	5.03	4.71	4.27	4.28	-0.433897	0.0385923	=	-0.752182	0.000343374	-	0.311803	0.136614	=	-0.00648043	0.977964	=
Cpt1c	protein_coding	carnitine palmitoyltransferase 1c	7	44959373	44974851	-1	ENSMUSG00000007783	invariant	NO	NO	NO	NO	NO	NO	NO	NO	5.67	5.51	5.65	5.92	0.416489	0.0440954	=	-0.0193645	0.92659	=	0.162835	0.432919	=	-0.273018	0.185835	=
Twist2	protein_coding	twist basic helix-loop-helix transcription factor 2	1	91801461	91848028	1	ENSMUSG00000007805	invariant	NO	YES	NO	NO	NO	NO	NO	NO	-5.79	-8.5	-1.63	0.65	10.1793	5.19519e-29	=	4.26883	1.05674e-05	=	3.36706	1	=	-2.27889	1.99365e-12	=
Zfp655	protein_coding	zinc finger protein 655	5	145231715	145247302	1	ENSMUSG00000007812	invariant	NO	NO	NO	NO	NO	NO	NO	NO	6.56	6.79	5.07	5.09	-1.69931	9.28639e-16	-	-1.48543	1.67498e-12	-	-0.231114	0.261696	=	-0.0172372	0.93522	=
Rhoa	protein_coding	ras homolog gene family, member A	9	108306129	108337934	1	ENSMUSG00000007815	invariant	NO	YES	NO	NO	NO	NO	NO	NO	7.6	8.02	7.81	7.94	-0.0806011	0.694031	=	0.211695	0.301905	=	-0.427221	0.0374497	=	-0.134926	0.510059	=
Zmiz1	protein_coding	zinc finger, MIZ-type containing 1	14	25459185	25666743	1	ENSMUSG00000007817	invariant	NO	YES	NO	NO	NO	NO	NO	NO	4.93	5.21	8.85	8.62	3.40988	7.15045e-52	+	3.92071	7.34627e-65	+	-0.28012	0.180031	=	0.230712	0.259593	=
Ankrd26	protein_coding	ankyrin repeat domain 26	6	118501308	118562226	-1	ENSMUSG00000007827	invariant	NO	NO	NO	NO	NO	NO	NO	NO	6.06	6.23	5.37	5.48	-0.752105	0.000286165	-	-0.694737	0.000814765	=	-0.164524	0.425892	=	-0.107158	0.604989	=
Aldh16a1	protein_coding	aldehyde dehydrogenase 16 family, member A1	7	45140684	45154584	-1	ENSMUSG00000007833	invariant	NO	NO	NO	NO	NO	NO	NO	NO	5.82	5.84	5.21	5.33	-0.50907	0.0140065	=	-0.613417	0.00314169	=	-0.0192905	0.926963	=	-0.123639	0.551095	=
Hnrnpa0	protein_coding	heterogeneous nuclear ribonucleoprotein A0	13	58125879	58128556	-1	ENSMUSG00000007836	invariant	NO	NO	NO	NO	NO	NO	NO	NO	8.54	8.98	8.66	8.2	-0.781729	0.000145629	-	0.11891	0.561331	=	-0.437723	0.0327534	=	0.462916	0.023951	=
Prrg2	protein_coding	proline-rich Gla (G-carboxyglutamic acid) polypeptide 2	7	45053613	45062677	-1	ENSMUSG00000007837	invariant	NO	NO	NO	NO	NO	NO	NO	NO	1.9	1.92	3.05	3.11	1.1928	1.35896e-07	+	1.1496	5.96593e-07	+	-0.0115908	0.965728	=	-0.0547809	0.803698	=
Hnrnph1	protein_coding	heterogeneous nuclear ribonucleoprotein H1	11	50376990	50386528	1	ENSMUSG00000007850	invariant	NO	NO	NO	NO	NO	NO	NO	NO	9.42	9.13	10.3	10.03	0.893785	1.43827e-05	+	0.877206	2.05551e-05	+	0.287195	0.160597	=	0.270616	0.185791	=
Ift43	protein_coding	intraflagellar transport 43	12	86082561	86162458	1	ENSMUSG00000007867	invariant	NO	NO	NO	NO	NO	NO	NO	NO	3.18	3.13	4.5	4.58	1.45058	2.0338e-11	+	1.31489	1.40155e-09	+	0.0504021	0.828853	=	-0.0852884	0.684467	=
Id3	protein_coding	inhibitor of DNA binding 3	4	136143497	136145755	1	ENSMUSG00000007872	invariant	NO	NO	NO	NO	NO	NO	YES	NO	2.32	2.41	7.53	7.61	5.20276	9.82178e-97	+	5.21234	7.63301e-96	+	-0.0934835	0.69651	=	-0.0838884	0.682359	=
Tcap	protein_coding	titin-cap	11	98383811	98384953	1	ENSMUSG00000007877	invariant	NO	NO	NO	NO	NO	NO	NO	NO	-8.5	-4.05	-2.09	-2.02	2.05423	0.00429585	=	7.3711	2.59951e-05	=	-5.17169	0.128741	=	-0.0704258	0.899603	=
Arid1a	protein_coding	AT rich interactive domain 1A (SWI-like)	4	133679008	133756769	-1	ENSMUSG00000007880	invariant	NO	NO	NO	NO	NO	NO	NO	NO	8.55	8.62	8.74	8.53	-0.0973843	0.63422	=	0.196785	0.336434	=	-0.0780467	0.703121	=	0.216123	0.290956	=
Crlf1	protein_coding	cytokine receptor-like factor 1	8	70493158	70504081	1	ENSMUSG00000007888	up_down	NO	NO	NO	NO	NO	NO	NO	NO	-0.12	-0.37	-0.94	2.29	2.6613	1.34361e-22	+	-0.827643	0.0163564	-	0.251124	0.488079	=	-3.23821	2.66586e-31	-
Ctsd	protein_coding	cathepsin D	7	142371148	142388038	-1	ENSMUSG00000007891	invariant	NO	NO	NO	NO	NO	NO	NO	NO	7.79	7.93	7.31	7.94	0.0075565	0.970808	=	-0.477919	0.0199865	=	-0.148477	0.468976	=	-0.633954	0.00204611	=
Rplp1	protein_coding	ribosomal protein, large, P1	9	61913284	61914538	-1	ENSMUSG00000007892	invariant	NO	NO	NO	NO	NO	NO	NO	NO	8.84	8.78	8.63	8.48	-0.29712	0.146775	=	-0.204664	0.317377	=	0.0549995	0.788224	=	0.147455	0.471176	=
Cabs1	protein_coding	calcium binding protein, spermatid specific 1	5	87979439	87981544	1	ENSMUSG00000007907	invariant	NO	NO	NO	NO	NO	NO	NO	NO	-3	-2.03	-8.5	-8.5	-7.49494	1.3552e-06	=	-6.45886	0.00242129	=	-0.972047	0.214446	=	5.12548e-15	1	=
Hmgcll1	protein_coding	3-hydroxymethyl-3-methylglutaryl-Coenzyme A lyase-like 1	9	76014855	76136350	1	ENSMUSG00000007908	invariant	NO	NO	NO	NO	NO	NO	NO	NO	1.92	1.77	2.02	2.58	0.811475	0.000430825	+	0.0976982	0.684345	=	0.154539	0.532024	=	-0.559243	0.0126586	=
Ttc9b	protein_coding	tetratricopeptide repeat domain 9B	7	27653915	27656208	1	ENSMUSG00000007944	up_up	NO	NO	NO	NO	NO	YES	NO	NO	-0.38	-1.62	2.27	1.29	2.91094	3.33075e-19	+	2.64761	8.35889e-21	+	1.24308	0.00228741	+	0.980649	2.94284e-05	+
Phox2a	protein_coding	paired-like homeobox 2a	7	101818313	101822726	1	ENSMUSG00000007946	down_up	NO	NO	NO	NO	NO	NO	NO	NO	0.97	0.79	2.1	-2.08	-2.88145	2.56618e-16	-	1.12588	7.22359e-06	+	0.181832	0.533962	=	4.19016	7.21624e-39	+
Abhd8	protein_coding	abhydrolase domain containing 8	8	71456700	71463657	-1	ENSMUSG00000007950	invariant	NO	NO	NO	NO	NO	NO	NO	NO	3.93	3.32	6.63	6.2	2.88585	1.60242e-38	+	2.70334	1.4756e-34	+	0.611277	0.00465834	=	0.428786	0.0372699	=
Ift22	protein_coding	intraflagellar transport 22	5	136908150	136915404	1	ENSMUSG00000007987	invariant	NO	NO	NO	NO	NO	NO	NO	NO	2.88	2.96	5.44	5.66	2.69862	1.7599e-33	+	2.56214	4.37945e-30	+	-0.0831571	0.723101	=	-0.219631	0.288001	=
Fzd3	protein_coding	frizzled homolog 3 (Drosophila)	14	65201026	65262463	-1	ENSMUSG00000007989	invariant	NO	NO	NO	NO	NO	NO	NO	NO	3.83	3.86	6.36	6.58	2.71689	5.10034e-35	+	2.52793	1.0376e-30	+	-0.0292646	0.896102	=	-0.21822	0.288555	=
1700008O03Rik	protein_coding	RIKEN cDNA 1700008O03 gene	7	44360043	44385820	-1	ENSMUSG00000008028	invariant	NO	NO	NO	NO	NO	YES	NO	NO	2.31	2.28	0.53	0.62	-1.66178	2.08368e-11	-	-1.78392	1.15056e-12	-	0.028518	0.918773	=	-0.0936677	0.750436	=
Mid1ip1	protein_coding	Mid1 interacting protein 1 (gastrulation specific G12-like (zebrafish))	X	10715013	10719690	1	ENSMUSG00000008035	invariant	NO	NO	NO	NO	NO	NO	NO	NO	4.64	5.07	5.9	6.49	1.42778	1.10719e-11	+	1.26608	1.89579e-09	+	-0.43003	0.0403229	=	-0.59173	0.00413495	=
Ap2s1	protein_coding	adaptor-related protein complex 2, sigma 1 subunit	7	16738410	16749294	1	ENSMUSG00000008036	invariant	NO	NO	NO	NO	NO	NO	NO	NO	5.75	5.85	6.46	6.33	0.480548	0.0199407	=	0.717861	0.000532544	=	-0.103756	0.617006	=	0.133557	0.516214	=
Fgfrl1	protein_coding	fibroblast growth factor receptor-like 1	5	108692382	108706924	1	ENSMUSG00000008090	up_down	NO	NO	NO	NO	NO	NO	NO	NO	3.66	3.74	4.57	5.61	1.87212	2.99469e-18	+	0.911938	1.92886e-05	+	-0.0818469	0.708203	=	-1.04203	6.31535e-07	-
4930432K21Rik	protein_coding	RIKEN cDNA 4930432K21 gene	8	84148025	84172590	1	ENSMUSG00000008129	invariant	NO	NO	NO	NO	NO	NO	NO	NO	3.82	3.4	2.73	2.32	-1.07807	1.15757e-06	-	-1.08856	6.34665e-07	-	0.421775	0.0509287	=	0.411299	0.0639766	=
Fhl2	protein_coding	four and a half LIM domains 2	1	43123074	43196984	-1	ENSMUSG00000008136	up_down	NO	NO	NO	NO	NO	NO	NO	NO	-1.84	-0.88	1.57	2.6	3.48277	2.47947e-34	+	3.42234	6.01184e-23	+	-0.969647	0.033558	-	-1.03058	6.34375e-06	-
Emc10	protein_coding	ER membrane protein complex subunit 10	7	44489937	44496529	-1	ENSMUSG00000008140	invariant	NO	NO	NO	NO	NO	NO	NO	NO	5.56	5.87	6.28	6.22	0.347608	0.0920584	=	0.726208	0.000466544	=	-0.318312	0.12475	=	0.0602861	0.769996	=
Clstn3	protein_coding	calsyntenin 3	6	124430759	124464794	-1	ENSMUSG00000008153	invariant	NO	NO	NO	NO	NO	YES	NO	NO	4.86	4.46	4.72	3.97	-0.486865	0.0209624	=	-0.140571	0.502362	=	0.403966	0.0546615	=	0.75027	0.000359805	+
Fbxw9	protein_coding	F-box and WD-40 domain protein 9	8	85060055	85067124	1	ENSMUSG00000008167	invariant	NO	NO	NO	NO	NO	NO	NO	NO	4.74	4.56	5.33	5.17	0.602383	0.00394006	=	0.598229	0.00421312	=	0.172733	0.412115	=	0.168583	0.416172	=
Spib	protein_coding	Spi-B transcription factor (Spi-1/PU.1 related)	7	44525995	44532071	-1	ENSMUSG00000008193	invariant	NO	YES	NO	NO	NO	NO	NO	NO	0.59	0.56	-2.87	-2.08	-2.65282	1.56745e-13	=	-3.4745	1.22639e-18	=	0.0254953	0.963451	=	-0.797502	0.179719	=
Fnbp4	protein_coding	formin binding protein 4	2	90745370	90781021	1	ENSMUSG00000008200	invariant	NO	NO	NO	NO	NO	NO	NO	NO	7.36	7.63	7.15	7	-0.630542	0.00218459	=	-0.206057	0.315464	=	-0.271958	0.185239	=	0.152527	0.457279	=
Cers4	protein_coding	ceramide synthase 4	8	4493026	4531680	1	ENSMUSG00000008206	invariant	NO	NO	NO	NO	NO	NO	NO	NO	5.43	5.28	5.74	6.04	0.762004	0.000243576	+	0.312187	0.132146	=	0.151369	0.46734	=	-0.298447	0.147878	=
Scrn3	protein_coding	secernin 3	2	73312601	73337818	1	ENSMUSG00000008226	invariant	NO	NO	NO	NO	NO	NO	NO	NO	4.77	5.37	3.35	3.82	-1.54465	4.11321e-13	-	-1.42362	3.63628e-11	-	-0.597647	0.00429555	=	-0.476635	0.0252898	=
Phax	protein_coding	phosphorylated adaptor for RNA export	18	56562443	56587712	1	ENSMUSG00000008301	invariant	NO	NO	NO	NO	NO	NO	NO	NO	5.48	5.45	6.1	6.16	0.711734	0.000597522	=	0.617042	0.00293654	=	0.0271202	0.897563	=	-0.0675714	0.743224	=
Tle1	protein_coding	transducin-like enhancer of split 1, homolog of Drosophila E(spl)	4	72117142	72200919	-1	ENSMUSG00000008305	invariant	NO	NO	NO	NO	NO	NO	NO	NO	5.36	5.47	5.91	6.33	0.851366	4.12132e-05	+	0.544795	0.00867322	=	-0.111692	0.591928	=	-0.418264	0.0424288	=
1700109H08Rik	protein_coding	RIKEN cDNA 1700109H08 gene	5	3571566	3584356	1	ENSMUSG00000008307	invariant	NO	NO	NO	NO	NO	NO	NO	NO	1.96	2	2.68	2.29	0.297781	0.19505	=	0.716492	0.00198165	=	-0.0351153	0.901647	=	0.383614	0.0852559	=
Relt	protein_coding	RELT tumor necrosis factor receptor	7	100845848	100863446	-1	ENSMUSG00000008318	invariant	NO	NO	NO	NO	NO	NO	NO	NO	3.43	3.45	2.61	3.14	-0.311908	0.149208	=	-0.815671	0.000212989	-	-0.025639	0.909003	=	-0.529421	0.0155876	=
Snrpb2	protein_coding	U2 small nuclear ribonucleoprotein B	2	143063039	143072853	1	ENSMUSG00000008333	invariant	NO	NO	NO	NO	NO	NO	NO	NO	6.41	6.57	6.74	6.39	-0.173233	0.399883	=	0.335947	0.102845	=	-0.159999	0.437672	=	0.349181	0.0895088	=
Ubc	protein_coding	ubiquitin C	5	125385965	125390202	-1	ENSMUSG00000008348	invariant	NO	NO	NO	NO	NO	NO	NO	NO	4.46	4.31	3.98	4.69	0.374262	0.0744303	=	-0.473686	0.0250405	=	0.14123	0.505491	=	-0.706724	0.000768775	=
Prpf31	protein_coding	PRP31 pre-mRNA processing factor 31 homolog (yeast)	7	3629985	3642486	1	ENSMUSG00000008373	invariant	NO	NO	NO	NO	NO	NO	NO	NO	6.63	6.69	6.65	6.62	-0.0756832	0.713065	=	0.0225805	0.9132	=	-0.068616	0.739352	=	0.0296475	0.885694	=
Sertad1	protein_coding	SERTA domain containing 1	7	27486910	27490316	1	ENSMUSG00000008384	invariant	NO	NO	NO	NO	NO	NO	NO	NO	3.08	3.55	2.61	3.12	-0.430539	0.0465333	=	-0.468411	0.0344015	=	-0.471884	0.0311315	=	-0.509786	0.0195753	=
Carhsp1	protein_coding	calcium regulated heat stable protein 1	16	8658587	8672153	-1	ENSMUSG00000008393	invariant	NO	NO	NO	NO	NO	NO	NO	NO	5.67	5.94	7.89	7.57	1.62349	1.19492e-14	+	2.21974	4.63643e-25	+	-0.271149	0.19056	=	0.325098	0.112772	=
Elk3	protein_coding	ELK3, member of ETS oncogene family	10	93247414	93311135	-1	ENSMUSG00000008398	up_down	NO	NO	NO	NO	NO	NO	NO	NO	3.95	4	4.05	5.95	1.95257	9.50668e-20	+	0.104544	0.625579	=	-0.0549927	0.800681	=	-1.90303	5.49012e-19	-
Herpud2	protein_coding	HERPUD family member 2	9	25108130	25151781	-1	ENSMUSG00000008429	invariant	NO	NO	NO	NO	NO	NO	NO	NO	5.3	5.64	5.42	5.75	0.106549	0.606799	=	0.118992	0.567409	=	-0.33518	0.106882	=	-0.32274	0.118388	=
Rdh13	protein_coding	retinol dehydrogenase 13 (all-trans and 9-cis)	7	4424770	4445649	-1	ENSMUSG00000008435	invariant	NO	NO	NO	NO	NO	NO	NO	NO	4.72	4.6	4.91	4.65	0.0566735	0.788353	=	0.197089	0.346689	=	0.120153	0.568971	=	0.260572	0.211035	=
Adam21	protein_coding	a disintegrin and metallopeptidase domain 21	12	81558584	81568474	-1	ENSMUSG00000008438	invariant	NO	NO	NO	NO	NO	NO	NO	NO	-3.4	-8.5	-0.97	-1.15	8.37501	1.63617e-11	=	2.44952	2.23745e-05	=	5.83052	0.0172979	=	0.186738	0.683547	=
Nutf2	protein_coding	nuclear transport factor 2	8	105860634	105880402	1	ENSMUSG00000008450	invariant	NO	NO	NO	NO	NO	NO	NO	NO	5.45	5.04	6.89	6.46	1.42098	1.3866e-11	+	1.44499	6.17649e-12	+	0.409277	0.0495202	=	0.433288	0.0351503	=
Fut1	protein_coding	fucosyltransferase 1	7	45617606	45621059	1	ENSMUSG00000008461	invariant	NO	NO	NO	NO	NO	NO	NO	NO	-1.56	-2.17	-4.7	-3.76	-1.60567	0.0143062	=	-3.19001	6.10365e-06	=	0.618545	0.254666	=	-0.970303	0.559728	=
Arpc5	protein_coding	actin related protein 2/3 complex, subunit 5	1	152766542	152775597	1	ENSMUSG00000008475	invariant	NO	NO	NO	NO	NO	NO	NO	NO	6.61	6.53	6.97	6.9	0.369728	0.0722626	=	0.36139	0.0790557	=	0.0764792	0.710793	=	0.0681409	0.740115	=
Rnf151	protein_coding	ring finger protein 151	17	24715839	24718057	-1	ENSMUSG00000008482	invariant	NO	NO	NO	NO	NO	NO	NO	NO	-1.92	-1.22	-2.54	-2.02	-0.804459	0.0714483	=	-0.615821	0.282622	=	-0.70765	0.173243	=	-0.520234	0.406933	=
Elavl2	protein_coding	ELAV (embryonic lethal, abnormal vision, Drosophila)-like 2 (Hu antigen B)	4	91250763	91400785	-1	ENSMUSG00000008489	invariant	NO	NO	NO	NO	NO	YES	NO	NO	6.11	6.12	6.53	5.4	-0.719294	0.000523253	=	0.421875	0.0408936	=	-0.00830553	0.968977	=	1.13287	5.43497e-08	+
Pou2f2	protein_coding	POU domain, class 2, transcription factor 2	7	25087344	25159922	-1	ENSMUSG00000008496	deg	NO	YES	NO	NO	NO	NO	NO	NO	3.97	4.07	6.25	4.22	0.158273	0.454699	=	2.28213	9.20502e-26	+	-0.100064	0.642042	=	2.02381	3.70615e-21	+
Mgst1	protein_coding	microsomal glutathione S-transferase 1	6	138140316	138156755	1	ENSMUSG00000008540	invariant	NO	NO	NO	NO	NO	NO	YES	NO	1.99	1.79	5.8	6.38	4.59014	9.36591e-78	+	3.81075	6.41663e-57	+	0.20353	0.408084	=	-0.57582	0.00527755	=
Nfib	protein_coding	nuclear factor I/B	4	82290173	82705750	-1	ENSMUSG00000008575	up_down	NO	NO	NO	NO	NO	NO	NO	NO	3.46	3.83	7.89	8.98	5.14997	1.0283e-98	+	4.4324	5.40516e-78	+	-0.368417	0.0886825	=	-1.08599	1.5331e-07	-
Htr3b	protein_coding	5-hydroxytryptamine (serotonin) receptor 3B	9	48935008	48964990	-1	ENSMUSG00000008590	invariant	NO	NO	NO	NO	NO	NO	NO	NO	-2.83	-2.25	-2.27	-4.22	-2.00287	0.0101133	=	0.568395	0.395171	=	-0.583475	0.470867	=	1.99035	0.00644454	=
Rab25	protein_coding	RAB25, member RAS oncogene family	3	88542029	88548300	-1	ENSMUSG00000008601	invariant	NO	NO	NO	NO	NO	NO	NO	NO	0.7	0.63	-1.21	-1.8	-2.43654	7.87331e-13	=	-1.91992	2.93894e-09	=	0.0725695	0.826873	=	0.589334	0.16722	=
Ubqln4	protein_coding	ubiquilin 4	3	88553758	88569725	1	ENSMUSG00000008604	invariant	NO	NO	NO	NO	NO	NO	NO	NO	7.56	7.49	7.45	7.35	-0.144015	0.482568	=	-0.106861	0.602447	=	0.0639139	0.755627	=	0.101068	0.622085	=
Rbfox1	protein_coding	RNA binding protein, fox-1 homolog (C. elegans) 1	16	6809222	7412479	1	ENSMUSG00000008658	up_up	NO	NO	NO	NO	NO	NO	NO	NO	-1.92	-1.38	4.06	2.67	4.06204	1.08621e-41	+	5.98939	5.27391e-76	+	-0.543263	0.305676	=	1.38392	2.10388e-10	+
Rps18	protein_coding	ribosomal protein S18	17	33951999	33956001	-1	ENSMUSG00000008668	invariant	NO	NO	NO	NO	NO	NO	NO	NO	9.13	9.33	7.95	7.86	-1.47124	1.84171e-12	-	-1.18209	1.19359e-08	-	-0.197716	0.333929	=	0.0914332	0.655328	=
Rpl10	protein_coding	ribosomal protein L10	X	74270812	74273135	1	ENSMUSG00000008682	invariant	NO	NO	NO	NO	NO	NO	NO	NO	7.31	7.11	7.79	7.78	0.674908	0.00104376	=	0.476199	0.020465	=	0.204351	0.31981	=	0.00564261	0.978256	=
Rps15a	protein_coding	ribosomal protein S15A	7	118104378	118116186	-1	ENSMUSG00000008683	invariant	NO	NO	NO	NO	NO	NO	NO	NO	7.44	7.56	8.31	8.06	0.500953	0.014689	=	0.873011	2.33593e-05	+	-0.128099	0.532554	=	0.243958	0.233527	=
Ncaph2	protein_coding	non-SMC condensin II complex, subunit H2	15	89355719	89372826	1	ENSMUSG00000008690	invariant	NO	YES	NO	NO	NO	NO	NO	NO	7.76	8.15	7.79	7.65	-0.502366	0.0143943	=	0.0316447	0.877543	=	-0.38892	0.0580368	=	0.145091	0.478839	=
Hipk1	protein_coding	homeodomain interacting protein kinase 1	3	103739815	103791563	-1	ENSMUSG00000008730	invariant	NO	NO	NO	NO	NO	NO	NO	NO	6.34	6.72	7.57	7.79	1.06177	3.0095e-07	+	1.23714	2.89782e-09	+	-0.387204	0.0603986	=	-0.211832	0.301239	=
Gprc5b	protein_coding	G protein-coupled receptor, family C, group 5, member B	7	118972040	118995211	-1	ENSMUSG00000008734	invariant	NO	NO	NO	NO	NO	NO	YES	NO	4.79	5.11	6.03	6.39	1.28043	9.89336e-10	+	1.24173	3.57586e-09	+	-0.323413	0.122349	=	-0.362112	0.0787017	=
Man1a2	protein_coding	mannosidase, alpha, class 1A, member 2	3	100562208	100685503	-1	ENSMUSG00000008763	invariant	NO	NO	NO	NO	NO	NO	NO	NO	6.46	6.56	6.6	7.06	0.500416	0.0150484	=	0.133002	0.518434	=	-0.0978869	0.635081	=	-0.465302	0.023637	=
Ceacam5	protein_coding	carcinoembryonic antigen-related cell adhesion molecule 5	7	17713252	17761121	1	ENSMUSG00000008789	invariant	NO	NO	NO	NO	NO	NO	NO	NO	-4.9	-8.5	-8.5	-8.5	0	1	=	-4.50724	0.502488	=	4.29539	0.502488	=	5.12548e-15	1	=
Acyp1	protein_coding	acylphosphatase 1, erythrocyte (common) type	12	85272398	85288438	-1	ENSMUSG00000008822	invariant	NO	NO	NO	NO	NO	NO	NO	NO	4.17	4.04	3.87	3.42	-0.620489	0.00364789	=	-0.299919	0.158111	=	0.133298	0.533088	=	0.453875	0.0329924	=
Cldn13	protein_coding	claudin 13	5	134914249	134915526	-1	ENSMUSG00000008843	invariant	NO	NO	NO	NO	NO	NO	NO	NO	-8.5	-3.8	-6.42	-8.5	-5.70744	0.0336166	=	2.87357	1	=	-5.42803	0.0656324	=	3.0901	1	=
Cd163	protein_coding	CD163 antigen	6	124304651	124330527	1	ENSMUSG00000008845	invariant	NO	NO	NO	NO	NO	NO	NO	NO	-0.32	-1.72	-3.75	-1.85	-0.128327	0.807485	=	-3.45522	4.72798e-12	=	1.40589	0.000561363	=	-1.92358	0.00128011	=
Hdac5	protein_coding	histone deacetylase 5	11	102194432	102230166	-1	ENSMUSG00000008855	invariant	NO	YES	NO	NO	NO	NO	NO	NO	6.54	6.65	6.74	6.37	-0.27792	0.176803	=	0.200418	0.330134	=	-0.110772	0.590952	=	0.367566	0.0739156	=
Rala	protein_coding	v-ral simian leukemia viral oncogene homolog A (ras related)	13	17880575	17944239	-1	ENSMUSG00000008859	invariant	NO	NO	NO	NO	NO	NO	NO	NO	5.69	5.8	6.88	6.7	0.899781	1.43308e-05	+	1.19329	1.09358e-08	+	-0.110744	0.593644	=	0.182767	0.373507	=
Clec3a	protein_coding	C-type lectin domain family 3, member a	8	114418086	114425846	1	ENSMUSG00000008874	invariant	NO	NO	NO	NO	NO	NO	NO	NO	-8.5	-8.5	-5.6	-6.28	3.09129	1	=	3.77162	0.502488	=	-5.12548e-15	1	=	0.747114	1	=
Vdac3	protein_coding	voltage-dependent anion channel 3	8	22577075	22593813	-1	ENSMUSG00000008892	invariant	NO	NO	NO	NO	NO	NO	NO	NO	5.99	5.36	6.68	6.53	1.16453	2.42391e-08	+	0.687242	0.000893718	=	0.629894	0.0024299	=	0.152608	0.457763	=
Slc1a7	protein_coding	solute carrier family 1 (glutamate transporter), member 7	4	107968332	108013532	1	ENSMUSG00000008932	invariant	NO	NO	NO	NO	NO	NO	NO	NO	-1.11	-0.57	-2.69	-2.6	-2.03233	4.56294e-06	=	-1.59095	0.00118125	=	-0.538669	0.175485	=	-0.0980502	1	=
Vps72	protein_coding	vacuolar protein sorting 72 (yeast)	3	95111022	95123051	1	ENSMUSG00000008958	invariant	NO	NO	NO	NO	NO	NO	NO	NO	5.39	5.24	6.87	6.47	1.22716	4.42486e-09	+	1.48654	1.61928e-12	+	0.146979	0.480636	=	0.406365	0.0481478	=
Gabpa	protein_coding	GA repeat binding protein, alpha	16	84834925	84863779	1	ENSMUSG00000008976	invariant	NO	YES	NO	NO	NO	NO	NO	NO	8.05	8.26	6.75	6.92	-1.33715	1.38443e-10	-	-1.30234	4.02665e-10	-	-0.203247	0.321279	=	-0.168448	0.412012	=
Bmp7	protein_coding	bone morphogenetic protein 7	2	172868012	172940321	-1	ENSMUSG00000008999	up_down	NO	NO	NO	NO	NO	NO	NO	NO	3.84	3.11	4.08	6.28	3.17609	1.83797e-44	+	0.242565	0.255566	=	0.729926	0.000779246	=	-2.20359	1.57415e-24	-
Dynll1	protein_coding	dynein light chain LC8-type 1	5	115297110	115300999	-1	ENSMUSG00000009013	invariant	NO	NO	NO	NO	NO	NO	NO	NO	7.84	8.19	8.15	8.27	0.07813	0.702838	=	0.305192	0.136581	=	-0.352376	0.0858045	=	-0.125314	0.540453	=
Pdcl	protein_coding	phosducin-like	2	37350074	37359332	-1	ENSMUSG00000009030	invariant	NO	NO	NO	NO	NO	NO	NO	NO	6.54	6.95	6.53	6.48	-0.470956	0.022132	=	-0.011165	0.957367	=	-0.409319	0.0469238	=	0.0504707	0.806436	=
Tmem184b	protein_coding	transmembrane protein 184b	15	79360684	79403303	-1	ENSMUSG00000009035	up_down	NO	NO	NO	NO	NO	NO	NO	NO	5.72	5.71	5.94	6.73	1.0253	8.12046e-07	+	0.225215	0.276301	=	0.00718066	0.973688	=	-0.792904	0.000125482	-
Rsph14	protein_coding	radial spoke head homolog 14 (Chlamydomonas)	10	74957477	75032586	-1	ENSMUSG00000009070	invariant	NO	NO	NO	NO	NO	NO	NO	NO	-3.65	-5.28	-3.75	-6.28	-1.08538	1	=	-0.100461	1	=	1.66397	0.298737	=	2.67799	0.0433314	=
Nf2	protein_coding	neurofibromatosis 2	11	4765845	4849536	-1	ENSMUSG00000009073	invariant	NO	NO	NO	NO	NO	NO	NO	NO	8.58	8.49	7.22	7.11	-1.38107	3.50657e-11	-	-1.35904	6.9382e-11	-	0.08712	0.670528	=	0.109153	0.59471	=
Cabp7	protein_coding	calcium binding protein 7	11	4736892	4746778	-1	ENSMUSG00000009075	invariant	NO	NO	NO	NO	NO	NO	NO	NO	2.8	2.75	0.9	0.81	-1.94117	1.00313e-15	-	-1.89884	3.64356e-15	-	0.0524741	0.830766	=	0.0947773	0.740667	=
Zmat5	protein_coding	zinc finger, matrin type 5	11	4704678	4737669	1	ENSMUSG00000009076	invariant	NO	NO	NO	NO	NO	NO	NO	NO	3.65	3.09	3.7	3.51	0.419656	0.0530254	=	0.0509469	0.816731	=	0.555673	0.0108057	=	0.186982	0.381243	=
Ewsr1	protein_coding	Ewing sarcoma breakpoint region 1	11	5069689	5099266	-1	ENSMUSG00000009079	invariant	NO	NO	NO	NO	NO	NO	NO	NO	9.34	9.21	9.5	9.31	0.104484	0.609466	=	0.164072	0.422496	=	0.126539	0.536235	=	0.186127	0.362788	=
Ap1b1	protein_coding	adaptor protein complex AP-1, beta 1 subunit	11	4986824	5042791	1	ENSMUSG00000009090	invariant	NO	NO	NO	NO	NO	NO	NO	NO	6.89	6.65	6.84	6.78	0.134525	0.512922	=	-0.0588828	0.774819	=	0.247012	0.230011	=	0.0536053	0.794335	=
Derl3	protein_coding	Der1-like domain family, member 3	10	75893398	75895941	1	ENSMUSG00000009092	down_down	NO	NO	NO	NO	NO	NO	NO	NO	2.27	3.33	-1.07	-0.09	-3.42611	1.2158e-39	-	-3.34786	2.61936e-31	-	-1.05791	3.03799e-06	-	-0.980112	0.00232438	-
Gstt4	protein_coding	glutathione S-transferase, theta 4	10	75814943	75822543	-1	ENSMUSG00000009093	invariant	NO	NO	NO	NO	NO	NO	NO	NO	-2.42	-3.8	-8.5	-4.53	-0.749053	0.759851	=	-7.03835	0.000187	=	1.38975	0.0760833	=	-5.1377	0.128741	=
Tbx1	protein_coding	T-box 1	16	18581713	18586969	-1	ENSMUSG00000009097	invariant	YES	YES	NO	NO	NO	NO	NO	NO	-0.53	-1.84	-2.69	-0.17	1.66978	1.04781e-05	=	-2.17444	9.39308e-07	=	1.31259	0.00182998	=	-2.53243	1.82808e-10	=
Gnat2	protein_coding	guanine nucleotide binding protein, alpha transducing 2	3	108092789	108101432	1	ENSMUSG00000009108	invariant	NO	NO	NO	NO	NO	NO	NO	NO	2.55	2.4	-0.52	-0.53	-2.93267	3.72389e-27	-	-3.06612	1.03042e-29	-	0.145214	0.533576	=	0.0116646	1	=
Bcl2l13	protein_coding	BCL2-like 13 (apoptosis facilitator)	6	120836230	120892842	1	ENSMUSG00000009112	invariant	NO	NO	NO	NO	NO	NO	NO	NO	6.31	6.42	6.91	6.83	0.414308	0.0441303	=	0.593597	0.00402115	=	-0.103841	0.614964	=	0.0754486	0.713445	=
2610028H24Rik	protein_coding	RIKEN cDNA 2610028H24 gene	10	76449081	76461110	1	ENSMUSG00000009114	invariant	NO	NO	NO	NO	NO	NO	NO	NO	-3	-2.61	-5.08	-5.44	-2.90991	0.00339444	=	-2.13793	0.0443061	=	-0.391944	0.679314	=	0.379335	1	=
Spatc1l	protein_coding	spermatogenesis and centriole associated 1 like	10	76562272	76570201	1	ENSMUSG00000009115	invariant	NO	NO	NO	NO	NO	NO	NO	NO	-2.42	-2.42	-2.97	-5.44	-3.10106	0.00118753	=	-0.552881	0.451618	=	-0.00418649	1	=	2.55277	0.00961124	=
Dqx1	protein_coding	DEAQ RNA-dependent ATPase	6	83057844	83067210	1	ENSMUSG00000009145	invariant	NO	NO	NO	NO	NO	NO	NO	NO	1.39	1.57	0.66	0.83	-0.737354	0.00345964	=	-0.730183	0.00504906	=	-0.176854	0.488706	=	-0.16974	0.522391	=
Ccl8	protein_coding	chemokine (C-C motif) ligand 8	11	82115185	82116799	1	ENSMUSG00000009185	invariant	NO	NO	NO	NO	NO	NO	NO	NO	-5.79	-8.5	-8.5	-8.5	0	1	=	-3.56933	1	=	3.36706	1	=	5.12548e-15	1	=
Lnp	protein_coding	limb and neural patterns	2	74520291	74579435	-1	ENSMUSG00000009207	invariant	NO	NO	NO	NO	NO	NO	NO	NO	5.63	5.76	6.15	5.81	0.056208	0.786324	=	0.522635	0.0116135	=	-0.131596	0.526083	=	0.334831	0.104388	=
2310007L24Rik	protein_coding	RIKEN cDNA 2310007L24 gene	11	106365472	106377558	1	ENSMUSG00000009210	invariant	NO	NO	NO	NO	NO	NO	NO	NO	-8.5	-6.13	-8.5	-8.5	-3.25432	1	=	0	1	=	-3.00159	1	=	5.12548e-15	1	=
Tmem8c	protein_coding	transmembrane protein 8C	2	27061636	27072179	-1	ENSMUSG00000009214	invariant	NO	NO	NO	NO	NO	NO	NO	NO	-3.65	-8.5	-6.42	-1.15	8.37501	1.63617e-11	=	-2.91703	0.131529	=	5.57255	0.0336166	=	-5.46929	3.88735e-11	=
Fam163b	protein_coding	family with sequence similarity 163, member B	2	27110380	27142491	-1	ENSMUSG00000009216	invariant	NO	NO	NO	NO	NO	NO	NO	NO	1.93	1.67	-2.87	-2.43	-4.11198	1.81623e-32	-	-4.81317	2.26318e-41	-	0.256364	0.301458	=	-0.445891	0.519736	=
Trpm5	protein_coding	transient receptor potential cation channel, subfamily M, member 5	7	143069153	143094642	-1	ENSMUSG00000009246	up_down	NO	NO	NO	NO	NO	NO	NO	NO	-0.35	-0.22	-0.55	1.54	1.76543	1.29921e-10	+	-0.204549	0.621827	=	-0.125961	0.776895	=	-2.09626	1.6688e-14	-
Ascl2	protein_coding	achaete-scute complex homolog 2 (Drosophila)	7	142966822	142969264	-1	ENSMUSG00000009248	invariant	NO	NO	NO	NO	NO	NO	NO	NO	2.42	2.84	-2.78	-3	-5.85659	6.78023e-62	-	-5.21373	7.42409e-52	-	-0.415788	0.0666004	=	0.226739	0.860052	=
Rarres2	protein_coding	retinoic acid receptor responder (tazarotene induced) 2	6	48569698	48572670	-1	ENSMUSG00000009281	invariant	NO	NO	NO	NO	NO	NO	NO	NO	-4.36	-6.13	-1.55	-1.36	4.90987	6.93678e-09	=	2.84493	8.2223e-05	=	1.85407	0.628704	=	-0.185645	0.769994	=
Pttg1ip	protein_coding	pituitary tumor-transforming 1 interacting protein	10	77581720	77598732	1	ENSMUSG00000009291	invariant	NO	NO	NO	NO	NO	NO	NO	NO	6.54	6.69	6	6.59	-0.101576	0.621474	=	-0.541619	0.00870948	=	-0.150252	0.465771	=	-0.590297	0.00420957	=
Trpm2	protein_coding	transient receptor potential cation channel, subfamily M, member 2	10	77907722	77970563	-1	ENSMUSG00000009292	down_up	NO	YES	NO	NO	NO	NO	NO	NO	2.26	1.15	0.85	0.07	-1.08086	6.68735e-05	-	-1.41155	8.93708e-09	-	1.11529	5.4913e-06	+	0.784769	0.00356502	+
Ube2g2	protein_coding	ubiquitin-conjugating enzyme E2G 2	10	77622275	77645993	1	ENSMUSG00000009293	invariant	NO	NO	NO	NO	NO	NO	NO	NO	4.7	4.8	5.83	6.01	1.21017	7.92666e-09	+	1.13106	7.41503e-08	+	-0.108951	0.605225	=	-0.188065	0.361731	=
Mpo	protein_coding	myeloperoxidase	11	87793581	87804413	1	ENSMUSG00000009350	invariant	NO	NO	NO	NO	NO	NO	NO	NO	-2.68	-8.5	-3.07	-3.97	5.5278	0.0336166	=	-0.397717	0.694067	=	6.55731	0.00126829	=	0.916066	0.258407	=
Lpo	protein_coding	lactoperoxidase	11	87806428	87828289	-1	ENSMUSG00000009356	up_down	NO	NO	NO	NO	NO	NO	NO	NO	-2.68	-3.08	-0.55	1.59	4.688	4.40185e-34	+	2.13534	6.3245e-06	+	0.405776	0.832022	=	-2.14583	3.91681e-15	-
Met	protein_coding	met proto-oncogene	6	17463800	17573980	1	ENSMUSG00000009376	invariant	NO	NO	NO	NO	NO	NO	NO	NO	3.72	3.57	2.72	2.59	-0.982195	7.48362e-06	-	-0.997924	5.1387e-06	-	0.145517	0.501934	=	0.129788	0.563694	=
Slc16a12	protein_coding	solute carrier family 16 (monocarboxylic acid transporters), member 12	19	34668403	34747289	-1	ENSMUSG00000009378	up_down	NO	NO	NO	NO	NO	NO	NO	NO	-5.79	-3.8	0.17	1.43	5.25435	3.61759e-35	+	6.07168	2.08595e-18	+	-2.06098	0.225712	=	-1.25794	1.01213e-06	-
Syn2	protein_coding	synapsin II	6	115134902	115282626	1	ENSMUSG00000009394	invariant	NO	NO	NO	NO	NO	YES	NO	NO	-2.1	-1.57	3.79	3.44	5.0191	1.93986e-61	+	5.89925	7.93693e-71	+	-0.537072	0.406933	=	0.34288	0.1075	=
Elk1	protein_coding	ELK1, member of ETS oncogene family	X	20933395	20950608	-1	ENSMUSG00000009406	invariant	NO	NO	NO	NO	NO	NO	NO	NO	5.07	5.07	5.38	5.25	0.17946	0.38814	=	0.30743	0.139687	=	0.00205078	0.994285	=	0.130022	0.530556	=
Nav1	protein_coding	neuron navigator 1	1	135434580	135607295	-1	ENSMUSG00000009418	invariant	NO	NO	NO	NO	NO	NO	NO	NO	6.63	6.62	6.7	6.85	0.222222	0.279672	=	0.0702507	0.73312	=	0.00552515	0.979303	=	-0.146446	0.47583	=
Tnpo1	protein_coding	transportin 1	13	98839019	98926384	-1	ENSMUSG00000009470	invariant	NO	NO	NO	NO	NO	NO	NO	NO	9.05	9.23	8.77	8.8	-0.424601	0.0382201	=	-0.284581	0.164505	=	-0.173454	0.396635	=	-0.0334343	0.870253	=
Myod1	protein_coding	myogenic differentiation 1	7	46376474	46379092	1	ENSMUSG00000009471	invariant	NO	NO	NO	NO	NO	NO	NO	NO	-3.4	-8.5	-6.42	-2.69	6.83084	0.000187	=	-3.17571	0.0172979	=	5.83052	0.0172979	=	-3.92413	0.000447975	=
Otog	protein_coding	otogelin	7	46240987	46311434	1	ENSMUSG00000009487	invariant	NO	NO	NO	NO	NO	NO	NO	NO	-0.17	-1.14	-3.75	-2.35	-1.21512	0.0107729	=	-3.6125	2.36629e-13	=	0.980791	0.00782065	=	-1.41924	0.0276789	=
Rnmt	protein_coding	RNA (guanine-7-) methyltransferase	18	68300355	68324852	1	ENSMUSG00000009535	invariant	NO	NO	NO	NO	NO	NO	NO	NO	7.3	7.46	6.4	5.99	-1.47433	1.96053e-12	-	-0.901201	1.32792e-05	-	-0.164473	0.42308	=	0.40866	0.0473285	=
Kcnq1	protein_coding	potassium voltage-gated channel, subfamily Q, member 1	7	143106362	143427042	1	ENSMUSG00000009545	invariant	NO	NO	NO	NO	NO	NO	NO	NO	-1.69	-1.34	-3.59	-3.97	-2.65922	5.56613e-06	=	-1.91396	0.00188767	=	-0.353042	0.464237	=	0.392033	0.797512	=
Srp14	protein_coding	signal recognition particle 14	2	118475850	118479711	-1	ENSMUSG00000009549	invariant	NO	NO	NO	NO	NO	NO	NO	NO	6.04	5.93	6.4	6.48	0.556473	0.00703818	=	0.369102	0.0737067	=	0.109798	0.595849	=	-0.0775725	0.706257	=
6330409D20Rik	protein_coding	RIKEN cDNA 6330409D20 gene	2	32732620	32741016	-1	ENSMUSG00000009551	invariant	NO	NO	NO	NO	NO	NO	NO	NO	-4.9	-3.8	0.64	-0.57	3.25108	7.4142e-10	=	5.59893	2.44608e-22	=	-1.13264	0.461168	=	1.21084	3.11853e-05	=
Cdk9	protein_coding	cyclin-dependent kinase 9 (CDC2-related kinase)	2	32705784	32713076	-1	ENSMUSG00000009555	invariant	NO	NO	NO	NO	NO	NO	NO	NO	6.55	6.77	6.78	6.71	-0.0565246	0.78363	=	0.232221	0.259113	=	-0.214814	0.296873	=	0.0739313	0.719102	=
Tor2a	protein_coding	torsin family 2, member A	2	32757234	32762244	1	ENSMUSG00000009563	invariant	NO	NO	NO	NO	NO	NO	NO	NO	4.28	4.43	5.08	5.46	1.02513	1.04654e-06	+	0.798375	0.000150905	+	-0.153846	0.468641	=	-0.380605	0.0662943	=
Fpgs	protein_coding	folylpolyglutamyl synthetase	2	32682609	32704145	-1	ENSMUSG00000009566	invariant	NO	NO	NO	NO	NO	NO	NO	NO	6.33	6.34	4.56	4.83	-1.50845	8.33558e-13	-	-1.76724	9.12441e-17	-	-0.012183	0.953776	=	-0.270975	0.193787	=
Mkl2	protein_coding	MKL/myocardin-like 2	16	13256481	13417529	1	ENSMUSG00000009569	invariant	NO	NO	NO	NO	NO	NO	NO	NO	4.67	4.76	5.65	6.11	1.35147	1.31832e-10	+	0.985457	2.65827e-06	+	-0.0972047	0.64519	=	-0.463216	0.0248409	=
Cbx5	protein_coding	chromobox 5	15	103191544	103239816	-1	ENSMUSG00000009575	invariant	NO	NO	YES	NO	NO	NO	NO	NO	9.01	9.18	9.91	9.92	0.735432	0.000345927	=	0.901004	1.2336e-05	+	-0.176627	0.388077	=	-0.0110551	0.956919	=
Apobec3	protein_coding	apolipoprotein B mRNA editing enzyme, catalytic polypeptide 3	15	79891659	79915906	1	ENSMUSG00000009585	down_down	NO	YES	NO	NO	NO	NO	NO	NO	7.44	7.83	4	5.24	-2.59562	8.17727e-33	-	-3.44355	1.66327e-52	-	-0.391324	0.056686	=	-1.23927	4.28222e-09	-
St6galnac1	protein_coding	ST6 (alpha-N-acetyl-neuraminyl-2,3-beta-galactosyl-1,3)-N-acetylgalactosaminide alpha-2,6-sialyltransferase 1	11	116765025	116775507	-1	ENSMUSG00000009588	invariant	NO	NO	NO	NO	NO	NO	NO	NO	-3.96	-8.5	-5.6	-8.5	0	1	=	-1.70355	0.225712	=	5.25818	0.128741	=	4.0028	0.502488	=
Taf7l	protein_coding	TAF7-like RNA polymerase II, TATA box binding protein (TBP)-associated factor	X	134460118	134476490	-1	ENSMUSG00000009596	invariant	NO	NO	NO	NO	NO	NO	NO	NO	2	2.17	-1.21	-0.64	-2.81452	3.01273e-24	-	-3.21362	1.74634e-27	-	-0.177774	0.463243	=	-0.577254	0.11117	=
Sardh	protein_coding	sarcosine dehydrogenase	2	27188393	27248337	-1	ENSMUSG00000009614	up_down	NO	NO	NO	NO	NO	NO	YES	NO	-1.56	-2.03	2.54	4.67	6.71155	3.42011e-99	+	4.09875	1.02372e-37	+	0.47518	0.406933	=	-2.13693	4.26725e-22	-
Vav2	protein_coding	vav 2 oncogene	2	27262104	27427033	-1	ENSMUSG00000009621	invariant	NO	NO	NO	NO	NO	NO	NO	NO	5.04	5.26	6.55	6.25	0.991088	1.95437e-06	+	1.51067	8.18697e-13	+	-0.225306	0.280457	=	0.294277	0.152593	=
Tex15	protein_coding	testis expressed gene 15	8	33516738	33585582	1	ENSMUSG00000009628	up_down	NO	NO	NO	NO	NO	NO	NO	NO	4.09	3.62	4.85	6.07	2.45387	3.06859e-29	+	0.752559	0.00036931	+	0.477071	0.0260331	=	-1.22424	4.96461e-09	-
Ppp2cb	protein_coding	protein phosphatase 2 (formerly 2A), catalytic subunit, beta isoform	8	33599621	33619794	1	ENSMUSG00000009630	invariant	NO	NO	NO	NO	NO	NO	NO	NO	6.78	6.25	7.62	7.38	1.12595	6.00154e-08	+	0.83678	5.1135e-05	+	0.52697	0.0106646	=	0.237806	0.246048	=
G0s2	protein_coding	G0/G1 switch gene 2	1	193272161	193273217	-1	ENSMUSG00000009633	invariant	NO	NO	NO	NO	NO	NO	NO	NO	0.99	1.4	0.86	0.91	-0.490903	0.0501172	=	-0.126245	0.655808	=	-0.416862	0.111815	=	-0.0522667	0.858879	=
Dmap1	protein_coding	DNA methyltransferase 1-associated protein 1	4	117674681	117682273	-1	ENSMUSG00000009640	invariant	NO	NO	NO	NO	NO	NO	NO	NO	5.32	5.21	5.36	5.21	0.00346911	0.988283	=	0.0366119	0.861493	=	0.107962	0.605066	=	0.141106	0.496147	=
Pla2g12b	protein_coding	phospholipase A2, group XIIB	10	59403660	59421976	1	ENSMUSG00000009646	invariant	NO	NO	NO	NO	NO	NO	NO	NO	-0.56	-1.14	-4.7	-3.57	-2.44933	6.24409e-06	=	-4.187	7.2951e-13	=	0.583089	0.138916	=	-1.15998	0.401742	=
Mcu	protein_coding	mitochondrial calcium uniporter	10	59446984	59616692	-1	ENSMUSG00000009647	invariant	NO	NO	NO	NO	NO	NO	NO	NO	5.19	5.49	4.81	5.32	-0.164578	0.427437	=	-0.384599	0.0651813	=	-0.2964	0.154537	=	-0.516427	0.0129554	=
Oit3	protein_coding	oncoprotein induced transcript 3	10	59422958	59441778	-1	ENSMUSG00000009654	invariant	NO	NO	NO	NO	NO	NO	NO	NO	-5.79	-4.05	-3.75	-2.51	1.56	0.0347041	=	2.12081	0.298737	=	-1.80463	0.381173	=	-1.25981	0.0565323	=
Tex11	protein_coding	testis expressed gene 11	X	100838648	101059667	-1	ENSMUSG00000009670	down_down	NO	NO	NO	NO	NO	NO	NO	NO	4.98	4.85	0.85	2.12	-2.73213	4.60648e-33	-	-4.13885	2.07376e-62	-	0.13074	0.533131	=	-1.27611	1.23853e-07	-
Bcr	protein_coding	breakpoint cluster region	10	75060896	75184923	1	ENSMUSG00000009681	invariant	NO	YES	NO	NO	NO	NO	NO	NO	5.28	5.32	6.48	6.37	1.05092	4.59271e-07	+	1.19476	1.14363e-08	+	-0.0328918	0.876088	=	0.11094	0.589737	=
Fxyd5	protein_coding	FXYD domain-containing ion transport regulator 5	7	31032722	31042481	-1	ENSMUSG00000009687	down_up	NO	NO	NO	NO	NO	NO	NO	NO	2.06	0.55	-2.87	-2.08	-2.64152	2.06049e-13	-	-4.94639	4.34183e-44	-	1.50854	4.65937e-09	+	-0.797502	0.179719	=
Kcnd1	protein_coding	potassium voltage-gated channel, Shal-related family, member 1	X	7822289	7838280	1	ENSMUSG00000009731	invariant	NO	NO	NO	NO	NO	NO	NO	NO	3.43	3.44	2.68	2.36	-1.07977	1.05208e-06	-	-0.743743	0.000711946	=	-0.0154966	0.947684	=	0.320533	0.150566	=
Tfcp2	protein_coding	transcription factor CP2	15	100502799	100552008	-1	ENSMUSG00000009733	invariant	NO	NO	NO	NO	NO	NO	NO	NO	4.42	4.68	5.66	5.44	0.763929	0.000254273	+	1.24336	3.96253e-09	+	-0.259197	0.219141	=	0.220235	0.286734	=
Pou6f2	protein_coding	POU domain, class 6, transcription factor 2	13	18121101	18382041	-1	ENSMUSG00000009734	up_up	NO	NO	NO	NO	NO	NO	NO	NO	-1.62	-1.18	3.13	1.74	2.92239	4.45673e-22	+	4.7578	1.59707e-50	+	-0.442849	0.350075	=	1.39251	7.75536e-10	+
Pou6f1	protein_coding	POU domain, class 6, transcription factor 1	15	100575318	100599984	-1	ENSMUSG00000009739	invariant	NO	NO	NO	NO	NO	NO	NO	NO	4.11	4.13	6.22	5.59	1.46425	5.07041e-12	+	2.10094	2.32836e-22	+	-0.0121802	0.958433	=	0.624514	0.00252392	=
Ubp1	protein_coding	upstream binding protein 1	9	113930934	113977199	1	ENSMUSG00000009741	invariant	NO	NO	NO	NO	NO	NO	NO	NO	7.11	7.29	7.13	7.06	-0.222699	0.2779	=	0.0188319	0.927358	=	-0.172603	0.400816	=	0.0689277	0.737072	=
Nuak2	protein_coding	NUAK family, SNF1-like kinase, 2	1	132316126	132333488	1	ENSMUSG00000009772	invariant	NO	NO	NO	NO	NO	NO	NO	NO	4.05	4.27	6.85	6.59	2.32427	7.12855e-27	+	2.80263	7.71636e-37	+	-0.218455	0.305197	=	0.259904	0.205851	=
Ick	protein_coding	intestinal cell kinase	9	78109192	78172107	1	ENSMUSG00000009828	invariant	NO	NO	NO	NO	NO	NO	NO	YES	4.76	4.73	6.56	6.29	1.56517	1.30647e-13	+	1.7978	3.13825e-17	+	0.0358112	0.866787	=	0.268444	0.191851	=
Sdhb	protein_coding	succinate dehydrogenase complex, subunit B, iron sulfur (Ip)	4	140961203	140979193	1	ENSMUSG00000009863	invariant	NO	NO	NO	NO	NO	NO	NO	NO	6.64	6.75	7.17	7.09	0.338112	0.0999163	=	0.528757	0.0102535	=	-0.115747	0.574148	=	0.0748979	0.715194	=
Cox4i2	protein_coding	cytochrome c oxidase subunit IV isoform 2	2	152754173	152765037	1	ENSMUSG00000009876	invariant	NO	NO	NO	NO	NO	NO	NO	NO	0.88	0.79	-1.07	-0.64	-1.433	1.19416e-06	-	-1.95623	3.008e-10	-	0.0888036	0.780115	=	-0.434672	0.239719	=
Snap47	protein_coding	synaptosomal-associated protein, 47	11	59407134	59451186	-1	ENSMUSG00000009894	invariant	NO	NO	NO	NO	NO	NO	NO	NO	6.67	6.3	6.7	6.78	0.480703	0.0196288	=	0.0314353	0.879075	=	0.371549	0.0715315	=	-0.0777178	0.705346	=
Wnt3a	protein_coding	wingless-type MMTV integration site family, member 3A	11	59248033	59290752	-1	ENSMUSG00000009900	invariant	NO	YES	NO	NO	NO	NO	NO	NO	-1.92	-1.9	-0.52	1.26	3.16919	7.92181e-21	=	1.41263	0.000847044	=	-0.0251282	1	=	-1.78175	9.7973e-11	=
Kdsr	protein_coding	3-ketodihydrosphingosine reductase	1	106720459	106759727	-1	ENSMUSG00000009905	invariant	NO	NO	NO	NO	NO	NO	NO	NO	5.71	5.66	4.49	4.45	-1.20854	9.08305e-09	-	-1.21967	6.71281e-09	-	0.0516666	0.804192	=	0.0405261	0.84833	=
Vps4b	protein_coding	vacuolar protein sorting 4b (yeast)	1	106764071	106796728	-1	ENSMUSG00000009907	invariant	NO	NO	NO	NO	NO	NO	NO	NO	7.21	7.27	6.52	6.57	-0.698052	0.000710373	=	-0.692661	0.000785351	=	-0.0590437	0.774028	=	-0.0536527	0.794405	=
Rps25	protein_coding	ribosomal protein S25	9	44407714	44410405	1	ENSMUSG00000009927	invariant	NO	NO	NO	NO	NO	NO	NO	NO	7.83	7.8	6.99	6.84	-0.960712	3.39478e-06	-	-0.843616	4.36427e-05	-	0.0356817	0.862067	=	0.152778	0.456759	=
Nxf2	protein_coding	nuclear RNA export factor 2	X	134944526	134964754	-1	ENSMUSG00000009941	invariant	NO	NO	NO	NO	NO	NO	NO	NO	-0.7	0.64	-0.94	-1.06	-1.70278	4.91674e-08	=	-0.243784	0.557509	=	-1.34173	3.5501e-05	=	0.116858	0.811723	=
Taz	protein_coding	tafazzin	X	74281912	74290151	1	ENSMUSG00000009995	invariant	NO	YES	NO	NO	NO	NO	NO	NO	4.78	4.9	5.46	5.19	0.290451	0.162854	=	0.682386	0.00109496	=	-0.118148	0.574215	=	0.273788	0.186193	=
Kif19a	protein_coding	kinesin family member 19A	11	114765388	114790739	1	ENSMUSG00000010021	deg	NO	NO	NO	NO	NO	NO	NO	NO	0.42	0.79	2.08	1.26	0.470132	0.0664545	=	1.66126	2.40353e-10	+	-0.374655	0.194726	=	0.81649	0.000522494	+
Aldh3a2	protein_coding	aldehyde dehydrogenase family 3, subfamily A2	11	61223417	61267464	-1	ENSMUSG00000010025	invariant	NO	NO	NO	YES	NO	NO	NO	NO	6.3	5.91	5.1	5.26	-0.659055	0.00149124	=	-1.19742	1.04416e-08	-	0.384358	0.062916	=	-0.154007	0.457966	=
Zmynd10	protein_coding	zinc finger, MYND domain containing 10	9	107547298	107551319	1	ENSMUSG00000010044	invariant	NO	NO	NO	NO	NO	NO	NO	NO	-0.74	-0.97	2.21	2.43	3.409	2.15502e-32	+	2.95078	9.57338e-24	+	0.236078	0.580343	=	-0.221894	0.324664	=
Tmem115	protein_coding	transmembrane protein 115	9	107533945	107538673	1	ENSMUSG00000010045	invariant	NO	NO	NO	NO	NO	NO	NO	NO	3.95	4.29	4.87	5.22	0.931133	9.3667e-06	+	0.914089	1.62962e-05	+	-0.336662	0.114039	=	-0.353711	0.0885405	=
Hyal2	protein_coding	hyaluronoglucosaminidase 2	9	107567945	107572779	1	ENSMUSG00000010047	invariant	NO	YES	NO	NO	NO	NO	NO	NO	4.52	4.08	6.4	6.44	2.36302	1.38068e-27	+	1.87951	1.51963e-18	+	0.444884	0.0357004	=	-0.0386126	0.851506	=
Ifrd2	protein_coding	interferon-related developmental regulator 2	9	107587642	107593385	1	ENSMUSG00000010048	invariant	NO	NO	NO	NO	NO	NO	NO	NO	5.5	5.6	4.35	4.48	-1.11856	9.95562e-08	-	-1.14303	5.6084e-08	-	-0.101355	0.626202	=	-0.125832	0.548798	=
Hyal1	protein_coding	hyaluronoglucosaminidase 1	9	107576927	107581710	1	ENSMUSG00000010051	invariant	NO	NO	NO	NO	NO	NO	NO	NO	1.94	1.57	3.4	3.58	2.01069	3.13042e-18	+	1.45713	2.27293e-10	+	0.370949	0.127231	=	-0.182575	0.394034	=
Tusc2	protein_coding	tumor suppressor candidate 2	9	107563255	107566112	1	ENSMUSG00000010054	invariant	NO	YES	NO	NO	NO	NO	NO	NO	3.8	3.79	5.07	4.95	1.1535	5.409e-08	+	1.27562	2.25956e-09	+	0.00335104	0.992532	=	0.125474	0.546418	=
Nprl2	protein_coding	nitrogen permease regulator-like 2	9	107542226	107545706	1	ENSMUSG00000010057	invariant	NO	NO	NO	NO	NO	NO	NO	NO	3.85	4.15	4.83	4.5	0.355755	0.0909635	=	0.982758	3.78687e-06	+	-0.297601	0.163985	=	0.329401	0.114406	=
Slc38a3	protein_coding	solute carrier family 38, member 3	9	107650634	107669530	-1	ENSMUSG00000010064	invariant	NO	NO	NO	NO	NO	NO	YES	NO	1.22	0.54	3.07	3.54	2.99804	1.78934e-33	+	1.84598	1.71022e-14	+	0.680847	0.0120184	=	-0.471088	0.028389	=
Cacna2d2	protein_coding	calcium channel, voltage-dependent, alpha 2/delta subunit 2	9	107399612	107529343	1	ENSMUSG00000010066	deg	NO	NO	NO	NO	NO	NO	NO	NO	3.77	3.92	4.77	3.66	-0.263368	0.216529	=	0.99904	2.71519e-06	+	-0.151831	0.481359	=	1.11059	1.59146e-07	+
Rassf1	protein_coding	Ras association (RalGDS/AF-6) domain family member 1	9	107551555	107562267	1	ENSMUSG00000010067	invariant	NO	NO	NO	NO	NO	NO	NO	NO	2.2	2.27	2.99	3.49	1.22362	3.75998e-08	+	0.796262	0.000452243	+	-0.0690641	0.777763	=	-0.496428	0.021349	=
Epn3	protein_coding	epsin 3	11	94489599	94499974	-1	ENSMUSG00000010080	invariant	NO	NO	NO	NO	NO	NO	NO	NO	-2.54	-2.61	-2.54	-0.91	1.70138	0.000218654	=	0.00798145	1	=	0.0622694	1	=	-1.63194	0.000117005	=
Rnf112	protein_coding	ring finger protein 112	11	61448442	61454131	-1	ENSMUSG00000010086	up_up	NO	NO	NO	NO	NO	NO	NO	NO	-0.24	-0.57	2.28	1.41	1.98989	4.03756e-12	+	2.52631	9.3778e-20	+	0.33346	0.367018	=	0.870143	0.000178922	+
Slc3a2	protein_coding	solute carrier family 3 (activators of dibasic and neutral amino acid transport), member 2	19	8706882	8723369	-1	ENSMUSG00000010095	invariant	NO	NO	NO	NO	NO	NO	NO	NO	7.92	7.83	7.15	7.08	-0.749126	0.000277254	=	-0.764152	0.000209154	-	0.0895257	0.662422	=	0.0745003	0.716655	=
Nxf1	protein_coding	nuclear RNA export factor 1	19	8757073	8772475	1	ENSMUSG00000010097	invariant	NO	NO	NO	NO	NO	NO	NO	NO	7.7	7.54	8.14	8.05	0.5109	0.0128439	=	0.447583	0.0292058	=	0.160148	0.435015	=	0.0968313	0.636293	=
Stx5a	protein_coding	syntaxin 5A	19	8741413	8756069	1	ENSMUSG00000010110	invariant	NO	NO	NO	NO	NO	NO	NO	NO	5.43	5.59	6.18	6.32	0.726846	0.000450987	=	0.750166	0.000305643	+	-0.162131	0.435457	=	-0.138811	0.50012	=
Slc47a1	protein_coding	solute carrier family 47, member 1	11	61343401	61378345	-1	ENSMUSG00000010122	down_up	NO	NO	NO	NO	NO	NO	NO	NO	5.26	4.44	-3.31	-4.53	-9.01742	1.60767e-113	-	-8.58474	8.55194e-132	-	0.813898	0.000107956	+	1.24895	0.194536	=
Pifo	protein_coding	primary cilia formation	3	105996957	106014646	-1	ENSMUSG00000010136	invariant	NO	NO	NO	NO	NO	NO	NO	NO	-2.68	-2.1	-0.67	0.23	2.33343	4.93646e-10	=	2.01695	3.20772e-05	=	-0.584041	0.4885	=	-0.901188	0.00289603	=
Tnfrsf13b	protein_coding	tumor necrosis factor receptor superfamily, member 13b	11	61126755	61149372	1	ENSMUSG00000010142	invariant	NO	YES	NO	NO	NO	NO	NO	NO	1.04	1.19	-2.61	-3.13	-4.32953	6.47439e-29	-	-3.66499	2.0489e-23	-	-0.145038	0.608814	=	0.519607	0.4885	=
Spire2	protein_coding	spire homolog 2 (Drosophila)	8	123332713	123369515	1	ENSMUSG00000010154	down_up	NO	NO	NO	NO	NO	NO	NO	NO	4.6	3.87	4.16	3.1	-0.768817	0.000358424	-	-0.439429	0.03701	=	0.727206	0.000619137	=	1.05662	8.12113e-07	+
Prox1	protein_coding	prospero homeobox 1	1	190118035	190170714	-1	ENSMUSG00000010175	up_down	NO	NO	NO	NO	NO	NO	NO	NO	1.22	1.4	5.24	6	4.59441	2.08346e-76	+	4.02269	4.07098e-59	+	-0.180343	0.503157	=	-0.752045	0.000287706	-
Raver1	protein_coding	ribonucleoprotein, PTB-binding 1	9	21074168	21091988	-1	ENSMUSG00000010205	invariant	NO	NO	NO	NO	NO	NO	NO	NO	7.11	7.13	7.75	7.69	0.565134	0.0059863	=	0.645206	0.0017267	=	-0.0208719	0.919559	=	0.0592007	0.772725	=
2610507B11Rik	protein_coding	RIKEN cDNA 2610507B11 gene	11	78261752	78290623	1	ENSMUSG00000010277	invariant	NO	NO	NO	NO	NO	NO	NO	NO	9.4	9.1	8.04	8.48	-0.620593	0.00250627	=	-1.36469	5.59703e-11	-	0.303732	0.137889	=	-0.440363	0.0317136	=
AI597479	protein_coding	expressed sequence AI597479	1	43098710	43115947	1	ENSMUSG00000010290	invariant	NO	NO	NO	NO	NO	NO	NO	NO	6.04	6.03	6.01	5.64	-0.392419	0.0575554	=	-0.0295528	0.886972	=	0.00370434	0.986781	=	0.366572	0.0757375	=
Tmem86a	protein_coding	transmembrane protein 86A	7	47050640	47054776	1	ENSMUSG00000010307	invariant	NO	NO	NO	NO	NO	NO	NO	NO	2.15	2.01	2.7	3.09	1.08009	1.76075e-06	+	0.55125	0.0156547	=	0.143584	0.54801	=	-0.385247	0.0780944	=
Optc	protein_coding	opticin	1	133897199	133907999	-1	ENSMUSG00000010311	invariant	NO	NO	NO	NO	NO	NO	NO	NO	-3.96	-5.28	1.32	1.27	6.62411	1.81417e-36	+	5.31685	2.24558e-29	+	1.3496	0.461168	=	0.0542587	0.834339	=
Tex14	protein_coding	testis expressed gene 14	11	87405065	87555823	1	ENSMUSG00000010342	invariant	NO	NO	NO	NO	NO	NO	NO	NO	7.12	7.02	-0.25	0.12	-6.89854	2.87051e-134	-	-7.37415	1.60844e-145	-	0.103105	0.616022	=	-0.372668	0.214355	=
Ifi35	protein_coding	interferon-induced protein 35	11	101448407	101458698	1	ENSMUSG00000010358	deg	NO	NO	NO	NO	NO	NO	NO	NO	2.25	1.59	-0.69	1.43	-0.155929	0.522662	=	-2.94518	3.62429e-26	-	0.658743	0.00591495	=	-2.13087	2.63243e-14	-
Rdm1	protein_coding	RAD52 motif 1	11	101627195	101636100	1	ENSMUSG00000010362	invariant	NO	NO	NO	NO	NO	NO	NO	NO	5.94	6.22	3.41	2.86	-3.35396	1.49339e-48	-	-2.53715	1.37332e-30	-	-0.274644	0.183918	=	0.542161	0.0121904	=
Nedd8	protein_coding	neural precursor cell expressed, developmentally down-regulated gene 8	14	55662265	55671906	-1	ENSMUSG00000010376	invariant	NO	NO	NO	NO	NO	NO	NO	NO	6.45	6.22	6.87	6.76	0.543487	0.00838731	=	0.417771	0.0425327	=	0.233659	0.25731	=	0.107944	0.599224	=
Gosr1	protein_coding	golgi SNAP receptor complex member 1	11	76726602	76763579	-1	ENSMUSG00000010392	invariant	NO	NO	NO	NO	NO	NO	NO	NO	5.69	5.43	5.85	6.17	0.740544	0.000356855	=	0.154611	0.455219	=	0.266475	0.199252	=	-0.319456	0.121178	=
Mrpl52	protein_coding	mitochondrial ribosomal protein L52	14	54426909	54429756	1	ENSMUSG00000010406	invariant	NO	NO	NO	NO	NO	NO	NO	NO	4.92	4.79	3.53	3.36	-1.42487	2.87457e-11	-	-1.38931	7.83502e-11	-	0.129449	0.537699	=	0.165007	0.442336	=
Spaca7	protein_coding	sperm acrosome associated 7	8	12573049	12600738	1	ENSMUSG00000010435	invariant	NO	NO	NO	NO	NO	NO	NO	NO	-5.79	-8.5	-8.5	-8.5	0	1	=	-3.56933	1	=	3.36706	1	=	5.12548e-15	1	=
Kansl3	protein_coding	KAT8 regulatory NSL complex subunit 3	1	36335730	36369181	-1	ENSMUSG00000010453	invariant	NO	NO	NO	NO	NO	NO	NO	NO	6.73	6.43	7.05	6.77	0.340973	0.0974824	=	0.316204	0.124147	=	0.295652	0.151234	=	0.270885	0.187081	=
Eya4	protein_coding	eyes absent 4 homolog (Drosophila)	10	23104168	23349895	-1	ENSMUSG00000010461	invariant	YES	NO	NO	NO	NO	NO	YES	NO	-2.01	-2.25	3	2.86	5.12344	1.79702e-54	+	5.02211	3.03954e-51	+	0.239143	0.874444	=	0.138466	0.528531	=
Ebf3	protein_coding	early B cell factor 3	7	137193673	137314445	-1	ENSMUSG00000010476	up_up	NO	NO	NO	NO	NO	NO	NO	NO	-1.07	-0.91	7.07	4.66	5.57024	2.22779e-84	+	8.13867	5.90994e-151	+	-0.158034	0.769994	=	2.41049	8.56187e-29	+
Uckl1os	antisense	uridine-cytidine kinase 1-like 1, opposite strand	2	181578480	181585170	1	ENSMUSG00000010492	up_up	NO	NO	NO	NO	NO	NO	NO	NO	0.37	-0.39	0.96	0.74	1.12839	0.000113991	+	0.594885	0.0330022	=	0.757464	0.019887	+	0.224229	0.382491	=
Myt1	protein_coding	myelin transcription factor 1	2	181763332	181827797	1	ENSMUSG00000010505	up_up	NO	NO	NO	NO	NO	NO	NO	NO	-4.9	-2.95	6.14	5.13	8.09393	1.46228e-120	+	11.1036	1.78262e-149	+	-1.9918	0.102725	=	1.01067	1.21985e-06	+
Faf1	protein_coding	Fas-associated factor 1	4	109676588	109963960	1	ENSMUSG00000010517	invariant	NO	NO	NO	NO	NO	NO	NO	NO	7.67	7.63	6.45	6.43	-1.1945	9.19385e-09	-	-1.21416	5.32899e-09	-	0.037836	0.853904	=	0.0181738	0.930112	=
Gm266	protein_coding	predicted gene 266	12	111484611	111485823	-1	ENSMUSG00000010529	invariant	NO	NO	NO	NO	NO	NO	YES	NO	-4.9	-6.13	0.13	0.08	6.35919	2.90276e-20	=	5.08728	2.88075e-16	=	1.29381	1	=	0.0439941	0.927225	=
Tsacc	protein_coding	TSSK6 activating co-chaperone	3	88282757	88296999	-1	ENSMUSG00000010538	invariant	NO	NO	NO	NO	NO	NO	NO	NO	2.84	2.52	0.81	0.45	-2.0704	1.21758e-16	-	-2.02905	6.6698e-17	-	0.320721	0.157675	=	0.362086	0.172482	=
Mettl16	protein_coding	methyltransferase like 16	11	74770830	74828525	1	ENSMUSG00000010554	invariant	NO	NO	NO	NO	NO	NO	NO	NO	7.17	6.91	6.07	6.18	-0.732714	0.000389087	=	-1.09712	1.29584e-07	-	0.257458	0.210387	=	-0.106945	0.603772	=
Dazl	protein_coding	deleted in azoospermia-like	17	50279394	50293599	-1	ENSMUSG00000010592	invariant	NO	NO	NO	NO	NO	NO	NO	NO	6.28	6.75	-1.27	-1.25	-8.00976	6.21944e-151	-	-7.56059	1.60416e-138	-	-0.469143	0.0229821	=	-0.0201868	1	=
Apol7a	protein_coding	apolipoprotein L 7a	15	77388221	77399110	-1	ENSMUSG00000010601	invariant	NO	NO	NO	NO	NO	NO	NO	NO	-2.54	-2.42	-6.42	-5.44	-3.10106	0.00118753	=	-4.04025	0.000352487	=	-0.128555	1	=	-1.08802	1	=
Pigyl	protein_coding	phosphatidylinositol glycan anchor biosynthesis, class Y-like	9	22156846	22158358	1	ENSMUSG00000010607	invariant	NO	NO	NO	NO	NO	NO	NO	NO	3.62	3.18	3.92	3.87	0.688343	0.00136265	=	0.306029	0.153526	=	0.434352	0.0463643	=	0.0520531	0.808318	=
Rbm25	protein_coding	RNA binding motif protein 25	12	83631236	83683123	1	ENSMUSG00000010608	invariant	NO	NO	NO	NO	NO	NO	NO	NO	9	8.96	8.38	8.28	-0.6731	0.00105415	=	-0.626148	0.00229713	=	0.0485689	0.812462	=	0.0955212	0.640753	=
Psen2	protein_coding	presenilin 2	1	180227004	180263438	-1	ENSMUSG00000010609	invariant	NO	YES	NO	NO	NO	NO	NO	NO	3.36	3.11	2.79	2.87	-0.240307	0.27161	=	-0.570608	0.00917937	=	0.252117	0.251869	=	-0.078182	0.722611	=
Acaa1b	protein_coding	acetyl-Coenzyme A acyltransferase 1B	9	119148023	119157093	-1	ENSMUSG00000010651	invariant	NO	NO	NO	NO	NO	NO	NO	NO	0.24	0.56	-2.15	-1.12	-1.68859	1.28909e-07	=	-2.39601	3.37333e-10	=	-0.321998	0.293646	=	-1.03034	0.0133673	=
Plcd1	protein_coding	phospholipase C, delta 1	9	119071527	119093496	-1	ENSMUSG00000010660	invariant	NO	NO	NO	NO	NO	NO	NO	NO	4.65	4.63	3.57	4.12	-0.518231	0.0137252	=	-1.07585	4.37187e-07	-	0.0146371	0.947204	=	-0.542996	0.0103462	=
Fads1	protein_coding	fatty acid desaturase 1	19	10182888	10196870	1	ENSMUSG00000010663	invariant	NO	NO	NO	NO	NO	NO	NO	NO	7.06	6.82	8.69	8.84	2.02133	1.89193e-21	+	1.63151	7.9608e-15	+	0.239704	0.243745	=	-0.150109	0.46314	=
Lmbr1	protein_coding	limb region 1	5	29229802	29378390	-1	ENSMUSG00000010721	invariant	NO	NO	NO	NO	NO	NO	NO	NO	4.1	4.49	4.44	4.52	0.0278535	0.896671	=	0.333419	0.115005	=	-0.386908	0.0680801	=	-0.0813482	0.698753	=
Tnfrsf22	protein_coding	tumor necrosis factor receptor superfamily, member 22	7	143634806	143649661	-1	ENSMUSG00000010751	down_up	NO	NO	NO	NO	NO	NO	NO	NO	8.78	7.7	4.53	4.74	-2.96114	6.08638e-41	-	-4.24556	9.62494e-74	-	1.07935	1.85531e-07	+	-0.205068	0.326028	=
Cars	protein_coding	cysteinyl-tRNA synthetase	7	143557230	143600090	-1	ENSMUSG00000010755	invariant	NO	NO	NO	NO	NO	NO	NO	NO	7.38	7.47	6.42	6.4	-1.07125	2.41707e-07	-	-0.952308	4.23965e-06	-	-0.0933047	0.649567	=	0.0256355	0.901316	=
Phlda2	protein_coding	pleckstrin homology-like domain, family A, member 2	7	143501545	143502541	-1	ENSMUSG00000010760	invariant	NO	NO	NO	NO	NO	NO	NO	NO	5.41	4.88	-1.79	-1.52	-6.40437	6.36325e-101	-	-7.2101	6.50424e-121	-	0.533483	0.0106137	=	-0.272685	0.594164	=
Asz1	protein_coding	ankyrin repeat, SAM and basic leucine zipper domain containing 1	6	18050964	18109061	-1	ENSMUSG00000010796	down_down	NO	NO	NO	NO	NO	NO	NO	NO	0.4	2.08	-6.42	-3.57	-5.67576	1.31656e-48	-	-6.99661	6.51625e-24	-	-1.67738	2.98183e-10	-	-3.02697	0.0433314	-
Wnt2	protein_coding	wingless-type MMTV integration site family, member 2	6	17988940	18030585	-1	ENSMUSG00000010797	invariant	NO	NO	NO	NO	NO	NO	NO	NO	-8.5	-6.13	-4.4	-2.69	3.57653	0.00141036	=	5.02873	0.128741	=	-3.00159	1	=	-1.74453	0.0347041	=
Gabra1	protein_coding	gamma-aminobutyric acid (GABA) A receptor, subunit alpha 1	11	42130939	42182930	-1	ENSMUSG00000010803	deg	NO	NO	NO	NO	NO	YES	NO	NO	1.3	0.43	2.45	0.28	-0.158759	0.598339	=	1.15456	1.86508e-06	+	0.861586	0.00149306	+	2.17521	3.7632e-18	+
Grid2ip	protein_coding	glutamate receptor, ionotropic, delta 2 (Grid2) interacting protein 1	5	143357338	143392152	1	ENSMUSG00000010825	invariant	NO	NO	NO	NO	NO	NO	NO	NO	-0.74	-0.24	-0.1	0.18	0.420627	0.179441	=	0.633381	0.0670969	=	-0.492461	0.164738	=	-0.279905	0.343765	=
Kdelr3	protein_coding	KDEL (Lys-Asp-Glu-Leu) endoplasmic reticulum protein retention receptor 3	15	79516408	79527739	1	ENSMUSG00000010830	invariant	NO	NO	NO	NO	NO	NO	NO	NO	4.49	4.77	4.02	5.4	0.626385	0.00265592	=	-0.467375	0.0269186	=	-0.281936	0.180548	=	-1.37571	7.63752e-11	-
1700006E09Rik	protein_coding	RIKEN cDNA 1700006E09 gene	11	101984279	101992264	1	ENSMUSG00000010841	invariant	NO	NO	NO	NO	NO	NO	NO	NO	-4.9	-4.35	-5.08	-6.28	-2.04493	0.381173	=	-0.186309	1	=	-0.564339	1	=	1.30176	0.628704	=
Apip	protein_coding	APAF1 interacting protein	2	103073675	103092644	1	ENSMUSG00000010911	invariant	NO	NO	NO	NO	NO	NO	NO	NO	4.22	4.18	4.13	4.36	0.187948	0.372945	=	-0.0874311	0.681735	=	0.0413843	0.848743	=	-0.233997	0.265335	=
Pdhx	protein_coding	pyruvate dehydrogenase complex, component X	2	103021075	103073513	-1	ENSMUSG00000010914	invariant	NO	NO	NO	NO	NO	NO	NO	NO	5.53	5.39	5.72	5.55	0.163886	0.429134	=	0.191092	0.356545	=	0.144276	0.487931	=	0.171483	0.40659	=
Vac14	protein_coding	Vac14 homolog (S. cerevisiae)	8	110618638	110720396	1	ENSMUSG00000010936	invariant	NO	NO	NO	NO	NO	NO	NO	NO	6.33	5.94	6.23	6.25	0.309476	0.133494	=	-0.104745	0.611626	=	0.395506	0.0556234	=	-0.0187131	0.928166	=
Mcoln2	protein_coding	mucolipin 2	3	146149833	146195513	1	ENSMUSG00000011008	invariant	NO	NO	NO	NO	NO	NO	NO	NO	-8.5	-8.5	-4.4	-5.44	4.00406	0.502488	=	5.02873	0.128741	=	-5.12548e-15	1	=	1.09158	0.461168	=
Slc5a1	protein_coding	solute carrier family 5 (sodium/glucose cotransporter), member 1	5	33104219	33162870	1	ENSMUSG00000011034	invariant	NO	NO	NO	NO	NO	NO	NO	NO	1.51	0.77	-4.15	-3	-3.79312	6.79593e-22	-	-5.69008	4.36931e-40	-	0.732188	0.00503448	=	-1.1686	0.186747	=
1700049J03Rik	antisense	RIKEN cDNA 1700049J03 gene	17	26554254	26561499	-1	ENSMUSG00000011052	invariant	NO	NO	NO	NO	NO	NO	NO	NO	-8.5	-6.13	-6.42	-8.5	-3.25432	1	=	2.87357	1	=	-3.00159	1	=	3.0901	1	=
Akt1s1	protein_coding	AKT1 substrate 1 (proline-rich)	7	44848991	44855421	1	ENSMUSG00000011096	invariant	NO	NO	NO	NO	NO	NO	NO	NO	5.04	5.26	5.32	5.24	-0.0227081	0.914279	=	0.282442	0.17503	=	-0.220293	0.291327	=	0.0848558	0.682831	=
Tbrg1	protein_coding	transforming growth factor beta regulated gene 1	9	37649182	37657312	-1	ENSMUSG00000011114	invariant	NO	NO	NO	NO	NO	NO	NO	NO	7.87	8.09	6.49	6.81	-1.27701	8.4539e-10	-	-1.38083	3.74098e-11	-	-0.21847	0.28656	=	-0.322291	0.116878	=
Panx3	protein_coding	pannexin 3	9	37659902	37669222	-1	ENSMUSG00000011118	invariant	NO	NO	NO	NO	NO	NO	NO	NO	-5.79	-6.13	-6.42	-6.28	-0.163031	1	=	-0.695762	1	=	0.36547	1	=	-0.165588	1	=
Adssl1	protein_coding	adenylosuccinate synthetase like 1	12	112620045	112641354	1	ENSMUSG00000011148	invariant	NO	NO	NO	NO	NO	NO	NO	YES	1.84	1.51	0.43	-0.31	-1.82037	3.30772e-11	-	-1.41147	4.0311e-08	-	0.338489	0.174423	=	0.747506	0.0103456	=
1700026D08Rik	protein_coding	RIKEN cDNA 1700026D08 gene	7	83774101	83794880	-1	ENSMUSG00000011154	invariant	NO	NO	NO	NO	NO	NO	NO	NO	-2.68	-8.5	-1.07	-0.68	8.8451	4.49613e-15	=	1.61663	0.00191784	=	6.55731	0.00126829	=	-0.388217	0.298158	=
Brf1	protein_coding	BRF1 homolog, subunit of RNA polymerase III transcription initiation factor IIIB (S. cerevisiae)	12	112959862	113000621	-1	ENSMUSG00000011158	invariant	NO	NO	NO	NO	NO	NO	NO	NO	4.21	4.37	5.87	5.81	1.43706	1.07127e-11	+	1.65438	9.02755e-15	+	-0.157318	0.459373	=	0.0600022	0.771737	=
Vipr2	protein_coding	vasoactive intestinal peptide receptor 2	12	116077726	116146261	1	ENSMUSG00000011171	invariant	NO	NO	NO	NO	NO	NO	NO	NO	-3.4	-3.58	1.95	1.28	4.88701	9.86746e-32	+	5.37139	2.08368e-38	+	0.184889	1	=	0.670839	0.00488905	=
Odc1	protein_coding	ornithine decarboxylase, structural 1	12	17544873	17551502	1	ENSMUSG00000011179	invariant	NO	NO	NO	NO	NO	NO	NO	NO	8.35	8.48	7.02	7.18	-1.30534	3.56023e-10	-	-1.33586	1.43462e-10	-	-0.128421	0.530646	=	-0.158941	0.438532	=
Thg1l	protein_coding	tRNA-histidine guanylyltransferase 1-like (S. cerevisiae)	11	45946843	45955494	-1	ENSMUSG00000011254	invariant	NO	NO	NO	NO	NO	NO	NO	NO	5.33	4.93	4.52	4.54	-0.38204	0.0675081	=	-0.807076	0.000116296	-	0.403109	0.0534078	=	-0.0219248	0.918469	=
Adam19	protein_coding	a disintegrin and metallopeptidase domain 19 (meltrin beta)	11	46055992	46147343	1	ENSMUSG00000011256	down_up	NO	NO	NO	NO	NO	NO	NO	NO	6.96	6.05	4.56	5.14	-0.909921	1.23686e-05	-	-2.39647	1.75881e-28	-	0.90354	1.31766e-05	+	-0.58301	0.00514907	=
Pabpc4	protein_coding	poly(A) binding protein, cytoplasmic 4	4	123262351	123298925	1	ENSMUSG00000011257	invariant	NO	YES	NO	NO	NO	NO	NO	NO	7.7	7.52	5.98	5.88	-1.64236	6.05726e-15	-	-1.72069	3.36393e-16	-	0.185135	0.366832	=	0.106805	0.604728	=
Exoc3l2	protein_coding	exocyst complex component 3-like 2	7	19489056	19496760	1	ENSMUSG00000011263	invariant	NO	NO	NO	NO	NO	NO	NO	NO	-0.85	-1.47	-4.15	-1	0.475605	0.252714	=	-3.33159	7.06058e-09	=	0.624212	0.172442	=	-3.1878	4.53328e-09	=
Zfp296	protein_coding	zinc finger protein 296	7	19577287	19580656	1	ENSMUSG00000011267	down_up	NO	NO	NO	NO	NO	NO	NO	NO	5.03	4.93	-0.38	-2.6	-7.53619	1.12621e-114	-	-5.40823	8.31225e-88	-	0.102764	0.624275	=	2.23173	7.95389e-08	+
Plin5	protein_coding	perilipin 5	17	56111601	56117596	-1	ENSMUSG00000011305	invariant	NO	NO	NO	NO	NO	NO	NO	NO	1.06	0.67	-2.33	-2.69	-3.37351	9.95317e-19	=	-3.39913	7.96141e-22	=	0.389399	0.158368	=	0.363782	0.546629	=
Sugp1	protein_coding	SURP and G patch domain containing 1	8	70042813	70071953	1	ENSMUSG00000011306	invariant	NO	NO	NO	NO	NO	NO	NO	NO	6.03	5.57	6.11	5.78	0.212964	0.303181	=	0.0832991	0.687088	=	0.460048	0.0264307	=	0.330387	0.109132	=
Dmrtc2	protein_coding	doublesex and mab-3 related transcription factor like family C2	7	24870057	24877651	1	ENSMUSG00000011349	invariant	NO	NO	NO	NO	NO	NO	NO	NO	2.36	2.38	-3.59	-4.22	-6.64415	8.73832e-59	-	-5.96952	2.71707e-56	-	-0.0256529	0.922515	=	0.649561	0.593113	=
Gm5893	processed_transcript	predicted gene 5893	7	24818795	24840275	1	ENSMUSG00000011350	invariant	NO	NO	NO	NO	NO	NO	NO	NO	-3.65	-2.61	-8.5	-8.5	-6.91397	9.96168e-05	=	-5.7906	0.0336166	=	-1.0586	0.258407	=	5.12548e-15	1	=
Dhdh	protein_coding	dihydrodiol dehydrogenase (dimeric)	7	45472956	45488805	-1	ENSMUSG00000011382	invariant	NO	NO	NO	NO	NO	NO	NO	NO	5.07	5.08	0.54	0.95	-4.13564	1.25365e-62	-	-4.52907	5.83678e-71	-	-0.0135674	0.950292	=	-0.407093	0.125505	=
Zfp790	protein_coding	zinc finger protein 790	7	29816072	29832042	1	ENSMUSG00000011427	invariant	NO	NO	NO	NO	NO	NO	NO	NO	3.22	3.19	4.26	4.26	1.06415	7.63687e-07	+	1.04163	1.48397e-06	+	0.0275592	0.909167	=	0.00504859	0.983519	=
Cpb1	protein_coding	carboxypeptidase B1 (tissue)	3	20248264	20275733	-1	ENSMUSG00000011463	invariant	NO	NO	NO	NO	NO	NO	NO	NO	-4.9	-3.8	-6.42	-4.53	-0.749053	0.759851	=	-1.63368	1	=	-1.13264	0.461168	=	-2.04761	0.381173	=
Slc25a41	protein_coding	solute carrier family 25, member 41	17	57032773	57041654	-1	ENSMUSG00000011486	invariant	NO	NO	NO	NO	NO	NO	NO	NO	-1.07	-2.25	-1.24	-2.6	-0.35072	0.635239	=	-0.179488	0.769994	=	1.18868	0.014908	=	1.36191	0.00299889	=
Fsd1	protein_coding	fibronectin type 3 and SPRY domain-containing protein	17	55986511	55996881	1	ENSMUSG00000011589	invariant	NO	NO	NO	NO	NO	NO	NO	NO	4.34	3.99	5.45	5.12	1.1286	9.40779e-08	+	1.1106	1.43063e-07	+	0.346508	0.103058	=	0.328519	0.112884	=
Pinlyp	protein_coding	phospholipase A2 inhibitor and LY6/PLAUR domain containing	7	24541699	24546071	-1	ENSMUSG00000011632	invariant	NO	NO	NO	NO	NO	NO	NO	NO	-2.54	-6.13	-4.7	-3.57	2.68068	0.0433314	=	-2.196	0.016576	=	3.69183	0.00444385	=	-1.15998	0.401742	=
Fuz	protein_coding	fuzzy homolog (Drosophila)	7	44896079	44902631	1	ENSMUSG00000011658	invariant	NO	NO	NO	NO	NO	NO	NO	NO	3.7	4.29	5	5.22	0.927087	1.02135e-05	+	1.2988	1.2497e-09	+	-0.59252	0.00560523	=	-0.220812	0.28734	=
Sptbn4	protein_coding	spectrin beta, non-erythrocytic 4	7	27356383	27447686	-1	ENSMUSG00000011751	invariant	NO	NO	NO	NO	NO	NO	NO	NO	5.49	5.67	2.37	1.77	-3.90232	7.42979e-60	-	-3.1169	3.81172e-42	-	-0.186747	0.368534	=	0.598677	0.00892062	=
Pgam1	protein_coding	phosphoglycerate mutase 1	19	41911871	41918664	1	ENSMUSG00000011752	invariant	NO	NO	NO	NO	NO	NO	NO	NO	8.68	8.65	8.25	8.1	-0.552563	0.00709804	=	-0.427306	0.0371333	=	0.0268331	0.895846	=	0.15209	0.457557	=
Evi5	protein_coding	ecotropic viral integration site 5	5	107744795	107875107	-1	ENSMUSG00000011831	invariant	NO	NO	NO	NO	NO	NO	NO	NO	6.74	7.06	6.13	6.58	-0.476212	0.0206469	=	-0.603855	0.00344116	=	-0.320171	0.119688	=	-0.447816	0.0296603	=
Evi5l	protein_coding	ecotropic viral integration site 5 like	8	4166567	4211257	1	ENSMUSG00000011832	up_up	NO	NO	NO	NO	NO	NO	NO	NO	2.39	2.64	6.47	5.72	3.07588	1.79733e-41	+	4.0837	3.0301e-65	+	-0.250746	0.275444	=	0.757082	0.000253009	+
Snapc2	protein_coding	small nuclear RNA activating complex, polypeptide 2	8	4253102	4256219	1	ENSMUSG00000011837	invariant	NO	NO	NO	NO	NO	NO	NO	NO	4.82	4.35	5.86	5.57	1.22434	6.22739e-09	+	1.0401	7.00616e-07	+	0.472284	0.0248979	=	0.288051	0.163013	=
Git1	protein_coding	G protein-coupled receptor kinase-interactor 1	11	77493562	77507786	1	ENSMUSG00000011877	invariant	NO	NO	NO	NO	NO	NO	NO	NO	6.89	6.47	7.22	7.12	0.648682	0.00165321	=	0.337224	0.100872	=	0.417927	0.0425132	=	0.10647	0.603802	=
Gltp	protein_coding	glycolipid transfer protein	5	114669398	114690984	-1	ENSMUSG00000011884	invariant	NO	NO	NO	NO	NO	NO	NO	YES	5.5	5.38	4.86	5.21	-0.171437	0.408939	=	-0.645981	0.0019408	=	0.12352	0.552912	=	-0.351025	0.0910158	=
Bnip2	protein_coding	BCL2/adenovirus E1B interacting protein 2	9	69989466	70008317	1	ENSMUSG00000011958	invariant	NO	NO	NO	NO	NO	NO	NO	NO	5.78	5.92	6.48	6.88	0.962826	3.46649e-06	+	0.701909	0.000703791	=	-0.141943	0.49331	=	-0.40286	0.0500777	=
Ccnt1	protein_coding	cyclin T1	15	98538689	98570923	-1	ENSMUSG00000011960	invariant	NO	NO	NO	NO	NO	NO	NO	NO	6.93	7.1	6.56	6.41	-0.686296	0.000877225	=	-0.366043	0.0752378	=	-0.172447	0.40159	=	0.147806	0.472266	=
Scarf2	protein_coding	scavenger receptor class F, member 2	16	17797282	17808287	1	ENSMUSG00000012017	up_down	NO	NO	NO	NO	NO	NO	NO	NO	0.24	0.64	1.4	3.74	3.10064	5.17372e-36	+	1.15639	2.29364e-05	+	-0.39873	0.171953	=	-2.34311	3.27965e-24	-
4930579F01Rik	protein_coding	RIKEN cDNA 4930579F01 gene	3	138164078	138193825	-1	ENSMUSG00000012042	invariant	NO	NO	NO	NO	NO	NO	NO	NO	-1.49	-1.78	-8.5	-8.5	-7.7452	1.26331e-07	=	-7.97169	7.04324e-08	=	0.289025	0.698047	=	5.12548e-15	1	=
Brms1l	protein_coding	breast cancer metastasis-suppressor 1-like	12	55836366	55869735	1	ENSMUSG00000012076	invariant	NO	NO	NO	NO	NO	NO	NO	NO	5.61	5.44	5.75	6.04	0.593448	0.00417229	=	0.141659	0.494284	=	0.16653	0.422851	=	-0.285259	0.166603	=
Med15	protein_coding	mediator complex subunit 15	16	17651221	17722930	-1	ENSMUSG00000012114	invariant	NO	NO	NO	NO	NO	NO	NO	NO	5.83	5.78	5.8	6.01	0.228549	0.268356	=	-0.0299831	0.885639	=	0.0454304	0.827319	=	-0.213102	0.301401	=
Dhdds	protein_coding	dehydrodolichyl diphosphate synthase	4	133969028	134000918	-1	ENSMUSG00000012117	invariant	NO	NO	NO	NO	NO	NO	NO	NO	4.69	4.76	5.89	5.7	0.935642	7.5751e-06	+	1.20289	1.09211e-08	+	-0.0749763	0.723001	=	0.192274	0.351513	=
Aim1l	protein_coding	absent in melanoma 1-like	4	134065912	134092504	1	ENSMUSG00000012123	invariant	NO	NO	NO	NO	NO	NO	NO	NO	3.45	3.24	-0.36	0.03	-3.21729	5.58431e-36	-	-3.81687	5.47358e-47	-	0.213098	0.331794	=	-0.386649	0.206663	=
Ubxn11	protein_coding	UBX domain protein 11	4	134102570	134127593	1	ENSMUSG00000012126	invariant	NO	NO	NO	NO	NO	NO	NO	NO	2.79	3.32	2.87	3.23	-0.0867223	0.691888	=	0.0817117	0.721983	=	-0.533522	0.0163142	=	-0.365114	0.0935886	=
Mogat1	protein_coding	monoacylglycerol O-acyltransferase 1	1	78510991	78538173	1	ENSMUSG00000012187	invariant	NO	NO	NO	NO	NO	NO	NO	NO	-3.96	-6.13	-6.42	-5.44	0.749745	1	=	-2.6016	0.225712	=	2.25659	0.381173	=	-1.08802	1	=
Tex22	protein_coding	testis expressed gene 22	12	113074502	113088917	1	ENSMUSG00000012211	invariant	NO	NO	NO	NO	NO	NO	NO	NO	-8.5	-6.13	-3.59	-5.44	0.749745	1	=	5.85695	0.0172979	=	-3.00159	1	=	1.92286	0.0727117	=
Wnt8a	protein_coding	wingless-type MMTV integration site family, member 8A	18	34542313	34548273	1	ENSMUSG00000012282	invariant	NO	NO	NO	NO	NO	NO	NO	NO	-1.77	-2.42	-0.8	-2.28	0.137589	0.878452	=	0.968214	0.0235088	=	0.654059	0.282622	=	1.4864	0.000430601	=
Tjap1	protein_coding	tight junction associated protein 1	17	46257851	46283026	-1	ENSMUSG00000012296	invariant	NO	NO	NO	NO	NO	NO	NO	NO	5.92	5.79	6.04	6.04	0.24106	0.242963	=	0.11457	0.579546	=	0.126587	0.541203	=	9.748e-05	1	=
Ehf	protein_coding	ets homologous factor	2	103263433	103303278	-1	ENSMUSG00000012350	up_up	NO	NO	NO	NO	NO	NO	NO	NO	-2.54	-2.61	1.29	0.4	3.02109	3.36353e-14	+	3.84697	3.13912e-23	+	0.0622694	1	=	0.888813	0.000504454	+
Nanog	protein_coding	Nanog homeobox	6	122707489	122714633	1	ENSMUSG00000012396	down_up	NO	NO	NO	NO	NO	NO	NO	NO	9.47	9.48	3.17	0.97	-8.51015	3.4917e-188	-	-6.29549	4.27603e-130	-	-0.0154191	0.939998	=	2.19932	1.65631e-20	+
Rpl15	protein_coding	ribosomal protein L15	14	18267823	18271391	-1	ENSMUSG00000012405	invariant	NO	NO	NO	NO	NO	NO	NO	NO	8.04	8.01	7.77	7.62	-0.380515	0.0635576	=	-0.268314	0.190555	=	0.0337513	0.869385	=	0.145953	0.47625	=
Tmem167	protein_coding	transmembrane protein 167	13	90089123	90143907	1	ENSMUSG00000012422	invariant	NO	NO	NO	NO	NO	NO	NO	NO	6.45	6.72	6.87	7.22	0.502588	0.0145668	=	0.41711	0.0428603	=	-0.26599	0.196675	=	-0.351469	0.086936	=
Steap4	protein_coding	STEAP family member 4	5	7960457	7982213	1	ENSMUSG00000012428	invariant	NO	NO	NO	NO	NO	NO	NO	NO	-2.83	-3.23	-5.08	0.08	3.33033	5.94752e-14	=	-2.30603	0.0267805	=	0.405224	0.82237	=	-5.24074	4.1197e-22	=
Mplkip	protein_coding	M-phase specific PLK1 intereacting protein	13	17695413	17699105	1	ENSMUSG00000012429	invariant	NO	NO	NO	NO	NO	NO	NO	NO	4.74	4.88	4.11	3.85	-1.0269	1.20358e-06	-	-0.631218	0.00273377	=	-0.137276	0.513818	=	0.258407	0.221204	=
Kif11	protein_coding	kinesin family member 11	19	37376403	37421859	1	ENSMUSG00000012443	invariant	NO	NO	NO	NO	NO	NO	NO	NO	8.32	8.55	8.14	8.08	-0.468401	0.0223797	=	-0.174558	0.394063	=	-0.232048	0.257293	=	0.0617949	0.762866	=
Rpa3	protein_coding	replication protein A3	6	8255936	8259173	-1	ENSMUSG00000012483	invariant	NO	NO	NO	NO	NO	NO	NO	NO	5.41	5.58	4.85	4.65	-0.9309	8.52852e-06	-	-0.564061	0.00680139	=	-0.16876	0.416973	=	0.198077	0.342129	=
Mlkl	protein_coding	mixed lineage kinase domain-like	8	111311797	111338177	-1	ENSMUSG00000012519	deg	NO	NO	NO	NO	NO	NO	NO	NO	-0.77	-2.1	0.21	1.25	3.35746	1.93915e-22	+	0.98113	0.00364479	+	1.33063	0.00397843	+	-1.04463	5.54532e-05	-
Phox2b	protein_coding	paired-like homeobox 2b	5	67094399	67099301	-1	ENSMUSG00000012520	up_up	NO	NO	NO	NO	NO	NO	NO	NO	-5.79	-8.5	4.01	-0.24	9.28857	2.45415e-19	+	9.9057	2.81772e-91	+	3.36706	1	=	4.24976	1.27916e-58	+
Tnpo3	protein_coding	transportin 3	6	29540827	29609887	-1	ENSMUSG00000012535	invariant	NO	NO	NO	NO	NO	NO	NO	NO	8.51	8.63	7.6	7.66	-0.963703	3.06856e-06	-	-0.902793	1.2147e-05	-	-0.119701	0.558832	=	-0.0587906	0.774298	=
Ttll5	protein_coding	tubulin tyrosine ligase-like family, member 5	12	85824659	86061893	1	ENSMUSG00000012609	invariant	NO	NO	NO	NO	NO	NO	NO	NO	5.04	5.13	4.86	5.37	0.245033	0.237993	=	-0.181916	0.383737	=	-0.0826279	0.693668	=	-0.509581	0.014149	=
Zfp715	protein_coding	zinc finger protein 715	7	43296197	43313294	-1	ENSMUSG00000012640	invariant	NO	NO	NO	NO	NO	NO	NO	NO	4.67	4.86	4.71	5	0.137512	0.50999	=	0.0393532	0.853233	=	-0.187649	0.371937	=	-0.285811	0.169616	=
Retn	protein_coding	resistin	8	3655770	3660110	1	ENSMUSG00000012705	invariant	NO	NO	NO	NO	NO	NO	NO	NO	-0.93	-1.84	-3.07	-6.28	-4.5953	2.75402e-06	=	-2.15394	2.91206e-05	=	0.909309	0.0379493	=	3.36932	0.00444385	=
Acpt	protein_coding	acid phosphatase, testicular	7	44252148	44257378	-1	ENSMUSG00000012777	invariant	NO	NO	NO	NO	NO	NO	NO	NO	-1.92	-2.03	-1.31	-1.96	0.0677901	1	=	0.621214	0.202826	=	0.105269	0.88215	=	0.659269	0.145184	=
Cdh23	protein_coding	cadherin 23 (otocadherin)	10	60302748	60696490	-1	ENSMUSG00000012819	down_up	NO	NO	NO	NO	NO	NO	NO	NO	1.72	2.29	0.67	-0.53	-2.82482	3.18258e-25	-	-1.05224	3.30363e-05	-	-0.572077	0.0164826	=	1.20061	3.00415e-05	+
Rps5	protein_coding	ribosomal protein S5	7	12922290	12926686	1	ENSMUSG00000012848	invariant	NO	NO	NO	NO	NO	NO	NO	NO	10.53	10.66	9.33	9.21	-1.45536	2.99285e-12	-	-1.19109	9.03812e-09	-	-0.137824	0.500194	=	0.126447	0.536384	=
Podnl1	protein_coding	podocan-like 1	8	84125989	84132527	1	ENSMUSG00000012889	down_up	NO	NO	NO	NO	NO	NO	NO	NO	1.17	0.62	-1.44	-2.51	-3.14123	7.13718e-17	-	-2.61792	2.13305e-16	-	0.55471	0.04232	=	1.07862	0.0181302	+
Adgrl1	protein_coding	adhesion G protein-coupled receptor L1	8	83900105	83941954	1	ENSMUSG00000013033	invariant	NO	NO	NO	NO	NO	NO	NO	NO	7.88	7.64	8.36	7.94	0.295752	0.149131	=	0.474306	0.0208239	=	0.242929	0.236238	=	0.421484	0.0397923	=
Amotl1	protein_coding	angiomotin-like 1	9	14541966	14615483	-1	ENSMUSG00000013076	invariant	NO	NO	NO	NO	NO	NO	NO	NO	5.44	5.42	6.89	7.53	2.10936	5.91303e-23	+	1.45752	4.12938e-12	+	0.0175228	0.934351	=	-0.634315	0.00205128	=
2200002J24Rik	protein_coding	RIKEN cDNA 2200002J24 gene	7	30699783	30700380	1	ENSMUSG00000013083	invariant	NO	NO	NO	NO	NO	NO	NO	NO	-3.96	-6.13	-8.5	-5.44	0.749745	1	=	-5.47517	0.0656324	=	2.25659	0.381173	=	-4.17811	0.502488	=
Etv5	protein_coding	ets variant 5	16	22381309	22439719	-1	ENSMUSG00000013089	deg	NO	NO	NO	NO	NO	NO	NO	NO	8.12	8.4	5.56	7.67	-0.739397	0.000327398	=	-2.56228	3.73361e-32	-	-0.282298	0.168371	=	-2.10518	6.22851e-23	-
Tmem190	protein_coding	transmembrane protein 190	7	4782940	4784341	1	ENSMUSG00000013091	invariant	NO	YES	NO	NO	NO	NO	NO	NO	-4.36	-4.05	-6.42	-3.97	0.0778809	1	=	-2.19734	0.381173	=	-0.316034	1	=	-2.61884	0.131529	=
Gfod2	protein_coding	glucose-fructose oxidoreductase domain containing 2	8	105713854	105758664	-1	ENSMUSG00000013150	invariant	NO	NO	NO	NO	NO	NO	NO	NO	2.84	3.02	5.72	5.25	2.23185	4.585e-24	+	2.8791	7.64871e-37	+	-0.174111	0.440093	=	0.473145	0.0222918	=
Enkd1	protein_coding	enkurin domain containing 1	8	105703655	105707933	-1	ENSMUSG00000013155	invariant	NO	NO	NO	NO	NO	NO	NO	NO	4.4	4.14	5.15	4.97	0.835824	7.13062e-05	+	0.755023	0.000328635	+	0.260468	0.219491	=	0.179674	0.387071	=
4933405L10Rik	protein_coding	RIKEN cDNA 4933405L10 gene	8	105708291	105710244	1	ENSMUSG00000013158	invariant	NO	NO	NO	NO	NO	NO	NO	NO	-1.84	-3.08	-1.37	-1.8	1.29209	0.0324684	=	0.473829	0.350075	=	1.24695	0.048953	=	0.4311	0.354698	=
Atp6v0d1	protein_coding	ATPase, H+ transporting, lysosomal V0 subunit D1	8	105524465	105566047	-1	ENSMUSG00000013160	invariant	NO	NO	NO	NO	NO	NO	NO	NO	6.47	6.26	7.28	7.01	0.752054	0.000271918	+	0.804422	9.9626e-05	+	0.216764	0.293236	=	0.269133	0.189657	=
Ptprs	protein_coding	protein tyrosine phosphatase, receptor type, S	17	56412431	56476483	-1	ENSMUSG00000013236	invariant	NO	NO	NO	NO	NO	NO	NO	NO	7.29	7.48	9.48	9.59	2.11366	3.36317e-23	+	2.18644	1.43185e-24	+	-0.189893	0.355009	=	-0.117114	0.566809	=
Slc41a1	protein_coding	solute carrier family 41, member 1	1	131827493	131848865	1	ENSMUSG00000013275	invariant	NO	NO	NO	NO	NO	NO	YES	NO	6.46	6.47	5.43	5.76	-0.716251	0.000537109	=	-1.02606	8.30486e-07	-	-0.0164332	0.937224	=	-0.326242	0.114422	=
Fer1l4	protein_coding	fer-1-like 4 (C. elegans)	2	156019139	156052947	-1	ENSMUSG00000013338	invariant	NO	NO	NO	NO	NO	NO	NO	NO	-0.41	-0.5	-6.42	-6.28	-5.93682	6.20701e-15	=	-6.18622	2.75344e-15	=	0.094572	0.877725	=	-0.165588	1	=
4931406B18Rik	protein_coding	RIKEN cDNA 4931406B18 gene	7	43492044	43505940	-1	ENSMUSG00000013353	invariant	NO	NO	NO	NO	NO	NO	NO	NO	-1.62	-5.28	-4.4	-4.91	0.382068	1	=	-2.81226	4.67603e-05	=	3.71107	8.426e-06	=	0.533432	0.731885	=
Iglon5	protein_coding	IgLON family member 5	7	43472907	43490075	-1	ENSMUSG00000013367	invariant	NO	NO	NO	NO	NO	NO	NO	NO	1.17	1.09	6.05	5.54	4.45678	3.01954e-71	+	4.87932	2.21214e-81	+	0.0868587	0.760006	=	0.509453	0.0136907	=
Igf2bp1	protein_coding	insulin-like growth factor 2 mRNA binding protein 1	11	95957163	96005940	-1	ENSMUSG00000013415	down_up	NO	NO	NO	NO	NO	NO	NO	NO	8.56	8.29	7.9	6.97	-1.31849	2.43049e-10	-	-0.662678	0.00126601	=	0.278852	0.173486	=	0.934663	6.07237e-06	+
B4galnt2	protein_coding	beta-1,4-N-acetyl-galactosaminyl transferase 2	11	95865943	95914891	-1	ENSMUSG00000013418	down_up	NO	NO	NO	NO	NO	NO	NO	NO	2.13	1.86	-0.5	-1.66	-3.52275	1.73303e-29	-	-2.63412	8.89811e-22	-	0.271365	0.262805	=	1.16033	0.00151521	+
Zfp651	protein_coding	zinc finger protein 651	9	121760033	121771742	1	ENSMUSG00000013419	invariant	NO	NO	NO	NO	NO	NO	NO	NO	2.52	2.72	4.97	5.41	2.69164	4.92031e-33	+	2.4506	2.64215e-27	+	-0.205971	0.376012	=	-0.447008	0.0311948	=
Nelfb	protein_coding	negative elongation factor complex member B	2	25199712	25211489	-1	ENSMUSG00000013465	invariant	NO	NO	NO	NO	NO	NO	NO	NO	6.2	6.39	6.57	6.52	0.134333	0.514037	=	0.373621	0.069982	=	-0.188103	0.362061	=	0.0511842	0.803702	=
Card14	protein_coding	caspase recruitment domain family, member 14	11	119307768	119345375	1	ENSMUSG00000013483	invariant	NO	NO	NO	NO	NO	NO	NO	NO	-0.56	0.17	-2.09	-3.57	-3.76126	2.48305e-16	=	-1.53371	0.000210713	=	-0.728273	0.0280369	=	1.50061	0.0156043	=
Tmem175	protein_coding	transmembrane protein 175	5	108629770	108648782	1	ENSMUSG00000013495	invariant	NO	NO	NO	NO	NO	NO	NO	NO	4.12	3.98	4.17	4.3	0.314447	0.136675	=	0.0523263	0.807993	=	0.135719	0.52629	=	-0.1264	0.548417	=
Bcas1	protein_coding	breast carcinoma amplified sequence 1	2	170346991	170427845	-1	ENSMUSG00000013523	deg	NO	NO	NO	NO	NO	NO	NO	YES	3.26	2.2	-1.37	1.91	-0.296051	0.201986	=	-4.63682	7.28034e-57	-	1.05801	2.90426e-06	+	-3.28347	4.9939e-29	-
Tango2	protein_coding	transport and golgi organization 2	16	18300825	18348103	-1	ENSMUSG00000013539	invariant	NO	NO	NO	NO	NO	NO	NO	NO	4.01	3.89	4.31	4.34	0.453774	0.0318402	=	0.295724	0.163283	=	0.121918	0.570867	=	-0.0361291	0.865367	=
4833413E03Rik	lincRNA	RIKEN cDNA 4833413E03 gene	17	31557126	31559113	1	ENSMUSG00000013562	invariant	NO	NO	NO	NO	NO	NO	NO	NO	1.97	1.96	-4.7	-5.44	-7.48765	2.25535e-52	-	-6.71943	4.57489e-51	-	0.00855867	0.983396	=	0.778973	0.692096	=
Aldh1a2	protein_coding	aldehyde dehydrogenase family 1, subfamily A2	9	71215789	71296243	1	ENSMUSG00000013584	invariant	NO	NO	NO	NO	NO	NO	NO	NO	1.21	1.88	1.99	2.71	0.825407	0.000310825	+	0.78168	0.00151808	+	-0.667814	0.00750362	=	-0.711617	0.00155379	=
Ndufs2	protein_coding	NADH dehydrogenase (ubiquinone) Fe-S protein 2	1	171234853	171251388	-1	ENSMUSG00000013593	invariant	NO	NO	NO	NO	NO	NO	NO	NO	7.88	7.76	7.73	7.6	-0.158317	0.439883	=	-0.152913	0.455662	=	0.122211	0.551183	=	0.127615	0.533419	=
Snx31	protein_coding	sorting nexin 31	15	36504062	36555573	-1	ENSMUSG00000013611	invariant	NO	NO	NO	NO	NO	NO	NO	NO	1.39	1.38	-2.78	-2.6	-3.98597	1.3531e-28	-	-4.1849	1.63838e-30	-	0.0148756	0.976611	=	-0.184813	0.870082	=
Atraid	protein_coding	all-trans retinoic acid induced differentiation factor	5	31048312	31054623	1	ENSMUSG00000013622	invariant	NO	NO	NO	NO	NO	NO	NO	NO	4	3.93	5.37	5.25	1.32508	4.22198e-10	+	1.36739	1.34332e-10	+	0.0718109	0.740145	=	0.114119	0.582148	=
Cad	protein_coding	carbamoyl-phosphate synthetase 2, aspartate transcarbamylase, and dihydroorotase	5	31054780	31078479	1	ENSMUSG00000013629	invariant	NO	NO	NO	NO	NO	NO	NO	NO	8.96	9	7.53	7.52	-1.48502	1.18563e-12	-	-1.43342	6.46261e-12	-	-0.043205	0.832871	=	0.00838565	0.967635	=
Sh3bp5l	protein_coding	SH3 binding domain protein 5 like	11	58330724	58347728	1	ENSMUSG00000013646	invariant	NO	NO	NO	NO	NO	NO	NO	NO	5.22	5.2	5.48	5.25	0.047659	0.819697	=	0.266369	0.199967	=	0.0179572	0.933127	=	0.236668	0.253014	=
Atad1	protein_coding	ATPase family, AAA domain containing 1	19	32672563	32712298	-1	ENSMUSG00000013662	invariant	NO	NO	NO	NO	NO	NO	NO	NO	7.11	7.33	7.25	7.24	-0.0919801	0.65402	=	0.148579	0.469363	=	-0.2258	0.271704	=	0.0147596	0.942937	=
Pten	protein_coding	phosphatase and tensin homolog	19	32757497	32826160	1	ENSMUSG00000013663	invariant	NO	NO	NO	NO	NO	NO	NO	NO	7.51	7.7	7.71	8.02	0.316849	0.122214	=	0.200471	0.328351	=	-0.190765	0.352485	=	-0.307144	0.133927	=
Pea15a	protein_coding	phosphoprotein enriched in astrocytes 15A	1	172196728	172206804	-1	ENSMUSG00000013698	invariant	NO	NO	NO	NO	NO	NO	NO	NO	4.84	4.67	9.59	10.21	5.53717	4.70178e-110	+	4.74407	2.49938e-87	+	0.171873	0.413477	=	-0.621229	0.0024628	=
Timm23	protein_coding	translocase of inner mitochondrial membrane 23	14	32180162	32201898	-1	ENSMUSG00000013701	invariant	NO	NO	NO	NO	NO	NO	NO	NO	5.21	4.76	4.61	4.79	0.0265039	0.900942	=	-0.593698	0.00450711	=	0.447163	0.0325116	=	-0.173038	0.406975	=
Tnfaip8l2	protein_coding	tumor necrosis factor, alpha-induced protein 8-like 2	3	95139521	95142360	-1	ENSMUSG00000013707	invariant	NO	NO	NO	NO	NO	NO	NO	NO	-0.14	-2.1	-2.27	-3.97	-1.89715	0.00432709	=	-2.1319	1.47168e-07	=	1.96389	1.38794e-06	=	1.73282	0.0131976	=
Trnt1	protein_coding	tRNA nucleotidyl transferase, CCA-adding, 1	6	106769120	106782474	1	ENSMUSG00000013736	invariant	NO	NO	NO	NO	NO	NO	NO	NO	6.52	6.72	5.8	5.73	-0.991507	1.8056e-06	-	-0.710597	0.000596073	=	-0.201918	0.326931	=	0.0789907	0.702417	=
Ly6g6e	protein_coding	lymphocyte antigen 6 complex, locus G6E	17	35076902	35078804	1	ENSMUSG00000013766	invariant	NO	NO	NO	NO	NO	NO	NO	NO	2.96	3.56	-3.31	-4.53	-8.13073	2.46227e-89	-	-6.2837	4.26446e-69	-	-0.600442	0.00637035	=	1.24895	0.194536	=
Ehmt2	protein_coding	euchromatic histone lysine N-methyltransferase 2	17	34898469	34914052	1	ENSMUSG00000013787	invariant	NO	NO	NO	NO	NO	NO	NO	NO	7.22	7.32	7.93	7.63	0.307924	0.133376	=	0.711693	0.000550702	=	-0.100098	0.626111	=	0.303671	0.138437	=
Elof1	protein_coding	elongation factor 1 homolog (ELF1, S. cerevisiae)	9	22112989	22117148	-1	ENSMUSG00000013822	invariant	NO	NO	NO	NO	NO	NO	NO	NO	4.8	4.65	6.16	6.14	1.48531	1.97996e-12	+	1.35146	1.43213e-10	+	0.151999	0.470005	=	0.0181545	0.930415	=
Med16	protein_coding	mediator complex subunit 16	10	79894708	79908923	-1	ENSMUSG00000013833	invariant	NO	NO	NO	NO	NO	NO	NO	NO	5.46	5.44	5.95	5.74	0.303243	0.1429	=	0.482365	0.0199841	=	0.0246149	0.907157	=	0.203738	0.323367	=
St3gal1	protein_coding	ST3 beta-galactoside alpha-2,3-sialyltransferase 1	15	67102875	67113992	-1	ENSMUSG00000013846	up_down	NO	NO	NO	NO	NO	NO	NO	NO	1	0.65	3.36	4.79	4.14214	1.17766e-60	+	2.36127	4.69487e-22	+	0.345396	0.229271	=	-1.4354	1.78506e-11	-
Tmem259	protein_coding	transmembrane protein 259	10	79974948	79984330	-1	ENSMUSG00000013858	invariant	NO	NO	NO	NO	NO	NO	NO	NO	6.16	6.3	6.32	6.32	0.0195516	0.925039	=	0.152435	0.459962	=	-0.132507	0.521192	=	0.000375769	0.999218	=
Rnf170	protein_coding	ring finger protein 170	8	26119368	26143871	1	ENSMUSG00000013878	invariant	NO	NO	NO	NO	NO	NO	NO	NO	4.96	4.72	5.15	4.96	0.247856	0.235007	=	0.188733	0.365768	=	0.247427	0.237903	=	0.188308	0.364658	=
Clip3	protein_coding	CAP-GLY domain containing linker protein 3	7	30291672	30308367	1	ENSMUSG00000013921	invariant	NO	NO	NO	NO	NO	NO	NO	NO	4.11	3.8	7.85	7.66	3.86114	4.78852e-63	+	3.74027	8.64223e-60	+	0.301941	0.157987	=	0.181079	0.376774	=
Thap8	protein_coding	THAP domain containing 8	7	30280094	30290237	1	ENSMUSG00000013928	invariant	NO	NO	NO	NO	NO	NO	NO	NO	-3.18	-8.5	-4.4	-5.44	4.00406	0.502488	=	-1.23982	0.282135	=	6.04929	0.00894141	=	1.09158	0.461168	=
Myl2	protein_coding	myosin, light polypeptide 2, regulatory, cardiac, slow	5	122100951	122113472	1	ENSMUSG00000013936	invariant	NO	NO	NO	NO	NO	NO	NO	NO	-0.66	-0.7	-5.6	-4.91	-4.26697	3.23544e-12	=	-5.03153	2.48909e-13	=	0.0403381	1	=	-0.733463	1	=
Dedd	protein_coding	death effector domain-containing	1	171329145	171342331	1	ENSMUSG00000013973	invariant	NO	NO	NO	NO	NO	NO	NO	NO	4.27	4.23	4.04	3.99	-0.244876	0.246843	=	-0.228306	0.281387	=	0.0391019	0.85688	=	0.0556732	0.794305	=
Mcemp1	protein_coding	mast cell expressed membrane protein 1	8	3665762	3668905	1	ENSMUSG00000013974	invariant	NO	NO	NO	NO	NO	NO	NO	NO	-1.32	-2.71	-2.97	-3.41	-0.705674	0.311691	=	-1.66244	0.00254585	=	1.40101	0.0126641	=	0.446197	0.694067	=
Nit1	protein_coding	nitrilase 1	1	171338008	171345646	-1	ENSMUSG00000013997	invariant	NO	NO	NO	NO	NO	NO	NO	NO	4.99	4.77	5.1	5.01	0.245942	0.238322	=	0.115743	0.579778	=	0.219553	0.294786	=	0.0893568	0.667759	=
Pax5	protein_coding	paired box 5	4	44524757	44710487	-1	ENSMUSG00000014030	up_up	NO	NO	NO	NO	NO	NO	NO	NO	0.53	-0.3	6.37	3.73	4.0327	2.35152e-51	+	5.84349	9.44051e-104	+	0.834828	0.0079998	+	2.64592	1.76362e-33	+
Prdm15	protein_coding	PR domain containing 15	16	97791467	97851850	-1	ENSMUSG00000014039	invariant	NO	NO	NO	NO	NO	NO	NO	NO	4.91	5.24	5.1	5.03	-0.204712	0.324854	=	0.188261	0.367361	=	-0.328639	0.115756	=	0.0643319	0.757704	=
Rnf168	protein_coding	ring finger protein 168	16	32277459	32301434	1	ENSMUSG00000014074	invariant	NO	NO	NO	NO	NO	NO	NO	NO	6.42	6.67	6.38	6.25	-0.41596	0.0434222	=	-0.0403757	0.845152	=	-0.250346	0.224406	=	0.125238	0.54288	=
Tctex1d2	protein_coding	Tctex1 domain containing 2	16	32419702	32429099	1	ENSMUSG00000014075	invariant	NO	NO	NO	NO	NO	NO	NO	NO	4.25	4.37	4.25	4.21	-0.156238	0.458941	=	-0.00729223	0.975599	=	-0.114956	0.589356	=	0.0339882	0.873857	=
Chp1	protein_coding	calcineurin-like EF hand protein 1	2	119547697	119587027	1	ENSMUSG00000014077	invariant	NO	NO	NO	NO	NO	NO	NO	NO	5.96	5.96	6.56	6.79	0.827774	6.37381e-05	+	0.593926	0.00406742	=	0.000483985	0.999291	=	-0.233364	0.256031	=
Trpv4	protein_coding	transient receptor potential cation channel, subfamily V, member 4	5	114622152	114658421	-1	ENSMUSG00000014158	deg	NO	NO	NO	NO	NO	NO	NO	NO	1.29	0.38	-1.67	-0.83	-1.22021	9.55787e-05	-	-2.95838	5.83053e-20	-	0.902671	0.000987992	+	-0.835921	0.0357983	-
Klhl3	protein_coding	kelch-like 3	13	58004221	58113592	-1	ENSMUSG00000014164	invariant	NO	NO	NO	NO	NO	NO	NO	NO	1.57	1.7	2.18	1.93	0.229	0.342165	=	0.615541	0.0101807	=	-0.131086	0.61265	=	0.255462	0.267633	=
Tvp23b	protein_coding	trans-golgi network vesicle protein 23B	11	62879455	62916780	1	ENSMUSG00000014177	invariant	NO	NO	NO	NO	NO	NO	NO	NO	5.48	5.64	4.63	5.15	-0.490104	0.0181744	=	-0.841812	5.71577e-05	-	-0.163172	0.432262	=	-0.514886	0.0133939	=
Dnajc7	protein_coding	DnaJ (Hsp40) homolog, subfamily C, member 7	11	100582818	100620168	-1	ENSMUSG00000014195	invariant	NO	NO	NO	NO	NO	NO	NO	NO	8.06	7.98	7.9	7.82	-0.162738	0.427013	=	-0.16543	0.419456	=	0.0811343	0.692274	=	0.0784428	0.701803	=
Zfp385c	protein_coding	zinc finger protein 385C	11	100627543	100692455	-1	ENSMUSG00000014198	invariant	NO	NO	NO	NO	NO	NO	NO	NO	-0.35	-1.14	-2.2	-2.51	-1.37441	0.00432459	=	-1.86104	7.34744e-06	=	0.795601	0.0357983	=	0.309331	0.570099	=
Cacybp	protein_coding	calcyclin binding protein	1	160202367	160212875	-1	ENSMUSG00000014226	invariant	NO	NO	NO	NO	NO	NO	NO	NO	8.98	8.88	7.79	7.62	-1.26255	1.23182e-09	-	-1.18789	1.02257e-08	-	0.101132	0.621204	=	0.175792	0.390903	=
Cluap1	protein_coding	clusterin associated protein 1	16	3908801	3941147	1	ENSMUSG00000014232	invariant	NO	NO	NO	NO	NO	NO	NO	NO	3.88	4.04	4.09	4.23	0.186688	0.377639	=	0.210507	0.323637	=	-0.157035	0.464592	=	-0.133219	0.527579	=
Zswim7	protein_coding	zinc finger SWIM-type containing 7	11	62267224	62281375	-1	ENSMUSG00000014243	invariant	NO	NO	NO	NO	NO	NO	NO	NO	4.59	4.27	2.01	2.36	-1.91463	7.06292e-18	-	-2.57959	1.13111e-29	-	0.315671	0.135055	=	-0.349319	0.12262	=
Pigl	protein_coding	phosphatidylinositol glycan anchor biosynthesis, class L	11	62458460	62514417	1	ENSMUSG00000014245	invariant	NO	NO	NO	NO	NO	NO	NO	NO	5.62	5.09	3.59	3.6	-1.48971	2.98286e-12	-	-2.0296	5.16388e-21	-	0.528104	0.0112097	=	-0.0117864	0.959911	=
Ndufa2	protein_coding	NADH dehydrogenase (ubiquinone) 1 alpha subcomplex, 2	18	36742332	36744557	-1	ENSMUSG00000014294	invariant	NO	NO	NO	NO	NO	NO	NO	NO	4.4	4.21	5.63	5.74	1.53573	4.58531e-13	+	1.22602	6.47352e-09	+	0.196348	0.354716	=	-0.113361	0.583343	=
Pam16	protein_coding	presequence translocase-asssociated motor 16 homolog (S. cerevisiae)	16	4616464	4624988	-1	ENSMUSG00000014301	invariant	NO	NO	NO	NO	NO	NO	NO	NO	2.99	3.15	3.08	2.88	-0.268565	0.219906	=	0.089949	0.685226	=	-0.15543	0.486373	=	0.203083	0.35031	=
Glis2	protein_coding	GLIS family zinc finger 2	16	4594713	4624924	1	ENSMUSG00000014303	invariant	NO	NO	NO	NO	NO	NO	NO	NO	4.9	5.05	5.77	6.1	1.05323	4.55968e-07	+	0.873484	2.9381e-05	+	-0.146698	0.483924	=	-0.326448	0.113401	=
Cox6c	protein_coding	cytochrome c oxidase subunit VIc	15	35925886	35938246	-1	ENSMUSG00000014313	invariant	NO	NO	NO	NO	NO	NO	NO	NO	7.52	7.71	6.1	6.1	-1.61112	1.77965e-14	-	-1.41686	1.25416e-11	-	-0.189293	0.356204	=	0.00497251	0.981499	=
Bicc1	protein_coding	bicaudal C homolog 1 (Drosophila)	10	70922832	71159700	-1	ENSMUSG00000014329	up_down	NO	NO	NO	NO	NO	NO	NO	NO	3.19	3.17	4.16	5.61	2.44393	2.25574e-28	+	0.977385	6.43229e-06	+	0.0177992	0.938207	=	-1.44875	7.17713e-12	-
Ube2z	protein_coding	ubiquitin-conjugating enzyme E2Z (putative)	11	96047432	96065388	-1	ENSMUSG00000014349	invariant	NO	NO	NO	NO	NO	NO	NO	NO	7.73	7.44	6.71	7.14	-0.299469	0.14452	=	-1.02725	7.08733e-07	-	0.293888	0.152143	=	-0.433892	0.0347444	=
Gip	protein_coding	gastric inhibitory polypeptide	11	96024545	96030831	1	ENSMUSG00000014351	invariant	NO	NO	NO	NO	NO	NO	NO	NO	-3	-6.13	-4.4	-5.44	0.749745	1	=	-1.43013	0.102725	=	3.23762	0.0246349	=	1.09158	0.461168	=
Tmem87b	protein_coding	transmembrane protein 87B	2	128818118	128854261	1	ENSMUSG00000014353	invariant	NO	NO	NO	NO	NO	NO	NO	NO	5.48	5.87	5.34	5.43	-0.431242	0.0371951	=	-0.134466	0.517501	=	-0.386362	0.0625928	=	-0.0895887	0.665705	=
Anapc1	protein_coding	anaphase promoting complex subunit 1	2	128610104	128687391	-1	ENSMUSG00000014355	invariant	NO	NO	NO	NO	NO	NO	NO	NO	8.13	8.17	8.29	8.4	0.232003	0.257269	=	0.156346	0.445293	=	-0.0370702	0.856605	=	-0.112728	0.58181	=
Mertk	protein_coding	c-mer proto-oncogene tyrosine kinase	2	128698956	128802894	1	ENSMUSG00000014361	invariant	NO	YES	NO	NO	NO	NO	YES	NO	2.64	2.95	2.13	2.58	-0.367338	0.0970978	=	-0.515502	0.0233753	=	-0.303933	0.178007	=	-0.452131	0.0433846	=
Tsg101	protein_coding	tumor susceptibility gene 101	7	46888949	46919969	-1	ENSMUSG00000014402	invariant	NO	NO	NO	NO	NO	NO	NO	NO	6.17	6.09	6.58	6.45	0.354011	0.0858397	=	0.409707	0.0469898	=	0.0741873	0.720028	=	0.129884	0.527613	=
Hps5	protein_coding	Hermansky-Pudlak syndrome 5 homolog (human)	7	46760466	46796064	-1	ENSMUSG00000014418	invariant	NO	NO	NO	NO	NO	NO	NO	NO	5.1	5.24	5.21	5.41	0.174769	0.399785	=	0.116454	0.576801	=	-0.140369	0.501695	=	-0.198686	0.337473	=
Map3k4	protein_coding	mitogen-activated protein kinase kinase kinase 4	17	12227621	12318660	-1	ENSMUSG00000014426	invariant	NO	NO	NO	NO	NO	NO	NO	NO	6.76	6.77	6.17	6.16	-0.609649	0.00312697	=	-0.593358	0.0040384	=	-0.00585349	0.977982	=	0.010437	0.960272	=
Piezo1	protein_coding	piezo-type mechanosensitive ion channel component 1	8	122481698	122551329	-1	ENSMUSG00000014444	down_down	NO	NO	NO	NO	NO	NO	NO	NO	7.05	6.56	3.89	5.41	-1.1474	3.76556e-08	-	-3.15537	2.41905e-45	-	0.491225	0.0171154	=	-1.51675	8.90714e-13	-
Rnf166	protein_coding	ring finger protein 166	8	122466147	122476064	-1	ENSMUSG00000014470	invariant	NO	NO	NO	NO	NO	NO	NO	NO	3.78	3.74	5.07	4.87	1.13572	8.84439e-08	+	1.28863	1.58029e-09	+	0.044486	0.840511	=	0.1974	0.342418	=
Ankrd28	protein_coding	ankyrin repeat domain 28	14	31700015	31830415	-1	ENSMUSG00000014496	invariant	NO	NO	NO	NO	NO	NO	NO	NO	7.28	7.49	6.06	6.37	-1.11996	6.90974e-08	-	-1.21595	5.28594e-09	-	-0.213798	0.297726	=	-0.309787	0.132427	=
Ankrd52	protein_coding	ankyrin repeat domain 52	10	128377115	128408704	1	ENSMUSG00000014498	invariant	NO	NO	NO	NO	NO	NO	NO	NO	5.77	5.84	6.85	7.26	1.42544	9.99504e-12	+	1.07849	2.23341e-07	+	-0.0683345	0.742288	=	-0.415279	0.043202	=
Pkd2l2	protein_coding	polycystic kidney disease 2-like 2	18	34409423	34442789	1	ENSMUSG00000014503	invariant	NO	NO	NO	NO	NO	NO	NO	NO	1.83	2	3.42	3.63	1.63551	4.30432e-13	+	1.59121	5.53245e-12	+	-0.165761	0.507139	=	-0.21006	0.325876	=
Srp19	protein_coding	signal recognition particle 19	18	34330847	34336599	1	ENSMUSG00000014504	invariant	NO	NO	NO	NO	NO	NO	NO	NO	5.69	5.55	5.14	5.11	-0.443423	0.0326428	=	-0.550055	0.00810895	=	0.140522	0.49855	=	0.0338899	0.871502	=
Tmbim7	protein_coding	transmembrane BAX inhibitor motif containing 7	5	3651181	3680325	1	ENSMUSG00000014529	invariant	NO	NO	NO	NO	NO	NO	NO	NO	-8.5	-4.74	-8.5	-8.5	-4.73479	0.253731	=	0	1	=	-4.46116	0.253731	=	5.12548e-15	1	=
Clec4f	protein_coding	C-type lectin domain family 4, member f	6	83644542	83656187	-1	ENSMUSG00000014542	invariant	NO	NO	NO	NO	NO	NO	NO	NO	-3.4	-6.13	-6.42	-8.5	-3.25432	1	=	-3.17571	0.0172979	=	2.82893	0.0757931	=	3.0901	1	=
Klra17	protein_coding	killer cell lectin-like receptor, subfamily A, member 17	6	129831154	129876672	-1	ENSMUSG00000014543	invariant	NO	NO	NO	NO	NO	NO	NO	NO	-8.5	-8.5	-8.5	-6.28	3.09129	1	=	0	1	=	-5.12548e-15	1	=	-3.25569	1	=
Wdfy2	protein_coding	WD repeat and FYVE domain containing 2	14	62837690	62956886	1	ENSMUSG00000014547	invariant	NO	NO	NO	NO	NO	NO	NO	NO	3.19	3.22	3.77	3.63	0.415172	0.0538097	=	0.575321	0.00794035	=	-0.0240198	0.916652	=	0.136133	0.523453	=
Rbsn	protein_coding	rabenosyn, RAB effector	6	92186712	92214925	-1	ENSMUSG00000014550	invariant	NO	NO	NO	NO	NO	NO	NO	NO	5.48	5.46	6.05	6.23	0.771165	0.000201381	+	0.569453	0.00603392	=	0.0285054	0.892268	=	-0.173206	0.400328	=
Mrps25	protein_coding	mitochondrial ribosomal protein S25	6	92169525	92184033	-1	ENSMUSG00000014551	invariant	NO	NO	NO	NO	NO	NO	NO	NO	4.97	4.86	4.79	4.98	0.125399	0.548154	=	-0.183533	0.380057	=	0.112924	0.590663	=	-0.196009	0.346256	=
Dguok	protein_coding	deoxyguanosine kinase	6	83480217	83506969	-1	ENSMUSG00000014554	invariant	NO	NO	NO	NO	NO	NO	NO	NO	4.1	3.93	3.72	3.7	-0.231027	0.278253	=	-0.381284	0.0734633	=	0.166613	0.436425	=	0.0163574	0.942378	=
Camta1	protein_coding	calmodulin binding transcription activator 1	4	150917322	151861876	-1	ENSMUSG00000014592	invariant	NO	NO	NO	NO	NO	YES	NO	NO	5.95	6.22	6.74	6.49	0.274257	0.182935	=	0.794087	0.000126621	+	-0.266536	0.19719	=	0.253294	0.217781	=
Csf1	protein_coding	colony stimulating factor 1 (macrophage)	3	107741048	107760469	-1	ENSMUSG00000014599	up_down	NO	YES	NO	NO	NO	NO	NO	NO	0.45	1.44	4.48	6.28	4.8431	2.08735e-83	+	4.03359	9.96412e-55	+	-0.989107	0.000288745	-	-1.79872	2.59462e-17	-
Strip1	protein_coding	striatin interacting protein 1	3	107612532	107631694	-1	ENSMUSG00000014601	invariant	NO	NO	NO	NO	NO	NO	NO	NO	5.66	5.87	7.44	7.24	1.3743	5.00108e-11	+	1.77605	4.92848e-17	+	-0.207031	0.317847	=	0.194713	0.34233	=
Kif1a	protein_coding	kinesin family member 1A	1	93015464	93101951	-1	ENSMUSG00000014602	invariant	NO	NO	NO	NO	NO	NO	NO	NO	3.45	3.11	8.44	8.47	5.36613	7.96263e-103	+	4.99615	7.97722e-94	+	0.339497	0.121104	=	-0.0304674	0.88175	=
Alx3	protein_coding	aristaless-like homeobox 3	3	107595031	107605776	1	ENSMUSG00000014603	invariant	NO	NO	YES	NO	NO	NO	NO	NO	-8.5	-3.58	-4.7	-1.15	2.44912	1.14762e-05	=	4.71781	0.253731	=	-5.64563	0.0336166	=	-3.60231	2.72686e-09	=
Slc25a11	protein_coding	solute carrier family 25 (mitochondrial carrier oxoglutarate carrier), member 11	11	70644196	70647479	-1	ENSMUSG00000014606	invariant	NO	NO	NO	NO	NO	NO	NO	NO	6.31	6.09	6.24	6.46	0.363267	0.0779645	=	-0.0682237	0.741114	=	0.221331	0.283694	=	-0.21016	0.30698	=
Chrne	protein_coding	cholinergic receptor, nicotinic, epsilon polypeptide	11	70614883	70619216	-1	ENSMUSG00000014609	invariant	NO	NO	NO	NO	NO	NO	NO	NO	-0.63	-2.25	-3.19	-4.91	-2.71514	0.00148807	=	-2.57209	2.09998e-07	=	1.6255	0.000410333	=	1.77449	0.0660007	=
Cmc2	protein_coding	COX assembly mitochondrial protein 2	8	116888685	116921455	-1	ENSMUSG00000014633	invariant	NO	NO	NO	NO	NO	NO	NO	NO	4.1	3.61	4.54	4.5	0.889728	2.83535e-05	+	0.446338	0.0347132	=	0.489119	0.0225025	=	0.045741	0.828609	=
Chfr	protein_coding	checkpoint with forkhead and ring finger domains	5	110135842	110171972	1	ENSMUSG00000014668	invariant	NO	NO	NO	NO	NO	NO	NO	NO	6.78	6.69	6.5	6.04	-0.652271	0.00158518	=	-0.273589	0.183645	=	0.0903356	0.660979	=	0.469019	0.0228424	=
Ceacam16	protein_coding	carcinoembryonic antigen-related cell adhesion molecule 16	7	19852097	19861299	-1	ENSMUSG00000014686	invariant	NO	NO	NO	NO	NO	NO	NO	NO	-0.89	-0.88	-4.7	-6.28	-5.56149	8.60156e-12	=	-3.85762	1.72659e-09	=	-0.0144481	1	=	1.7014	0.381173	=
Hoxa2	protein_coding	homeobox A2	6	52162511	52164831	-1	ENSMUSG00000014704	up_up	YES	NO	NO	NO	NO	NO	NO	NO	-2.68	-8.5	3.35	1.87	11.3996	8.35511e-51	+	6.04448	1.93756e-64	+	6.55731	0.00126829	+	1.48547	3.92537e-11	+
Adam28	protein_coding	a disintegrin and metallopeptidase domain 28	14	68606027	68655842	-1	ENSMUSG00000014725	invariant	NO	NO	NO	NO	NO	NO	NO	NO	-0.38	-0.65	-1.55	-0.94	-0.291626	0.480138	=	-1.17304	0.00269905	=	0.272666	0.474492	=	-0.609014	0.111412	=
Ankrd53	protein_coding	ankyrin repeat domain 53	6	83762644	83768326	1	ENSMUSG00000014747	invariant	NO	NO	NO	NO	NO	NO	NO	NO	-1.92	-1.47	-0.04	-1.09	0.384711	0.379736	=	1.89458	2.73538e-06	=	-0.453465	0.431468	=	1.05646	0.0013233	=
Tex261	protein_coding	testis expressed gene 261	6	83768885	83775813	-1	ENSMUSG00000014748	invariant	NO	NO	NO	NO	NO	NO	NO	NO	5.5	5.62	6.16	6.43	0.809141	9.51671e-05	+	0.663652	0.0013821	=	-0.119208	0.56645	=	-0.264697	0.198348	=
Fam120b	protein_coding	family with sequence similarity 120, member B	17	15396246	15433580	1	ENSMUSG00000014763	invariant	NO	NO	NO	NO	NO	NO	NO	NO	4.47	4.7	6.01	5.95	1.24748	2.86713e-09	+	1.53942	4.08794e-13	+	-0.234064	0.266841	=	0.0578801	0.779372	=
Tbp	protein_coding	TATA box binding protein	17	15499888	15528379	1	ENSMUSG00000014767	invariant	NO	NO	NO	NO	NO	NO	NO	NO	6.17	6.27	6.06	5.79	-0.472492	0.0221298	=	-0.11217	0.586987	=	-0.092009	0.656272	=	0.268313	0.193186	=
Psmb1	protein_coding	proteasome (prosome, macropain) subunit, beta type 1	17	15475721	15498276	-1	ENSMUSG00000014769	invariant	NO	NO	NO	NO	NO	NO	NO	NO	7.67	7.55	7.69	7.69	0.134207	0.512692	=	0.0199387	0.922811	=	0.111463	0.586964	=	-0.00280436	0.989329	=
Dll1	protein_coding	delta-like 1 (Drosophila)	17	15367354	15376872	-1	ENSMUSG00000014773	invariant	NO	YES	NO	NO	NO	NO	NO	NO	3.06	3.6	7.03	6.36	2.76694	5.36556e-36	+	3.96702	1.045e-63	+	-0.535058	0.0144492	=	0.665015	0.00125594	=
Nol3	protein_coding	nucleolar protein 3 (apoptosis repressor with CARD domain)	8	105276447	105281939	1	ENSMUSG00000014776	invariant	NO	NO	NO	NO	NO	NO	NO	NO	0.72	0.14	1.53	1.79	1.65494	2.98183e-10	+	0.817399	0.00181932	+	0.581706	0.0486678	=	-0.255699	0.288412	=
Fhod1	protein_coding	formin homology 2 domain containing 1	8	105329163	105347953	-1	ENSMUSG00000014778	invariant	NO	NO	NO	NO	NO	NO	NO	NO	4.4	4.08	5.41	5.24	1.16236	3.75135e-08	+	1.00668	1.76076e-06	+	0.325418	0.125088	=	0.169738	0.41265	=
Plekhg4	protein_coding	pleckstrin homology domain containing, family G (with RhoGef domain) member 4	8	105373274	105382862	1	ENSMUSG00000014782	up_up	NO	NO	NO	NO	NO	NO	NO	NO	1.69	1.62	3.82	2.51	0.890329	0.000126009	+	2.13235	6.26544e-20	+	0.0697402	0.802317	=	1.31182	2.15766e-09	+
Slc9a5	protein_coding	solute carrier family 9 (sodium/hydrogen exchanger), member 5	8	105348258	105369881	1	ENSMUSG00000014786	deg	NO	NO	NO	NO	NO	NO	NO	NO	4.43	4.29	5.72	4.95	0.657965	0.00170961	=	1.28813	1.09936e-09	+	0.136865	0.519069	=	0.767032	0.000225277	+
Elmo3	protein_coding	engulfment and cell motility 3	8	105305601	105310623	1	ENSMUSG00000014791	invariant	NO	NO	NO	NO	NO	NO	NO	NO	2.29	1.76	2.59	2.18	0.425847	0.0690558	=	0.30294	0.182979	=	0.533252	0.0242581	=	0.4104	0.0667302	=
Stc1	protein_coding	stanniocalcin 1	14	69029289	69041401	1	ENSMUSG00000014813	up_down	NO	NO	NO	NO	NO	NO	NO	NO	-0.77	0.12	3.53	5.14	5.02267	4.01928e-80	+	4.30927	2.64998e-50	+	-0.893967	0.0117157	-	-1.60757	5.1406e-14	-
4931428F04Rik	protein_coding	RIKEN cDNA 4931428F04 gene	8	105280410	105289528	-1	ENSMUSG00000014837	up_up	NO	NO	NO	NO	NO	NO	NO	NO	3.2	2.84	5.78	4.77	1.92491	1.96525e-18	+	2.57287	9.27244e-31	+	0.363512	0.10206	=	1.0115	1.27685e-06	+
Tppp3	protein_coding	tubulin polymerization-promoting protein family member 3	8	105467493	105471526	-1	ENSMUSG00000014846	invariant	NO	NO	NO	NO	NO	NO	NO	NO	2.9	2.75	5.07	5.64	2.8847	2.7354e-37	+	2.1701	1.60269e-22	+	0.149224	0.512336	=	-0.565367	0.00640084	=
Msh3	protein_coding	mutS homolog 3 (E. coli)	13	92211872	92355003	-1	ENSMUSG00000014850	invariant	NO	NO	NO	NO	NO	NO	NO	NO	5.87	5.99	5.58	5.39	-0.59604	0.00401717	=	-0.288444	0.163358	=	-0.114108	0.581729	=	0.193488	0.349598	=
Adamts13	protein_coding	a disintegrin-like and metallopeptidase (reprolysin type) with thrombospondin type 1 motif, 13	2	26973416	27009628	1	ENSMUSG00000014852	invariant	NO	NO	NO	NO	NO	NO	NO	NO	-4.9	-5.28	-4.4	-3.97	1.35113	0.298737	=	0.52149	1	=	0.38681	1	=	-0.439247	1	=
Tmem208	protein_coding	transmembrane protein 208	8	105326354	105335219	1	ENSMUSG00000014856	invariant	NO	NO	NO	NO	NO	NO	NO	NO	4.78	4.55	5.01	4.8	0.254253	0.224287	=	0.229993	0.271429	=	0.230511	0.273166	=	0.206255	0.32156	=
E2f4	protein_coding	E2F transcription factor 4	8	105297663	105305369	1	ENSMUSG00000014859	invariant	NO	NO	NO	NO	NO	NO	NO	NO	7.72	7.55	6.91	6.52	-1.02433	7.66517e-07	-	-0.807059	9.17433e-05	-	0.171349	0.403564	=	0.388624	0.0587139	=
Surf4	protein_coding	surfeit gene 4	2	26920040	26933928	-1	ENSMUSG00000014867	up_down	NO	NO	NO	NO	NO	NO	NO	NO	6.77	6.64	7.59	8.38	1.73838	1.58511e-16	+	0.814573	8.01055e-05	+	0.135072	0.511809	=	-0.788739	0.000127999	-
Surf2	protein_coding	surfeit gene 2	2	26916367	26920183	1	ENSMUSG00000014873	invariant	NO	NO	NO	NO	NO	NO	NO	NO	4.87	4.92	4.82	4.69	-0.222438	0.286734	=	-0.0516821	0.806361	=	-0.0489595	0.817127	=	0.121797	0.559634	=
Dnajb9	protein_coding	DnaJ (Hsp40) homolog, subfamily B, member 9	12	44205897	44210068	-1	ENSMUSG00000014905	invariant	NO	NO	NO	NO	NO	NO	NO	NO	4.16	4.42	4.43	4.72	0.30048	0.151555	=	0.265124	0.209937	=	-0.261977	0.216914	=	-0.297338	0.154577	=
Naf1	protein_coding	nuclear assembly factor 1 homolog (S. cerevisiae)	8	66860217	66890564	1	ENSMUSG00000014907	invariant	NO	NO	NO	NO	NO	NO	NO	NO	6.4	6.28	5.48	5.4	-0.882595	2.1519e-05	-	-0.92779	8.07064e-06	-	0.122089	0.554135	=	0.0768933	0.710824	=
Yes1	protein_coding	Yamaguchi sarcoma viral (v-yes) oncogene homolog 1	5	32611171	32687057	1	ENSMUSG00000014932	invariant	NO	NO	NO	NO	NO	NO	NO	NO	6.18	6.03	5.68	6.19	0.154361	0.454178	=	-0.496371	0.016392	=	0.147928	0.474143	=	-0.502806	0.0148672	=
Ppp1cb	protein_coding	protein phosphatase 1, catalytic subunit, beta isoform	5	32458843	32517433	1	ENSMUSG00000014956	invariant	NO	NO	NO	NO	NO	NO	NO	NO	8.58	8.85	8.39	8.48	-0.366565	0.0735414	=	-0.192188	0.347905	=	-0.269998	0.18738	=	-0.0956205	0.640357	=
Gorasp2	protein_coding	golgi reassembly stacking protein 2	2	70661576	70712636	1	ENSMUSG00000014959	invariant	NO	NO	NO	NO	NO	NO	NO	NO	6.09	6.05	6.77	7.38	1.32452	2.23682e-10	+	0.677677	0.00104612	=	0.0429999	0.835953	=	-0.603848	0.00333839	=
Tsen15	protein_coding	tRNA splicing endonuclease 15 homolog (S. cerevisiae)	1	152370735	152386688	-1	ENSMUSG00000014980	invariant	NO	NO	NO	NO	NO	NO	NO	NO	5.01	4.74	4.34	4.49	-0.245825	0.240383	=	-0.673888	0.00132306	=	0.272109	0.193975	=	-0.155954	0.457049	=
Oc90	protein_coding	otoconin 90	15	65876053	65912397	-1	ENSMUSG00000015001	invariant	NO	NO	NO	NO	NO	NO	NO	NO	-0.24	-2.17	-2.27	-2.28	-0.108683	1	=	-2.03078	7.3143e-07	=	1.93626	6.84948e-06	=	0.0152902	1	=
Efr3a	protein_coding	EFR3 homolog A (S. cerevisiae)	15	65787034	65873816	1	ENSMUSG00000015002	invariant	NO	NO	NO	NO	NO	NO	NO	NO	7.25	7.52	6.1	6.41	-1.107	9.65931e-08	-	-1.14161	4.02685e-08	-	-0.273598	0.182747	=	-0.308205	0.134336	=
Trappc2l	protein_coding	trafficking protein particle complex 2-like	8	122611626	122615588	1	ENSMUSG00000015013	up_up	NO	NO	NO	NO	NO	NO	NO	NO	3.24	2.38	4.51	4.31	1.9232	6.03481e-18	+	1.26545	5.24216e-09	+	0.859557	0.000128588	+	0.201846	0.335543	=
Acsf3	protein_coding	acyl-CoA synthetase family member 3	8	122775505	122817880	1	ENSMUSG00000015016	invariant	NO	NO	NO	NO	NO	NO	NO	NO	4.27	3.84	4.12	3.89	0.052595	0.807829	=	-0.149981	0.479606	=	0.435037	0.0412272	=	0.232471	0.270961	=
Ddx19a	protein_coding	DEAD (Asp-Glu-Ala-Asp) box polypeptide 19a	8	110974996	110997800	-1	ENSMUSG00000015023	invariant	NO	NO	NO	NO	NO	NO	NO	NO	5.79	5.36	6.09	5.87	0.513793	0.0131463	=	0.292877	0.156522	=	0.436163	0.0356811	=	0.21525	0.296377	=
Galns	protein_coding	galactosamine (N-acetyl)-6-sulfate sulfatase	8	122578238	122611487	-1	ENSMUSG00000015027	invariant	NO	NO	NO	NO	NO	NO	NO	NO	2.62	2.59	3.62	4.19	1.59746	4.24896e-13	+	0.997144	6.76127e-06	+	0.0303578	0.910926	=	-0.569957	0.00705211	=
Gata2	protein_coding	GATA binding protein 2	6	88193891	88207030	1	ENSMUSG00000015053	up_up	NO	YES	NO	NO	NO	NO	NO	NO	-1.26	-1.43	3.92	2.9	4.33125	4.76636e-47	+	5.1827	1.10652e-65	+	0.165006	0.819421	=	1.0168	2.49543e-06	+
C8g	protein_coding	complement component 8, gamma polypeptide	2	25498651	25501719	-1	ENSMUSG00000015083	invariant	NO	NO	NO	NO	NO	NO	NO	NO	1.66	1.98	1.51	1.15	-0.832662	0.000554984	-	-0.153993	0.542178	=	-0.320389	0.190447	=	0.358274	0.145711	=
Entpd2	protein_coding	ectonucleoside triphosphate diphosphohydrolase 2	2	25395874	25401321	1	ENSMUSG00000015085	up_down	NO	NO	NO	NO	NO	NO	YES	NO	-0.38	-1	-0.17	0.93	1.94204	4.07781e-10	+	0.204701	0.563976	=	0.626719	0.104969	=	-1.11045	4.53217e-05	-
Rabl6	protein_coding	RAB, member RAS oncogene family-like 6	2	25583018	25608521	-1	ENSMUSG00000015087	invariant	NO	NO	NO	NO	NO	NO	NO	NO	6.61	6.79	7.03	7.05	0.261021	0.20389	=	0.418885	0.0418476	=	-0.177689	0.388123	=	-0.0198261	0.923364	=
Ptgds	protein_coding	prostaglandin D2 synthase (brain)	2	25466709	25470046	-1	ENSMUSG00000015090	up_down	NO	NO	NO	NO	NO	NO	NO	NO	0.87	0.47	-0.01	2.11	1.64009	9.17927e-11	+	-0.879912	0.00207859	-	0.398327	0.164535	=	-2.12183	1.21606e-16	-
Edf1	protein_coding	endothelial differentiation-related factor 1	2	25557847	25562082	1	ENSMUSG00000015092	invariant	NO	NO	NO	NO	NO	NO	NO	NO	5.52	5.37	5.45	5.52	0.146966	0.478508	=	-0.067067	0.747279	=	0.151549	0.466291	=	-0.0624827	0.763275	=
Clic3	protein_coding	chloride intracellular channel 3	2	25456838	25458776	1	ENSMUSG00000015093	invariant	NO	NO	NO	NO	NO	NO	NO	NO	-2.42	-3.08	0.23	-0.19	2.90639	1.12785e-10	=	2.65873	2.3675e-10	=	0.666255	0.430494	=	0.420408	0.154899	=
Npdc1	protein_coding	neural proliferation, differentiation and control 1	2	25399351	25409494	1	ENSMUSG00000015094	invariant	NO	NO	NO	NO	NO	NO	NO	NO	4.25	4.13	6.91	6.74	2.60995	8.62605e-33	+	2.66825	5.95027e-34	+	0.117379	0.582554	=	0.175688	0.39224	=
Fbxw5	protein_coding	F-box and WD-40 domain protein 5	2	25500750	25505471	1	ENSMUSG00000015095	invariant	NO	NO	NO	NO	NO	NO	NO	NO	4.75	4.65	6.17	6.17	1.52466	5.36145e-13	+	1.42336	1.5789e-11	+	0.101291	0.631213	=	-8.12393e-06	1	=
Slc25a13	protein_coding	solute carrier family 25 (mitochondrial carrier, adenine nucleotide translocator), member 13	6	6041218	6217173	-1	ENSMUSG00000015112	invariant	NO	NO	NO	NO	NO	NO	NO	NO	7.7	8.01	4.93	4.9	-3.11013	1.67005e-44	-	-2.76929	1.31001e-36	-	-0.309194	0.131731	=	0.031649	0.88051	=
Ube2i	protein_coding	ubiquitin-conjugating enzyme E2I	17	25261916	25274622	-1	ENSMUSG00000015120	invariant	NO	NO	NO	NO	NO	NO	NO	NO	7.53	7.52	8.04	7.87	0.353508	0.0848049	=	0.514636	0.0122395	=	0.00492538	0.98123	=	0.166053	0.417477	=
Tsr3	protein_coding	TSR3 20S rRNA accumulation	17	25240170	25242798	1	ENSMUSG00000015126	invariant	NO	NO	NO	NO	NO	NO	NO	NO	4.35	4.36	4.73	4.52	0.160246	0.446149	=	0.379051	0.071575	=	-0.0104468	0.964119	=	0.208361	0.318458	=
Unkl	protein_coding	unkempt-like (Drosophila)	17	25188397	25234443	1	ENSMUSG00000015127	invariant	NO	NO	NO	NO	NO	NO	NO	NO	4.29	4.49	4.04	3.98	-0.514358	0.0147032	=	-0.251567	0.235001	=	-0.201756	0.340868	=	0.0610317	0.77476	=
Lrrk1	protein_coding	leucine-rich repeat kinase 1	7	66226912	66388350	-1	ENSMUSG00000015133	up_down	NO	YES	NO	NO	NO	NO	NO	NO	0.56	0.41	3.16	5.28	4.86869	2.73693e-78	+	2.59633	1.61982e-24	+	0.150109	0.664828	=	-2.12219	1.36891e-22	-
Aldh1a3	protein_coding	aldehyde dehydrogenase family 1, subfamily A3	7	66390892	66427517	-1	ENSMUSG00000015134	deg	NO	NO	NO	NO	NO	NO	NO	NO	0.45	-1.62	0.65	3.12	4.74325	1.27795e-54	+	0.194841	0.501577	=	2.0736	9.68919e-09	+	-2.47393	1.30494e-24	-
Actn1	protein_coding	actinin, alpha 1	12	80167542	80260371	-1	ENSMUSG00000015143	deg	NO	YES	NO	NO	NO	NO	NO	NO	7.6	7.74	6.6	7.51	-0.229547	0.262869	=	-0.993073	1.62273e-06	-	-0.138903	0.498341	=	-0.902431	1.25859e-05	-
Sirt2	protein_coding	sirtuin 2	7	28766735	28788665	1	ENSMUSG00000015149	invariant	NO	NO	NO	NO	NO	NO	NO	YES	4.15	3.84	6.7	6.51	2.66922	5.89945e-34	+	2.54985	2.39183e-31	+	0.310747	0.145729	=	0.191386	0.351721	=
Hnrnpl	protein_coding	heterogeneous nuclear ribonucleoprotein L	7	28808541	28822266	1	ENSMUSG00000015165	invariant	NO	NO	NO	NO	NO	NO	NO	NO	9.29	9.26	9.6	9.49	0.22637	0.268498	=	0.308172	0.132151	=	0.0340512	0.867876	=	0.115854	0.570989	=
Nolc1	protein_coding	nucleolar and coiled-body phosphoprotein 1	19	46075863	46085528	1	ENSMUSG00000015176	invariant	NO	NO	NO	NO	NO	NO	NO	NO	8.75	8.71	7.4	7.44	-1.2735	9.01552e-10	-	-1.3461	1.02315e-10	-	0.0352904	0.863231	=	-0.0373084	0.85579	=
Casd1	protein_coding	CAS1 domain containing 1	6	4600840	4643381	1	ENSMUSG00000015189	invariant	NO	NO	NO	NO	NO	NO	NO	NO	4.29	4.48	5.88	6.04	1.55613	1.98611e-13	+	1.59203	7.59835e-14	+	-0.191726	0.365554	=	-0.155827	0.449766	=
Cnksr3	protein_coding	Cnksr family member 3	10	7119063	7212237	-1	ENSMUSG00000015202	invariant	NO	NO	NO	NO	NO	NO	NO	YES	4.68	4.88	4.64	4.42	-0.463543	0.0267691	=	-0.0359116	0.866039	=	-0.20006	0.340936	=	0.227571	0.276495	=
Mtmr1	protein_coding	myotubularin related protein 1	X	71364760	71419196	1	ENSMUSG00000015214	invariant	NO	NO	NO	NO	NO	NO	NO	NO	4.33	4.58	4.91	5.09	0.511926	0.0142554	=	0.572059	0.00653071	=	-0.241644	0.253001	=	-0.181514	0.382512	=
Hmgb3	protein_coding	high mobility group box 3	X	71555918	71560676	1	ENSMUSG00000015217	invariant	NO	YES	NO	NO	NO	NO	NO	NO	3.87	4.16	7.56	7.09	2.93541	4.11746e-40	+	3.69679	1.59639e-58	+	-0.289597	0.175467	=	0.471788	0.0216089	=
Map2	protein_coding	microtubule-associated protein 2	1	66175273	66442583	1	ENSMUSG00000015222	invariant	NO	NO	NO	NO	NO	NO	NO	NO	3.63	3.64	9.51	9.03	5.38854	1.64714e-105	+	5.87711	2.05419e-119	+	-0.00778946	0.976972	=	0.480781	0.0189668	=
Cyp2j9	protein_coding	cytochrome P450, family 2, subfamily j, polypeptide 9	4	96568429	96591578	-1	ENSMUSG00000015224	invariant	NO	NO	NO	NO	NO	NO	YES	NO	0.83	1.13	1.69	1.61	0.480133	0.0521477	=	0.856914	0.000838688	+	-0.30081	0.271905	=	0.0759519	0.763877	=
Abca1	protein_coding	ATP-binding cassette, sub-family A (ABC1), member 1	4	53030787	53159895	-1	ENSMUSG00000015243	invariant	NO	NO	NO	NO	NO	NO	YES	NO	4.63	5.1	4.63	5.83	0.734222	0.000414137	=	0.00385206	0.988031	=	-0.466959	0.0259855	=	-1.19734	1.1066e-08	-
Nipsnap3b	protein_coding	nipsnap homolog 3B (C. elegans)	4	53011880	53022060	1	ENSMUSG00000015247	invariant	NO	NO	NO	NO	NO	NO	NO	NO	5.47	5.76	5.17	4.82	-0.933201	7.82871e-06	-	-0.293939	0.157097	=	-0.288654	0.164298	=	0.350606	0.091592	=
Lage3	protein_coding	L antigen family, member 3	X	74351276	74353618	-1	ENSMUSG00000015289	invariant	NO	NO	NO	NO	NO	NO	NO	NO	4.71	4.66	4.95	4.96	0.30175	0.148368	=	0.244689	0.242395	=	0.051156	0.809831	=	-0.00590388	0.978973	=
Ubl4	protein_coding	ubiquitin-like 4	X	74365718	74373218	-1	ENSMUSG00000015290	invariant	NO	NO	NO	NO	NO	NO	NO	NO	4.71	4.72	5.83	5.74	1.02554	9.61095e-07	+	1.11499	1.11679e-07	+	-0.00485619	0.984351	=	0.0845998	0.682292	=
Gdi1	protein_coding	guanosine diphosphate (GDP) dissociation inhibitor 1	X	74304998	74311862	1	ENSMUSG00000015291	invariant	NO	NO	NO	NO	NO	NO	NO	NO	7.11	7.26	8.72	8.32	1.06079	2.99631e-07	+	1.60457	2.06675e-14	+	-0.143498	0.484923	=	0.400284	0.0507477	=
Sash1	protein_coding	SAM and SH3 domain containing 1	10	8722219	8886070	-1	ENSMUSG00000015305	invariant	NO	NO	NO	NO	NO	NO	NO	NO	6.12	5.99	5.83	6.15	0.154829	0.452934	=	-0.293521	0.155289	=	0.133633	0.518136	=	-0.314717	0.126829	=
Gadd45b	protein_coding	growth arrest and DNA-damage-inducible 45 beta	10	80930091	80932204	1	ENSMUSG00000015312	invariant	NO	NO	NO	NO	NO	NO	NO	NO	4.27	4.54	0.79	1.48	-3.05962	9.57547e-39	-	-3.47867	5.50553e-46	-	-0.270097	0.201739	=	-0.689254	0.00507586	=
Slamf6	protein_coding	SLAM family member 6	1	171917515	171953170	1	ENSMUSG00000015314	invariant	NO	YES	NO	NO	NO	NO	NO	NO	-1.69	-1.07	-3.75	-3.76	-2.71055	8.65672e-07	=	-2.08078	0.000758987	=	-0.622101	0.168917	=	0.00628555	1	=
Slamf1	protein_coding	signaling lymphocytic activation molecule family member 1	1	171767127	171801184	1	ENSMUSG00000015316	invariant	NO	YES	NO	NO	NO	NO	NO	NO	-0.09	-1.47	-2.78	-2.89	-1.4279	0.00607118	=	-2.69918	2.14958e-10	=	1.38327	0.000283508	=	0.112334	1	=
Zdhhc12	protein_coding	zinc finger, DHHC domain containing 12	2	30090944	30093648	-1	ENSMUSG00000015335	invariant	NO	NO	NO	NO	NO	NO	NO	NO	4.81	4.92	3.79	3.85	-1.06754	4.52453e-07	-	-1.02403	1.36601e-06	-	-0.104304	0.619969	=	-0.0608034	0.776785	=
Endog	protein_coding	endonuclease G	2	30171493	30174069	1	ENSMUSG00000015337	invariant	NO	NO	NO	NO	NO	NO	NO	NO	3.57	3.09	0.17	0.04	-3.05098	1.29959e-32	-	-3.39586	8.46835e-41	-	0.477583	0.0289023	=	0.132667	0.682014	=
Cybb	protein_coding	cytochrome b-245, beta polypeptide	X	9435252	9487771	-1	ENSMUSG00000015340	invariant	NO	NO	NO	NO	NO	NO	NO	NO	-1.11	-0.22	-4.4	-6.28	-6.21505	3.83289e-19	=	-3.32494	2.068e-07	=	-0.889376	0.0169322	=	2.01401	0.225712	=
Golga7	protein_coding	golgi autoantigen, golgin subfamily a, 7	8	23241353	23257074	-1	ENSMUSG00000015341	invariant	NO	NO	NO	NO	NO	NO	NO	NO	7.04	6.88	7.32	6.93	0.0496902	0.80917	=	0.285276	0.16488	=	0.159057	0.439205	=	0.394644	0.0546289	=
Xk	protein_coding	Kell blood group precursor (McLeod phenotype) homolog	X	9272756	9313250	1	ENSMUSG00000015342	invariant	NO	NO	NO	NO	NO	NO	NO	NO	3.63	3.81	1.61	2.33	-1.47449	2.78313e-11	-	-2.01494	2.09004e-18	-	-0.181871	0.400601	=	-0.722377	0.00168715	=
Pcolce2	protein_coding	procollagen C-endopeptidase enhancer 2	9	95637601	95698096	1	ENSMUSG00000015354	down_down	NO	NO	NO	NO	NO	NO	NO	NO	4.52	5.07	0.76	1.56	-3.50719	1.9822e-49	-	-3.76687	1.3764e-52	-	-0.543692	0.00965292	=	-0.803488	0.0011597	-
Clpx	protein_coding	caseinolytic mitochondrial matrix peptidase chaperone subunit	9	65294260	65330658	1	ENSMUSG00000015357	invariant	NO	NO	NO	NO	NO	NO	NO	NO	5.98	6.05	5.29	5.44	-0.616988	0.00289694	=	-0.687538	0.000929173	=	-0.0766181	0.711594	=	-0.147171	0.477402	=
Trabd	protein_coding	TraB domain containing	15	89075124	89087077	1	ENSMUSG00000015363	invariant	NO	NO	NO	NO	NO	NO	NO	NO	4.71	4.75	5.69	5.64	0.880771	2.48131e-05	+	0.97181	3.58719e-06	+	-0.0397837	0.852069	=	0.0512565	0.804724	=
Mov10l1	protein_coding	Moloney leukemia virus 10-like 1	15	88982909	89055152	1	ENSMUSG00000015365	down_down	NO	NO	NO	NO	NO	NO	NO	NO	5.49	5.48	-2.87	0.05	-5.42388	1.5868e-91	-	-8.37271	1.54029e-134	-	0.0102753	0.962084	=	-2.9407	1.22763e-13	-
Dennd6b	protein_coding	DENN/MADD domain containing 6B	15	89182217	89196474	-1	ENSMUSG00000015377	deg	NO	NO	NO	NO	NO	NO	NO	NO	4.19	4.04	5.16	4.24	0.197209	0.351128	=	0.963948	5.02873e-06	+	0.14716	0.49085	=	0.913909	1.31409e-05	+
Cd83	protein_coding	CD83 antigen	13	43785107	43803130	1	ENSMUSG00000015396	up_down	NO	YES	NO	NO	NO	NO	NO	NO	-1.92	-2.42	1.18	2.11	4.53787	5.42649e-40	+	3.11389	4.44422e-18	+	0.494548	0.519736	=	-0.92853	8.17853e-05	-
Tmem27	protein_coding	transmembrane protein 27	X	164088830	164118860	1	ENSMUSG00000015401	invariant	NO	NO	NO	NO	NO	NO	NO	NO	-8.5	-8.5	-8.5	-4.22	5.27101	0.0656324	=	0	1	=	-5.12548e-15	1	=	-5.45141	0.0656324	=
Ace2	protein_coding	angiotensin I converting enzyme (peptidyl-dipeptidase A) 2	X	164139332	164188420	1	ENSMUSG00000015405	invariant	NO	NO	NO	NO	NO	NO	NO	NO	-8.5	-8.5	-3.44	-2.51	7.00992	5.32834e-05	=	6.00647	0.00894141	=	-5.12548e-15	1	=	-0.94261	0.146673	=
Gzmb	protein_coding	granzyme B	14	56258856	56262260	-1	ENSMUSG00000015437	invariant	NO	NO	NO	NO	NO	NO	NO	NO	-8.5	-8.5	-8.5	-3.57	5.935	0.00894141	=	0	1	=	-5.12548e-15	1	=	-6.11707	0.00894141	=
C4a	processed_transcript	complement component 4A (Rodgers blood group)	17	34809092	34823464	-1	ENSMUSG00000015451	up_up	NO	NO	NO	NO	NO	NO	NO	NO	0.6	-0.94	0.26	0.68	1.62601	2.21429e-07	+	-0.343355	0.24365	=	1.54531	3.23032e-06	+	-0.423582	0.117366	=
Ager	protein_coding	advanced glycosylation end product-specific receptor	17	34597862	34600936	1	ENSMUSG00000015452	up_down	NO	YES	NO	NO	NO	NO	NO	NO	-2.01	-0.79	3.37	3.16	3.94604	4.93727e-45	+	5.39014	6.778e-60	+	-1.22751	0.00749061	-	0.21595	0.316868	=
Atf6b	protein_coding	activating transcription factor 6 beta	17	34647146	34655074	1	ENSMUSG00000015461	invariant	NO	NO	NO	NO	NO	NO	NO	NO	5.48	5.54	6.8	6.75	1.20781	7.17244e-09	+	1.32295	2.74376e-10	+	-0.064923	0.755713	=	0.0502182	0.807125	=
Egfl8	protein_coding	EGF-like domain 8	17	34613349	34615971	-1	ENSMUSG00000015467	invariant	NO	NO	NO	NO	NO	NO	NO	NO	-1.56	-1.07	0.23	0.07	1.14332	0.000645736	=	1.78926	1.74099e-06	=	-0.485298	0.317984	=	0.160495	0.593518	=
Notch4	protein_coding	notch 4	17	34564268	34588503	1	ENSMUSG00000015468	invariant	NO	NO	NO	NO	NO	NO	NO	NO	4.65	5.3	1.6	1.04	-4.26152	2.29691e-66	-	-3.04802	7.49488e-39	-	-0.65309	0.00184289	=	0.560406	0.0217843	=
Ppt2	protein_coding	palmitoyl-protein thioesterase 2	17	34616662	34628510	-1	ENSMUSG00000015474	invariant	NO	NO	NO	NO	NO	NO	NO	NO	2.59	2.66	3.96	4.15	1.49055	1.07379e-11	+	1.3708	6.77957e-10	+	-0.0714442	0.761549	=	-0.19119	0.364876	=
Prrt1	protein_coding	proline-rich transmembrane protein 1	17	34629533	34633126	1	ENSMUSG00000015476	invariant	NO	NO	NO	NO	NO	NO	NO	NO	-2.68	-3.8	4.13	3.53	7.3575	1.62216e-81	+	6.82117	2.78315e-84	+	1.12927	0.227948	=	0.596781	0.00488789	=
Rnf5	protein_coding	ring finger protein 5	17	34601091	34603690	-1	ENSMUSG00000015478	invariant	NO	NO	NO	NO	NO	NO	NO	NO	4.69	4.85	5.94	5.39	0.536265	0.0100021	=	1.24389	3.4856e-09	+	-0.156645	0.456331	=	0.550978	0.00774767	=
Fam163a	protein_coding	family with sequence similarity 163, member A	1	156075966	156205026	-1	ENSMUSG00000015484	up_up	NO	NO	NO	NO	NO	NO	NO	NO	-0.29	-2.51	3.74	3.18	5.69963	8.61856e-65	+	4.03425	7.15749e-49	+	2.2211	5.52016e-07	+	0.557749	0.00916578	=
Cacfd1	protein_coding	calcium channel flower domain containing 1	2	27009926	27021089	1	ENSMUSG00000015488	invariant	NO	NO	NO	NO	NO	NO	NO	NO	3.8	4.05	6.37	6.24	2.19361	3.18484e-24	+	2.56784	1.54499e-31	+	-0.253045	0.237947	=	0.121182	0.556055	=
Hivep2	protein_coding	human immunodeficiency virus type I enhancer binding protein 2	10	13966075	14151374	1	ENSMUSG00000015501	invariant	NO	NO	NO	NO	NO	YES	NO	NO	2.4	2.53	5.05	5.4	2.87441	1.11975e-36	+	2.65437	3.36076e-31	+	-0.129979	0.58181	=	-0.35002	0.0913322	=
2310057J18Rik	protein_coding	RIKEN cDNA 2310057J18 gene	10	28972288	28986303	-1	ENSMUSG00000015519	invariant	NO	NO	NO	NO	NO	NO	NO	NO	-8.5	-6.13	-6.42	-6.28	-0.163031	1	=	2.87357	1	=	-3.00159	1	=	-0.165588	1	=
Arnt	protein_coding	aryl hydrocarbon receptor nuclear translocator	3	95434388	95497240	1	ENSMUSG00000015522	invariant	NO	NO	NO	YES	NO	NO	NO	NO	7.13	7.31	6.26	6.5	-0.807521	9.21905e-05	-	-0.866999	2.78754e-05	-	-0.183924	0.370606	=	-0.243403	0.23669	=
Itga2	protein_coding	integrin alpha 2	13	114835916	114932041	-1	ENSMUSG00000015533	up_down	NO	NO	NO	NO	NO	NO	NO	NO	-2.31	-1.72	-0.48	2.63	4.36031	1.42341e-44	+	1.83371	3.61438e-05	+	-0.58522	0.297807	=	-3.1125	9.96819e-32	-
Mocs2	protein_coding	molybdenum cofactor synthesis 2	13	114818236	114832275	1	ENSMUSG00000015536	invariant	NO	NO	NO	NO	NO	NO	NO	NO	4.04	3.97	5.19	5.45	1.47912	3.43043e-12	+	1.14534	6.70596e-08	+	0.0656714	0.761609	=	-0.268099	0.195476	=
Nat9	protein_coding	N-acetyltransferase 9 (GCN5-related, putative)	11	115182832	115187859	-1	ENSMUSG00000015542	invariant	NO	NO	NO	NO	NO	NO	NO	NO	3.17	2.66	3.38	3.32	0.653955	0.0029378	=	0.2084	0.341495	=	0.504797	0.0231746	=	0.0592644	0.786408	=
Lpl	protein_coding	lipoprotein lipase	8	68880491	68907448	1	ENSMUSG00000015568	up_down	NO	NO	NO	NO	NO	YES	NO	NO	4.41	4.22	5.09	6.85	2.63662	2.10086e-33	+	0.675824	0.00129688	=	0.194809	0.358407	=	-1.76599	7.21659e-17	-
Atp6v0e	protein_coding	ATPase, H+ transporting, lysosomal V0 subunit E	17	26676396	26699644	1	ENSMUSG00000015575	invariant	NO	NO	NO	NO	NO	NO	NO	NO	5.71	5.66	5.09	5.4	-0.256089	0.216157	=	-0.616686	0.00301749	=	0.048666	0.815447	=	-0.311934	0.132294	=
Nkx2-5	protein_coding	NK2 homeobox 5	17	26838664	26841565	-1	ENSMUSG00000015579	invariant	NO	YES	NO	NO	NO	NO	NO	NO	-0.29	-1.11	-4.4	-3.26	-2.16854	2.91206e-05	=	-4.14406	5.0847e-14	=	0.814588	0.0322731	=	-1.16514	0.227948	=
Zfp318	protein_coding	zinc finger protein 318	17	46383731	46420920	1	ENSMUSG00000015597	invariant	NO	NO	NO	NO	NO	NO	NO	NO	6.45	6.58	6.25	6.12	-0.465415	0.0239577	=	-0.19506	0.343823	=	-0.133165	0.518309	=	0.13719	0.505315	=
Ttbk1	protein_coding	tau tubulin kinase 1	17	46442448	46487675	-1	ENSMUSG00000015599	invariant	NO	NO	NO	NO	NO	NO	NO	NO	-0.35	-0.32	4.5	3.95	4.28037	3.55206e-57	+	4.85182	2.69162e-68	+	-0.0252329	1	=	0.546318	0.00938068	=
Srf	protein_coding	serum response factor	17	46546839	46556162	-1	ENSMUSG00000015605	invariant	NO	YES	NO	NO	NO	NO	NO	NO	6.66	6.76	5.73	6.24	-0.519011	0.0117898	=	-0.931075	7.27816e-06	-	-0.0994492	0.629265	=	-0.511515	0.0132018	=
Gata3	protein_coding	GATA binding protein 3	2	9857078	9890034	-1	ENSMUSG00000015619	up_up	YES	YES	NO	YES	NO	NO	NO	NO	-0.14	0.38	3.95	1.75	1.37056	9.43225e-08	+	4.08885	1.6872e-51	+	-0.525921	0.0981684	=	2.19236	6.15175e-22	+
Gata5	protein_coding	GATA binding protein 5	2	180325133	180334699	-1	ENSMUSG00000015627	invariant	NO	NO	NO	NO	NO	NO	NO	NO	-8.5	-2.71	-6.42	-3.97	-1.28018	0.133184	=	2.87357	1	=	-6.52535	0.000667207	=	-2.61884	0.131529	=
Lama5	protein_coding	laminin, alpha 5	2	180176373	180225859	-1	ENSMUSG00000015647	down_down	NO	NO	NO	NO	NO	NO	NO	NO	7.69	8.03	4.35	6.3	-1.72692	2.52342e-16	-	-3.34781	3.26878e-50	-	-0.33165	0.105967	=	-1.95255	6.19479e-20	-
Steap1	protein_coding	six transmembrane epithelial antigen of the prostate 1	5	5736317	5749326	-1	ENSMUSG00000015652	down_down	NO	NO	NO	NO	NO	NO	NO	NO	3.91	4.34	0.41	1.75	-2.59957	1.50875e-29	-	-3.49799	1.50338e-44	-	-0.434034	0.0415629	=	-1.33263	1.06206e-07	-
Steap2	protein_coding	six transmembrane epithelial antigen of prostate 2	5	5664829	5694578	-1	ENSMUSG00000015653	invariant	NO	NO	NO	NO	NO	NO	NO	NO	6.28	6.85	4.19	4.9	-1.95472	4.74648e-20	-	-2.09322	2.06314e-22	-	-0.57158	0.00563515	=	-0.710087	0.00069892	=
Hspa8	protein_coding	heat shock protein 8	9	40800984	40805200	1	ENSMUSG00000015656	invariant	NO	NO	NO	NO	NO	NO	NO	NO	8.71	8.26	8.45	8.53	0.272665	0.183066	=	-0.267878	0.190826	=	0.456267	0.0261092	=	-0.0842757	0.680498	=
Serac1	protein_coding	serine active site containing 1	17	6042196	6079741	-1	ENSMUSG00000015659	invariant	NO	NO	NO	NO	NO	NO	NO	NO	5.04	5	3.86	3.56	-1.43811	1.61564e-11	-	-1.17067	3.32926e-08	-	0.0363006	0.863948	=	0.303749	0.152933	=
Pdzd11	protein_coding	PDZ domain containing 11	X	100622883	100626568	-1	ENSMUSG00000015668	invariant	NO	NO	NO	NO	NO	NO	NO	NO	4.44	4.54	5.57	5.81	1.26179	2.01236e-09	+	1.13611	7.14109e-08	+	-0.108243	0.609753	=	-0.233931	0.257274	=
Psma2	protein_coding	proteasome (prosome, macropain) subunit, alpha type 2	13	14613242	14625671	1	ENSMUSG00000015671	invariant	NO	NO	NO	NO	NO	NO	NO	NO	7.37	7.24	7.44	7.43	0.191702	0.350067	=	0.0657113	0.74897	=	0.132995	0.517232	=	0.00700462	0.973034	=
Mrpl32	protein_coding	mitochondrial ribosomal protein L32	13	14610301	14613037	-1	ENSMUSG00000015672	invariant	NO	NO	NO	NO	NO	NO	NO	NO	5.1	5.11	4.74	4.77	-0.338042	0.104709	=	-0.359907	0.0847504	=	-0.0164576	0.939188	=	-0.0383242	0.855619	=
Setdb1	protein_coding	SET domain, bifurcated 1	3	95323525	95357202	-1	ENSMUSG00000015697	invariant	NO	NO	NO	NO	NO	NO	NO	NO	7.47	7.49	7.19	7.29	-0.199484	0.330778	=	-0.276989	0.177203	=	-0.0237666	0.908154	=	-0.101271	0.62152	=
Anxa9	protein_coding	annexin A9	3	95296096	95307176	-1	ENSMUSG00000015702	invariant	NO	NO	NO	NO	NO	NO	NO	NO	0.82	0.47	1.36	1.09	0.623482	0.0191679	=	0.543625	0.0399954	=	0.349045	0.233626	=	0.269288	0.276972	=
Arnt2	protein_coding	aryl hydrocarbon receptor nuclear translocator 2	7	84246281	84409959	-1	ENSMUSG00000015709	invariant	NO	NO	NO	NO	NO	NO	NO	NO	3.59	4.02	7.55	7.22	3.19548	3.09578e-46	+	3.95988	2.97871e-65	+	-0.431418	0.0447987	=	0.332987	0.104547	=
Prune	protein_coding	prune homolog (Drosophila)	3	95253674	95282076	-1	ENSMUSG00000015711	invariant	NO	NO	NO	NO	NO	NO	NO	NO	6.32	6.56	5.3	4.96	-1.59468	4.16414e-14	-	-1.02661	8.37218e-07	-	-0.235123	0.254122	=	0.332944	0.108627	=
Cers2	protein_coding	ceramide synthase 2	3	95314791	95323599	1	ENSMUSG00000015714	invariant	NO	NO	NO	NO	NO	NO	NO	NO	5.71	5.68	6.69	7.19	1.50799	6.85634e-13	+	0.982162	2.33369e-06	+	0.0301292	0.885601	=	-0.495696	0.0159116	=
Nlrp5	protein_coding	NLR family, pyrin domain containing 5	7	23385889	23441922	1	ENSMUSG00000015721	invariant	NO	NO	NO	NO	NO	NO	NO	NO	-2.31	-2.33	-3.75	-3.97	-1.66417	0.0153481	=	-1.46284	0.0654974	=	0.0235941	1	=	0.224732	0.797512	=
Capza2	protein_coding	capping protein (actin filament) muscle Z-line, alpha 2	6	17636234	17666972	1	ENSMUSG00000015733	invariant	NO	NO	NO	NO	NO	NO	NO	NO	7.36	7.58	7.66	7.92	0.333316	0.104081	=	0.301163	0.142247	=	-0.223176	0.276919	=	-0.25533	0.212725	=
Plekho1	protein_coding	pleckstrin homology domain containing, family O member 1	3	95988429	95996001	-1	ENSMUSG00000015745	invariant	NO	NO	NO	NO	NO	NO	NO	NO	2.59	2.56	6.18	5.99	3.42365	1.51468e-49	+	3.58723	4.76209e-53	+	0.0291911	0.909309	=	0.192787	0.349379	=
Vps45	protein_coding	vacuolar protein sorting 45 (yeast)	3	95999832	96058466	-1	ENSMUSG00000015747	invariant	NO	NO	NO	NO	NO	NO	NO	NO	4.33	4.57	4.81	4.73	0.15356	0.463702	=	0.473847	0.0242789	=	-0.239549	0.257161	=	0.0807367	0.699508	=
Prpf3	protein_coding	PRP3 pre-mRNA processing factor 3 homolog (yeast)	3	95830124	95855885	-1	ENSMUSG00000015748	invariant	NO	NO	NO	NO	NO	NO	NO	NO	6.83	6.55	6.26	6.1	-0.453205	0.0279135	=	-0.574118	0.00537795	=	0.283938	0.167854	=	0.163026	0.428545	=
Anp32e	protein_coding	acidic (leucine-rich) nuclear phosphoprotein 32 family, member E	3	95929246	95947390	1	ENSMUSG00000015749	invariant	NO	NO	NO	NO	NO	NO	NO	NO	8.02	8.37	8.62	8.57	0.202963	0.321494	=	0.59483	0.00378323	=	-0.34393	0.093462	=	0.0479363	0.814841	=
Aph1a	protein_coding	anterior pharynx defective 1a homolog (C. elegans)	3	95893969	95898288	1	ENSMUSG00000015750	invariant	NO	NO	NO	NO	NO	NO	NO	NO	4.41	4.7	5.88	6.08	1.37463	6.62531e-11	+	1.46911	4.31284e-12	+	-0.290326	0.168553	=	-0.195843	0.342043	=
Tab2	protein_coding	TGF-beta activated kinase 1/MAP3K7 binding protein 2	10	7905653	7956230	-1	ENSMUSG00000015755	invariant	NO	NO	NO	NO	NO	NO	NO	NO	7.2	7.33	7.52	7.81	0.483839	0.0184787	=	0.319595	0.119582	=	-0.124581	0.544198	=	-0.288826	0.158811	=
Ppil4	protein_coding	peptidylprolyl isomerase (cyclophilin)-like 4	10	7792891	7823135	1	ENSMUSG00000015757	invariant	NO	NO	NO	NO	NO	NO	NO	NO	6.14	6.27	5.9	5.81	-0.461061	0.0255435	=	-0.237732	0.249589	=	-0.133836	0.517101	=	0.0894915	0.664798	=
Cnih1	protein_coding	cornichon homolog 1 (Drosophila)	14	46775582	46788411	-1	ENSMUSG00000015759	invariant	NO	NO	NO	NO	NO	NO	NO	NO	6.24	6.24	6.91	7.1	0.859307	3.26932e-05	+	0.663308	0.00132216	=	-0.00137418	0.995683	=	-0.197373	0.336182	=
Eps8	protein_coding	epidermal growth factor receptor pathway substrate 8	6	137477245	137654876	-1	ENSMUSG00000015766	deg	NO	NO	NO	NO	NO	NO	NO	NO	5.4	5.34	4.16	5.16	-0.184193	0.375141	=	-1.24323	3.97314e-09	-	0.0560121	0.78896	=	-1.00303	1.78511e-06	-
Med22	protein_coding	mediator complex subunit 22	2	26905262	26910677	-1	ENSMUSG00000015776	invariant	NO	NO	NO	NO	NO	NO	NO	NO	4.86	4.75	6.38	6.58	1.82828	8.32666e-18	+	1.5261	5.25903e-13	+	0.109151	0.60397	=	-0.193018	0.34784	=
Abo	protein_coding	ABO blood group (transferase A, alpha 1-3-N-acetylgalactosaminyltransferase, transferase B, alpha 1-3-galactosyltransferase)	2	26842503	26864979	-1	ENSMUSG00000015787	invariant	NO	NO	NO	NO	NO	NO	NO	NO	-1.26	-0.53	-8.5	-8.5	-9.0043	3.96752e-16	=	-8.20216	3.99443e-09	=	-0.738893	0.067924	=	5.12548e-15	1	=
Surf1	protein_coding	surfeit gene 1	2	26913381	26916530	-1	ENSMUSG00000015790	invariant	NO	NO	NO	NO	NO	NO	NO	NO	4.65	4.75	4.42	4.44	-0.3116	0.136759	=	-0.227813	0.278463	=	-0.0954555	0.651308	=	-0.0116706	0.957824	=
Med28	protein_coding	mediator complex subunit 28	5	45520229	45529276	1	ENSMUSG00000015804	invariant	NO	NO	NO	NO	NO	NO	NO	NO	5.68	5.8	5.69	5.68	-0.112075	0.588036	=	0.0072299	0.973421	=	-0.115875	0.576615	=	0.00342911	0.987774	=
Qdpr	protein_coding	quinoid dihydropteridine reductase	5	45434021	45450236	-1	ENSMUSG00000015806	invariant	NO	NO	NO	NO	NO	NO	NO	NO	6.38	6.46	5.64	5.4	-1.0588	3.69579e-07	-	-0.744025	0.000330345	=	-0.0775265	0.707349	=	0.23725	0.251234	=
Gnrh1	protein_coding	gonadotropin releasing hormone 1	14	67745229	67749435	1	ENSMUSG00000015812	invariant	NO	NO	NO	NO	NO	NO	NO	NO	-3.18	-3.58	0.18	0.26	3.86961	3.65388e-17	=	3.38384	5.22162e-13	=	0.403655	0.797512	=	-0.0801315	0.797453	=
Tnr	protein_coding	tenascin R	1	159523769	159931729	1	ENSMUSG00000015829	up_down	NO	NO	NO	NO	NO	NO	NO	NO	-2.54	-2.61	2.76	3.76	6.38218	2.10132e-80	+	5.31256	8.38471e-50	+	0.0622694	1	=	-1.00676	3.34212e-06	-
Sqstm1	protein_coding	sequestosome 1	11	50199366	50210827	-1	ENSMUSG00000015837	invariant	NO	NO	NO	NO	NO	NO	NO	NO	7.77	7.49	7.03	7.62	0.134164	0.512895	=	-0.739275	0.000334268	=	0.286123	0.163205	=	-0.587315	0.00428263	=
Nfe2l2	protein_coding	nuclear factor, erythroid derived 2, like 2	2	75675513	75704641	-1	ENSMUSG00000015839	deg	NO	YES	NO	NO	NO	NO	NO	NO	6.81	6.96	5.61	6.43	-0.525607	0.010706	=	-1.20184	8.36224e-09	-	-0.143066	0.486795	=	-0.819298	7.63064e-05	-
Rxrg	protein_coding	retinoid X receptor gamma	1	167598384	167639623	1	ENSMUSG00000015843	up_up	NO	NO	NO	NO	NO	NO	NO	NO	0.08	-0.5	1.51	0.4	0.906959	0.00289603	+	1.42271	2.50536e-07	+	0.587472	0.0763954	=	1.10357	1.33265e-05	+
Rxra	protein_coding	retinoid X receptor alpha	2	27676440	27762957	1	ENSMUSG00000015846	invariant	NO	NO	NO	NO	NO	NO	NO	NO	5.13	5.06	6.13	5.92	0.860249	3.61688e-05	+	0.999926	1.70094e-06	+	0.0633852	0.762864	=	0.203065	0.32444	=
Adamtsl4	protein_coding	ADAMTS-like 4	3	95676201	95687917	-1	ENSMUSG00000015850	invariant	NO	NO	NO	NO	NO	NO	NO	NO	2.79	3.02	1.08	1.7	-1.32052	7.3842e-09	-	-1.71092	7.59077e-13	-	-0.234785	0.293763	=	-0.625254	0.00957831	=
Fcrls	protein_coding	Fc receptor-like S, scavenger receptor	3	87250758	87263738	-1	ENSMUSG00000015852	invariant	NO	NO	NO	NO	NO	NO	NO	NO	-5.79	-6.13	-8.5	-8.5	-3.25432	1	=	-3.56933	1	=	0.36547	1	=	5.12548e-15	1	=
Cd5l	protein_coding	CD5 antigen-like	3	87357881	87371073	1	ENSMUSG00000015854	invariant	NO	NO	NO	NO	NO	NO	NO	NO	-8.5	-8.5	-8.5	-6.28	3.09129	1	=	0	1	=	-5.12548e-15	1	=	-3.25569	1	=
Prpsap1	protein_coding	phosphoribosyl pyrophosphate synthetase-associated protein 1	11	116470845	116494202	-1	ENSMUSG00000015869	invariant	NO	NO	NO	NO	NO	NO	NO	NO	6.5	6.09	6.32	6.49	0.39758	0.0537481	=	-0.180557	0.380758	=	0.409094	0.0475211	=	-0.169042	0.411151	=
Fam184b	protein_coding	family with sequence similarity 184, member B	5	45529705	45639614	-1	ENSMUSG00000015879	invariant	NO	NO	NO	NO	NO	NO	NO	NO	0.54	-0.01	0.67	-0.22	-0.217008	0.500814	=	0.125314	0.683839	=	0.553642	0.0683754	=	0.896232	0.00149216	+
Ncapg	protein_coding	non-SMC condensin I complex, subunit G	5	45669919	45700546	1	ENSMUSG00000015880	invariant	NO	NO	NO	NO	YES	NO	NO	NO	7.52	7.83	6.83	6.86	-0.971621	2.63446e-06	-	-0.685787	0.000874559	=	-0.309894	0.131027	=	-0.0240611	0.907082	=
Lcorl	protein_coding	ligand dependent nuclear receptor corepressor-like	5	45697181	45857615	-1	ENSMUSG00000015882	invariant	NO	NO	NO	NO	YES	NO	NO	YES	5.4	5.49	6.21	6.1	0.611717	0.00314035	=	0.802925	0.000112735	+	-0.0898373	0.66652	=	0.101371	0.622762	=
Lta4h	protein_coding	leukotriene A4 hydrolase	10	93453396	93484896	1	ENSMUSG00000015889	invariant	NO	NO	NO	NO	NO	NO	NO	NO	6.48	6.64	6.56	6.75	0.10467	0.610815	=	0.0820598	0.690571	=	-0.165418	0.422104	=	-0.188029	0.36012	=
Amdhd1	protein_coding	amidohydrolase domain containing 1	10	93523338	93540033	-1	ENSMUSG00000015890	invariant	NO	NO	NO	NO	NO	NO	NO	NO	0.65	0.02	-6.42	-3.13	-3.16797	4.82507e-13	=	-7.24253	2.98885e-27	=	0.622987	0.0390279	=	-3.48072	0.00444385	=
Dstn	protein_coding	destrin	2	143915320	143943324	1	ENSMUSG00000015932	invariant	NO	NO	NO	NO	NO	NO	NO	NO	8.92	9.23	8.23	8.6	-0.629849	0.00215759	=	-0.685106	0.000858908	=	-0.311254	0.12849	=	-0.366511	0.0736023	=
H2afy	protein_coding	H2A histone family, member Y	13	56073619	56136361	-1	ENSMUSG00000015937	invariant	NO	NO	NO	NO	NO	NO	NO	NO	7.05	6.88	8.77	8.39	1.50765	5.84793e-13	+	1.71086	4.38122e-16	+	0.17216	0.402407	=	0.375375	0.0668794	=
Gtf2ird2	protein_coding	GTF2I repeat domain containing 2	5	134184019	134224355	1	ENSMUSG00000015942	invariant	NO	NO	NO	NO	NO	NO	NO	NO	2.54	2.64	4.55	4.24	1.59491	4.15298e-13	+	2.01083	2.83084e-19	+	-0.0987886	0.672319	=	0.317142	0.130094	=
Bola1	protein_coding	bolA-like 1 (E. coli)	3	96196588	96219709	-1	ENSMUSG00000015943	invariant	NO	NO	NO	NO	NO	NO	NO	NO	4.68	4.17	3.36	2.67	-1.49541	8.32695e-12	-	-1.32749	6.54942e-10	-	0.517027	0.014397	=	0.684972	0.00162319	=
Gatsl2	protein_coding	GATS protein-like 2	5	134099711	134144343	1	ENSMUSG00000015944	invariant	NO	NO	NO	NO	NO	NO	NO	NO	4.07	4.2	6.21	5.8	1.5993	5.20944e-14	+	2.13893	4.73402e-23	+	-0.132291	0.536105	=	0.407338	0.048261	=
Fcgr1	protein_coding	Fc receptor, IgG, high affinity I	3	96282909	96293969	-1	ENSMUSG00000015947	invariant	NO	NO	NO	NO	NO	NO	NO	NO	-5.79	-6.13	-1.1	-1.75	4.52148	5.23325e-07	=	4.79741	2.97612e-08	=	0.36547	1	=	0.654085	0.107075	=
Ncf1	protein_coding	neutrophil cytosolic factor 1	5	134220053	134229625	-1	ENSMUSG00000015950	invariant	NO	NO	NO	NO	NO	NO	NO	NO	-0.81	-2.25	-0.61	-2.51	-0.263957	0.755864	=	0.19946	0.635857	=	1.44313	0.00191784	=	1.90884	6.1327e-06	=
Wnt11	protein_coding	wingless-type MMTV integration site family, member 11	7	98835112	98855195	1	ENSMUSG00000015957	up_down	NO	NO	NO	NO	NO	NO	NO	NO	-1.02	-0.73	-0.15	0.91	1.64535	4.17049e-08	+	0.875877	0.0176418	+	-0.288749	0.515533	=	-1.05844	9.99695e-05	-
Adss	protein_coding	adenylosuccinate synthetase, non muscle	1	177762962	177796511	-1	ENSMUSG00000015961	invariant	NO	NO	NO	NO	NO	NO	NO	NO	8.04	8.26	7	7.19	-1.06258	2.86512e-07	-	-1.04656	4.33206e-07	-	-0.213114	0.298364	=	-0.197096	0.336737	=
1700016C15Rik	protein_coding	RIKEN cDNA 1700016C15 gene	1	177729814	177753324	1	ENSMUSG00000015962	invariant	NO	NO	NO	NO	NO	NO	NO	NO	-2.83	-2.71	-2.87	-4.91	-2.24924	0.016576	=	-0.0430357	1	=	-0.118347	1	=	2.09325	0.016576	=
Il17rb	protein_coding	interleukin 17 receptor B	14	29996141	30008896	-1	ENSMUSG00000015966	invariant	NO	NO	NO	NO	NO	NO	NO	NO	-0.98	-0.6	-0.99	-1.91	-1.31143	0.00108855	=	-0.0174382	1	=	-0.376605	0.328534	=	0.91761	0.0233022	=
Cacna1d	protein_coding	calcium channel, voltage-dependent, L type, alpha 1D subunit	14	30039949	30491156	-1	ENSMUSG00000015968	invariant	NO	NO	NO	NO	NO	NO	NO	NO	1.35	1.05	1.53	1.27	0.227485	0.370492	=	0.184267	0.46189	=	0.30182	0.254595	=	0.258661	0.286557	=
Chdh	protein_coding	choline dehydrogenase	14	30009023	30040466	1	ENSMUSG00000015970	invariant	NO	NO	NO	NO	NO	NO	NO	NO	-2.42	-4.35	-2.97	-2.43	1.95554	0.0103994	=	-0.552881	0.451618	=	1.95806	0.0264707	=	-0.544521	0.41243	=
Actr8	protein_coding	ARP8 actin-related protein 8	14	29978337	29993221	1	ENSMUSG00000015971	invariant	NO	NO	NO	NO	NO	NO	NO	NO	5.78	5.82	5.71	5.61	-0.207996	0.314392	=	-0.0699303	0.736077	=	-0.0442848	0.831717	=	0.0937806	0.650242	=
Lrrc27	protein_coding	leucine rich repeat containing 27	7	139212988	139242979	1	ENSMUSG00000015980	invariant	NO	NO	NO	NO	NO	NO	NO	NO	2.94	2.16	3.18	2.82	0.665284	0.003101	=	0.245248	0.263461	=	0.780186	0.000610945	+	0.360199	0.0975142	=
Stk32c	protein_coding	serine/threonine kinase 32C	7	139103638	139213307	-1	ENSMUSG00000015981	up_up	NO	NO	NO	NO	NO	YES	NO	NO	0.2	0.48	2.69	1.81	1.32318	2.2178e-07	+	2.48514	4.68644e-21	+	-0.278868	0.381012	=	0.883111	9.74914e-05	+
Fnta	protein_coding	farnesyltransferase, CAAX box, alpha	8	25998729	26015601	-1	ENSMUSG00000015994	invariant	NO	NO	NO	NO	NO	NO	NO	NO	7.29	6.93	6.42	6.29	-0.637634	0.00199136	=	-0.875816	2.28979e-05	-	0.360198	0.079776	=	0.122017	0.553233	=
Skiv2l2	protein_coding	superkiller viralicidic activity 2-like 2 (S. cerevisiae)	13	112867780	112927380	-1	ENSMUSG00000016018	invariant	NO	NO	NO	NO	NO	NO	NO	NO	7.76	7.89	7.04	6.98	-0.908753	1.08625e-05	-	-0.713453	0.000534036	=	-0.133523	0.514953	=	0.0617758	0.7636	=
Lbp	protein_coding	lipopolysaccharide binding protein	2	158306493	158332852	1	ENSMUSG00000016024	deg	NO	NO	NO	NO	NO	NO	NO	NO	0.24	-1.47	0.45	4.27	5.74507	1.67491e-81	+	0.20992	0.513714	=	1.71879	2.86534e-06	+	-3.81568	5.34781e-53	-
Celsr1	protein_coding	cadherin, EGF LAG seven-pass G-type receptor 1 (flamingo homolog, Drosophila)	15	85898758	86033777	-1	ENSMUSG00000016028	invariant	NO	NO	NO	NO	NO	NO	YES	NO	5.06	5.58	6.36	6.73	1.15047	3.40872e-08	+	1.2911	7.89963e-10	+	-0.512448	0.0139567	=	-0.371819	0.0706382	=
Fli1	protein_coding	Friend leukemia integration 1	9	32422204	32542861	-1	ENSMUSG00000016087	up_down	NO	NO	NO	NO	NO	NO	NO	NO	-8.5	-3.8	-0.69	2.32	6.14668	3.29295e-52	+	8.77374	5.18276e-12	+	-5.42803	0.0656324	=	-3.01781	7.86994e-29	-
Stard13	protein_coding	StAR-related lipid transfer (START) domain containing 13	5	151037510	151233836	-1	ENSMUSG00000016128	up_down	NO	NO	NO	NO	NO	NO	NO	NO	1.62	1.59	3.92	5.13	3.54092	5.79962e-50	+	2.29675	1.34702e-22	+	0.033941	0.897641	=	-1.21022	9.91466e-09	-
[truncated: 30,943 more rows]

## Sheet: miRseq_table
Symbol	gene_type	class	anti_correlation_with_targets	Hoss_2015	Hoss_2014	Lee_2011_1	Lee_2011_2	Marti_2010_1	Marti_2010_2	EK_log2_CPM	EW_log2_CPM	DK_log2_CPM	DW_log2_CPM	DWvsEW.log2_fold_change	DWvsEW.pval	DWvsEW.class	DKvsEK.log2_fold_change	DKvsEK.pval	DKvsEK.class	EKvsEW.log2_fold_change	EKvsEW.pval	EKvsEW.class	DKvsDW.log2_fold_change	DKvsDW.pval	DKvsDW.class
[truncated: 1,073 more rows]
