# Supplementary material for: Hypomorphic mutation of the mouse Huntington’s disease gene orthologue
Source: PLoS Genet. 2019 Mar 21;15(3):e1007765. doi: 10.1371/journal.pgen.1007765 (PMC6445486; doi:10.1371/journal.pgen.1007765)
Supplement: S2 File — For each comparison/spreadsheet the ontology ID and description, fold enrichment, P-value, False Discovery rate (FDR) significance and annotated genes were reported. (XLSX) [file pgen.1007765.s008.xlsx]

## Sheet: differentiation_up
ontology	ID	Description	Fold enrichment	P-value	FDR	significant	annotated
GO_BP	GO:0046717	acid secretion	1.47	0.0259495	0.0444566	25	99
GO_BP	GO:0030036	actin cytoskeleton organization	1.7	2.75592e-12	2.63331e-11	156	536
GO_BP	GO:0051017	actin filament bundle assembly	1.49	0.0106764	0.0207934	32	125
GO_BP	GO:0061572	actin filament bundle organization	1.6	0.00253301	0.00607598	35	128
GO_BP	GO:0007015	actin filament organization	1.48	0.000147353	0.000480383	78	307
GO_BP	GO:0030048	actin filament-based movement	1.72	0.00350998	0.00799266	25	85
GO_BP	GO:0030029	actin filament-based process	1.71	5.0167e-14	5.92235e-13	176	600
GO_BP	GO:0008154	actin polymerization or depolymerization	1.36	0.0238417	0.0413355	40	172
GO_BP	GO:0070252	actin-mediated cell contraction	1.89	0.00206643	0.00508009	21	65
GO_BP	GO:0001508	action potential	2.38	7.36345e-10	5.53691e-09	49	120
GO_BP	GO:0050798	activated T cell proliferation	2.31	0.000415425	0.00123554	17	43
GO_BP	GO:0090630	activation of GTPase activity	1.78	0.0340501	0.0549335	11	36
GO_BP	GO:0000187	activation of MAPK activity	1.73	0.0015823	0.00400959	29	98
GO_BP	GO:0000186	activation of MAPKK activity	2.05	0.00642598	0.013406	13	37
GO_BP	GO:0032147	activation of protein kinase activity	1.5	0.000608163	0.00174139	59	229
GO_BP	GO:0031032	actomyosin structure organization	1.68	0.000256496	0.000795702	43	149
GO_BP	GO:0007193	adenylate cyclase-inhibiting G-protein coupled receptor signaling pathway	1.89	0.00206643	0.00508009	21	65
GO_BP	GO:0007188	adenylate cyclase-modulating G-protein coupled receptor signaling pathway	1.47	0.010243	0.0200851	35	139
GO_BP	GO:0034333	adherens junction assembly	1.64	0.0139072	0.0262722	20	71
GO_BP	GO:0034332	adherens junction organization	1.55	0.0208228	0.0370307	22	83
GO_BP	GO:0060612	adipose tissue development	2.05	0.00642598	0.013406	13	37
GO_BP	GO:0030325	adrenal gland development	2.54	0.00280867	0.00660583	10	23
GO_BP	GO:0030534	adult behavior	2.17	4.74791e-10	3.64951e-09	62	167
GO_BP	GO:0008344	adult locomotory behavior	2.12	2.70477e-06	1.25748e-05	37	102
GO_BP	GO:0007628	adult walking behavior	2.08	0.00294996	0.00684816	15	42
GO_BP	GO:0007568	aging	1.62	0.000945149	0.00256008	40	144
GO_BP	GO:0006066	alcohol metabolic process	1.25	0.0323854	0.0525173	62	289
GO_BP	GO:0001667	ameboidal-type cell migration	2.17	2.37299e-18	4.18778e-17	121	325
GO_BP	GO:0042886	amide transport	1.61	1.37933e-06	6.77702e-06	90	326
GO_BP	GO:0015837	amine transport	1.79	0.00125179	0.00327801	27	88
GO_BP	GO:0003333	amino acid transmembrane transport	1.69	0.0348722	0.0560507	13	45
GO_BP	GO:0006865	amino acid transport	1.85	1.95718e-05	7.81731e-05	44	139
GO_BP	GO:0006023	aminoglycan biosynthetic process	2.17	0.000474057	0.00138491	19	51
GO_BP	GO:0006022	aminoglycan metabolic process	2.18	1.17725e-06	5.85066e-06	37	99
GO_BP	GO:0097164	ammonium ion metabolic process	1.44	0.0130008	0.0247627	36	146
GO_BP	GO:0048532	anatomical structure arrangement	3.98	1.58246e-07	9.19938e-07	15	22
GO_BP	GO:0048646	anatomical structure formation involved in morphogenesis	1.83	7.25894e-35	3.86282e-33	367	1168
GO_BP	GO:0071695	anatomical structure maturation	1.98	0.00135779	0.00351799	20	59
GO_BP	GO:0009653	anatomical structure morphogenesis	1.93	1.39694e-98	9.66387e-96	848	2559
GO_BP	GO:0001525	angiogenesis	1.8	1.64582e-12	1.60361e-11	131	424
GO_BP	GO:0098656	anion transmembrane transport	1.59	0.000725332	0.00204807	45	165
GO_BP	GO:0006820	anion transport	1.44	6.83918e-06	2.99069e-05	127	514
GO_BP	GO:0009952	anterior/posterior pattern specification	2.32	1.99475e-15	2.73799e-14	86	216
GO_BP	GO:0035904	aorta development	3.03	1.03799e-08	7.0124e-08	27	52
GO_BP	GO:0035909	aorta morphogenesis	3.42	5.80123e-07	3.05421e-06	17	29
GO_BP	GO:0006915	apoptotic process	1.39	3.24199e-13	3.38788e-12	405	1707
GO_BP	GO:0097190	apoptotic signaling pathway	1.3	0.00101385	0.00273332	126	568
GO_BP	GO:0048736	appendage development	2.56	1.80527e-17	2.97349e-16	81	185
GO_BP	GO:0035107	appendage morphogenesis	2.65	3.80915e-17	6.07172e-16	74	163
GO_BP	GO:0060840	artery development	2.72	1.40747e-10	1.14013e-09	41	88
GO_BP	GO:0048844	artery morphogenesis	2.68	1.69414e-07	9.81563e-07	28	61
GO_BP	GO:0008306	associative learning	2.03	3.30585e-05	0.000125933	32	92
GO_BP	GO:0014002	astrocyte development	3.18	7.38424e-05	0.000258553	12	22
GO_BP	GO:0048708	astrocyte differentiation	3.3	1.5582e-13	1.70023e-12	39	69
GO_BP	GO:0003171	atrioventricular valve development	3.34	3.97706e-05	0.000148558	12	21
GO_BP	GO:0003181	atrioventricular valve morphogenesis	3.57	3.57395e-05	0.000134957	11	18
GO_BP	GO:0042491	auditory receptor cell differentiation	1.9	0.0101036	0.0198229	14	43
GO_BP	GO:0048483	autonomic nervous system development	3.11	3.44654e-08	2.1636e-07	24	45
GO_BP	GO:0006914	autophagy	1.31	0.00192781	0.00476347	100	444
GO_BP	GO:0003401	axis elongation	2.34	0.00115339	0.00305242	14	35
GO_BP	GO:0009798	axis specification	1.78	0.00117999	0.00311568	28	92
GO_BP	GO:0008088	axo-dendritic transport	1.74	0.0411921	0.0641614	11	37
GO_BP	GO:0061564	axon development	3.17	2.25688e-70	3.25268e-68	235	433
GO_BP	GO:0008366	axon ensheathment	1.71	0.000430982	0.00127414	38	130
GO_BP	GO:0048675	axon extension	2.82	2.93666e-15	3.96788e-14	58	120
GO_BP	GO:0048846	axon extension involved in axon guidance	3.42	2.81629e-09	1.98804e-08	24	41
GO_BP	GO:0007411	axon guidance	3.66	1.95548e-46	1.50309e-44	123	196
GO_BP	GO:0031103	axon regeneration	2.12	0.00638122	0.0133691	12	33
GO_BP	GO:0007413	axonal fasciculation	3.99	1.03784e-06	5.20442e-06	13	19
GO_BP	GO:0007409	axonogenesis	3.25	9.8932e-71	1.55546e-68	227	408
GO_BP	GO:0007610	behavior	2.08	2.96517e-38	1.8315e-36	290	815
GO_BP	GO:0002209	behavioral defense response	2.04	0.00382359	0.00863854	15	43
GO_BP	GO:0001662	behavioral fear response	2.08	0.00294996	0.00684816	15	42
GO_BP	GO:0022610	biological adhesion	1.73	1.2414e-30	4.99294e-29	385	1299
GO_BP	GO:0031214	biomineral tissue development	1.95	7.25973e-06	3.15862e-05	42	126
GO_BP	GO:0008015	blood circulation	1.55	5.37943e-07	2.87148e-06	113	425
GO_BP	GO:0007596	blood coagulation	1.42	0.010269	0.0200905	42	173
GO_BP	GO:0001568	blood vessel development	1.99	6.7349e-25	1.80587e-23	209	614
GO_BP	GO:0043534	blood vessel endothelial cell migration	2.27	9.45559e-06	4.0629e-05	28	72
GO_BP	GO:0048514	blood vessel morphogenesis	1.94	1.57581e-19	3.06216e-18	172	517
GO_BP	GO:0001974	blood vessel remodeling	1.95	0.00478303	0.0104705	16	48
GO_BP	GO:0030509	BMP signaling pathway	2.21	6.74241e-10	5.10321e-09	58	153
GO_BP	GO:0010171	body morphogenesis	2.42	1.17587e-05	4.94202e-05	24	58
GO_BP	GO:0060348	bone development	2.26	8.60556e-12	7.7922e-11	68	176
GO_BP	GO:0030282	bone mineralization	2.32	8.85079e-08	5.32425e-07	39	98
GO_BP	GO:0060349	bone morphogenesis	2.78	5.70117e-11	4.80977e-10	41	86
GO_BP	GO:0007420	brain development	2.75	1.14382e-59	1.23638e-57	254	540
GO_BP	GO:0048854	brain morphogenesis	1.95	0.0104899	0.0204586	13	39
GO_BP	GO:0001658	branching involved in ureteric bud morphogenesis	2.82	1.35949e-08	8.97402e-08	30	62
GO_BP	GO:0048754	branching morphogenesis of an epithelial tube	2.31	1.16033e-12	1.15e-11	70	177
GO_BP	GO:0050873	brown fat cell differentiation	1.99	0.00635594	0.0133403	14	41
GO_BP	GO:0008207	C21-steroid hormone metabolic process	2.43	0.00408369	0.00916036	10	24
GO_BP	GO:0055074	calcium ion homeostasis	1.53	7.13698e-06	3.10912e-05	97	371
GO_BP	GO:0017156	calcium ion regulated exocytosis	1.69	0.00221893	0.00541408	29	100
GO_BP	GO:0070588	calcium ion transmembrane transport	1.43	0.0031706	0.00730642	54	220
GO_BP	GO:0006816	calcium ion transport	1.56	3.52718e-06	1.6138e-05	95	356
GO_BP	GO:0060402	calcium ion transport into cytosol	1.39	0.0375104	0.0600123	29	122
GO_BP	GO:0019722	calcium-mediated signaling	1.45	0.0153835	0.0281987	33	133
GO_BP	GO:0043010	camera-type eye development	2.22	3.13133e-19	5.91864e-18	121	318
GO_BP	GO:0048593	camera-type eye morphogenesis	2.52	7.48019e-12	6.80884e-11	54	125
GO_BP	GO:0006171	cAMP biosynthetic process	1.58	0.00643394	0.0134145	29	107
GO_BP	GO:0046058	cAMP metabolic process	1.68	0.000597543	0.00171667	38	132
GO_BP	GO:0019933	cAMP-mediated signaling	2.1	0.00105792	0.00282353	18	50
GO_BP	GO:0060070	canonical Wnt signaling pathway	2.48	1.43778e-19	2.80972e-18	97	228
GO_BP	GO:0016051	carbohydrate biosynthetic process	1.39	0.01808	0.0326397	39	164
GO_BP	GO:1901137	carbohydrate derivative biosynthetic process	1.28	0.00148979	0.00381994	128	584
GO_BP	GO:1901135	carbohydrate derivative metabolic process	1.28	4.6447e-05	0.000169816	210	955
GO_BP	GO:0033500	carbohydrate homeostasis	1.7	7.67341e-06	3.32189e-05	63	216
GO_BP	GO:0005975	carbohydrate metabolic process	1.24	0.00281693	0.00660583	141	662
GO_BP	GO:0008643	carbohydrate transport	1.64	0.000648919	0.00184435	41	146
GO_BP	GO:0046942	carboxylic acid transport	1.56	7.21058e-05	0.000253724	68	254
GO_BP	GO:0003230	cardiac atrium development	2.65	0.000144112	0.000470705	15	33
GO_BP	GO:0003209	cardiac atrium morphogenesis	3.02	2.14437e-05	8.48658e-05	15	29
GO_BP	GO:0055006	cardiac cell development	1.73	0.00661145	0.013768	21	71
GO_BP	GO:0003205	cardiac chamber development	2.21	9.49566e-11	7.87649e-10	64	169
GO_BP	GO:0003206	cardiac chamber morphogenesis	2.3	4.72092e-09	3.26588e-08	48	122
GO_BP	GO:0061337	cardiac conduction	2.17	0.00131918	0.00343598	16	43
GO_BP	GO:0060317	cardiac epithelial to mesenchymal transition	3.05	0.000130338	0.000431831	12	23
GO_BP	GO:0086001	cardiac muscle cell action potential	2.21	0.00216325	0.00531055	14	37
GO_BP	GO:0086003	cardiac muscle cell contraction	2.04	0.00382359	0.00863854	15	43
GO_BP	GO:0055013	cardiac muscle cell development	1.66	0.0151205	0.027879	19	67
GO_BP	GO:0055007	cardiac muscle cell differentiation	1.87	9.60985e-05	0.000329108	35	109
GO_BP	GO:0060038	cardiac muscle cell proliferation	2.8	8.23872e-07	4.22182e-06	23	48
GO_BP	GO:0003300	cardiac muscle hypertrophy	1.73	0.00661145	0.013768	21	71
GO_BP	GO:0048738	cardiac muscle tissue development	2.01	9.74173e-10	7.24648e-09	72	209
GO_BP	GO:0055017	cardiac muscle tissue growth	2.65	1.23316e-08	8.21299e-08	34	75
GO_BP	GO:0055008	cardiac muscle tissue morphogenesis	2.01	0.000829017	0.00227221	21	61
GO_BP	GO:0003279	cardiac septum development	2.7	3.33337e-12	3.12465e-11	49	106
GO_BP	GO:0060411	cardiac septum morphogenesis	3.16	5.73567e-11	4.8271e-10	33	61
GO_BP	GO:0003231	cardiac ventricle development	2.04	8.49522e-07	4.32762e-06	45	129
GO_BP	GO:0003208	cardiac ventricle morphogenesis	2.12	0.000109754	0.000370791	25	69
GO_BP	GO:0035051	cardiocyte differentiation	1.85	1.95718e-05	7.81731e-05	44	139
GO_BP	GO:0072358	cardiovascular system development	1.93	1.45751e-35	7.87729e-34	325	983
GO_BP	GO:0051216	cartilage development	2.97	1.25845e-24	3.32283e-23	89	175
GO_BP	GO:0060351	cartilage development involved in endochondral bone morphogenesis	3.03	3.90509e-05	0.000146185	14	27
GO_BP	GO:0009056	catabolic process	1.13	0.00464747	0.0102456	352	1815
GO_BP	GO:0006584	catecholamine metabolic process	1.91	0.00462649	0.0102059	17	52
GO_BP	GO:0050432	catecholamine secretion	2.06	0.00137639	0.00354901	18	51
GO_BP	GO:0051937	catecholamine transport	1.8	0.00489145	0.0106411	20	65
GO_BP	GO:0009712	catechol-containing compound metabolic process	1.91	0.00462649	0.0102059	17	52
GO_BP	GO:0035411	catenin import into nucleus	2.42	0.0018205	0.00453024	12	29
GO_BP	GO:0055080	cation homeostasis	1.42	6.04985e-06	2.67597e-05	141	581
GO_BP	GO:0098655	cation transmembrane transport	1.47	5.89203e-07	3.0973e-06	142	563
GO_BP	GO:0006812	cation transport	1.51	3.5863e-12	3.34362e-11	246	953
GO_BP	GO:0001775	cell activation	1.29	5.99376e-05	0.000213733	192	866
GO_BP	GO:0007155	cell adhesion	1.74	3.94123e-31	1.70182e-29	384	1288
GO_BP	GO:0060326	cell chemotaxis	1.41	0.00472355	0.0104001	54	224
GO_BP	GO:0086065	cell communication involved in cardiac conduction	2.16	0.0107422	0.020898	10	27
GO_BP	GO:0007049	cell cycle	1.21	0.000113313	0.000380527	299	1438
GO_BP	GO:0007050	cell cycle arrest	1.86	2.60572e-05	0.000101384	42	132
GO_BP	GO:0044843	cell cycle G1/S phase transition	1.56	0.00135395	0.00351595	44	165
GO_BP	GO:0044770	cell cycle phase transition	1.23	0.0389235	0.0618156	66	313
GO_BP	GO:0022402	cell cycle process	1.14	0.0192073	0.0343699	203	1037
GO_BP	GO:0008219	cell death	1.4	4.36065e-15	5.71335e-14	445	1860
GO_BP	GO:0048468	cell development	2	1.43448e-89	7.08827e-87	723	2115
GO_BP	GO:0021533	cell differentiation in hindbrain	3.27	1.22329e-05	5.11388e-05	14	25
GO_BP	GO:0021515	cell differentiation in spinal cord	2.82	2.44049e-08	1.56615e-07	29	60
GO_BP	GO:0061005	cell differentiation involved in kidney development	2.68	4.42429e-05	0.000162629	17	37
GO_BP	GO:0045165	cell fate commitment	2.78	4.70707e-30	1.80905e-28	123	258
GO_BP	GO:0060581	cell fate commitment involved in pattern specification	4.38	5.77188e-07	3.0527e-06	12	16
GO_BP	GO:0001709	cell fate determination	3.34	5.50184e-09	3.79095e-08	24	42
GO_BP	GO:0001708	cell fate specification	2.24	2.22043e-06	1.0521e-05	33	86
GO_BP	GO:0016049	cell growth	1.85	2.1059e-15	2.87914e-14	153	483
GO_BP	GO:0034329	cell junction assembly	1.49	0.00619591	0.0130915	38	149
GO_BP	GO:0034330	cell junction organization	1.48	0.00277212	0.00656305	47	185
GO_BP	GO:0048469	cell maturation	1.72	5.33709e-05	0.000191899	49	166
GO_BP	GO:0016477	cell migration	2.01	5.95085e-48	5.02041e-46	395	1149
GO_BP	GO:0002042	cell migration involved in sprouting angiogenesis	2.75	5.14912e-05	0.000186498	16	34
GO_BP	GO:0000902	cell morphogenesis	2.26	3.74075e-74	6.81004e-72	461	1193
GO_BP	GO:0000904	cell morphogenesis involved in differentiation	2.69	5.90347e-79	1.57075e-76	347	752
GO_BP	GO:0048667	cell morphogenesis involved in neuron differentiation	3.05	5.45467e-77	1.10985e-74	273	522
GO_BP	GO:0048870	cell motility	1.96	3.86221e-48	3.42543e-46	421	1254
GO_BP	GO:0032990	cell part morphogenesis	2.59	1.31923e-76	2.53509e-74	362	816
GO_BP	GO:0030031	cell projection assembly	1.79	6.60301e-11	5.53014e-10	114	371
GO_BP	GO:0048858	cell projection morphogenesis	2.63	6.56864e-78	1.42004e-75	358	795
GO_BP	GO:0030030	cell projection organization	2.32	5.96746e-88	2.58014e-85	513	1292
GO_BP	GO:0008283	cell proliferation	1.5	7.53554e-22	1.61895e-20	465	1811
GO_BP	GO:0021846	cell proliferation in forebrain	3.18	1.16213e-06	5.78383e-06	18	33
GO_BP	GO:0008037	cell recognition	1.76	0.000159768	0.000518414	40	133
GO_BP	GO:0007166	cell surface receptor signaling pathway	1.79	7.63559e-61	8.8037e-59	674	2202
GO_BP	GO:0061311	cell surface receptor signaling pathway involved in heart development	2.92	0.00040426	0.00120648	11	22
GO_BP	GO:0098609	cell-cell adhesion	1.64	3.49279e-15	4.64668e-14	224	798
GO_BP	GO:0098742	cell-cell adhesion via plasma-membrane adhesion molecules	2.77	1.14849e-16	1.74235e-15	66	139
GO_BP	GO:0045216	cell-cell junction organization	1.55	0.00141484	0.00363856	45	170
GO_BP	GO:0007267	cell-cell signaling	2.05	5.21191e-40	3.67912e-38	312	887
GO_BP	GO:0007160	cell-matrix adhesion	1.72	3.94899e-05	0.000147669	51	173
GO_BP	GO:0007045	cell-substrate adherens junction assembly	1.6	0.0286539	0.0481829	17	62
GO_BP	GO:0031589	cell-substrate adhesion	1.81	6.11077e-09	4.19382e-08	88	284
GO_BP	GO:0097285	cell-type specific apoptotic process	1.8	4.2823e-15	5.63203e-14	162	525
GO_BP	GO:0006874	cellular calcium ion homeostasis	1.52	1.43696e-05	5.91007e-05	93	358
GO_BP	GO:0034637	cellular carbohydrate biosynthetic process	1.64	0.0268784	0.0457759	16	57
GO_BP	GO:0044262	cellular carbohydrate metabolic process	1.29	0.0227534	0.0398495	58	263
GO_BP	GO:0030003	cellular cation homeostasis	1.4	4.82606e-05	0.000175347	119	495
GO_BP	GO:0055082	cellular chemical homeostasis	1.48	1.0647e-07	6.3169e-07	158	624
GO_BP	GO:0022607	cellular component assembly	1.42	1.61124e-19	3.11352e-18	528	2168
GO_BP	GO:0010927	cellular component assembly involved in morphogenesis	1.67	7.73995e-07	4.01245e-06	82	286
GO_BP	GO:0044085	cellular component biogenesis	1.34	9.85243e-15	1.22147e-13	541	2354
GO_BP	GO:0022411	cellular component disassembly	1.25	0.0153304	0.0281759	84	392
GO_BP	GO:0032989	cellular component morphogenesis	2.19	2.48208e-72	4.2927e-70	479	1276
GO_BP	GO:1990748	cellular detoxification	1.56	0.0463238	0.0706489	15	56
GO_BP	GO:0072503	cellular divalent inorganic cation homeostasis	1.51	1.05568e-05	4.50251e-05	98	379
GO_BP	GO:0001678	cellular glucose homeostasis	1.85	6.92067e-05	0.000244517	38	120
GO_BP	GO:0019725	cellular homeostasis	1.44	1.24067e-07	7.29833e-07	178	722
GO_BP	GO:0034754	cellular hormone metabolic process	1.55	0.0208228	0.0370307	22	83
GO_BP	GO:0006873	cellular ion homeostasis	1.4	4.49245e-05	0.000164959	122	509
GO_BP	GO:0042180	cellular ketone metabolic process	1.4	0.0125167	0.023951	42	175
GO_BP	GO:0044255	cellular lipid metabolic process	1.13	0.0443619	0.0680167	165	852
GO_BP	GO:0051641	cellular localization	1.47	1.45568e-28	5.03513e-27	661	2631
GO_BP	GO:0070727	cellular macromolecule localization	1.45	3.14014e-14	3.75833e-13	344	1382
GO_BP	GO:0006875	cellular metal ion homeostasis	1.4	0.000111994	0.000377564	107	445
GO_BP	GO:0033692	cellular polysaccharide biosynthetic process	1.91	0.00599293	0.0127017	16	49
GO_BP	GO:0044264	cellular polysaccharide metabolic process	1.62	0.0107843	0.0209329	23	83
GO_BP	GO:0071804	cellular potassium ion transport	1.86	5.80763e-06	2.58536e-05	49	154
GO_BP	GO:0043623	cellular protein complex assembly	1.3	0.00238215	0.00573798	101	452
GO_BP	GO:0034613	cellular protein localization	1.46	2.25102e-14	2.72244e-13	343	1374
GO_BP	GO:0071773	cellular response to BMP stimulus	2.31	1.1179e-11	9.94022e-11	64	162
GO_BP	GO:0071277	cellular response to calcium ion	1.72	0.0292445	0.0491283	13	44
GO_BP	GO:0071322	cellular response to carbohydrate stimulus	2.01	5.96124e-06	2.64354e-05	39	113
GO_BP	GO:0070887	cellular response to chemical stimulus	1.35	1.30559e-14	1.6014e-13	516	2230
GO_BP	GO:0036294	cellular response to decreased oxygen levels	1.65	0.00730407	0.0151683	24	85
GO_BP	GO:0071495	cellular response to endogenous stimulus	1.6	1.11898e-17	1.87889e-16	285	1037
GO_BP	GO:0044344	cellular response to fibroblast growth factor stimulus	2.34	1.0804e-06	5.40037e-06	32	80
GO_BP	GO:0071333	cellular response to glucose stimulus	1.98	2.00093e-05	7.94617e-05	36	106
GO_BP	GO:0071363	cellular response to growth factor stimulus	2.13	2.82962e-26	8.15625e-25	186	510
GO_BP	GO:0071331	cellular response to hexose stimulus	1.95	3.16615e-05	0.000121146	36	108
GO_BP	GO:0032870	cellular response to hormone stimulus	1.37	0.000232728	0.000727841	110	468
GO_BP	GO:0071456	cellular response to hypoxia	1.66	0.00792046	0.0161496	23	81
GO_BP	GO:0032869	cellular response to insulin stimulus	1.65	0.000516226	0.00150176	42	149
GO_BP	GO:0071248	cellular response to metal ion	1.56	0.0151461	0.0278964	24	90
GO_BP	GO:0071326	cellular response to monosaccharide stimulus	1.95	3.16615e-05	0.000121146	36	108
GO_BP	GO:1901699	cellular response to nitrogen compound	1.4	9.57157e-05	0.000328123	111	463
GO_BP	GO:0071407	cellular response to organic cyclic compound	1.31	0.00228282	0.00552159	97	431
GO_BP	GO:0071310	cellular response to organic substance	1.4	6.87034e-15	8.76906e-14	435	1815
GO_BP	GO:0071417	cellular response to organonitrogen compound	1.46	2.40826e-05	9.43381e-05	104	415
GO_BP	GO:0071453	cellular response to oxygen levels	1.67	0.00453785	0.0100231	26	91
GO_BP	GO:1901701	cellular response to oxygen-containing compound	1.21	0.00371113	0.00843404	175	847
GO_BP	GO:1901653	cellular response to peptide	1.69	3.29589e-05	0.000125692	56	194
GO_BP	GO:0071375	cellular response to peptide hormone stimulus	1.71	2.55454e-05	9.95049e-05	55	188
GO_BP	GO:0033554	cellular response to stress	1.21	5.8944e-05	0.000210624	332	1601
GO_BP	GO:0071560	cellular response to transforming growth factor beta stimulus	2.05	1.74725e-08	1.1468e-07	58	165
GO_BP	GO:0035924	cellular response to vascular endothelial growth factor stimulus	3.41	3.028e-08	1.91126e-07	21	36
GO_BP	GO:0007417	central nervous system development	2.6	2.08674e-70	3.13822e-68	330	740
GO_BP	GO:0021955	central nervous system neuron axonogenesis	3.43	5.32849e-08	3.30304e-07	20	34
GO_BP	GO:0021954	central nervous system neuron development	3.67	2.41488e-19	4.61488e-18	49	78
GO_BP	GO:0021953	central nervous system neuron differentiation	3.01	4.15818e-28	1.3698e-26	100	194
GO_BP	GO:0021952	central nervous system projection neuron axonogenesis	3.82	5.89775e-08	3.63637e-07	17	26
GO_BP	GO:0046513	ceramide biosynthetic process	2.21	0.000771155	0.00214938	17	45
GO_BP	GO:0006672	ceramide metabolic process	1.92	0.000779764	0.00216988	24	73
GO_BP	GO:0021695	cerebellar cortex development	2.76	2.24692e-07	1.28039e-06	26	55
GO_BP	GO:0021697	cerebellar cortex formation	3.14	2.23216e-05	8.78374e-05	14	26
GO_BP	GO:0021696	cerebellar cortex morphogenesis	2.84	9.85277e-06	4.21785e-05	18	37
GO_BP	GO:0021680	cerebellar Purkinje cell layer development	2.82	5.8885e-05	0.000210624	15	31
GO_BP	GO:0021549	cerebellum development	2.82	1.99677e-11	1.73972e-10	42	87
GO_BP	GO:0021587	cerebellum morphogenesis	2.86	5.12016e-07	2.75434e-06	23	47
GO_BP	GO:0021795	cerebral cortex cell migration	2.86	1.5775e-07	9.18601e-07	25	51
GO_BP	GO:0021987	cerebral cortex development	2.54	4.55918e-10	3.52008e-09	44	101
GO_BP	GO:0021801	cerebral cortex radial glia guided migration	2.78	0.00120509	0.00317467	10	21
GO_BP	GO:0021799	cerebral cortex radially oriented cell migration	2.65	0.000144112	0.000470705	15	33
GO_BP	GO:0048878	chemical homeostasis	1.4	2.20587e-08	1.42085e-07	231	964
GO_BP	GO:0099565	chemical synaptic transmission, postsynaptic	2.95	8.57872e-13	8.70185e-12	44	87
GO_BP	GO:0006935	chemotaxis	2.27	4.33742e-31	1.80758e-29	191	491
GO_BP	GO:1902476	chloride transmembrane transport	1.75	0.0174495	0.0315674	15	50
GO_BP	GO:0006821	chloride transport	1.69	0.00303488	0.00701705	27	93
GO_BP	GO:0002063	chondrocyte development	3.74	2.27263e-07	1.29291e-06	16	25
GO_BP	GO:0002062	chondrocyte differentiation	3.17	3.00636e-16	4.40629e-15	51	94
GO_BP	GO:0030204	chondroitin sulfate metabolic process	3.55	3.16385e-06	1.4572e-05	14	23
GO_BP	GO:0050654	chondroitin sulfate proteoglycan metabolic process	3.13	1.23007e-05	5.11388e-05	15	28
GO_BP	GO:0043009	chordate embryonic development	1.77	2.41337e-18	4.23742e-17	212	700
GO_BP	GO:0016568	chromatin modification	1.23	0.00968711	0.0190924	115	547
GO_BP	GO:0042384	cilium assembly	1.72	1.26835e-05	5.25407e-05	58	197
GO_BP	GO:0060271	cilium morphogenesis	1.84	6.07782e-08	3.74072e-07	72	228
GO_BP	GO:0003341	cilium movement	1.95	0.00478303	0.0104705	16	48
GO_BP	GO:0044782	cilium organization	1.72	3.23802e-06	1.48938e-05	66	224
GO_BP	GO:0048512	circadian behavior	1.72	0.0209074	0.0371239	15	51
GO_BP	GO:0007623	circadian rhythm	1.5	0.00312994	0.00722235	43	167
GO_BP	GO:0072359	circulatory system development	1.93	1.45751e-35	7.87729e-34	325	983
GO_BP	GO:0003013	circulatory system process	1.55	4.35853e-07	2.37043e-06	114	428
GO_BP	GO:0072583	clathrin-mediated endocytosis	2.24	0.00044919	0.00132345	18	47
GO_BP	GO:0050817	coagulation	1.43	0.00847562	0.0170347	43	176
GO_BP	GO:0090102	cochlea development	3.13	1.11172e-07	6.57328e-07	22	41
GO_BP	GO:0090103	cochlea morphogenesis	3.05	0.000130338	0.000431831	12	23
GO_BP	GO:0050890	cognition	2.46	3.48338e-22	7.82391e-21	113	268
GO_BP	GO:0032964	collagen biosynthetic process	2.08	0.00294996	0.00684816	15	42
GO_BP	GO:0030199	collagen fibril organization	2.77	8.70567e-06	3.74533e-05	19	40
GO_BP	GO:0032963	collagen metabolic process	1.87	0.000931531	0.00252868	25	78
GO_BP	GO:0048668	collateral sprouting	3.34	2.00883e-06	9.61054e-06	16	28
GO_BP	GO:0002066	columnar/cuboidal epithelial cell development	1.53	0.043744	0.0671288	17	65
GO_BP	GO:0002065	columnar/cuboidal epithelial cell differentiation	1.97	4.01689e-07	2.21246e-06	52	154
GO_BP	GO:0061448	connective tissue development	2.83	1.53184e-28	5.2461e-27	113	233
GO_BP	GO:0030038	contractile actin filament bundle assembly	1.8	0.00169747	0.00427638	25	81
GO_BP	GO:0007620	copulation	2.47	0.00227017	0.00549889	11	26
GO_BP	GO:0060976	coronary vasculature development	2.62	6.93731e-08	4.23366e-07	31	69
GO_BP	GO:0060977	coronary vasculature morphogenesis	3.03	3.90509e-05	0.000146185	14	27
GO_BP	GO:0022038	corpus callosum development	4.59	8.04573e-07	4.14133e-06	11	14
GO_BP	GO:0021545	cranial nerve development	2.92	5.62976e-07	2.98666e-06	22	44
GO_BP	GO:0021602	cranial nerve morphogenesis	3.59	4.96521e-07	2.6835e-06	16	26
GO_BP	GO:0021604	cranial nerve structural organization	4.49	3.71534e-06	1.68209e-05	10	13
GO_BP	GO:1904888	cranial skeletal system development	2.97	3.04843e-09	2.14317e-08	30	59
GO_BP	GO:0009187	cyclic nucleotide metabolic process	1.45	0.00565087	0.0120506	44	177
GO_BP	GO:0019935	cyclic-nucleotide-mediated signaling	2.21	0.000128536	0.000427089	22	58
GO_BP	GO:0051220	cytoplasmic sequestering of protein	2.3	0.00202391	0.0049933	13	33
GO_BP	GO:0016482	cytoplasmic transport	1.26	0.000216202	0.0006842	203	943
GO_BP	GO:0007010	cytoskeleton organization	1.54	2.06699e-14	2.51747e-13	273	1038
GO_BP	GO:0030705	cytoskeleton-dependent intracellular transport	1.62	0.00258773	0.00615601	33	119
GO_BP	GO:0060401	cytosolic calcium ion transport	1.37	0.045384	0.0693072	29	124
GO_BP	GO:0016265	death	1.4	4.79433e-15	6.20127e-14	446	1866
GO_BP	GO:0016358	dendrite development	2.74	2.28789e-26	6.65015e-25	110	234
GO_BP	GO:0048813	dendrite morphogenesis	2.83	2.814e-17	4.56972e-16	66	136
GO_BP	GO:0060996	dendritic spine development	2.4	1.48022e-07	8.64863e-07	35	85
GO_BP	GO:0060997	dendritic spine morphogenesis	2.92	5.62976e-07	2.98666e-06	22	44
GO_BP	GO:0097061	dendritic spine organization	2.42	2.53971e-05	9.91505e-05	22	53
GO_BP	GO:0021542	dentate gyrus development	4.01	6.8784e-06	3.00404e-05	11	16
GO_BP	GO:0016311	dephosphorylation	1.6	4.72138e-07	2.55972e-06	100	364
GO_BP	GO:0009582	detection of abiotic stimulus	1.5	0.0140603	0.0263884	29	113
GO_BP	GO:0009581	detection of external stimulus	1.49	0.0158495	0.0290067	29	114
GO_BP	GO:0050982	detection of mechanical stimulus	1.84	0.00707076	0.0147068	17	54
GO_BP	GO:0050974	detection of mechanical stimulus involved in sensory perception	2.11	0.00492826	0.0107077	13	36
GO_BP	GO:0009855	determination of bilateral symmetry	1.87	3.46453e-05	0.000131399	40	125
GO_BP	GO:0061371	determination of heart left/right asymmetry	2.04	0.000646777	0.00183978	21	60
GO_BP	GO:0007368	determination of left/right symmetry	1.91	3.00864e-05	0.000115923	38	116
GO_BP	GO:0046546	development of primary male sexual characteristics	1.5	0.0185671	0.0332772	26	101
GO_BP	GO:0045137	development of primary sexual characteristics	1.37	0.0166779	0.0303621	44	188
GO_BP	GO:0048588	developmental cell growth	2.51	1.98098e-18	3.53201e-17	89	207
GO_BP	GO:0048589	developmental growth	2.01	8.90252e-28	2.90503e-26	227	659
GO_BP	GO:0060560	developmental growth involved in morphogenesis	2.64	4.22378e-23	9.93867e-22	103	228
GO_BP	GO:0031128	developmental induction	2.4	0.000372378	0.00111809	16	39
GO_BP	GO:0021700	developmental maturation	1.92	3.95209e-10	3.09278e-09	86	262
GO_BP	GO:0048066	developmental pigmentation	2.13	0.00062826	0.00179448	19	52
GO_BP	GO:0003006	developmental process involved in reproduction	1.23	0.00439374	0.00974837	145	691
GO_BP	GO:0006835	dicarboxylic acid transport	2.03	0.000392164	0.00117292	23	66
GO_BP	GO:0021536	diencephalon development	3.1	3.20471e-11	2.7506e-10	35	66
GO_BP	GO:0055123	digestive system development	2.21	1.01749e-08	6.88739e-08	50	132
GO_BP	GO:0048565	digestive tract development	2.16	1.717e-07	9.93145e-07	44	119
GO_BP	GO:0048546	digestive tract morphogenesis	2.47	1.77057e-05	7.12958e-05	22	52
GO_BP	GO:0072507	divalent inorganic cation homeostasis	1.53	2.51835e-06	1.17714e-05	105	400
GO_BP	GO:0072511	divalent inorganic cation transport	1.63	3.57445e-08	2.23983e-07	113	405
GO_BP	GO:0070838	divalent metal ion transport	1.64	2.67116e-08	1.70784e-07	113	403
GO_BP	GO:0042417	dopamine metabolic process	2.11	0.00492826	0.0107077	13	36
GO_BP	GO:0007212	dopamine receptor signaling pathway	2.4	0.000820153	0.00226225	14	34
GO_BP	GO:0014046	dopamine secretion	2.68	0.00102364	0.00274901	11	24
GO_BP	GO:0015872	dopamine transport	2.05	0.00642598	0.013406	13	37
GO_BP	GO:0071542	dopaminergic neuron differentiation	3.26	3.51866e-07	1.95988e-06	19	34
GO_BP	GO:0021516	dorsal spinal cord development	4.38	2.03607e-08	1.31639e-07	15	20
GO_BP	GO:0021904	dorsal/ventral neural tube patterning	2.62	0.000471136	0.00137871	13	29
GO_BP	GO:0009953	dorsal/ventral pattern formation	2.67	5.13118e-12	4.72034e-11	49	107
GO_BP	GO:0043583	ear development	2.62	3.57351e-22	7.97456e-21	100	223
GO_BP	GO:0042471	ear morphogenesis	2.65	1.04075e-13	1.16126e-12	58	128
GO_BP	GO:0009790	embryo development	1.81	1.20048e-30	4.88516e-29	335	1080
GO_BP	GO:0009792	embryo development ending in birth or egg hatching	1.76	3.86748e-18	6.65543e-17	213	707
GO_BP	GO:0035113	embryonic appendage morphogenesis	2.6	6.44286e-14	7.50354e-13	61	137
GO_BP	GO:0031076	embryonic camera-type eye development	2.52	0.000179333	0.000575955	16	37
GO_BP	GO:0048596	embryonic camera-type eye morphogenesis	2.81	0.000195547	0.000620537	13	27
GO_BP	GO:0048701	embryonic cranial skeleton morphogenesis	3.22	1.84426e-09	1.33456e-08	27	49
GO_BP	GO:0048566	embryonic digestive tract development	3.01	6.49895e-06	2.84912e-05	17	33
GO_BP	GO:0042733	embryonic digit morphogenesis	2.49	7.04519e-07	3.6645e-06	29	68
GO_BP	GO:0001838	embryonic epithelial tube formation	1.83	2.38584e-05	9.35657e-05	44	140
GO_BP	GO:0048048	embryonic eye morphogenesis	2.55	0.00039041	0.00116918	14	32
GO_BP	GO:0035115	embryonic forelimb morphogenesis	3.43	5.32849e-08	3.30304e-07	20	34
GO_BP	GO:0035050	embryonic heart tube development	2.02	0.000145042	0.000473296	27	78
GO_BP	GO:0003143	embryonic heart tube morphogenesis	1.95	0.00132901	0.00345636	21	63
GO_BP	GO:0035162	embryonic hemopoiesis	2.29	0.00452692	0.0100053	11	28
GO_BP	GO:0035116	embryonic hindlimb morphogenesis	3.36	1.85012e-07	1.0648e-06	19	33
GO_BP	GO:0030326	embryonic limb morphogenesis	2.6	6.44286e-14	7.50354e-13	61	137
GO_BP	GO:0048598	embryonic morphogenesis	2.19	6.98385e-34	3.50098e-32	226	602
GO_BP	GO:0048568	embryonic organ development	2.13	6.43254e-24	1.58927e-22	168	460
GO_BP	GO:0048562	embryonic organ morphogenesis	2.48	1.08644e-25	3.05523e-24	130	306
GO_BP	GO:0009880	embryonic pattern specification	2.34	2.32239e-05	9.12842e-05	24	60
GO_BP	GO:0048706	embryonic skeletal system development	2.92	2.18829e-18	3.88164e-17	67	134
GO_BP	GO:0048704	embryonic skeletal system morphogenesis	3	1.5849e-15	2.20165e-14	53	103
GO_BP	GO:0003197	endocardial cushion development	3.01	6.49895e-06	2.84912e-05	17	33
GO_BP	GO:0003203	endocardial cushion morphogenesis	3.45	1.13774e-05	4.79342e-05	13	22
GO_BP	GO:0060350	endochondral bone morphogenesis	2.8	8.23872e-07	4.22182e-06	23	48
GO_BP	GO:0001958	endochondral ossification	2.59	0.000853223	0.00232749	12	27
GO_BP	GO:0060986	endocrine hormone secretion	1.56	0.0420518	0.0653142	16	60
GO_BP	GO:0031018	endocrine pancreas development	2.45	3.12232e-05	0.000120133	21	50
GO_BP	GO:0050886	endocrine process	1.46	0.0291368	0.0489711	25	100
GO_BP	GO:0035270	endocrine system development	2.34	3.17323e-10	2.50594e-09	53	132
GO_BP	GO:0006897	endocytosis	1.47	2.5563e-06	1.19166e-05	125	495
GO_BP	GO:0007492	endoderm development	1.5	0.049847	0.0753246	17	66
GO_BP	GO:0010256	endomembrane system organization	1.64	1.92466e-09	1.38118e-08	132	471
GO_BP	GO:1903513	endoplasmic reticulum to cytosol transport	2.08	0.00228593	0.00552159	16	45
GO_BP	GO:0016197	endosomal transport	1.38	0.00976748	0.0192399	49	207
GO_BP	GO:0072577	endothelial cell apoptotic process	2.08	0.00228593	0.00552159	16	45
GO_BP	GO:0035767	endothelial cell chemotaxis	2.34	0.0057748	0.0122846	10	25
GO_BP	GO:0045446	endothelial cell differentiation	1.84	0.000663162	0.00187989	28	89
GO_BP	GO:0043542	endothelial cell migration	2.15	1.18874e-08	7.93779e-08	53	144
GO_BP	GO:0001935	endothelial cell proliferation	2.08	4.5814e-06	2.05536e-05	37	104
GO_BP	GO:0003158	endothelium development	1.89	0.000127632	0.0004249	33	102
GO_BP	GO:0006112	energy reserve metabolic process	1.46	0.0472853	0.07202	20	80
GO_BP	GO:0007272	ensheathment of neurons	1.71	0.000430982	0.00127414	38	130
GO_BP	GO:0035883	enteroendocrine cell differentiation	2.26	0.00354243	0.00805593	12	31
GO_BP	GO:0007167	enzyme linked receptor protein signaling pathway	1.9	1.22997e-27	3.93927e-26	261	800
GO_BP	GO:0048013	ephrin receptor signaling pathway	2.69	2.4543e-05	9.59241e-05	18	39
GO_BP	GO:0090504	epiboly	2.34	0.0057748	0.0122846	10	25
GO_BP	GO:0090505	epiboly involved in wound healing	2.43	0.00408369	0.00916036	10	24
GO_BP	GO:0008544	epidermis development	1.25	0.0334908	0.0541828	64	300
GO_BP	GO:1904019	epithelial cell apoptotic process	1.92	0.000174294	0.000561859	30	91
GO_BP	GO:0002064	epithelial cell development	1.45	0.00177699	0.00443151	57	229
GO_BP	GO:0030855	epithelial cell differentiation	1.54	1.33725e-08	8.8441e-08	151	573
GO_BP	GO:0035850	epithelial cell differentiation involved in kidney development	2.57	0.00154703	0.00392597	11	25
GO_BP	GO:0010631	epithelial cell migration	2.24	1.09493e-13	1.21778e-12	82	214
GO_BP	GO:0050673	epithelial cell proliferation	2.03	2.99687e-16	4.40629e-15	126	363
GO_BP	GO:0001837	epithelial to mesenchymal transition	2.92	2.42677e-14	2.92476e-13	51	102
GO_BP	GO:0060441	epithelial tube branching involved in lung morphogenesis	3.2	2.0919e-06	9.95294e-06	17	31
GO_BP	GO:0072175	epithelial tube formation	1.83	2.38584e-05	9.35657e-05	44	140
GO_BP	GO:0060562	epithelial tube morphogenesis	2.06	1.09626e-16	1.67784e-15	124	351
GO_BP	GO:0060429	epithelium development	1.78	4.35422e-29	1.55268e-27	332	1086
GO_BP	GO:0090132	epithelium migration	2.22	1.98288e-13	2.11687e-12	82	216
GO_BP	GO:0036503	ERAD pathway	1.7	0.00570957	0.0121683	23	79
GO_BP	GO:0030433	ER-associated ubiquitin-dependent protein catabolic process	1.67	0.0164263	0.029983	18	63
GO_BP	GO:0070371	ERK1 and ERK2 cascade	1.4	0.00339594	0.00777392	61	255
GO_BP	GO:0030218	erythrocyte differentiation	1.53	0.0109688	0.0211958	29	111
GO_BP	GO:0034101	erythrocyte homeostasis	1.48	0.0131743	0.0250034	31	122
GO_BP	GO:0030010	establishment of cell polarity	2.4	4.10772e-09	2.85883e-08	44	107
GO_BP	GO:0090162	establishment of epithelial cell polarity	2.25	0.00796519	0.0161496	10	26
GO_BP	GO:0010970	establishment of localization by movement along microtubule	1.73	0.0012428	0.00326654	30	101
GO_BP	GO:0051649	establishment of localization in cell	1.44	1.19749e-21	2.52565e-20	542	2190
GO_BP	GO:0051656	establishment of organelle localization	1.56	4.53955e-05	0.000166512	72	269
GO_BP	GO:0001736	establishment of planar polarity	3.16	6.0007e-09	4.12646e-08	26	48
GO_BP	GO:0045184	establishment of protein localization	1.41	8.05803e-15	1.01724e-13	423	1757
GO_BP	GO:0090150	establishment of protein localization to membrane	1.61	3.27408e-05	0.000124999	66	239
GO_BP	GO:0072594	establishment of protein localization to organelle	1.2	0.0263836	0.0449998	102	497
GO_BP	GO:0090002	establishment of protein localization to plasma membrane	1.86	1.60031e-05	6.5199e-05	44	138
GO_BP	GO:0051293	establishment of spindle localization	1.82	0.0364986	0.0585017	10	32
GO_BP	GO:0097480	establishment of synaptic vesicle localization	2.41	1.86692e-08	1.21841e-07	40	97
GO_BP	GO:0007164	establishment of tissue polarity	3.1	1.06993e-08	7.18607e-08	26	49
GO_BP	GO:0051650	establishment of vesicle localization	1.87	6.04489e-06	2.67597e-05	48	150
GO_BP	GO:0035088	establishment or maintenance of apical/basal cell polarity	2.59	0.000120916	0.000404097	16	36
GO_BP	GO:0061245	establishment or maintenance of bipolar cell polarity	2.59	0.000120916	0.000404097	16	36
GO_BP	GO:0007163	establishment or maintenance of cell polarity	2.24	2.96674e-10	2.34824e-09	59	154
GO_BP	GO:0045197	establishment or maintenance of epithelial cell apical/basal polarity	2.59	0.000853223	0.00232749	12	27
GO_BP	GO:0060079	excitatory postsynaptic potential	3.19	9.95588e-12	8.94464e-11	35	64
GO_BP	GO:0007588	excretion	1.68	0.0248585	0.0427145	15	52
GO_BP	GO:0035272	exocrine system development	2.05	0.00106932	0.00284517	19	54
GO_BP	GO:0006887	exocytosis	1.64	1.78162e-06	8.59489e-06	83	296
GO_BP	GO:0035640	exploration behavior	3.13	1.23007e-05	5.11388e-05	15	28
GO_BP	GO:0085029	extracellular matrix assembly	2.69	0.000560922	0.0016236	12	26
GO_BP	GO:0022617	extracellular matrix disassembly	2.08	0.0141951	0.0265837	10	28
GO_BP	GO:0030198	extracellular matrix organization	2.14	8.1406e-12	7.39052e-11	77	210
GO_BP	GO:0043062	extracellular structure organization	2.13	1.06875e-11	9.55234e-11	77	211
GO_BP	GO:0097191	extrinsic apoptotic signaling pathway	1.61	4.78592e-05	0.000174248	63	228
GO_BP	GO:0097192	extrinsic apoptotic signaling pathway in absence of ligand	1.9	0.00075399	0.00210663	25	77
GO_BP	GO:0001654	eye development	2.23	2.72996e-22	6.17175e-21	140	366
GO_BP	GO:0048592	eye morphogenesis	2.41	2.39649e-13	2.55057e-12	68	165
GO_BP	GO:0001754	eye photoreceptor cell differentiation	1.62	0.0343898	0.0553783	15	54
GO_BP	GO:0060324	face development	1.88	0.0044411	0.00984083	18	56
GO_BP	GO:0060325	face morphogenesis	1.95	0.0136847	0.0258659	12	36
GO_BP	GO:0045444	fat cell differentiation	1.99	4.12091e-09	2.86225e-08	68	199
GO_BP	GO:0042596	fear response	2.16	0.00103008	0.00276202	17	46
GO_BP	GO:0046660	female sex differentiation	1.48	0.0144479	0.0266957	30	118
GO_BP	GO:0008543	fibroblast growth factor receptor signaling pathway	2.37	3.5753e-06	1.63365e-05	28	69
GO_BP	GO:0010761	fibroblast migration	2.26	0.000569896	0.00164407	17	44
GO_BP	GO:0048144	fibroblast proliferation	1.49	0.023037	0.0402646	25	98
GO_BP	GO:0046847	filopodium assembly	2.22	0.000353719	0.00106949	19	50
GO_BP	GO:0048041	focal adhesion assembly	1.6	0.0286539	0.0481829	17	62
GO_BP	GO:0021885	forebrain cell migration	2.92	4.90489e-10	3.76181e-09	34	68
GO_BP	GO:0030900	forebrain development	2.77	3.17243e-39	2.07043e-37	163	343
GO_BP	GO:0021872	forebrain generation of neurons	2.99	5.22397e-12	4.79296e-11	40	78
GO_BP	GO:0021884	forebrain neuron development	3.5	1.50533e-08	9.91783e-08	21	35
GO_BP	GO:0021879	forebrain neuron differentiation	3.22	9.66352e-13	9.74507e-12	38	69
GO_BP	GO:0021877	forebrain neuron fate commitment	4.59	8.04573e-07	4.14133e-06	11	14
GO_BP	GO:0021871	forebrain regionalization	3.5	1.80342e-06	8.67586e-06	15	25
GO_BP	GO:0035136	forelimb morphogenesis	3.18	1.92063e-08	1.24875e-07	24	44
GO_BP	GO:0001704	formation of primary germ layer	2.17	2.50373e-06	1.17197e-05	35	94
GO_BP	GO:0000082	G1/S transition of mitotic cell cycle	1.48	0.00580849	0.0123487	40	158
GO_BP	GO:0007214	gamma-aminobutyric acid signaling pathway	3.81	3.82508e-07	2.11354e-06	15	23
GO_BP	GO:0007369	gastrulation	1.87	2.28693e-06	1.08065e-05	52	162
GO_BP	GO:0001702	gastrulation with mouth forming second	1.89	0.0224651	0.0394045	11	34
GO_BP	GO:0048699	generation of neurons	2.49	1.73692e-121	2.00264e-118	606	1421
GO_BP	GO:0048806	genitalia development	2.08	0.00228593	0.00552159	16	45
GO_BP	GO:0048732	gland development	1.8	4.52144e-12	4.18166e-11	126	408
GO_BP	GO:0022612	gland morphogenesis	1.93	2.6704e-06	1.24317e-05	47	142
GO_BP	GO:0002068	glandular epithelial cell development	2.38	0.00324433	0.00744656	11	27
GO_BP	GO:0002067	glandular epithelial cell differentiation	2.44	1.44587e-05	5.93967e-05	23	55
GO_BP	GO:0021782	glial cell development	2.44	2.22439e-07	1.26964e-06	33	79
GO_BP	GO:0010001	glial cell differentiation	2.82	5.55807e-24	1.3831e-22	95	197
GO_BP	GO:0021781	glial cell fate commitment	4.59	8.04573e-07	4.14133e-06	11	14
GO_BP	GO:0008347	glial cell migration	2.85	9.23392e-07	4.66954e-06	22	45
GO_BP	GO:0014009	glial cell proliferation	1.83	0.0278273	0.0469757	11	35
GO_BP	GO:0042063	gliogenesis	2.64	4.70747e-26	1.34569e-24	117	259
GO_BP	GO:0032835	glomerulus development	2.41	9.67896e-05	0.000331148	19	46
GO_BP	GO:0009250	glucan biosynthetic process	1.69	0.0493048	0.0746357	11	38
GO_BP	GO:0042593	glucose homeostasis	1.7	7.67341e-06	3.32189e-05	63	216
GO_BP	GO:0046323	glucose import	2.12	4.04128e-05	0.000150631	28	77
GO_BP	GO:0015758	glucose transport	1.89	4.76517e-05	0.000173682	37	114
GO_BP	GO:0007215	glutamate receptor signaling pathway	3.35	8.11514e-14	9.3879e-13	39	68
GO_BP	GO:0014047	glutamate secretion	2.34	0.00256626	0.00611756	12	30
GO_BP	GO:0005978	glycogen biosynthetic process	1.69	0.0493048	0.0746357	11	38
GO_BP	GO:0009101	glycoprotein biosynthetic process	1.66	4.39272e-06	1.97584e-05	73	257
GO_BP	GO:0009100	glycoprotein metabolic process	1.74	5.24834e-08	3.26506e-07	88	296
GO_BP	GO:0006024	glycosaminoglycan biosynthetic process	2.36	0.000136542	0.000448945	19	47
GO_BP	GO:0030203	glycosaminoglycan metabolic process	2.54	1.10986e-08	7.42543e-08	37	85
GO_BP	GO:0006687	glycosphingolipid metabolic process	1.86	0.0125331	0.023951	14	44
GO_BP	GO:0070085	glycosylation	1.32	0.025141	0.0431142	47	208
GO_BP	GO:0007030	Golgi organization	1.41	0.0491302	0.0744693	23	95
GO_BP	GO:0048193	Golgi vesicle transport	1.33	0.0279542	0.0471439	43	189
GO_BP	GO:0008406	gonad development	1.29	0.0455054	0.069462	41	185
GO_BP	GO:0007187	G-protein coupled receptor signaling pathway, coupled to cyclic nucleotide second messenger	1.43	0.0131832	0.0250034	37	151
GO_BP	GO:0040007	growth	1.74	1.72639e-24	4.48984e-23	303	1018
GO_BP	GO:0035315	hair cell differentiation	1.74	0.0225749	0.0395569	14	47
GO_BP	GO:0042633	hair cycle	1.62	0.00258773	0.00615601	33	119
GO_BP	GO:0022405	hair cycle process	1.81	0.000366201	0.00110145	32	103
GO_BP	GO:0001942	hair follicle development	1.83	0.00030129	0.000921438	32	102
GO_BP	GO:0060322	head development	2.68	2.15523e-60	2.40479e-58	268	583
GO_BP	GO:0060323	head morphogenesis	2.08	0.00294996	0.00684816	15	42
GO_BP	GO:0060047	heart contraction	1.57	0.000548219	0.00158949	50	186
GO_BP	GO:0007507	heart development	2.15	8.38414e-29	2.92932e-27	201	547
GO_BP	GO:0060419	heart growth	2.5	2.86186e-08	1.81967e-07	36	84
GO_BP	GO:0001947	heart looping	1.98	0.001751	0.00437932	19	56
GO_BP	GO:0003007	heart morphogenesis	2.27	8.0787e-16	1.14056e-14	93	239
GO_BP	GO:0003015	heart process	1.55	0.000712899	0.00201791	50	188
GO_BP	GO:0061384	heart trabecula morphogenesis	2.25	0.00796519	0.0161496	10	26
GO_BP	GO:0003170	heart valve development	3.21	6.14764e-08	3.77027e-07	22	40
GO_BP	GO:0003179	heart valve morphogenesis	3.83	1.42269e-09	1.04703e-08	21	32
GO_BP	GO:0048534	hematopoietic or lymphoid organ development	1.28	0.000133081	0.000440077	192	878
GO_BP	GO:0030097	hemopoiesis	1.3	5.18952e-05	0.000187177	185	828
GO_BP	GO:0007599	hemostasis	1.43	0.00764339	0.0156976	43	175
GO_BP	GO:0015012	heparan sulfate proteoglycan biosynthetic process	3.38	7.17103e-05	0.000252589	11	19
GO_BP	GO:0030201	heparan sulfate proteoglycan metabolic process	3.16	4.05655e-05	0.000150875	13	24
GO_BP	GO:0061008	hepaticobiliary system development	1.54	0.0105525	0.0205638	28	106
GO_BP	GO:0007157	heterophilic cell-cell adhesion via plasma membrane cell adhesion molecules	3.04	3.35471e-08	2.11362e-07	25	48
GO_BP	GO:0019318	hexose metabolic process	1.28	0.046686	0.0711698	45	206
GO_BP	GO:0008645	hexose transport	1.91	3.00864e-05	0.000115923	38	116
GO_BP	GO:0030902	hindbrain development	2.86	1.6962e-18	3.05576e-17	70	143
GO_BP	GO:0021575	hindbrain morphogenesis	2.75	7.24354e-07	3.76202e-06	24	51
GO_BP	GO:0035137	hindlimb morphogenesis	2.73	2.33903e-06	1.10376e-05	22	47
GO_BP	GO:0035329	hippo signaling	3.24	6.7872e-06	2.97172e-05	15	27
GO_BP	GO:0021766	hippocampus development	3.46	3.81441e-13	3.96212e-12	35	59
GO_BP	GO:0048872	homeostasis of number of cells	1.64	3.02072e-06	1.39662e-05	78	277
GO_BP	GO:0048873	homeostasis of number of cells within a tissue	2.46	0.000260792	0.000806136	16	38
GO_BP	GO:0042592	homeostatic process	1.35	2.63601e-10	2.10573e-09	351	1513
GO_BP	GO:0007156	homophilic cell adhesion via plasma membrane adhesion molecules	2.98	1.58529e-13	1.71895e-12	46	90
GO_BP	GO:0034109	homotypic cell-cell adhesion	1.33	0.000606765	0.00173883	117	515
GO_BP	GO:0042445	hormone metabolic process	1.43	0.0120315	0.0230818	38	155
GO_BP	GO:0046879	hormone secretion	1.69	6.81314e-08	4.17103e-07	94	324
GO_BP	GO:0009914	hormone transport	1.68	6.93993e-08	4.23366e-07	96	333
GO_BP	GO:0002520	immune system development	1.25	0.00033091	0.00100404	198	924
GO_BP	GO:0001701	in utero embryonic development	1.4	0.000174214	0.000561859	104	435
GO_BP	GO:0060080	inhibitory postsynaptic potential	4.09	2.51784e-07	1.42138e-06	14	20
GO_BP	GO:0048839	inner ear development	2.6	4.73109e-19	8.75112e-18	86	193
GO_BP	GO:0042472	inner ear morphogenesis	2.59	5.59017e-11	4.72765e-10	47	106
GO_BP	GO:0060119	inner ear receptor cell development	2.09	0.000823804	0.00227051	19	53
GO_BP	GO:0060113	inner ear receptor cell differentiation	2.24	1.28474e-05	5.30926e-05	28	73
GO_BP	GO:0060384	innervation	3.41	6.39241e-06	2.81669e-05	14	24
GO_BP	GO:0015698	inorganic anion transport	1.46	0.0181904	0.0327214	30	120
GO_BP	GO:0098662	inorganic cation transmembrane transport	1.48	1.62337e-06	7.91981e-06	129	510
GO_BP	GO:0098771	inorganic ion homeostasis	1.41	6.21713e-06	2.74645e-05	144	596
GO_BP	GO:0098660	inorganic ion transmembrane transport	1.5	1.82627e-07	1.05459e-06	144	562
GO_BP	GO:0048017	inositol lipid-mediated signaling	1.8	9.2375e-05	0.000318247	40	130
GO_BP	GO:0008286	insulin receptor signaling pathway	1.93	0.000136006	0.000447608	31	94
GO_BP	GO:0030073	insulin secretion	1.77	3.32761e-06	1.52451e-05	60	198
GO_BP	GO:0035773	insulin secretion involved in cellular response to glucose stimulus	2.17	4.95506e-05	0.000179846	26	70
GO_BP	GO:0048009	insulin-like growth factor receptor signaling pathway	2.5	0.000320297	0.000975256	15	35
GO_BP	GO:0051701	interaction with host	1.53	0.0216523	0.0380801	23	88
GO_BP	GO:0006886	intracellular protein transport	1.39	3.19678e-07	1.78924e-06	200	840
GO_BP	GO:0035556	intracellular signal transduction	1.63	1.35919e-39	9.40272e-38	606	2176
GO_BP	GO:0046907	intracellular transport	1.39	3.30577e-12	3.11566e-11	359	1503
GO_BP	GO:0042073	intraciliary transport	1.84	0.0212791	0.0377065	12	38
GO_BP	GO:0051703	intraspecies interaction between organisms	2.19	0.00168941	0.00426538	15	40
GO_BP	GO:0050801	ion homeostasis	1.39	5.59757e-06	2.49506e-05	156	654
GO_BP	GO:0034220	ion transmembrane transport	1.53	6.89046e-11	5.75695e-10	204	779
GO_BP	GO:0006811	ion transport	1.52	7.39432e-18	1.26617e-16	361	1390
GO_BP	GO:0035235	ionotropic glutamate receptor signaling pathway	3.72	1.47086e-06	7.20626e-06	14	22
GO_BP	GO:0007259	JAK-STAT cascade	1.43	0.00847562	0.0170347	43	176
GO_BP	GO:0007254	JNK cascade	1.73	2.63326e-05	0.000102226	52	175
GO_BP	GO:0001822	kidney development	2.55	6.96879e-21	1.41792e-19	99	227
GO_BP	GO:0072073	kidney epithelium development	3.08	2.98573e-17	4.82593e-16	57	108
GO_BP	GO:0060993	kidney morphogenesis	2.95	8.57872e-13	8.70185e-12	44	87
GO_BP	GO:0030032	lamellipodium assembly	1.95	0.00221082	0.00541196	19	57
GO_BP	GO:0097581	lamellipodium organization	1.81	0.002958	0.00686223	22	71
GO_BP	GO:0015807	L-amino acid transport	1.98	0.001751	0.00437932	19	56
GO_BP	GO:0007612	learning	2.47	2.58555e-13	2.72661e-12	64	151
GO_BP	GO:0007611	learning or memory	2.46	6.64713e-20	1.31383e-18	101	240
GO_BP	GO:0002088	lens development in camera-type eye	2.2	3.71564e-05	0.00013985	26	69
GO_BP	GO:0070306	lens fiber cell differentiation	2.25	0.00796519	0.0161496	10	26
GO_BP	GO:0002089	lens morphogenesis in camera-type eye	2.57	0.00154703	0.00392597	11	25
GO_BP	GO:0045321	leukocyte activation	1.21	0.00559586	0.0119406	156	754
GO_BP	GO:0070486	leukocyte aggregation	1.25	0.0107955	0.0209429	96	449
GO_BP	GO:0007159	leukocyte cell-cell adhesion	1.23	0.0152638	0.0280684	100	476
GO_BP	GO:0002521	leukocyte differentiation	1.33	0.000525069	0.00152621	115	503
GO_BP	GO:0001776	leukocyte homeostasis	1.77	0.000869633	0.00237038	30	99
GO_BP	GO:0060173	limb development	2.56	1.80527e-17	2.97349e-16	81	185
GO_BP	GO:0035108	limb morphogenesis	2.65	3.80915e-17	6.07172e-16	74	163
GO_BP	GO:0021761	limbic system development	3.32	8.11886e-16	1.14157e-14	46	81
GO_BP	GO:0006629	lipid metabolic process	1.18	0.0029755	0.0068982	232	1148
GO_BP	GO:0001889	liver development	1.59	0.00701508	0.0145998	28	103
GO_BP	GO:0051674	localization of cell	1.96	3.86221e-48	3.42543e-46	421	1254
GO_BP	GO:0051668	localization within membrane	2.08	0.0141951	0.0265837	10	28
GO_BP	GO:0040011	locomotion	2	1.99089e-61	2.37461e-59	507	1481
GO_BP	GO:0007626	locomotory behavior	2.49	2.66844e-20	5.33525e-19	100	234
GO_BP	GO:0007616	long-term memory	2.72	0.000169415	0.00054766	14	30
GO_BP	GO:0060291	long-term synaptic potentiation	2.26	4.39317e-05	0.000161657	24	62
GO_BP	GO:0048286	lung alveolus development	2.32	4.02241e-05	0.000150089	23	58
GO_BP	GO:0060479	lung cell differentiation	2.65	0.000144112	0.000470705	15	33
GO_BP	GO:0030324	lung development	1.92	1.96257e-08	1.27124e-07	69	210
GO_BP	GO:0060487	lung epithelial cell differentiation	2.74	9.33343e-05	0.000320594	15	32
GO_BP	GO:0060428	lung epithelium development	2.74	1.30135e-06	6.43045e-06	23	49
GO_BP	GO:0060425	lung morphogenesis	2.53	1.81637e-06	8.72603e-06	26	60
GO_BP	GO:0001945	lymph vessel development	2.47	0.00227017	0.00549889	11	26
GO_BP	GO:0046649	lymphocyte activation	1.16	0.0374773	0.059987	128	645
GO_BP	GO:0071593	lymphocyte aggregation	1.24	0.0132887	0.0251449	94	442
GO_BP	GO:0030098	lymphocyte differentiation	1.27	0.0140588	0.0263884	76	349
GO_BP	GO:0002260	lymphocyte homeostasis	1.52	0.0327213	0.0530122	20	77
GO_BP	GO:0016236	macroautophagy	1.24	0.0325029	0.0526832	66	310
GO_BP	GO:0000423	macromitophagy	1.48	0.0109637	0.0211958	33	130
GO_BP	GO:0065003	macromolecular complex assembly	1.17	0.00136252	0.00352498	287	1427
GO_BP	GO:0043933	macromolecular complex subunit organization	1.22	8.46271e-07	4.32379e-06	467	2239
GO_BP	GO:0043413	macromolecule glycosylation	1.38	0.0127496	0.0243245	46	195
GO_BP	GO:0033036	macromolecule localization	1.38	2.61539e-19	4.97061e-18	597	2518
GO_BP	GO:0042116	macrophage activation	1.67	0.0228656	0.0399854	16	56
GO_BP	GO:0098727	maintenance of cell number	1.49	0.00517627	0.0111903	40	157
GO_BP	GO:0051235	maintenance of location	1.35	0.00822212	0.0165927	60	260
GO_BP	GO:0051651	maintenance of location in cell	1.61	0.00989997	0.0194787	24	87
GO_BP	GO:0045185	maintenance of protein location	1.85	0.000891453	0.00242603	26	82
GO_BP	GO:0032507	maintenance of protein location in cell	1.71	0.00614887	0.0130163	22	75
GO_BP	GO:0008584	male gonad development	1.5	0.0185671	0.0332772	26	101
GO_BP	GO:0046661	male sex differentiation	1.68	0.000812902	0.00224584	36	125
GO_BP	GO:0030879	mammary gland development	1.79	0.00011766	0.000394743	39	127
GO_BP	GO:0060603	mammary gland duct morphogenesis	1.9	0.0131558	0.0250034	13	40
GO_BP	GO:0061180	mammary gland epithelium development	1.95	0.000623365	0.00178197	24	72
GO_BP	GO:0060443	mammary gland morphogenesis	1.91	0.00276801	0.00655782	19	58
GO_BP	GO:0000165	MAPK cascade	1.69	3.44698e-15	4.60344e-14	200	690
GO_BP	GO:0007618	mating	2.02	0.00177246	0.00442341	18	52
GO_BP	GO:0042490	mechanoreceptor differentiation	2.36	7.74894e-07	4.01245e-06	32	79
GO_BP	GO:0030318	melanocyte differentiation	2.25	0.00796519	0.0161496	10	26
GO_BP	GO:0071709	membrane assembly	2.81	0.000195547	0.000620537	13	27
GO_BP	GO:0044091	membrane biogenesis	2.48	0.000571892	0.00164708	14	33
GO_BP	GO:0051899	membrane depolarization	2.16	5.32704e-06	2.3837e-05	33	89
GO_BP	GO:0086010	membrane depolarization during action potential	2.52	0.000179333	0.000575955	16	37
GO_BP	GO:0022406	membrane docking	1.98	0.00135779	0.00351799	20	59
GO_BP	GO:0061025	membrane fusion	1.62	0.00087212	0.00237529	41	148
GO_BP	GO:0046467	membrane lipid biosynthetic process	1.43	0.040071	0.0634557	24	98
GO_BP	GO:0006643	membrane lipid metabolic process	1.55	0.00247876	0.00594997	40	151
GO_BP	GO:0061024	membrane organization	1.58	1.2537e-12	1.239e-11	209	771
GO_BP	GO:0006509	membrane protein ectodomain proteolysis	2.46	0.000260792	0.000806136	16	38
GO_BP	GO:0033619	membrane protein proteolysis	2.11	0.00135926	0.00351916	17	47
GO_BP	GO:0086009	membrane repolarization	1.88	0.0294864	0.0492953	10	31
GO_BP	GO:0007613	memory	2.12	1.009e-06	5.09502e-06	40	110
GO_BP	GO:0014031	mesenchymal cell development	2.92	3.4123e-23	8.25383e-22	86	172
GO_BP	GO:0048762	mesenchymal cell differentiation	2.89	2.81853e-24	7.1685e-23	92	186
GO_BP	GO:0010463	mesenchymal cell proliferation	3.5	1.14398e-12	1.14033e-11	33	55
GO_BP	GO:0060485	mesenchyme development	2.67	3.22974e-24	8.15437e-23	106	232
GO_BP	GO:0072132	mesenchyme morphogenesis	3.06	3.52632e-07	1.96099e-06	21	40
GO_BP	GO:0007498	mesoderm development	2.04	5.95683e-06	2.64354e-05	38	109
GO_BP	GO:0001707	mesoderm formation	2.45	3.82546e-06	1.72968e-05	26	62
GO_BP	GO:0048332	mesoderm morphogenesis	2.3	1.48669e-05	6.09286e-05	26	66
GO_BP	GO:0072163	mesonephric epithelium development	3.09	9.80486e-14	1.10471e-12	44	83
GO_BP	GO:0072164	mesonephric tubule development	3.09	9.80486e-14	1.10471e-12	44	83
GO_BP	GO:0072171	mesonephric tubule morphogenesis	2.96	2.93491e-10	2.32838e-09	34	67
GO_BP	GO:0001823	mesonephros development	3.13	3.09726e-14	3.71988e-13	45	84
GO_BP	GO:0055065	metal ion homeostasis	1.41	2.17478e-05	8.5971e-05	125	516
GO_BP	GO:0030001	metal ion transport	1.56	1.61366e-11	1.42751e-10	199	744
GO_BP	GO:0072207	metanephric epithelium development	3.78	1.64559e-05	6.68803e-05	11	17
GO_BP	GO:0072210	metanephric nephron development	3.02	2.14437e-05	8.48658e-05	15	29
GO_BP	GO:0072170	metanephric tubule development	3.89	2.78842e-05	0.000107886	10	15
GO_BP	GO:0001656	metanephros development	3.22	9.66352e-13	9.74507e-12	38	69
GO_BP	GO:0003338	metanephros morphogenesis	3.18	7.38424e-05	0.000258553	12	22
GO_BP	GO:0022037	metencephalon development	2.77	2.77583e-12	2.64503e-11	47	99
GO_BP	GO:0000226	microtubule cytoskeleton organization	1.28	0.00641131	0.013406	92	420
GO_BP	GO:0046785	microtubule polymerization	2.2	0.000278338	0.000856544	20	53
GO_BP	GO:0031109	microtubule polymerization or depolymerization	1.69	0.00303488	0.00701705	27	93
GO_BP	GO:0007018	microtubule-based movement	1.67	3.33846e-05	0.000126757	58	203
GO_BP	GO:0007017	microtubule-based process	1.47	4.34944e-07	2.36921e-06	148	589
GO_BP	GO:0030901	midbrain development	3.5	1.30025e-10	1.06073e-09	27	45
GO_BP	GO:0042474	middle ear morphogenesis	3.41	6.39241e-06	2.81669e-05	14	24
GO_BP	GO:0061726	mitochondrion disassembly	1.29	0.0490201	0.0743349	41	186
GO_BP	GO:0000422	mitophagy	1.29	0.0490201	0.0743349	41	186
GO_BP	GO:0098779	mitophagy in response to mitochondrial depolarization	1.51	0.00864045	0.0173358	33	128
GO_BP	GO:0000278	mitotic cell cycle	1.17	0.0151084	0.0278715	158	786
GO_BP	GO:0044003	modification by symbiont of host morphology or physiology	1.88	0.0294864	0.0492953	10	31
GO_BP	GO:0098815	modulation of excitatory postsynaptic potential	2.92	1.09242e-05	4.63636e-05	17	34
GO_BP	GO:0050804	modulation of synaptic transmission	2.31	2.12025e-21	4.36538e-20	124	313
GO_BP	GO:0042303	molting cycle	1.62	0.00258773	0.00615601	33	119
GO_BP	GO:0022404	molting cycle process	1.81	0.000366201	0.00110145	32	103
GO_BP	GO:0015844	monoamine transport	1.69	0.00529452	0.0113328	24	83
GO_BP	GO:0015718	monocarboxylic acid transport	1.54	0.00542624	0.0116002	34	129
GO_BP	GO:0015749	monosaccharide transport	1.88	4.5991e-05	0.000168517	38	118
GO_BP	GO:0055067	monovalent inorganic cation homeostasis	1.55	0.00520062	0.0112359	33	124
GO_BP	GO:0015672	monovalent inorganic cation transport	1.51	3.62282e-07	2.0082e-06	132	511
GO_BP	GO:0061138	morphogenesis of a branching epithelium	2.1	2.37989e-11	2.06832e-10	77	214
GO_BP	GO:0001763	morphogenesis of a branching structure	2.09	7.23771e-12	6.6055e-11	82	229
GO_BP	GO:0001738	morphogenesis of a polarized epithelium	2.58	6.91984e-07	3.61016e-06	27	61
GO_BP	GO:0060571	morphogenesis of an epithelial fold	2.5	0.00126215	0.00329486	12	28
GO_BP	GO:0002011	morphogenesis of an epithelial sheet	2.57	8.25433e-06	3.56446e-05	22	50
GO_BP	GO:0002009	morphogenesis of an epithelium	1.91	1.89469e-18	3.39566e-17	169	516
GO_BP	GO:0016331	morphogenesis of embryonic epithelium	1.87	1.72679e-06	8.35366e-06	54	169
GO_BP	GO:0008045	motor neuron axon guidance	3.47	9.35559e-08	5.60841e-07	19	32
GO_BP	GO:0006928	movement of cell or subcellular component	1.99	1.6113e-64	2.14362e-62	540	1588
GO_BP	GO:1903510	mucopolysaccharide metabolic process	2.66	5.4072e-07	2.87742e-06	26	57
GO_BP	GO:0035264	multicellular organism growth	1.72	1.26835e-05	5.25407e-05	58	197
GO_BP	GO:0044236	multicellular organism metabolic process	1.66	0.00419547	0.00933842	27	95
GO_BP	GO:0048871	multicellular organismal homeostasis	1.33	0.00523175	0.0112961	73	320
GO_BP	GO:0044259	multicellular organismal macromolecule metabolic process	1.85	0.00114418	0.00303269	25	79
GO_BP	GO:0033555	multicellular organismal response to stress	1.99	0.000112464	0.000378602	29	85
GO_BP	GO:0035637	multicellular organismal signaling	2.25	3.99238e-08	2.49718e-07	44	114
GO_BP	GO:0051705	multi-organism behavior	2.1	1.53567e-05	6.27132e-05	32	89
GO_BP	GO:0043500	muscle adaptation	1.74	0.00230905	0.00556578	26	87
GO_BP	GO:0010657	muscle cell apoptotic process	1.61	0.0206089	0.036707	19	69
GO_BP	GO:0055001	muscle cell development	1.66	0.000191133	0.000609327	47	165
GO_BP	GO:0042692	muscle cell differentiation	2.1	9.8659e-19	1.79609e-17	135	376
GO_BP	GO:0014812	muscle cell migration	2.32	8.68367e-07	4.39771e-06	33	83
GO_BP	GO:0033002	muscle cell proliferation	2.13	2.54564e-10	2.03825e-09	67	184
GO_BP	GO:0006936	muscle contraction	1.36	0.00756912	0.0155933	59	254
GO_BP	GO:0048747	muscle fiber development	1.85	0.00328505	0.00753502	20	63
GO_BP	GO:0014896	muscle hypertrophy	1.77	0.00336528	0.00771393	23	76
GO_BP	GO:0007517	muscle organ development	1.99	2.59106e-15	3.51465e-14	124	364
GO_BP	GO:0048644	muscle organ morphogenesis	2.02	0.000113229	0.000380527	28	81
GO_BP	GO:0061061	muscle structure development	2.04	6.68166e-27	2.04527e-25	211	603
GO_BP	GO:0003012	muscle system process	1.48	0.000106846	0.000362684	83	328
GO_BP	GO:0060537	muscle tissue development	2.04	2.93883e-18	5.13397e-17	141	404
GO_BP	GO:0060415	muscle tissue morphogenesis	2.24	1.28474e-05	5.30926e-05	28	73
GO_BP	GO:0042552	myelination	1.69	0.000642848	0.00183161	37	128
GO_BP	GO:0030099	myeloid cell differentiation	1.41	0.000464075	0.00136035	85	352
GO_BP	GO:0002262	myeloid cell homeostasis	1.61	0.00100723	0.00271759	41	149
GO_BP	GO:0002573	myeloid leukocyte differentiation	1.51	0.00158512	0.00401379	48	185
GO_BP	GO:0045445	myoblast differentiation	1.85	0.00114418	0.00303269	25	79
GO_BP	GO:0007520	myoblast fusion	1.99	0.00635594	0.0133403	14	41
GO_BP	GO:0014904	myotube cell development	1.95	0.0104899	0.0204586	13	39
GO_BP	GO:0014902	myotube differentiation	2	1.23616e-05	5.13304e-05	37	108
GO_BP	GO:0050919	negative chemotaxis	3.01	1.1796e-05	4.95168e-05	16	31
GO_BP	GO:0016525	negative regulation of angiogenesis	1.95	0.00029414	0.000903564	27	81
GO_BP	GO:1903792	negative regulation of anion transport	2.04	0.00495304	0.0107547	14	40
GO_BP	GO:0043066	negative regulation of apoptotic process	1.5	2.2608e-10	1.8186e-09	212	827
GO_BP	GO:2001234	negative regulation of apoptotic signaling pathway	1.7	1.64738e-05	6.68803e-05	59	203
GO_BP	GO:0048712	negative regulation of astrocyte differentiation	4.12	1.6543e-06	8.03671e-06	12	17
GO_BP	GO:0030517	negative regulation of axon extension	3.36	9.72713e-09	6.61014e-08	23	40
GO_BP	GO:0048843	negative regulation of axon extension involved in axon guidance	3.37	3.58556e-06	1.63403e-05	15	26
GO_BP	GO:1902668	negative regulation of axon guidance	3.46	1.02425e-06	5.15694e-06	16	27
GO_BP	GO:0050771	negative regulation of axonogenesis	3.42	1.33498e-12	1.31182e-11	34	58
GO_BP	GO:0048521	negative regulation of behavior	2.06	0.000185408	0.000594913	25	71
GO_BP	GO:0009890	negative regulation of biosynthetic process	1.42	9.89765e-14	1.11154e-12	365	1496
GO_BP	GO:1903523	negative regulation of blood circulation	1.95	0.00805894	0.0162824	14	42
GO_BP	GO:2000181	negative regulation of blood vessel morphogenesis	1.95	0.000229243	0.000721289	28	84
GO_BP	GO:0030514	negative regulation of BMP signaling pathway	2.21	0.000771155	0.00214938	17	45
GO_BP	GO:0030818	negative regulation of cAMP biosynthetic process	2.14	0.00827349	0.0166575	11	30
GO_BP	GO:0030815	negative regulation of cAMP metabolic process	2.19	0.00479674	0.0104705	12	32
GO_BP	GO:0090090	negative regulation of canonical Wnt signaling pathway	2.86	3.76116e-13	3.91857e-12	48	98
GO_BP	GO:0061037	negative regulation of cartilage development	3.04	7.12592e-05	0.000251512	13	25
GO_BP	GO:0009895	negative regulation of catabolic process	1.44	0.00341534	0.00781315	52	211
GO_BP	GO:0043086	negative regulation of catalytic activity	1.36	1.88673e-05	7.5621e-05	160	688
GO_BP	GO:1904063	negative regulation of cation transmembrane transport	1.59	0.0400404	0.0634557	15	55
GO_BP	GO:0050866	negative regulation of cell activation	1.37	0.0238528	0.0413355	38	162
GO_BP	GO:0007162	negative regulation of cell adhesion	1.78	4.4442e-07	2.41323e-06	70	230
GO_BP	GO:0010648	negative regulation of cell communication	1.81	1.24499e-31	5.74181e-30	347	1120
GO_BP	GO:0045786	negative regulation of cell cycle	1.43	0.000219753	0.000693535	88	359
GO_BP	GO:0060548	negative regulation of cell death	1.48	1.09172e-10	8.99096e-10	233	921
GO_BP	GO:0010721	negative regulation of cell development	2.76	1.70532e-37	9.99764e-36	157	332
GO_BP	GO:0045596	negative regulation of cell differentiation	2.11	1.01535e-32	4.81104e-31	239	662
GO_BP	GO:0030308	negative regulation of cell growth	2.06	8.40171e-09	5.73197e-08	60	170
GO_BP	GO:0030336	negative regulation of cell migration	2.04	5.97229e-10	4.54019e-09	71	203
GO_BP	GO:0010771	negative regulation of cell morphogenesis involved in differentiation	2.84	3.32872e-14	3.9703e-13	53	109
GO_BP	GO:2000146	negative regulation of cell motility	2.01	7.65088e-10	5.74057e-09	73	212
GO_BP	GO:0031345	negative regulation of cell projection organization	2.71	2.1551e-17	3.53288e-16	72	155
GO_BP	GO:0008285	negative regulation of cell proliferation	1.71	5.1452e-14	6.05339e-13	178	609
GO_BP	GO:0022408	negative regulation of cell-cell adhesion	1.54	0.0030753	0.00710574	39	148
GO_BP	GO:0010812	negative regulation of cell-substrate adhesion	2.06	0.00137639	0.00354901	18	51
GO_BP	GO:0031327	negative regulation of cellular biosynthetic process	1.42	1.69807e-13	1.83548e-12	358	1467
GO_BP	GO:0051271	negative regulation of cellular component movement	2.12	4.63755e-13	4.75995e-12	88	242
GO_BP	GO:0051129	negative regulation of cellular component organization	1.58	2.76645e-10	2.19977e-09	165	608
GO_BP	GO:2000113	negative regulation of cellular macromolecule biosynthetic process	1.43	1.07634e-12	1.07602e-11	330	1348
GO_BP	GO:0031324	negative regulation of cellular metabolic process	1.39	1.15729e-17	1.93382e-16	543	2287
GO_BP	GO:1903828	negative regulation of cellular protein localization	1.78	0.000111244	0.000375403	40	131
GO_BP	GO:0032269	negative regulation of cellular protein metabolic process	1.24	0.000300373	0.000920261	213	1001
GO_BP	GO:0090288	negative regulation of cellular response to growth factor stimulus	2.34	2.47925e-09	1.76817e-08	48	120
GO_BP	GO:1903845	negative regulation of cellular response to transforming growth factor beta stimulus	1.95	0.00285585	0.00668804	18	54
GO_BP	GO:0050922	negative regulation of chemotaxis	2.86	5.12016e-07	2.75434e-06	23	47
GO_BP	GO:0032331	negative regulation of chondrocyte differentiation	2.92	0.000745071	0.00208623	10	20
GO_BP	GO:0050819	negative regulation of coagulation	1.69	0.0348722	0.0560507	13	45
GO_BP	GO:0030803	negative regulation of cyclic nucleotide biosynthetic process	2.01	0.0140597	0.0263884	11	32
GO_BP	GO:0030800	negative regulation of cyclic nucleotide metabolic process	2	0.0107659	0.0209088	12	35
GO_BP	GO:1904030	negative regulation of cyclin-dependent protein kinase activity	1.74	0.0411921	0.0641614	11	37
GO_BP	GO:2000117	negative regulation of cysteine-type endopeptidase activity	1.7	0.00415834	0.0092677	25	86
GO_BP	GO:0043154	negative regulation of cysteine-type endopeptidase activity involved in apoptotic process	1.74	0.00294883	0.00684816	25	84
GO_BP	GO:1903650	negative regulation of cytoplasmic transport	1.72	0.00116131	0.00307103	31	105
GO_BP	GO:2000171	negative regulation of dendrite development	2.55	0.00039041	0.00116918	14	32
GO_BP	GO:0048640	negative regulation of developmental growth	2.69	1.87852e-11	1.64083e-10	46	100
GO_BP	GO:0051093	negative regulation of developmental process	2.02	1.34631e-37	8.02897e-36	304	877
GO_BP	GO:0043392	negative regulation of DNA binding	2.12	0.00174735	0.00437932	16	44
GO_BP	GO:0045992	negative regulation of embryonic development	2.5	0.00126215	0.00329486	12	28
GO_BP	GO:0045806	negative regulation of endocytosis	1.75	0.0316107	0.0517462	12	40
GO_BP	GO:0010951	negative regulation of endopeptidase activity	1.45	0.0116731	0.0224439	36	145
GO_BP	GO:0010596	negative regulation of endothelial cell migration	2.05	0.00642598	0.013406	13	37
GO_BP	GO:0001937	negative regulation of endothelial cell proliferation	2.37	0.0014519	0.00372833	13	32
GO_BP	GO:1904036	negative regulation of epithelial cell apoptotic process	1.71	0.0379408	0.0605202	12	41
GO_BP	GO:0030857	negative regulation of epithelial cell differentiation	1.95	0.00805894	0.0162824	14	42
GO_BP	GO:0010633	negative regulation of epithelial cell migration	2.47	1.77057e-05	7.12958e-05	22	52
GO_BP	GO:0050680	negative regulation of epithelial cell proliferation	1.85	4.24519e-05	0.000156545	40	126
GO_BP	GO:1904950	negative regulation of establishment of protein localization	1.47	0.00186558	0.00463574	54	215
GO_BP	GO:2001237	negative regulation of extrinsic apoptotic signaling pathway	1.78	0.00117999	0.00311568	28	92
GO_BP	GO:2001240	negative regulation of extrinsic apoptotic signaling pathway in absence of ligand	1.95	0.0234829	0.0408994	10	30
GO_BP	GO:0045599	negative regulation of fat cell differentiation	2.61	9.84806e-06	4.21785e-05	21	47
GO_BP	GO:0040037	negative regulation of fibroblast growth factor receptor signaling pathway	3.65	6.28938e-05	0.000223583	10	16
GO_BP	GO:0010629	negative regulation of gene expression	1.38	1.83107e-11	1.60344e-10	359	1522
GO_BP	GO:0045686	negative regulation of glial cell differentiation	3.95	5.837e-10	4.44711e-09	21	31
GO_BP	GO:0014014	negative regulation of gliogenesis	3.2	3.4362e-08	2.16103e-07	23	42
GO_BP	GO:0045744	negative regulation of G-protein coupled receptor protein signaling pathway	1.95	0.00805894	0.0162824	14	42
GO_BP	GO:0045926	negative regulation of growth	1.93	1.09693e-09	8.1073e-09	80	242
GO_BP	GO:0034260	negative regulation of GTPase activity	2.01	0.0184131	0.0330685	10	29
GO_BP	GO:0045822	negative regulation of heart contraction	2.34	0.0057748	0.0122846	10	25
GO_BP	GO:1903707	negative regulation of hemopoiesis	1.65	0.0010315	0.00276367	37	131
GO_BP	GO:0032845	negative regulation of homeostatic process	1.37	0.0166622	0.0303555	43	183
GO_BP	GO:0034111	negative regulation of homotypic cell-cell adhesion	1.49	0.017393	0.0314816	28	110
GO_BP	GO:0051346	negative regulation of hydrolase activity	1.31	0.00499004	0.0108283	81	360
GO_BP	GO:0002683	negative regulation of immune system process	1.34	0.00175075	0.00437932	88	382
GO_BP	GO:0046627	negative regulation of insulin receptor signaling pathway	1.78	0.0340501	0.0549335	11	36
GO_BP	GO:0090317	negative regulation of intracellular protein transport	1.73	0.00215857	0.00530282	27	91
GO_BP	GO:1902532	negative regulation of intracellular signal transduction	1.54	6.62625e-07	3.46221e-06	115	436
GO_BP	GO:0032387	negative regulation of intracellular transport	1.55	0.00436439	0.00968947	35	132
GO_BP	GO:2001243	negative regulation of intrinsic apoptotic signaling pathway	1.51	0.0270401	0.0460061	22	85
GO_BP	GO:1902230	negative regulation of intrinsic apoptotic signaling pathway in response to DNA damage	2.65	0.00187245	0.00464612	10	22
GO_BP	GO:0034766	negative regulation of ion transmembrane transport	1.56	0.0250652	0.0430056	20	75
GO_BP	GO:0043271	negative regulation of ion transport	1.75	0.000203	0.0006436	39	130
GO_BP	GO:0046426	negative regulation of JAK-STAT cascade	2.31	0.000189962	0.000606712	19	48
GO_BP	GO:0046329	negative regulation of JNK cascade	2.37	0.0014519	0.00372833	13	32
GO_BP	GO:0033673	negative regulation of kinase activity	1.76	5.98851e-07	3.14324e-06	71	236
GO_BP	GO:1902106	negative regulation of leukocyte differentiation	1.8	0.00169747	0.00427638	25	81
GO_BP	GO:0040013	negative regulation of locomotion	2.08	2.50422e-13	2.64892e-12	95	267
GO_BP	GO:0045620	negative regulation of lymphocyte differentiation	1.71	0.0379408	0.0605202	12	41
GO_BP	GO:0010558	negative regulation of macromolecule biosynthetic process	1.41	3.73686e-12	3.47463e-11	341	1415
GO_BP	GO:0010605	negative regulation of macromolecule metabolic process	1.35	3.80674e-15	5.04495e-14	535	2312
GO_BP	GO:0043407	negative regulation of MAP kinase activity	1.8	0.00489145	0.0106411	20	65
GO_BP	GO:0043409	negative regulation of MAPK cascade	1.62	0.000945149	0.00256008	40	144
GO_BP	GO:0009892	negative regulation of metabolic process	1.34	4.2738e-16	6.21129e-15	586	2546
GO_BP	GO:0031111	negative regulation of microtubule polymerization or depolymerization	1.8	0.0260742	0.0446041	12	39
GO_BP	GO:0044092	negative regulation of molecular function	1.38	1.17767e-07	6.95089e-07	222	938
GO_BP	GO:0051241	negative regulation of multicellular organismal process	1.89	2.2719e-36	1.26748e-34	350	1079
GO_BP	GO:0010656	negative regulation of muscle cell apoptotic process	1.81	0.020013	0.0356824	13	42
GO_BP	GO:0045932	negative regulation of muscle contraction	2.38	0.00324433	0.00744656	11	27
GO_BP	GO:0048635	negative regulation of muscle organ development	1.91	0.00276801	0.00655782	19	58
GO_BP	GO:1901862	negative regulation of muscle tissue development	1.98	0.00135779	0.00351799	20	59
GO_BP	GO:0045638	negative regulation of myeloid cell differentiation	1.58	0.0144281	0.0266828	23	85
GO_BP	GO:0002762	negative regulation of myeloid leukocyte differentiation	1.75	0.0316107	0.0517462	12	40
GO_BP	GO:0051961	negative regulation of nervous system development	2.91	3.082e-38	1.87026e-36	146	293
GO_BP	GO:2000178	negative regulation of neural precursor cell proliferation	3.14	2.23216e-05	8.78374e-05	14	26
GO_BP	GO:0050768	negative regulation of neurogenesis	2.95	7.87797e-37	4.54158e-35	137	271
GO_BP	GO:0043524	negative regulation of neuron apoptotic process	2.29	3.2655e-11	2.79584e-10	62	158
GO_BP	GO:1901215	negative regulation of neuron death	2	3.25238e-09	2.28191e-08	68	198
GO_BP	GO:0045665	negative regulation of neuron differentiation	2.92	2.89378e-28	9.62445e-27	106	212
GO_BP	GO:0010977	negative regulation of neuron projection development	2.83	2.814e-17	4.56972e-16	66	136
GO_BP	GO:0051172	negative regulation of nitrogen compound metabolic process	1.4	2.51855e-12	2.43339e-11	361	1510
GO_BP	GO:0045746	negative regulation of Notch signaling pathway	3.13	1.23007e-05	5.11388e-05	15	28
GO_BP	GO:1903507	negative regulation of nucleic acid-templated transcription	1.56	4.85062e-17	7.66121e-16	307	1150
GO_BP	GO:0045934	negative regulation of nucleobase-containing compound metabolic process	1.49	5.68368e-16	8.20677e-15	342	1336
GO_BP	GO:0046823	negative regulation of nucleocytoplasmic transport	1.55	0.0347078	0.0558384	18	68
GO_BP	GO:0030809	negative regulation of nucleotide biosynthetic process	2.17	0.00372383	0.00844071	13	35
GO_BP	GO:0045980	negative regulation of nucleotide metabolic process	1.74	0.012583	0.0240331	17	57
GO_BP	GO:0048715	negative regulation of oligodendrocyte differentiation	4.17	1.09923e-05	4.65382e-05	10	14
GO_BP	GO:0030279	negative regulation of ossification	1.9	0.000356326	0.00107643	28	86
GO_BP	GO:0045668	negative regulation of osteoblast differentiation	1.98	0.001751	0.00437932	19	56
GO_BP	GO:0090278	negative regulation of peptide hormone secretion	1.61	0.0313929	0.0515062	16	58
GO_BP	GO:0002792	negative regulation of peptide secretion	1.56	0.0420518	0.0653142	16	60
GO_BP	GO:0045936	negative regulation of phosphate metabolic process	1.66	1.81513e-11	1.59351e-10	156	548
GO_BP	GO:0010563	negative regulation of phosphorus metabolic process	1.66	1.81513e-11	1.59351e-10	156	548
GO_BP	GO:0042326	negative regulation of phosphorylation	1.66	3.54149e-09	2.47472e-08	122	430
GO_BP	GO:0043069	negative regulation of programmed cell death	1.49	3.73433e-10	2.92899e-09	214	841
GO_BP	GO:0042177	negative regulation of protein catabolic process	1.41	0.0307096	0.0509569	29	120
GO_BP	GO:0006469	negative regulation of protein kinase activity	1.79	5.24134e-07	2.80209e-06	67	218
GO_BP	GO:0051248	negative regulation of protein metabolic process	1.28	1.9614e-05	7.82513e-05	234	1066
GO_BP	GO:0031400	negative regulation of protein modification process	1.51	4.45811e-08	2.78346e-07	151	583
GO_BP	GO:0001933	negative regulation of protein phosphorylation	1.69	2.9039e-09	2.04571e-08	114	393
GO_BP	GO:0071901	negative regulation of protein serine/threonine kinase activity	1.91	3.84698e-05	0.000144479	37	113
GO_BP	GO:0051224	negative regulation of protein transport	1.45	0.00302298	0.00700357	51	205
GO_BP	GO:1900372	negative regulation of purine nucleotide biosynthetic process	2.17	0.00372383	0.00844071	13	35
GO_BP	GO:1900543	negative regulation of purine nucleotide metabolic process	1.77	0.0104617	0.0204559	17	56
GO_BP	GO:0046580	negative regulation of Ras protein signal transduction	2.14	0.00224744	0.00546295	15	41
GO_BP	GO:2001021	negative regulation of response to DNA damage stimulus	1.71	0.0379408	0.0605202	12	41
GO_BP	GO:1903573	negative regulation of response to endoplasmic reticulum stress	2.05	0.00642598	0.013406	13	37
GO_BP	GO:0032102	negative regulation of response to external stimulus	1.67	1.22006e-06	6.04603e-06	80	280
GO_BP	GO:0048585	negative regulation of response to stimulus	1.77	1.11859e-33	5.44949e-32	393	1295
GO_BP	GO:1903035	negative regulation of response to wounding	1.64	0.000325648	0.000989806	46	164
GO_BP	GO:1902679	negative regulation of RNA biosynthetic process	1.56	4.23294e-17	6.71629e-16	310	1163
GO_BP	GO:0051253	negative regulation of RNA metabolic process	1.54	8.42374e-17	1.29499e-15	318	1206
GO_BP	GO:0051048	negative regulation of secretion	1.29	0.036351	0.0583192	48	218
GO_BP	GO:1903531	negative regulation of secretion by cell	1.37	0.015258	0.0280684	45	192
GO_BP	GO:0009968	negative regulation of signal transduction	1.84	1.40332e-29	5.10948e-28	309	981
GO_BP	GO:1901099	negative regulation of signal transduction in absence of ligand	1.95	0.0234829	0.0408994	10	30
GO_BP	GO:0023057	negative regulation of signaling	1.81	1.49377e-31	6.71023e-30	344	1108
GO_BP	GO:0051058	negative regulation of small GTPase mediated signal transduction	2.22	0.0009829	0.00265609	16	42
GO_BP	GO:0045879	negative regulation of smoothened signaling pathway	3.46	1.02425e-06	5.15694e-06	16	27
GO_BP	GO:1904893	negative regulation of STAT cascade	2.31	0.000189962	0.000606712	19	48
GO_BP	GO:2000737	negative regulation of stem cell differentiation	1.85	0.0163129	0.0297917	13	41
GO_BP	GO:2000647	negative regulation of stem cell proliferation	3.45	1.13774e-05	4.79342e-05	13	22
GO_BP	GO:0032873	negative regulation of stress-activated MAPK cascade	2.25	0.0012519	0.00327801	15	39
GO_BP	GO:0070303	negative regulation of stress-activated protein kinase signaling cascade	2.25	0.0012519	0.00327801	15	39
GO_BP	GO:0045843	negative regulation of striated muscle tissue development	1.88	0.0044411	0.00984083	18	56
GO_BP	GO:0050805	negative regulation of synaptic transmission	1.92	0.001003	0.00270831	23	70
GO_BP	GO:0045581	negative regulation of T cell differentiation	1.82	0.0364986	0.0585017	10	32
GO_BP	GO:0000122	negative regulation of transcription from RNA polymerase II promoter	1.72	5.28564e-17	8.27274e-16	215	731
GO_BP	GO:0045892	negative regulation of transcription, DNA-templated	1.59	3.68443e-18	6.37213e-17	306	1126
GO_BP	GO:0051348	negative regulation of transferase activity	1.5	0.000147938	0.000481834	74	288
GO_BP	GO:0030512	negative regulation of transforming growth factor beta receptor signaling pathway	1.95	0.00285585	0.00668804	18	54
GO_BP	GO:0090101	negative regulation of transmembrane receptor protein serine/threonine kinase signaling pathway	2.05	1.57996e-05	6.44456e-05	34	97
GO_BP	GO:0034763	negative regulation of transmembrane transport	1.57	0.018162	0.0327214	22	82
GO_BP	GO:0051051	negative regulation of transport	1.6	1.0768e-08	7.21821e-08	130	474
GO_BP	GO:0032410	negative regulation of transporter activity	1.68	0.0248585	0.0427145	15	52
GO_BP	GO:1901343	negative regulation of vasculature development	1.86	0.000541934	0.00157391	28	88
GO_BP	GO:0030178	negative regulation of Wnt signaling pathway	2.85	5.55833e-17	8.66034e-16	64	131
GO_BP	GO:0061045	negative regulation of wound healing	2.12	0.00049077	0.00143012	20	55
GO_BP	GO:0072006	nephron development	2.72	1.86265e-13	2.00087e-12	54	116
GO_BP	GO:0072009	nephron epithelium development	2.95	4.79025e-13	4.90214e-12	45	89
GO_BP	GO:0072088	nephron epithelium morphogenesis	2.92	1.52403e-10	1.23167e-09	36	72
GO_BP	GO:0072028	nephron morphogenesis	2.88	2.51189e-10	2.01589e-09	36	73
GO_BP	GO:0072080	nephron tubule development	2.99	2.91676e-12	2.75654e-11	41	80
GO_BP	GO:0072078	nephron tubule morphogenesis	2.92	2.73373e-10	2.17876e-09	35	70
GO_BP	GO:0021675	nerve development	2.84	7.32417e-10	5.53143e-09	35	72
GO_BP	GO:0007399	nervous system development	2.35	7.1609e-146	2.47692e-142	801	1993
GO_BP	GO:0014032	neural crest cell development	2.88	1.40099e-10	1.13755e-09	37	75
GO_BP	GO:0014033	neural crest cell differentiation	2.74	5.12731e-10	3.9237e-09	38	81
GO_BP	GO:0001755	neural crest cell migration	3.08	1.85457e-09	1.33922e-08	29	55
GO_BP	GO:0048857	neural nucleus development	3.45	1.13774e-05	4.79342e-05	13	22
GO_BP	GO:0061351	neural precursor cell proliferation	2.53	7.35383e-15	9.35166e-14	69	159
GO_BP	GO:0003407	neural retina development	2.64	1.72614e-06	8.35366e-06	24	53
GO_BP	GO:0001843	neural tube closure	1.7	0.00174762	0.00437932	30	103
GO_BP	GO:0021915	neural tube development	2.13	4.08084e-10	3.18353e-09	65	178
GO_BP	GO:0001841	neural tube formation	1.77	0.000229381	0.000721289	37	122
GO_BP	GO:0021532	neural tube patterning	2.54	2.61398e-05	0.000101591	20	46
GO_BP	GO:0007405	neuroblast proliferation	3.11	1.02468e-10	8.45895e-10	33	62
GO_BP	GO:0060563	neuroepithelial cell differentiation	2.36	1.68851e-07	9.79944e-07	36	89
GO_BP	GO:0022008	neurogenesis	2.45	1.44041e-123	2.49115e-120	635	1514
GO_BP	GO:0007528	neuromuscular junction development	2.34	0.00023841	0.000742927	18	45
GO_BP	GO:0050905	neuromuscular process	2.18	1.29558e-07	7.59547e-07	44	118
GO_BP	GO:0050885	neuromuscular process controlling balance	1.82	0.00402221	0.0090636	20	64
GO_BP	GO:0051402	neuron apoptotic process	2.14	4.99299e-14	5.91455e-13	94	257
GO_BP	GO:0070997	neuron death	2.02	8.93478e-15	1.1157e-13	115	333
GO_BP	GO:0048666	neuron development	2.54	1.02689e-90	5.91995e-88	443	1019
GO_BP	GO:0030182	neuron differentiation	2.53	4.04221e-114	3.49545e-111	555	1281
GO_BP	GO:0048663	neuron fate commitment	3.29	4.80475e-15	6.20127e-14	44	78
GO_BP	GO:0048665	neuron fate specification	3.01	6.49895e-06	2.84912e-05	17	33
GO_BP	GO:0042551	neuron maturation	2.12	0.00174735	0.00437932	16	44
GO_BP	GO:0001764	neuron migration	3.52	1.03804e-33	5.12932e-32	94	156
GO_BP	GO:0031175	neuron projection development	2.64	1.12525e-86	4.32464e-84	394	871
GO_BP	GO:1990138	neuron projection extension	2.48	1.47874e-13	1.62377e-12	65	153
GO_BP	GO:1902284	neuron projection extension involved in neuron projection guidance	3.42	2.81629e-09	1.98804e-08	24	41
GO_BP	GO:0097485	neuron projection guidance	3.67	5.19542e-47	4.17923e-45	124	197
GO_BP	GO:0048812	neuron projection morphogenesis	3	8.85059e-79	2.15619e-76	288	561
GO_BP	GO:0031102	neuron projection regeneration	2.26	0.000569896	0.00164407	17	44
GO_BP	GO:0008038	neuron recognition	4.48	1.31856e-12	1.29938e-11	23	30
GO_BP	GO:0019228	neuronal action potential	2.25	0.0012519	0.00327801	15	39
GO_BP	GO:0007270	neuron-neuron synaptic transmission	2.61	1.16422e-14	1.43821e-13	64	143
GO_BP	GO:0007269	neurotransmitter secretion	2.48	8.06838e-10	6.02767e-09	45	106
GO_BP	GO:0006836	neurotransmitter transport	2.34	2.65422e-11	2.28947e-10	60	150
GO_BP	GO:0038179	neurotrophin signaling pathway	2.75	5.14912e-05	0.000186498	16	34
GO_BP	GO:0048011	neurotrophin TRK receptor signaling pathway	2.25	0.00796519	0.0161496	10	26
GO_BP	GO:0015804	neutral amino acid transport	2	0.0107659	0.0209088	12	35
GO_BP	GO:0006809	nitric oxide biosynthetic process	1.64	0.0192904	0.0345007	18	64
GO_BP	GO:0046209	nitric oxide metabolic process	1.63	0.0177003	0.0320043	19	68
GO_BP	GO:0071705	nitrogen compound transport	1.4	2.19866e-06	1.04321e-05	168	703
GO_BP	GO:0035567	non-canonical Wnt signaling pathway	3.14	1.87516e-09	1.35127e-08	28	52
GO_BP	GO:0007219	Notch signaling pathway	2.51	8.97073e-15	1.11616e-13	70	163
GO_BP	GO:0051170	nuclear import	1.36	0.00636907	0.0133528	61	262
GO_BP	GO:1901292	nucleoside phosphate catabolic process	1.48	0.0314045	0.0515062	23	91
GO_BP	GO:0009166	nucleotide catabolic process	1.55	0.0228426	0.0399854	21	79
GO_BP	GO:0042476	odontogenesis	2.14	2.06142e-06	9.83493e-06	37	101
GO_BP	GO:0042475	odontogenesis of dentin-containing tooth	2.1	5.28238e-05	0.00019013	28	78
GO_BP	GO:0021772	olfactory bulb development	3.21	6.14764e-08	3.77027e-07	22	40
GO_BP	GO:0021889	olfactory bulb interneuron differentiation	3.07	0.000439869	0.0012993	10	19
GO_BP	GO:0021988	olfactory lobe development	3.06	1.95662e-07	1.12051e-06	22	42
GO_BP	GO:0014003	oligodendrocyte development	2.45	0.00102067	0.00274901	13	31
GO_BP	GO:0048709	oligodendrocyte differentiation	2.92	2.56496e-12	2.47133e-11	43	86
GO_BP	GO:0009311	oligosaccharide metabolic process	1.64	0.0268784	0.0457759	16	57
GO_BP	GO:0048645	organ formation	2.16	0.000106241	0.000360983	24	65
GO_BP	GO:0035265	organ growth	2.34	2.75238e-12	2.63331e-11	66	165
GO_BP	GO:0048799	organ maturation	3.18	7.38424e-05	0.000258553	12	22
GO_BP	GO:0009887	organ morphogenesis	2.11	5.19036e-48	4.4883e-46	349	964
GO_BP	GO:0070925	organelle assembly	1.25	0.00478482	0.0104705	120	561
GO_BP	GO:1903008	organelle disassembly	1.29	0.0375625	0.0600678	45	203
GO_BP	GO:0048284	organelle fusion	1.79	0.000190926	0.000609229	37	121
GO_BP	GO:0051640	organelle localization	1.49	1.67513e-05	6.79228e-05	98	383
GO_BP	GO:0090174	organelle membrane fusion	1.91	0.000169123	0.00054766	31	95
GO_BP	GO:1903825	organic acid transmembrane transport	1.84	0.00146936	0.00377035	24	76
GO_BP	GO:0015849	organic acid transport	1.56	6.63492e-05	0.000235383	69	258
GO_BP	GO:0015711	organic anion transport	1.32	0.00465882	0.0102641	80	354
GO_BP	GO:1901617	organic hydroxy compound biosynthetic process	1.36	0.0166655	0.0303555	46	198
GO_BP	GO:1901615	organic hydroxy compound metabolic process	1.31	0.00262323	0.00623187	98	438
GO_BP	GO:0015850	organic hydroxy compound transport	1.37	0.0117093	0.022501	49	209
GO_BP	GO:0071702	organic substance transport	1.37	1.3591e-16	2.05286e-15	541	2304
GO_BP	GO:0001503	ossification	2.19	1.00198e-21	2.12626e-20	142	378
GO_BP	GO:0002076	osteoblast development	3.43	0.000129234	0.000428994	10	17
GO_BP	GO:0001649	osteoblast differentiation	2.29	1.89084e-14	2.31107e-13	83	212
GO_BP	GO:0033687	osteoblast proliferation	2.25	0.00796519	0.0161496	10	26
GO_BP	GO:0030316	osteoclast differentiation	1.51	0.0245989	0.0423105	23	89
GO_BP	GO:0003151	outflow tract morphogenesis	2.65	8.14167e-08	4.91476e-07	30	66
GO_BP	GO:0060021	palate development	2.92	7.99521e-13	8.15782e-12	45	90
GO_BP	GO:0021543	pallium development	2.69	2.1666e-15	2.95046e-14	64	139
GO_BP	GO:0031016	pancreas development	2.31	6.96837e-07	3.63e-06	34	86
GO_BP	GO:0048486	parasympathetic nervous system development	3.21	0.000134666	0.000444469	11	20
GO_BP	GO:0060389	pathway-restricted SMAD protein phosphorylation	1.95	0.00132901	0.00345636	21	63
GO_BP	GO:0007389	pattern specification process	2.41	8.98685e-35	4.70986e-33	189	458
GO_BP	GO:0001569	patterning of blood vessels	1.95	0.0062033	0.0130915	15	45
GO_BP	GO:0030072	peptide hormone secretion	1.75	4.19138e-07	2.29033e-06	74	247
GO_BP	GO:0002790	peptide secretion	1.72	7.76352e-07	4.01399e-06	75	255
GO_BP	GO:0015833	peptide transport	1.61	2.71259e-06	1.25943e-05	85	308
GO_BP	GO:0018193	peptidyl-amino acid modification	1.34	1.52163e-06	7.44413e-06	224	979
GO_BP	GO:0018196	peptidyl-asparagine modification	2.29	0.00452692	0.0100053	11	28
GO_BP	GO:0018209	peptidyl-serine modification	1.54	5.17955e-05	0.000187138	75	284
GO_BP	GO:0018105	peptidyl-serine phosphorylation	1.48	0.000392334	0.00117292	68	268
GO_BP	GO:0018210	peptidyl-threonine modification	1.74	0.00294883	0.00684816	25	84
GO_BP	GO:0018107	peptidyl-threonine phosphorylation	1.75	0.00315351	0.00727187	24	80
GO_BP	GO:0035335	peptidyl-tyrosine dephosphorylation	2.52	4.64926e-05	0.000169816	19	44
GO_BP	GO:0018212	peptidyl-tyrosine modification	1.61	3.95771e-06	1.78714e-05	82	297
GO_BP	GO:0018108	peptidyl-tyrosine phosphorylation	1.62	2.97657e-06	1.37829e-05	82	295
GO_BP	GO:0060039	pericardium development	3.27	1.22329e-05	5.11388e-05	14	25
GO_BP	GO:0007422	peripheral nervous system development	2.22	5.95213e-05	0.000212468	24	63
GO_BP	GO:0046189	phenol-containing compound biosynthetic process	2.08	0.00294996	0.00684816	15	42
GO_BP	GO:0018958	phenol-containing compound metabolic process	1.66	0.00419547	0.00933842	27	95
GO_BP	GO:0006796	phosphate-containing compound metabolic process	1.39	4.49937e-22	9.9712e-21	653	2733
GO_BP	GO:0014065	phosphatidylinositol 3-kinase signaling	1.87	0.000122919	0.00041	34	106
GO_BP	GO:0048015	phosphatidylinositol-mediated signaling	1.84	5.18304e-05	0.000187138	40	127
GO_BP	GO:0006793	phosphorus metabolic process	1.39	1.67613e-21	3.47164e-20	659	2777
GO_BP	GO:0016310	phosphorylation	1.5	4.4645e-24	1.11902e-22	508	1975
GO_BP	GO:0046530	photoreceptor cell differentiation	1.83	0.00242765	0.00584351	22	70
GO_BP	GO:0050931	pigment cell differentiation	2.43	0.000462713	0.00135751	15	36
GO_BP	GO:0043473	pigmentation	1.73	0.0015823	0.00400959	29	98
GO_BP	GO:0021983	pituitary gland development	2.61	6.73266e-05	0.000238606	17	38
GO_BP	GO:0007009	plasma membrane organization	1.83	4.59257e-09	3.18346e-08	86	274
GO_BP	GO:0030168	platelet activation	1.56	0.0151461	0.0278964	24	90
GO_BP	GO:0070527	platelet aggregation	1.62	0.0343898	0.0553783	15	54
GO_BP	GO:0000271	polysaccharide biosynthetic process	1.88	0.00343787	0.0078336	19	59
GO_BP	GO:0005976	polysaccharide metabolic process	1.58	0.00961186	0.0189657	26	96
GO_BP	GO:0050918	positive chemotaxis	2.68	3.62108e-06	1.64804e-05	22	48
GO_BP	GO:0051954	positive regulation of amine transport	1.81	0.020013	0.0356824	13	42
GO_BP	GO:0045766	positive regulation of angiogenesis	1.72	0.000364341	0.00109777	38	129
GO_BP	GO:0043065	positive regulation of apoptotic process	1.52	6.97461e-08	4.24733e-07	143	549
GO_BP	GO:0045773	positive regulation of axon extension	2.63	3.75007e-05	0.000140992	18	40
GO_BP	GO:0050772	positive regulation of axonogenesis	3.08	5.60733e-12	5.13107e-11	38	72
GO_BP	GO:0048520	positive regulation of behavior	1.75	6.89781e-05	0.000244208	45	150
GO_BP	GO:0051099	positive regulation of binding	2.01	4.11034e-07	2.25674e-06	49	142
GO_BP	GO:0070169	positive regulation of biomineral tissue development	2.92	3.325e-06	1.52451e-05	19	38
GO_BP	GO:0009891	positive regulation of biosynthetic process	1.52	3.96473e-23	9.4578e-22	459	1758
GO_BP	GO:0043536	positive regulation of blood vessel endothelial cell migration	2.8	0.000357511	0.00107907	12	25
GO_BP	GO:0030513	positive regulation of BMP signaling pathway	2.84	1.78553e-05	7.18145e-05	17	35
GO_BP	GO:0030501	positive regulation of bone mineralization	3.17	6.45899e-07	3.37992e-06	19	35
GO_BP	GO:0090190	positive regulation of branching involved in ureteric bud morphogenesis	2.54	0.00280867	0.00660583	10	23
GO_BP	GO:0045956	positive regulation of calcium ion-dependent exocytosis	2.43	0.00408369	0.00916036	10	24
GO_BP	GO:0090263	positive regulation of canonical Wnt signaling pathway	2.79	3.77176e-09	2.6303e-08	33	69
GO_BP	GO:0045913	positive regulation of carbohydrate metabolic process	1.8	0.00217631	0.00533126	24	78
GO_BP	GO:0060045	positive regulation of cardiac muscle cell proliferation	2.92	0.000745071	0.00208623	10	20
GO_BP	GO:0010613	positive regulation of cardiac muscle hypertrophy	2.47	0.00227017	0.00549889	11	26
GO_BP	GO:0055025	positive regulation of cardiac muscle tissue development	2.4	0.000372378	0.00111809	16	39
GO_BP	GO:0055023	positive regulation of cardiac muscle tissue growth	2.82	0.000107201	0.000363533	14	29
GO_BP	GO:0061036	positive regulation of cartilage development	3.34	2.00883e-06	9.61054e-06	16	28
GO_BP	GO:0009896	positive regulation of catabolic process	1.25	0.0261977	0.0447267	68	317
GO_BP	GO:0043085	positive regulation of catalytic activity	1.45	1.1405e-10	9.37038e-10	253	1018
GO_BP	GO:0050867	positive regulation of cell activation	1.26	0.0263052	0.0448882	63	291
GO_BP	GO:0045785	positive regulation of cell adhesion	1.66	9.57032e-08	5.7272e-07	98	344
GO_BP	GO:0010647	positive regulation of cell communication	1.68	1.20943e-29	4.49822e-28	409	1420
GO_BP	GO:0045787	positive regulation of cell cycle	1.38	0.00245657	0.00590901	70	296
GO_BP	GO:0071158	positive regulation of cell cycle arrest	1.77	0.0445854	0.0682081	10	33
GO_BP	GO:0010942	positive regulation of cell death	1.47	3.58301e-07	1.98931e-06	149	592
GO_BP	GO:0010720	positive regulation of cell development	2.19	3.10836e-31	1.37842e-29	209	558
GO_BP	GO:0045597	positive regulation of cell differentiation	2.04	1.44197e-40	1.0391e-38	320	914
GO_BP	GO:0030307	positive regulation of cell growth	1.82	8.24275e-06	3.56391e-05	50	160
GO_BP	GO:0030335	positive regulation of cell migration	1.93	1.62912e-15	2.25402e-14	137	415
GO_BP	GO:0010770	positive regulation of cell morphogenesis involved in differentiation	2.54	1.13039e-15	1.57659e-14	73	168
GO_BP	GO:2000147	positive regulation of cell motility	1.92	7.623e-16	1.08064e-14	141	428
GO_BP	GO:0031346	positive regulation of cell projection organization	2.08	6.47958e-17	1.00505e-15	123	345
GO_BP	GO:0008284	positive regulation of cell proliferation	1.71	7.62282e-19	1.39508e-17	242	825
GO_BP	GO:0022409	positive regulation of cell-cell adhesion	1.42	0.00547621	0.0116925	49	201
GO_BP	GO:0001954	positive regulation of cell-matrix adhesion	1.9	0.0131558	0.0250034	13	40
GO_BP	GO:0010811	positive regulation of cell-substrate adhesion	1.97	4.12827e-05	0.000153213	34	101
GO_BP	GO:0034250	positive regulation of cellular amide metabolic process	1.4	0.0494698	0.0748527	24	100
GO_BP	GO:0031328	positive regulation of cellular biosynthetic process	1.53	3.65144e-23	8.77094e-22	452	1724
GO_BP	GO:0010676	positive regulation of cellular carbohydrate metabolic process	1.92	0.0012911	0.00336791	22	67
GO_BP	GO:0031331	positive regulation of cellular catabolic process	1.26	0.0352191	0.056582	56	259
GO_BP	GO:0044089	positive regulation of cellular component biogenesis	1.87	9.16423e-14	1.04962e-12	130	405
GO_BP	GO:0051272	positive regulation of cellular component movement	1.93	1.85221e-16	2.74966e-15	145	438
GO_BP	GO:0051130	positive regulation of cellular component organization	1.69	1.49067e-24	3.90619e-23	334	1155
GO_BP	GO:0031325	positive regulation of cellular metabolic process	1.47	4.22654e-30	1.64263e-28	686	2723
GO_BP	GO:1903829	positive regulation of cellular protein localization	1.41	0.000773036	0.00215289	78	323
GO_BP	GO:0032270	positive regulation of cellular protein metabolic process	1.44	1.07355e-12	1.07602e-11	320	1299
GO_BP	GO:0050921	positive regulation of chemotaxis	1.85	6.92067e-05	0.000244517	38	120
GO_BP	GO:0032332	positive regulation of chondrocyte differentiation	3.38	7.17103e-05	0.000252589	11	19
GO_BP	GO:1903651	positive regulation of cytoplasmic transport	1.43	0.00175488	0.00438587	63	258
GO_BP	GO:0051495	positive regulation of cytoskeleton organization	1.34	0.0282452	0.0475882	41	179
GO_BP	GO:0007204	positive regulation of cytosolic calcium ion concentration	1.44	0.00203788	0.00502417	59	240
GO_BP	GO:0002230	positive regulation of defense response to virus by host	1.43	0.0248935	0.0427534	29	118
GO_BP	GO:1900006	positive regulation of dendrite development	2.19	1.08198e-05	4.60901e-05	30	80
GO_BP	GO:0050775	positive regulation of dendrite morphogenesis	2.19	0.00168941	0.00426538	15	40
GO_BP	GO:0060999	positive regulation of dendritic spine development	2.28	0.000722154	0.00204243	16	41
GO_BP	GO:0035306	positive regulation of dephosphorylation	1.82	0.0153917	0.0281987	14	45
GO_BP	GO:0048639	positive regulation of developmental growth	1.97	7.32944e-08	4.43995e-07	59	175
GO_BP	GO:0051094	positive regulation of developmental process	2	8.72026e-52	8.61797e-50	432	1264
GO_BP	GO:0043388	positive regulation of DNA binding	1.82	0.0153917	0.0281987	14	45
GO_BP	GO:0040019	positive regulation of embryonic development	3	3.58546e-06	1.63403e-05	18	35
GO_BP	GO:0045807	positive regulation of endocytosis	1.78	0.000141587	0.000464651	39	128
GO_BP	GO:0010595	positive regulation of endothelial cell migration	2.54	1.02634e-06	5.15999e-06	27	62
GO_BP	GO:0001938	positive regulation of endothelial cell proliferation	2.3	3.21067e-05	0.000122713	24	61
GO_BP	GO:1904037	positive regulation of epithelial cell apoptotic process	2.29	0.00452692	0.0100053	11	28
GO_BP	GO:0030858	positive regulation of epithelial cell differentiation	1.84	0.00547046	0.0116875	18	57
GO_BP	GO:0010634	positive regulation of epithelial cell migration	2.49	1.71024e-09	1.24278e-08	43	101
GO_BP	GO:0050679	positive regulation of epithelial cell proliferation	2.54	4.1815e-15	5.52046e-14	70	161
GO_BP	GO:0010718	positive regulation of epithelial to mesenchymal transition	3.18	1.16213e-06	5.78383e-06	18	33
GO_BP	GO:0070374	positive regulation of ERK1 and ERK2 cascade	1.51	0.00277526	0.00656599	43	166
GO_BP	GO:1904951	positive regulation of establishment of protein localization	1.35	0.000383481	0.00115043	114	494
GO_BP	GO:2000463	positive regulation of excitatory postsynaptic potential	3.5	1.80342e-06	8.67586e-06	15	25
GO_BP	GO:0045921	positive regulation of exocytosis	1.79	0.00125179	0.00327801	27	88
GO_BP	GO:0045600	positive regulation of fat cell differentiation	1.72	0.0209074	0.0371239	15	51
GO_BP	GO:0045923	positive regulation of fatty acid metabolic process	1.78	0.0340501	0.0549335	11	36
GO_BP	GO:0048146	positive regulation of fibroblast proliferation	1.71	0.0108483	0.0210099	19	65
GO_BP	GO:0051491	positive regulation of filopodium assembly	2.47	0.00227017	0.00549889	11	26
GO_BP	GO:0010628	positive regulation of gene expression	1.59	4.64721e-27	1.44815e-25	460	1694
GO_BP	GO:0045687	positive regulation of glial cell differentiation	2.58	3.14452e-05	0.000120853	19	43
GO_BP	GO:0014015	positive regulation of gliogenesis	2.43	3.12065e-06	1.43922e-05	27	65
GO_BP	GO:0046326	positive regulation of glucose import	1.9	0.0131558	0.0250034	13	40
GO_BP	GO:0010907	positive regulation of glucose metabolic process	1.69	0.0493048	0.0746357	11	38
GO_BP	GO:0010828	positive regulation of glucose transport	1.86	0.00964738	0.019025	15	47
GO_BP	GO:0045927	positive regulation of growth	1.67	2.3914e-06	1.12694e-05	75	262
GO_BP	GO:0043547	positive regulation of GTPase activity	1.73	4.12015e-07	2.25854e-06	77	260
GO_BP	GO:0060421	positive regulation of heart growth	2.74	9.33343e-05	0.000320594	15	32
GO_BP	GO:1903708	positive regulation of hemopoiesis	1.52	0.0018881	0.00467826	46	177
GO_BP	GO:0032846	positive regulation of homeostatic process	1.39	0.00745516	0.0153769	51	214
GO_BP	GO:0034112	positive regulation of homotypic cell-cell adhesion	1.44	0.00824364	0.0166264	41	166
GO_BP	GO:0046887	positive regulation of hormone secretion	1.85	1.53469e-05	6.27132e-05	45	142
GO_BP	GO:0051345	positive regulation of hydrolase activity	1.47	2.44951e-06	1.15118e-05	128	509
GO_BP	GO:0043123	positive regulation of I-kappaB kinase/NF-kappaB signaling	1.37	0.034329	0.0553577	32	136
GO_BP	GO:0032024	positive regulation of insulin secretion	1.69	0.00728293	0.015139	22	76
GO_BP	GO:0090316	positive regulation of intracellular protein transport	1.47	0.00109983	0.00292186	60	239
GO_BP	GO:1902533	positive regulation of intracellular signal transduction	1.58	2.46057e-13	2.61073e-12	222	819
GO_BP	GO:0032388	positive regulation of intracellular transport	1.44	0.000329751	0.0010014	81	329
GO_BP	GO:0034767	positive regulation of ion transmembrane transport	1.39	0.0311045	0.0511111	31	130
GO_BP	GO:0043270	positive regulation of ion transport	1.59	3.90045e-05	0.000146185	69	254
GO_BP	GO:0046427	positive regulation of JAK-STAT cascade	1.5	0.0409413	0.0639917	19	74
GO_BP	GO:0090184	positive regulation of kidney development	2.72	7.56787e-06	3.28855e-05	20	43
GO_BP	GO:0033674	positive regulation of kinase activity	1.64	1.0065e-08	6.82633e-08	120	428
GO_BP	GO:0002696	positive regulation of leukocyte activation	1.24	0.0434854	0.0667616	59	278
GO_BP	GO:2000108	positive regulation of leukocyte apoptotic process	1.88	0.0294864	0.0492953	10	31
GO_BP	GO:1903039	positive regulation of leukocyte cell-cell adhesion	1.39	0.0165132	0.0301256	40	168
GO_BP	GO:1902107	positive regulation of leukocyte differentiation	1.47	0.00934956	0.0184587	36	143
GO_BP	GO:0070665	positive regulation of leukocyte proliferation	1.44	0.0171406	0.0310573	33	134
GO_BP	GO:0090218	positive regulation of lipid kinase activity	2.01	0.0184131	0.0330685	10	29
GO_BP	GO:0045834	positive regulation of lipid metabolic process	1.55	0.00436439	0.00968947	35	132
GO_BP	GO:0040017	positive regulation of locomotion	1.9	6.56707e-16	9.38642e-15	146	448
GO_BP	GO:0051251	positive regulation of lymphocyte activation	1.25	0.0447273	0.068395	53	247
GO_BP	GO:0010557	positive regulation of macromolecule biosynthetic process	1.58	4.14738e-25	1.12075e-23	434	1605
GO_BP	GO:0010604	positive regulation of macromolecule metabolic process	1.48	5.6427e-31	2.32355e-29	684	2696
GO_BP	GO:0043406	positive regulation of MAP kinase activity	1.68	0.000102958	0.000350519	49	170
GO_BP	GO:0043410	positive regulation of MAPK cascade	1.67	1.65922e-09	1.2108e-08	124	434
GO_BP	GO:0002053	positive regulation of mesenchymal cell proliferation	3.41	3.028e-08	1.91126e-07	21	36
GO_BP	GO:0061213	positive regulation of mesonephros development	2.57	0.00154703	0.00392597	11	25
GO_BP	GO:0044093	positive regulation of molecular function	1.51	1.69165e-16	2.53304e-15	336	1297
GO_BP	GO:0032946	positive regulation of mononuclear cell proliferation	1.41	0.0254574	0.0436352	31	128
GO_BP	GO:0051240	positive regulation of multicellular organismal process	1.84	3.90593e-46	2.93704e-44	481	1529
GO_BP	GO:0051149	positive regulation of muscle cell differentiation	2.29	1.19633e-06	5.93694e-06	33	84
GO_BP	GO:0014742	positive regulation of muscle hypertrophy	2.47	0.00227017	0.00549889	11	26
GO_BP	GO:0048636	positive regulation of muscle organ development	2.25	3.48554e-05	0.000131763	25	65
GO_BP	GO:1901863	positive regulation of muscle tissue development	2.3	1.48669e-05	6.09286e-05	26	66
GO_BP	GO:0045639	positive regulation of myeloid cell differentiation	1.51	0.0270401	0.0460061	22	85
GO_BP	GO:0010831	positive regulation of myotube differentiation	1.77	0.0445854	0.0682081	10	33
GO_BP	GO:0051962	positive regulation of nervous system development	2.4	2.72603e-39	1.81331e-37	215	522
GO_BP	GO:2000179	positive regulation of neural precursor cell proliferation	2.2	0.000278338	0.000856544	20	53
GO_BP	GO:0050769	positive regulation of neurogenesis	2.26	2.19363e-28	7.43887e-27	176	455
GO_BP	GO:0043525	positive regulation of neuron apoptotic process	2.06	0.000237489	0.000740723	24	68
GO_BP	GO:1901216	positive regulation of neuron death	1.88	0.000343622	0.00104169	29	90
GO_BP	GO:0045666	positive regulation of neuron differentiation	2.31	1.79448e-24	4.6321e-23	143	361
GO_BP	GO:0010976	positive regulation of neuron projection development	2.17	1.83552e-15	2.52947e-14	101	272
GO_BP	GO:0051173	positive regulation of nitrogen compound metabolic process	1.53	3.40014e-23	8.25383e-22	458	1752
GO_BP	GO:0045747	positive regulation of Notch signaling pathway	2.52	0.000179333	0.000575955	16	37
GO_BP	GO:1903508	positive regulation of nucleic acid-templated transcription	1.65	9.77871e-27	2.89095e-25	395	1399
GO_BP	GO:0045935	positive regulation of nucleobase-containing compound metabolic process	1.53	1.89083e-22	4.30283e-21	436	1661
GO_BP	GO:0046824	positive regulation of nucleocytoplasmic transport	1.86	9.22993e-05	0.000318247	36	113
GO_BP	GO:0046622	positive regulation of organ growth	2.26	0.000569896	0.00164407	17	44
GO_BP	GO:0010638	positive regulation of organelle organization	1.22	0.0114119	0.0220028	115	550
GO_BP	GO:0045778	positive regulation of ossification	3.2	1.64879e-16	2.47959e-15	51	93
GO_BP	GO:0045669	positive regulation of osteoblast differentiation	3.36	1.42434e-13	1.56902e-12	38	66
GO_BP	GO:0010862	positive regulation of pathway-restricted SMAD protein phosphorylation	1.95	0.00478303	0.0104705	16	48
GO_BP	GO:0090277	positive regulation of peptide hormone secretion	1.8	0.000443211	0.00130694	32	104
GO_BP	GO:0002793	positive regulation of peptide secretion	1.78	0.000418773	0.00124017	33	108
GO_BP	GO:0050731	positive regulation of peptidyl-tyrosine phosphorylation	1.5	0.00385092	0.00869461	42	164
GO_BP	GO:0010922	positive regulation of phosphatase activity	2.25	0.00796519	0.0161496	10	26
GO_BP	GO:0045937	positive regulation of phosphate metabolic process	1.53	8.30161e-14	9.53981e-13	267	1021
GO_BP	GO:0014068	positive regulation of phosphatidylinositol 3-kinase signaling	1.88	0.00266408	0.00632459	20	62
GO_BP	GO:0010518	positive regulation of phospholipase activity	2.1	0.00381077	0.00862083	14	39
GO_BP	GO:0010562	positive regulation of phosphorus metabolic process	1.53	8.30161e-14	9.53981e-13	267	1021
GO_BP	GO:0042327	positive regulation of phosphorylation	1.58	2.23551e-14	2.71316e-13	244	903
GO_BP	GO:0050927	positive regulation of positive chemotaxis	3.27	1.22329e-05	5.11388e-05	14	25
GO_BP	GO:1901381	positive regulation of potassium ion transmembrane transport	2.08	0.0141951	0.0265837	10	28
GO_BP	GO:0043268	positive regulation of potassium ion transport	2.15	0.0028922	0.00675487	14	38
GO_BP	GO:0043068	positive regulation of programmed cell death	1.51	1.25676e-07	7.38041e-07	143	554
GO_BP	GO:0032436	positive regulation of proteasomal ubiquitin-dependent protein catabolic process	1.5	0.0371451	0.0594828	20	78
GO_BP	GO:0032092	positive regulation of protein binding	2.49	5.02846e-08	3.1339e-07	35	82
GO_BP	GO:0045732	positive regulation of protein catabolic process	1.32	0.036091	0.0579289	41	182
GO_BP	GO:0035307	positive regulation of protein dephosphorylation	1.86	0.0125331	0.023951	14	44
GO_BP	GO:1904591	positive regulation of protein import	1.73	0.0012428	0.00326654	30	101
GO_BP	GO:0042307	positive regulation of protein import into nucleus	1.79	0.000722873	0.00204279	30	98
GO_BP	GO:0045860	positive regulation of protein kinase activity	1.61	9.23156e-08	5.54366e-07	110	398
GO_BP	GO:0051897	positive regulation of protein kinase B signaling	1.64	0.00926304	0.0183774	23	82
GO_BP	GO:1900182	positive regulation of protein localization to nucleus	1.65	0.00111451	0.00295859	36	127
GO_BP	GO:0051247	positive regulation of protein metabolic process	1.41	4.026e-12	3.73344e-11	337	1396
GO_BP	GO:0031401	positive regulation of protein modification process	1.5	4.26784e-13	4.39352e-12	270	1049
GO_BP	GO:0001934	positive regulation of protein phosphorylation	1.56	2.89407e-13	3.03346e-12	231	862
GO_BP	GO:0032273	positive regulation of protein polymerization	1.39	0.0496987	0.0751662	25	105
GO_BP	GO:0050714	positive regulation of protein secretion	1.33	0.0150003	0.0276869	53	232
GO_BP	GO:0071902	positive regulation of protein serine/threonine kinase activity	1.65	8.6505e-06	3.73087e-05	70	248
GO_BP	GO:0051222	positive regulation of protein transport	1.37	0.000252779	0.000784873	108	459
GO_BP	GO:0045862	positive regulation of proteolysis	1.28	0.0241427	0.0417622	59	269
GO_BP	GO:0046579	positive regulation of Ras protein signal transduction	2.92	1.09242e-05	4.63636e-05	17	34
GO_BP	GO:2000379	positive regulation of reactive oxygen species metabolic process	1.48	0.0314045	0.0515062	23	91
GO_BP	GO:0048260	positive regulation of receptor-mediated endocytosis	1.74	0.0225749	0.0395569	14	47
GO_BP	GO:2000243	positive regulation of reproductive process	2.28	5.53053e-05	0.000198648	23	59
GO_BP	GO:0048584	positive regulation of response to stimulus	1.43	5.69429e-16	8.20677e-15	423	1730
GO_BP	GO:1902680	positive regulation of RNA biosynthetic process	1.65	7.69913e-27	2.33604e-25	396	1402
GO_BP	GO:0051254	positive regulation of RNA metabolic process	1.62	8.45472e-26	2.39709e-24	403	1450
GO_BP	GO:0051047	positive regulation of secretion	1.64	1.26574e-08	8.3872e-08	117	416
GO_BP	GO:1903532	positive regulation of secretion by cell	1.67	1.26176e-08	8.37687e-08	111	389
GO_BP	GO:0051091	positive regulation of sequence-specific DNA binding transcription factor activity	1.51	0.00102473	0.0027498	53	205
GO_BP	GO:0009967	positive regulation of signal transduction	1.64	7.54862e-23	1.74069e-21	345	1230
GO_BP	GO:0023056	positive regulation of signaling	1.69	4.19617e-30	1.64263e-28	406	1400
GO_BP	GO:0051057	positive regulation of small GTPase mediated signal transduction	2.77	8.70567e-06	3.74533e-05	19	40
GO_BP	GO:0014911	positive regulation of smooth muscle cell migration	2.59	1.75977e-05	7.10263e-05	20	45
GO_BP	GO:0048661	positive regulation of smooth muscle cell proliferation	2.04	8.84001e-05	0.000305466	28	80
GO_BP	GO:0045880	positive regulation of smoothened signaling pathway	3.13	1.23007e-05	5.11388e-05	15	28
GO_BP	GO:0010765	positive regulation of sodium ion transport	1.75	0.0316107	0.0517462	12	40
GO_BP	GO:1904894	positive regulation of STAT cascade	1.5	0.0409413	0.0639917	19	74
GO_BP	GO:2000738	positive regulation of stem cell differentiation	3.04	1.86563e-08	1.21841e-07	26	50
GO_BP	GO:2000648	positive regulation of stem cell proliferation	2.46	7.26819e-08	4.41058e-07	35	83
GO_BP	GO:0051155	positive regulation of striated muscle cell differentiation	1.98	0.00105383	0.00281479	21	62
GO_BP	GO:0045844	positive regulation of striated muscle tissue development	2.25	3.48554e-05	0.000131763	25	65
GO_BP	GO:0051965	positive regulation of synapse assembly	4.06	7.80157e-22	1.66575e-20	48	69
GO_BP	GO:0050806	positive regulation of synaptic transmission	2.62	6.57773e-15	8.42668e-14	65	145
GO_BP	GO:0051968	positive regulation of synaptic transmission, glutamatergic	2.79	0.000655356	0.00185959	11	23
GO_BP	GO:0050870	positive regulation of T cell activation	1.34	0.0340483	0.0549335	37	161
GO_BP	GO:0045944	positive regulation of transcription from RNA polymerase II promoter	1.72	1.79863e-23	4.41232e-22	299	1014
GO_BP	GO:1901522	positive regulation of transcription from RNA polymerase II promoter involved in cellular response to chemical stimulus	2.79	0.000655356	0.00185959	11	23
GO_BP	GO:0045893	positive regulation of transcription, DNA-templated	1.65	9.77871e-27	2.89095e-25	395	1399
GO_BP	GO:0051347	positive regulation of transferase activity	1.55	7.8347e-08	4.73773e-07	130	489
GO_BP	GO:0090100	positive regulation of transmembrane receptor protein serine/threonine kinase signaling pathway	2.29	9.7793e-08	5.83208e-07	40	102
GO_BP	GO:0034764	positive regulation of transmembrane transport	1.35	0.0412353	0.0641614	32	138
GO_BP	GO:0051050	positive regulation of transport	1.59	7.50708e-16	1.06858e-14	260	952
GO_BP	GO:1903557	positive regulation of tumor necrosis factor superfamily cytokine production	1.55	0.0347078	0.0558384	18	68
GO_BP	GO:1904018	positive regulation of vasculature development	1.92	3.32303e-06	1.52451e-05	47	143
GO_BP	GO:0045909	positive regulation of vasodilation	1.74	0.0411921	0.0641614	11	37
GO_BP	GO:0030177	positive regulation of Wnt signaling pathway	2.52	6.69383e-10	5.07754e-09	44	102
GO_BP	GO:0036342	post-anal tail morphogenesis	2.43	0.00408369	0.00916036	10	24
GO_BP	GO:0009791	post-embryonic development	2.05	5.2004e-07	2.78882e-06	46	131
GO_BP	GO:0001941	postsynaptic membrane organization	2.4	0.000820153	0.00226225	14	34
GO_BP	GO:0071805	potassium ion transmembrane transport	1.87	4.74021e-06	2.12385e-05	49	153
GO_BP	GO:0006813	potassium ion transport	1.66	4.1956e-05	0.000155545	57	200
GO_BP	GO:0099531	presynaptic process involved in synaptic transmission	2.38	2.71473e-09	1.9242e-08	46	113
GO_BP	GO:0014020	primary neural tube formation	1.68	0.00191136	0.00472911	31	108
GO_BP	GO:0012501	programmed cell death	1.39	1.56853e-13	1.70612e-12	412	1734
GO_BP	GO:0030850	prostate gland development	1.8	0.0111612	0.0215315	16	52
GO_BP	GO:0060740	prostate gland epithelium morphogenesis	2.65	0.000144112	0.000470705	15	33
GO_BP	GO:0060512	prostate gland morphogenesis	2.58	0.000217234	0.000686838	15	34
GO_BP	GO:0046777	protein autophosphorylation	1.59	9.8246e-05	0.000335798	61	224
GO_BP	GO:0030163	protein catabolic process	1.14	0.0410404	0.0641177	147	751
GO_BP	GO:0006461	protein complex assembly	1.28	5.52977e-06	2.46802e-05	264	1202
GO_BP	GO:0070271	protein complex biogenesis	1.28	5.52977e-06	2.46802e-05	264	1202
GO_BP	GO:0071822	protein complex subunit organization	1.34	9.82573e-10	7.29328e-09	348	1514
GO_BP	GO:0006470	protein dephosphorylation	1.8	8.87752e-09	6.04466e-08	88	286
GO_BP	GO:0032527	protein exit from endoplasmic reticulum	1.83	0.0278273	0.0469757	11	35
GO_BP	GO:0006486	protein glycosylation	1.38	0.0127496	0.0243245	46	195
GO_BP	GO:0051291	protein heterooligomerization	1.47	0.00934956	0.0184587	36	143
GO_BP	GO:0051260	protein homooligomerization	1.44	0.000847205	0.00232022	69	280
GO_BP	GO:0017038	protein import	1.29	0.0143725	0.0266828	68	308
GO_BP	GO:0006606	protein import into nucleus	1.36	0.00584164	0.0123963	61	261
GO_BP	GO:0043491	protein kinase B signaling	1.63	0.000554555	0.00160651	43	154
GO_BP	GO:0070528	protein kinase C signaling	1.95	0.0234829	0.0408994	10	30
GO_BP	GO:0008104	protein localization	1.45	5.44277e-22	1.18404e-20	550	2222
GO_BP	GO:1990778	protein localization to cell periphery	1.87	5.61346e-08	3.47346e-07	69	215
GO_BP	GO:0034394	protein localization to cell surface	1.63	0.0376641	0.0601747	14	50
GO_BP	GO:0072657	protein localization to membrane	1.75	4.45734e-10	3.45688e-09	112	373
GO_BP	GO:0034504	protein localization to nucleus	1.33	0.00401575	0.00906085	79	347
GO_BP	GO:0033365	protein localization to organelle	1.2	0.00872871	0.0175027	150	731
GO_BP	GO:0072659	protein localization to plasma membrane	1.86	8.76038e-08	5.27904e-07	68	213
GO_BP	GO:0035418	protein localization to synapse	3.65	8.57727e-07	4.35658e-06	15	24
GO_BP	GO:0006487	protein N-linked glycosylation	1.6	0.0188536	0.0337545	20	73
GO_BP	GO:0018279	protein N-linked glycosylation via asparagine	2.38	0.00324433	0.00744656	11	27
GO_BP	GO:0051259	protein oligomerization	1.44	1.14802e-05	4.83083e-05	121	490
GO_BP	GO:0006493	protein O-linked glycosylation	1.86	0.0125331	0.023951	14	44
GO_BP	GO:0006468	protein phosphorylation	1.55	1.87943e-24	4.81545e-23	448	1682
GO_BP	GO:0051258	protein polymerization	1.48	0.00136759	0.00353544	55	217
GO_BP	GO:0009306	protein secretion	1.41	5.59239e-05	0.000200662	114	472
GO_BP	GO:0006605	protein targeting	1.31	0.000919863	0.00250138	121	541
GO_BP	GO:0006612	protein targeting to membrane	1.6	0.00908569	0.0180718	25	91
GO_BP	GO:0044744	protein targeting to nucleus	1.36	0.00584164	0.0123963	61	261
GO_BP	GO:0072661	protein targeting to plasma membrane	2.43	0.00408369	0.00916036	10	24
GO_BP	GO:0015031	protein transport	1.4	2.88594e-13	3.03346e-12	386	1611
GO_BP	GO:0098840	protein transport along microtubule	1.84	0.0212791	0.0377065	12	38
GO_BP	GO:0070206	protein trimerization	1.82	0.0118584	0.0227623	15	48
GO_BP	GO:0030166	proteoglycan biosynthetic process	2.99	6.06164e-07	3.1768e-06	21	41
GO_BP	GO:0006029	proteoglycan metabolic process	3.05	1.00388e-10	8.30712e-10	34	65
GO_BP	GO:0009954	proximal/distal pattern formation	2.64	0.000260439	0.000806136	14	31
GO_BP	GO:0006195	purine nucleotide catabolic process	1.77	0.0445854	0.0682081	10	33
GO_BP	GO:0009154	purine ribonucleotide catabolic process	2.25	0.00796519	0.0161496	10	26
GO_BP	GO:0007265	Ras protein signal transduction	2.2	5.86129e-16	8.4124e-15	101	268
GO_BP	GO:2001057	reactive nitrogen species metabolic process	1.62	0.0162336	0.0296782	20	72
GO_BP	GO:0043113	receptor clustering	2.17	0.000474057	0.00138491	19	51
GO_BP	GO:0031623	receptor internalization	1.9	0.000586979	0.00168772	26	80
GO_BP	GO:0043112	receptor metabolic process	1.65	0.000410488	0.00122296	43	152
GO_BP	GO:0001881	receptor recycling	1.89	0.0224651	0.0394045	11	34
GO_BP	GO:0006898	receptor-mediated endocytosis	1.7	3.00955e-05	0.000115923	55	189
GO_BP	GO:0060004	reflex	2.68	0.00102364	0.00274901	11	24
GO_BP	GO:0031099	regeneration	1.89	9.97245e-05	0.000340515	34	105
GO_BP	GO:0003002	regionalization	2.49	4.75007e-29	1.67655e-27	147	345
GO_BP	GO:0045055	regulated exocytosis	1.43	0.00927703	0.0183774	42	172
GO_BP	GO:0032956	regulation of actin cytoskeleton organization	1.59	1.98038e-05	7.88266e-05	74	272
GO_BP	GO:0032231	regulation of actin filament bundle assembly	1.59	0.0157744	0.0288846	22	81
GO_BP	GO:0030832	regulation of actin filament length	1.36	0.0286006	0.0481636	36	154
GO_BP	GO:1903115	regulation of actin filament-based movement	1.95	0.017899	0.0323298	11	33
GO_BP	GO:0032970	regulation of actin filament-based process	1.59	5.8625e-06	2.60644e-05	84	309
GO_BP	GO:0008064	regulation of actin polymerization or depolymerization	1.37	0.0260936	0.0446151	36	153
GO_BP	GO:0098900	regulation of action potential	2.14	0.00224744	0.00546295	15	41
GO_BP	GO:0046006	regulation of activated T cell proliferation	2.17	0.00372383	0.00844071	13	35
GO_BP	GO:1903391	regulation of adherens junction organization	1.82	0.0153917	0.0281987	14	45
GO_BP	GO:2000311	regulation of alpha-amino-3-hydroxy-5-methyl-4-isoxazole propionate selective glutamate receptor activity	4.09	2.51784e-07	1.42138e-06	14	20
GO_BP	GO:0051952	regulation of amine transport	1.76	0.00246542	0.00592204	25	83
GO_BP	GO:0051955	regulation of amino acid transport	1.89	0.0224651	0.0394045	11	34
GO_BP	GO:0022603	regulation of anatomical structure morphogenesis	2.12	3.74256e-48	3.42543e-46	346	951
GO_BP	GO:0090066	regulation of anatomical structure size	1.71	1.5326e-11	1.35927e-10	143	489
GO_BP	GO:0045765	regulation of angiogenesis	1.8	4.12892e-07	2.25976e-06	68	221
GO_BP	GO:0044070	regulation of anion transport	1.7	0.000295927	0.000908249	41	141
GO_BP	GO:0042981	regulation of apoptotic process	1.41	4.76562e-12	4.39574e-11	333	1378
GO_BP	GO:2001233	regulation of apoptotic signaling pathway	1.48	3.31186e-05	0.000126024	94	370
GO_BP	GO:0048710	regulation of astrocyte differentiation	3.39	3.27882e-07	1.83219e-06	18	31
GO_BP	GO:0030516	regulation of axon extension	2.89	4.1174e-13	4.25131e-12	47	95
GO_BP	GO:0048841	regulation of axon extension involved in axon guidance	3.41	3.028e-08	1.91126e-07	21	36
GO_BP	GO:1902667	regulation of axon guidance	3.5	1.39483e-09	1.02871e-08	24	40
GO_BP	GO:0050770	regulation of axonogenesis	3.04	2.62332e-25	7.14483e-24	88	169
GO_BP	GO:0050795	regulation of behavior	1.88	1.44207e-09	1.05679e-08	85	264
GO_BP	GO:0051098	regulation of binding	1.61	4.28216e-06	1.92861e-05	81	293
GO_BP	GO:0070167	regulation of biomineral tissue development	2.07	8.76257e-05	0.000303093	27	76
GO_BP	GO:1903522	regulation of blood circulation	1.53	0.000279433	0.00085915	61	232
GO_BP	GO:0030193	regulation of blood coagulation	1.78	0.00205099	0.0050493	25	82
GO_BP	GO:0008217	regulation of blood pressure	1.52	0.0018881	0.00467826	46	177
GO_BP	GO:0043535	regulation of blood vessel endothelial cell migration	2.22	0.000353719	0.00106949	19	50
GO_BP	GO:0050880	regulation of blood vessel size	1.51	0.00303127	0.00701705	42	162
GO_BP	GO:0030510	regulation of BMP signaling pathway	2.53	1.95682e-08	1.26989e-07	36	83
GO_BP	GO:0050878	regulation of body fluid levels	1.48	0.000135142	0.000445471	79	311
GO_BP	GO:0030500	regulation of bone mineralization	2.25	1.61815e-05	6.58483e-05	27	70
GO_BP	GO:0090189	regulation of branching involved in ureteric bud morphogenesis	2.25	0.00796519	0.0161496	10	26
GO_BP	GO:1903169	regulation of calcium ion transmembrane transport	1.47	0.0178159	0.0321966	29	115
GO_BP	GO:0051924	regulation of calcium ion transport	1.52	0.000620768	0.00177602	56	215
GO_BP	GO:0010522	regulation of calcium ion transport into cytosol	1.56	0.0165844	0.0302397	23	86
GO_BP	GO:0017158	regulation of calcium ion-dependent exocytosis	1.8	0.00489145	0.0106411	20	65
GO_BP	GO:0030817	regulation of cAMP biosynthetic process	1.43	0.040071	0.0634557	24	98
GO_BP	GO:0060828	regulation of canonical Wnt signaling pathway	2.68	1.40649e-18	2.54711e-17	79	172
GO_BP	GO:0006109	regulation of carbohydrate metabolic process	1.37	0.0218053	0.0383249	40	171
GO_BP	GO:0086004	regulation of cardiac muscle cell contraction	2.08	0.0141951	0.0265837	10	28
GO_BP	GO:2000725	regulation of cardiac muscle cell differentiation	2.01	0.0184131	0.0330685	10	29
GO_BP	GO:0060043	regulation of cardiac muscle cell proliferation	2.59	0.000120916	0.000404097	16	36
GO_BP	GO:0055117	regulation of cardiac muscle contraction	1.67	0.0228656	0.0399854	16	56
GO_BP	GO:0010611	regulation of cardiac muscle hypertrophy	2.08	0.00294996	0.00684816	15	42
GO_BP	GO:0055024	regulation of cardiac muscle tissue development	2.15	8.34507e-05	0.00028923	25	68
GO_BP	GO:0055021	regulation of cardiac muscle tissue growth	2.29	0.000151044	0.000491291	20	51
GO_BP	GO:0061035	regulation of cartilage development	3.02	9.98425e-10	7.39507e-09	31	60
GO_BP	GO:0009894	regulation of catabolic process	1.32	0.000231862	0.000727841	140	619
GO_BP	GO:0050790	regulation of catalytic activity	1.43	1.10976e-15	1.55409e-14	418	1712
GO_BP	GO:0050433	regulation of catecholamine secretion	1.95	0.00478303	0.0104705	16	48
GO_BP	GO:0035412	regulation of catenin import into nucleus	2.38	0.00324433	0.00744656	11	27
GO_BP	GO:2001257	regulation of cation channel activity	1.5	0.0337228	0.0545073	21	82
GO_BP	GO:1904062	regulation of cation transmembrane transport	1.49	0.00133305	0.00346427	54	212
GO_BP	GO:0050865	regulation of cell activation	1.32	0.00107851	0.00286743	109	482
GO_BP	GO:0030155	regulation of cell adhesion	1.72	3.36315e-14	3.99758e-13	177	602
GO_BP	GO:0010646	regulation of cell communication	1.69	2.22707e-59	2.33434e-57	778	2690
GO_BP	GO:0051726	regulation of cell cycle	1.36	2.5039e-06	1.17197e-05	194	834
GO_BP	GO:0071156	regulation of cell cycle arrest	1.8	0.0111612	0.0215315	16	52
GO_BP	GO:1902806	regulation of cell cycle G1/S phase transition	1.43	0.0330736	0.0535329	26	106
GO_BP	GO:0010941	regulation of cell death	1.4	1.44074e-12	1.40776e-11	361	1504
GO_BP	GO:0060284	regulation of cell development	2.35	2.00244e-67	2.77054e-65	385	955
GO_BP	GO:0045595	regulation of cell differentiation	2.03	3.64976e-71	6.01159e-69	561	1613
GO_BP	GO:0010453	regulation of cell fate commitment	2.42	0.0018205	0.00453024	12	29
GO_BP	GO:0001558	regulation of cell growth	1.81	1.74941e-11	1.54365e-10	118	381
GO_BP	GO:1901888	regulation of cell junction assembly	1.71	0.0108483	0.0210099	19	65
GO_BP	GO:0030334	regulation of cell migration	1.98	3.52089e-27	1.10714e-25	231	681
GO_BP	GO:0022604	regulation of cell morphogenesis	2.28	5.34e-33	2.56538e-31	202	518
GO_BP	GO:0010769	regulation of cell morphogenesis involved in differentiation	2.77	9.05543e-39	5.69495e-37	162	342
GO_BP	GO:2000145	regulation of cell motility	1.95	4.72257e-27	1.45849e-25	239	715
GO_BP	GO:0060491	regulation of cell projection assembly	1.76	0.000159768	0.000518414	40	133
GO_BP	GO:0031344	regulation of cell projection organization	2.32	1.67801e-39	1.13806e-37	234	590
GO_BP	GO:0042127	regulation of cell proliferation	1.55	5.18549e-21	1.06132e-19	391	1474
GO_BP	GO:0008360	regulation of cell shape	1.45	0.0203302	0.0362294	30	121
GO_BP	GO:0008361	regulation of cell size	2.24	2.47363e-11	2.1444e-10	66	172
GO_BP	GO:0022407	regulation of cell-cell adhesion	1.52	1.43696e-05	5.91007e-05	93	358
GO_BP	GO:0001952	regulation of cell-matrix adhesion	2.08	2.54419e-05	9.92133e-05	31	87
GO_BP	GO:0010810	regulation of cell-substrate adhesion	2.06	1.06814e-08	7.18607e-08	59	167
GO_BP	GO:0090109	regulation of cell-substrate junction assembly	1.9	0.0101036	0.0198229	14	43
GO_BP	GO:0010675	regulation of cellular carbohydrate metabolic process	1.41	0.0134818	0.0254963	39	161
GO_BP	GO:0031329	regulation of cellular catabolic process	1.23	0.0109484	0.02118	107	507
GO_BP	GO:0044087	regulation of cellular component biogenesis	1.74	9.69116e-18	1.65129e-16	215	721
GO_BP	GO:0051270	regulation of cellular component movement	1.96	1.52079e-29	5.47953e-28	260	776
GO_BP	GO:0051128	regulation of cellular component organization	1.65	5.41857e-42	3.98777e-40	615	2182
GO_BP	GO:0032535	regulation of cellular component size	1.79	7.9631e-10	5.96189e-09	102	333
GO_BP	GO:0010565	regulation of cellular ketone metabolic process	1.71	0.000796194	0.00221027	34	116
GO_BP	GO:0060341	regulation of cellular localization	1.54	1.34354e-17	2.23425e-16	330	1248
GO_BP	GO:1903827	regulation of cellular protein localization	1.52	1.55423e-07	9.06579e-07	135	518
GO_BP	GO:0032268	regulation of cellular protein metabolic process	1.33	1.75457e-13	1.89064e-12	518	2272
GO_BP	GO:0090287	regulation of cellular response to growth factor stimulus	2.37	3.18779e-17	5.12855e-16	93	229
GO_BP	GO:1900076	regulation of cellular response to insulin stimulus	1.59	0.0261531	0.0446726	18	66
GO_BP	GO:0080135	regulation of cellular response to stress	1.38	4.34062e-05	0.000159893	135	573
GO_BP	GO:1903844	regulation of cellular response to transforming growth factor beta stimulus	1.81	0.001034	0.00276608	27	87
GO_BP	GO:0050920	regulation of chemotaxis	2.13	3.22341e-10	2.53978e-09	66	181
GO_BP	GO:0032330	regulation of chondrocyte differentiation	2.98	1.86178e-07	1.06974e-06	23	45
GO_BP	GO:0042752	regulation of circadian rhythm	1.56	0.00924041	0.018369	28	105
GO_BP	GO:0050818	regulation of coagulation	1.76	0.001928	0.00476347	26	86
GO_BP	GO:0010712	regulation of collagen metabolic process	1.85	0.0163129	0.0297917	13	41
GO_BP	GO:0048670	regulation of collateral sprouting	3.5	2.02009e-05	8.01304e-05	12	20
GO_BP	GO:1904029	regulation of cyclin-dependent protein kinase activity	1.55	0.0208228	0.0370307	22	83
GO_BP	GO:0000079	regulation of cyclin-dependent protein serine/threonine kinase activity	1.5	0.0409413	0.0639917	19	74
GO_BP	GO:2000116	regulation of cysteine-type endopeptidase activity	1.31	0.0296306	0.0495124	46	205
GO_BP	GO:0043281	regulation of cysteine-type endopeptidase activity involved in apoptotic process	1.34	0.0235751	0.0410393	44	192
GO_BP	GO:1903649	regulation of cytoplasmic transport	1.43	7.42026e-05	0.000258553	104	426
GO_BP	GO:0051493	regulation of cytoskeleton organization	1.47	1.94288e-05	7.77817e-05	104	413
GO_BP	GO:0051480	regulation of cytosolic calcium ion concentration	1.46	0.000663597	0.00187989	67	268
GO_BP	GO:0050773	regulation of dendrite development	2.42	2.81178e-12	2.67192e-11	61	147
GO_BP	GO:0048814	regulation of dendrite morphogenesis	2.55	6.29145e-09	4.30927e-08	38	87
GO_BP	GO:0060998	regulation of dendritic spine development	2.35	1.33836e-05	5.52426e-05	25	62
GO_BP	GO:0061001	regulation of dendritic spine morphogenesis	2.74	9.33343e-05	0.000320594	15	32
GO_BP	GO:0035303	regulation of dephosphorylation	1.58	0.00181019	0.00451107	39	144
GO_BP	GO:0040034	regulation of development, heterochronic	4.28	2.54632e-06	1.18861e-05	11	15
GO_BP	GO:0048638	regulation of developmental growth	2.12	1.02237e-17	1.73349e-16	123	338
GO_BP	GO:0050793	regulation of developmental process	1.91	2.46955e-83	7.7655e-81	750	2289
GO_BP	GO:0051101	regulation of DNA binding	1.81	0.000598268	0.00171733	30	97
GO_BP	GO:0014059	regulation of dopamine secretion	2.68	0.00102364	0.00274901	11	24
GO_BP	GO:0045995	regulation of embryonic development	2.44	4.49258e-10	3.47642e-09	48	115
GO_BP	GO:0044060	regulation of endocrine process	1.65	0.0293406	0.0491941	15	53
GO_BP	GO:0030100	regulation of endocytosis	1.71	1.10918e-05	4.69022e-05	60	205
GO_BP	GO:2000351	regulation of endothelial cell apoptotic process	1.95	0.00805894	0.0162824	14	42
GO_BP	GO:0010594	regulation of endothelial cell migration	2.2	2.60545e-07	1.46539e-06	41	109
GO_BP	GO:0001936	regulation of endothelial cell proliferation	2.25	1.03819e-06	5.20442e-06	35	91
GO_BP	GO:1904035	regulation of epithelial cell apoptotic process	1.95	0.000801704	0.00222378	23	69
GO_BP	GO:0030856	regulation of epithelial cell differentiation	1.98	2.82192e-06	1.30843e-05	44	130
GO_BP	GO:0010632	regulation of epithelial cell migration	2.36	1.14978e-12	1.14282e-11	67	166
GO_BP	GO:0050678	regulation of epithelial cell proliferation	2.13	3.84005e-16	5.60444e-15	110	301
GO_BP	GO:0010717	regulation of epithelial to mesenchymal transition	2.87	2.60208e-09	1.84814e-08	32	65
GO_BP	GO:0070372	regulation of ERK1 and ERK2 cascade	1.44	0.00183823	0.00457105	59	239
GO_BP	GO:0045646	regulation of erythrocyte differentiation	2	0.00826354	0.0166568	13	38
GO_BP	GO:0090175	regulation of establishment of planar polarity	3.24	1.96736e-07	1.12479e-06	20	36
GO_BP	GO:0070201	regulation of establishment of protein localization	1.38	1.94286e-06	9.32072e-06	184	781
GO_BP	GO:0090003	regulation of establishment of protein localization to plasma membrane	1.87	0.0074385	0.0153517	16	50
GO_BP	GO:0017157	regulation of exocytosis	1.6	0.000630508	0.00179942	45	164
GO_BP	GO:0061387	regulation of extent of cell growth	3.05	5.21904e-17	8.20563e-16	57	109
GO_BP	GO:1903053	regulation of extracellular matrix organization	2.62	0.000471136	0.00137871	13	29
GO_BP	GO:2001236	regulation of extrinsic apoptotic signaling pathway	1.62	0.000642198	0.00183127	43	155
GO_BP	GO:2001239	regulation of extrinsic apoptotic signaling pathway in absence of ligand	1.95	0.0062033	0.0130915	15	45
GO_BP	GO:0045598	regulation of fat cell differentiation	2.06	1.74145e-06	8.41281e-06	41	116
GO_BP	GO:0019217	regulation of fatty acid metabolic process	1.56	0.0250652	0.0430056	20	75
GO_BP	GO:0046320	regulation of fatty acid oxidation	2.3	0.00202391	0.0049933	13	33
GO_BP	GO:0040036	regulation of fibroblast growth factor receptor signaling pathway	3.42	5.80123e-07	3.05421e-06	17	29
GO_BP	GO:0010762	regulation of fibroblast migration	2.65	0.000144112	0.000470705	15	33
GO_BP	GO:0048145	regulation of fibroblast proliferation	1.46	0.0320606	0.0521426	24	96
GO_BP	GO:0051489	regulation of filopodium assembly	2.15	0.0028922	0.00675487	14	38
GO_BP	GO:0051893	regulation of focal adhesion assembly	1.9	0.0101036	0.0198229	14	43
GO_BP	GO:0010470	regulation of gastrulation	2.52	0.000179333	0.000575955	16	37
GO_BP	GO:0045685	regulation of glial cell differentiation	2.92	8.49833e-11	7.0832e-10	37	74
GO_BP	GO:0014013	regulation of gliogenesis	2.51	8.54452e-11	7.10458e-10	49	114
GO_BP	GO:0046324	regulation of glucose import	2.07	0.000304312	0.000928373	23	65
GO_BP	GO:0010827	regulation of glucose transport	1.97	0.000300082	0.000920184	26	77
GO_BP	GO:1900449	regulation of glutamate receptor signaling pathway	3.2	2.0919e-06	9.95294e-06	17	31
GO_BP	GO:0070873	regulation of glycogen metabolic process	1.77	0.0445854	0.0682081	10	33
GO_BP	GO:1903018	regulation of glycoprotein metabolic process	1.75	0.0316107	0.0517462	12	40
GO_BP	GO:0008277	regulation of G-protein coupled receptor protein signaling pathway	1.95	8.49533e-05	0.000294143	32	96
GO_BP	GO:0040008	regulation of growth	1.71	4.73117e-15	6.1522e-14	191	652
GO_BP	GO:0043087	regulation of GTPase activity	1.8	1.91195e-09	1.37491e-08	96	312
GO_BP	GO:0008016	regulation of heart contraction	1.79	3.15667e-05	0.00012105	46	150
GO_BP	GO:0060420	regulation of heart growth	2.21	0.000128536	0.000427089	22	58
GO_BP	GO:0002027	regulation of heart rate	1.64	0.00926304	0.0183774	23	82
GO_BP	GO:0086091	regulation of heart rate by cardiac conduction	2.54	0.00280867	0.00660583	10	23
GO_BP	GO:1903706	regulation of hemopoiesis	1.49	6.05541e-05	0.000215709	87	342
GO_BP	GO:1900046	regulation of hemostasis	1.78	0.00205099	0.0050493	25	82
GO_BP	GO:0035065	regulation of histone acetylation	1.67	0.032004	0.0520942	14	49
GO_BP	GO:0032844	regulation of homeostatic process	1.57	1.1796e-07	6.95089e-07	122	455
GO_BP	GO:0034110	regulation of homotypic cell-cell adhesion	1.49	0.000270201	0.000832987	71	279
GO_BP	GO:0010817	regulation of hormone levels	1.64	1.7941e-09	1.30098e-08	131	466
GO_BP	GO:0032350	regulation of hormone metabolic process	1.84	0.0212791	0.0377065	12	38
GO_BP	GO:0046883	regulation of hormone secretion	1.72	3.86195e-07	2.13051e-06	78	264
GO_BP	GO:0051336	regulation of hydrolase activity	1.43	5.31337e-09	3.6684e-08	221	900
GO_BP	GO:0002682	regulation of immune system process	1.21	0.00048744	0.00142281	241	1158
GO_BP	GO:0050796	regulation of insulin secretion	1.71	7.97887e-05	0.000277093	48	164
GO_BP	GO:0061178	regulation of insulin secretion involved in cellular response to glucose stimulus	2.17	0.000135227	0.000445471	23	62
GO_BP	GO:0043567	regulation of insulin-like growth factor receptor signaling pathway	2.43	0.00408369	0.00916036	10	24
GO_BP	GO:0033157	regulation of intracellular protein transport	1.48	5.22519e-05	0.000188267	90	355
GO_BP	GO:1902531	regulation of intracellular signal transduction	1.54	1.12289e-19	2.20683e-18	377	1432
GO_BP	GO:0032386	regulation of intracellular transport	1.45	1.3515e-06	6.66871e-06	141	566
GO_BP	GO:2001242	regulation of intrinsic apoptotic signaling pathway	1.34	0.0448529	0.0685568	33	144
GO_BP	GO:1902229	regulation of intrinsic apoptotic signaling pathway in response to DNA damage	2.01	0.0140597	0.0263884	11	32
GO_BP	GO:2000021	regulation of ion homeostasis	1.6	0.000269334	0.000831797	52	190
GO_BP	GO:0034765	regulation of ion transmembrane transport	1.73	4.58438e-10	3.53165e-09	117	395
GO_BP	GO:0032412	regulation of ion transmembrane transporter activity	1.64	0.000240141	0.000746975	48	171
GO_BP	GO:0043269	regulation of ion transport	1.74	8.71131e-15	1.09174e-13	177	594
GO_BP	GO:0046425	regulation of JAK-STAT cascade	1.53	0.00216865	0.00531626	43	164
GO_BP	GO:0046328	regulation of JNK cascade	1.71	0.000108	0.000365881	46	157
GO_BP	GO:0043506	regulation of JUN kinase activity	1.46	0.0472853	0.07202	20	80
GO_BP	GO:0090183	regulation of kidney development	2.56	2.18169e-06	1.03659e-05	25	57
GO_BP	GO:0043549	regulation of kinase activity	1.65	1.5195e-13	1.66325e-12	193	683
GO_BP	GO:1902743	regulation of lamellipodium organization	1.74	0.0411921	0.0641614	11	37
GO_BP	GO:0002694	regulation of leukocyte activation	1.23	0.0167541	0.0304848	94	446
GO_BP	GO:1903037	regulation of leukocyte cell-cell adhesion	1.39	0.00286896	0.00671419	64	268
GO_BP	GO:1902105	regulation of leukocyte differentiation	1.55	0.000125429	0.000417969	66	249
GO_BP	GO:0070663	regulation of leukocyte proliferation	1.33	0.0196204	0.0350547	48	210
GO_BP	GO:0060191	regulation of lipase activity	1.8	0.00380251	0.00860777	21	68
GO_BP	GO:0046890	regulation of lipid biosynthetic process	1.35	0.0412353	0.0641614	32	138
GO_BP	GO:0050994	regulation of lipid catabolic process	1.62	0.0343898	0.0553783	15	54
GO_BP	GO:0043550	regulation of lipid kinase activity	1.65	0.0412336	0.0641614	13	46
GO_BP	GO:0019216	regulation of lipid metabolic process	1.55	3.69904e-05	0.000139377	76	286
GO_BP	GO:0032879	regulation of localization	1.66	7.70612e-48	6.34645e-46	674	2370
GO_BP	GO:0040012	regulation of locomotion	1.96	5.53766e-30	2.10489e-28	264	788
GO_BP	GO:0048169	regulation of long-term neuronal synaptic plasticity	3.01	6.49895e-06	2.84912e-05	17	33
GO_BP	GO:0051249	regulation of lymphocyte activation	1.22	0.0293256	0.0491941	80	382
GO_BP	GO:0045619	regulation of lymphocyte differentiation	1.38	0.0260401	0.0445898	35	148
GO_BP	GO:0050670	regulation of lymphocyte proliferation	1.28	0.0439959	0.0674854	44	200
GO_BP	GO:0043405	regulation of MAP kinase activity	1.76	9.60742e-08	5.73948e-07	81	269
GO_BP	GO:0043408	regulation of MAPK cascade	1.64	2.89712e-12	2.74547e-11	178	635
GO_BP	GO:0003254	regulation of membrane depolarization	1.95	0.00805894	0.0162824	14	42
GO_BP	GO:0042391	regulation of membrane potential	2.03	1.84162e-16	2.74572e-15	127	365
GO_BP	GO:0010464	regulation of mesenchymal cell proliferation	3.58	6.21819e-11	5.22048e-10	27	44
GO_BP	GO:0061217	regulation of mesonephros development	2.29	0.00452692	0.0100053	11	28
GO_BP	GO:0010959	regulation of metal ion transport	1.64	3.41898e-07	1.90743e-06	95	339
GO_BP	GO:0031113	regulation of microtubule polymerization	1.83	0.0278273	0.0469757	11	35
GO_BP	GO:0031110	regulation of microtubule polymerization or depolymerization	1.69	0.010046	0.0197436	20	69
GO_BP	GO:0007346	regulation of mitotic cell cycle	1.23	0.0196562	0.0351005	91	433
GO_BP	GO:0065009	regulation of molecular function	1.46	4.12455e-23	9.77164e-22	553	2213
GO_BP	GO:0032944	regulation of mononuclear cell proliferation	1.33	0.0233455	0.0407833	46	202
GO_BP	GO:0060688	regulation of morphogenesis of a branching structure	2.04	0.000646777	0.00183978	21	60
GO_BP	GO:0040014	regulation of multicellular organism growth	1.63	0.00852178	0.0171175	24	86
GO_BP	GO:2000026	regulation of multicellular organismal development	2.07	5.04605e-84	1.7454e-81	629	1777
GO_BP	GO:0044246	regulation of multicellular organismal metabolic process	1.81	0.020013	0.0356824	13	42
GO_BP	GO:0051239	regulation of multicellular organismal process	1.82	2.09283e-80	6.03248e-78	828	2660
GO_BP	GO:0043502	regulation of muscle adaptation	1.89	0.00160425	0.00405926	22	68
GO_BP	GO:0010660	regulation of muscle cell apoptotic process	1.55	0.038194	0.0608807	17	64
GO_BP	GO:0051147	regulation of muscle cell differentiation	1.96	5.04696e-07	2.72343e-06	52	155
GO_BP	GO:0006937	regulation of muscle contraction	1.45	0.0153835	0.0281987	33	133
GO_BP	GO:0014743	regulation of muscle hypertrophy	2.12	0.00174735	0.00437932	16	44
GO_BP	GO:0048634	regulation of muscle organ development	2.02	5.23914e-07	2.80209e-06	48	139
GO_BP	GO:0090257	regulation of muscle system process	1.57	0.000548219	0.00158949	50	186
GO_BP	GO:1901861	regulation of muscle tissue development	2.04	2.51899e-07	1.42138e-06	49	140
GO_BP	GO:0045637	regulation of myeloid cell differentiation	1.58	0.0004411	0.00130183	51	189
GO_BP	GO:0002761	regulation of myeloid leukocyte differentiation	1.65	0.00261666	0.00622054	31	110
GO_BP	GO:0045661	regulation of myoblast differentiation	1.65	0.0293406	0.0491941	15	53
GO_BP	GO:0010830	regulation of myotube differentiation	1.64	0.0268784	0.0457759	16	57
GO_BP	GO:0051960	regulation of nervous system development	2.56	9.35048e-79	2.15619e-76	379	863
GO_BP	GO:2000177	regulation of neural precursor cell proliferation	2.25	4.85863e-07	2.63001e-06	37	96
GO_BP	GO:1902692	regulation of neuroblast proliferation	2.5	0.000320297	0.000975256	15	35
GO_BP	GO:0050767	regulation of neurogenesis	2.49	3.98782e-64	5.10876e-62	327	766
GO_BP	GO:0043523	regulation of neuron apoptotic process	2.16	1.96132e-13	2.10034e-12	87	235
GO_BP	GO:1901214	regulation of neuron death	1.97	1.75169e-12	1.70196e-11	101	299
GO_BP	GO:0045664	regulation of neuron differentiation	2.57	7.12709e-58	7.25065e-56	278	631
GO_BP	GO:2001222	regulation of neuron migration	4.07	3.51592e-11	3.00281e-10	23	33
GO_BP	GO:0010975	regulation of neuron projection development	2.48	8.41364e-39	5.38932e-37	199	468
GO_BP	GO:0048168	regulation of neuronal synaptic plasticity	2.66	5.4072e-07	2.87742e-06	26	57
GO_BP	GO:0001505	regulation of neurotransmitter levels	2.39	2.64903e-12	2.54524e-11	63	154
GO_BP	GO:0046928	regulation of neurotransmitter secretion	2.19	0.000218899	0.00069147	21	56
GO_BP	GO:0051588	regulation of neurotransmitter transport	2.21	4.70436e-05	0.000171647	25	66
GO_BP	GO:0045428	regulation of nitric oxide biosynthetic process	1.56	0.0463238	0.0706489	15	56
GO_BP	GO:2000050	regulation of non-canonical Wnt signaling pathway	3.06	0.000239051	0.000744254	11	21
GO_BP	GO:0008593	regulation of Notch signaling pathway	2.59	1.04144e-07	6.19641e-07	31	70
GO_BP	GO:0046822	regulation of nucleocytoplasmic transport	1.62	0.00010242	0.000349374	57	206
GO_BP	GO:0030808	regulation of nucleotide biosynthetic process	1.37	0.045384	0.0693072	29	124
GO_BP	GO:0006140	regulation of nucleotide metabolic process	1.3	0.0379504	0.0605202	44	198
GO_BP	GO:0048713	regulation of oligodendrocyte differentiation	2.71	1.36242e-05	5.61687e-05	19	41
GO_BP	GO:0003156	regulation of organ formation	1.8	0.0260742	0.0446041	12	39
GO_BP	GO:0046620	regulation of organ growth	2.01	4.21963e-05	0.000156102	32	93
GO_BP	GO:2000027	regulation of organ morphogenesis	2.07	1.52413e-09	1.11456e-08	65	183
GO_BP	GO:0033043	regulation of organelle organization	1.27	4.79076e-05	0.000174248	224	1028
GO_BP	GO:0032890	regulation of organic acid transport	1.75	0.00977386	0.0192415	18	60
GO_BP	GO:0030278	regulation of ossification	2.25	1.01463e-13	1.13577e-12	81	210
GO_BP	GO:0045667	regulation of osteoblast differentiation	2.54	1.37648e-12	1.34877e-11	57	131
GO_BP	GO:0060393	regulation of pathway-restricted SMAD protein phosphorylation	1.85	0.00423706	0.00941888	19	60
GO_BP	GO:0090276	regulation of peptide hormone secretion	1.79	1.43621e-06	7.04648e-06	62	202
GO_BP	GO:0002791	regulation of peptide secretion	1.78	1.63168e-06	7.94913e-06	63	207
GO_BP	GO:0090087	regulation of peptide transport	1.64	1.08349e-05	4.60977e-05	69	245
GO_BP	GO:2000756	regulation of peptidyl-lysine acetylation	1.59	0.0400404	0.0634557	15	55
GO_BP	GO:0050730	regulation of peptidyl-tyrosine phosphorylation	1.55	0.000257128	0.000796946	59	222
GO_BP	GO:0010921	regulation of phosphatase activity	1.74	0.000564779	0.0016334	34	114
GO_BP	GO:0019220	regulation of phosphate metabolic process	1.54	1.24166e-21	2.60293e-20	416	1581
GO_BP	GO:0043551	regulation of phosphatidylinositol 3-kinase activity	1.84	0.0212791	0.0377065	12	38
GO_BP	GO:0014066	regulation of phosphatidylinositol 3-kinase signaling	1.73	0.00376657	0.00853201	24	81
GO_BP	GO:0010517	regulation of phospholipase activity	2.38	7.80597e-05	0.000271361	20	49
GO_BP	GO:1900274	regulation of phospholipase C activity	2.38	0.00324433	0.00744656	11	27
GO_BP	GO:0043666	regulation of phosphoprotein phosphatase activity	1.82	0.0153917	0.0281987	14	45
GO_BP	GO:0051174	regulation of phosphorus metabolic process	1.54	7.03808e-22	1.52152e-20	418	1586
GO_BP	GO:0042325	regulation of phosphorylation	1.57	9.21173e-21	1.86333e-19	366	1361
GO_BP	GO:1903729	regulation of plasma membrane organization	1.81	0.0023025	0.00555386	23	74
GO_BP	GO:0010543	regulation of platelet activation	1.88	0.0294864	0.0492953	10	31
GO_BP	GO:0050926	regulation of positive chemotaxis	3.14	2.23216e-05	8.78374e-05	14	26
GO_BP	GO:0060078	regulation of postsynaptic membrane potential	3.3	8.47027e-15	1.06539e-13	43	76
GO_BP	GO:1901379	regulation of potassium ion transmembrane transport	1.85	0.00423706	0.00941888	19	60
GO_BP	GO:0043266	regulation of potassium ion transport	1.76	0.00246542	0.00592204	25	83
GO_BP	GO:0043067	regulation of programmed cell death	1.41	3.3258e-12	3.12465e-11	337	1394
GO_BP	GO:1901983	regulation of protein acetylation	1.53	0.0482534	0.0732366	16	61
GO_BP	GO:0031952	regulation of protein autophosphorylation	1.74	0.0411921	0.0641614	11	37
GO_BP	GO:0043393	regulation of protein binding	1.77	1.22715e-05	5.11388e-05	53	175
GO_BP	GO:0042176	regulation of protein catabolic process	1.3	0.00883472	0.017705	74	332
GO_BP	GO:0043254	regulation of protein complex assembly	1.26	0.0160268	0.0293157	76	351
GO_BP	GO:0035304	regulation of protein dephosphorylation	1.65	0.000758044	0.00211625	39	138
GO_BP	GO:1904589	regulation of protein import	1.62	0.000322322	0.000980558	48	173
GO_BP	GO:0042306	regulation of protein import into nucleus	1.65	0.000206593	0.00065439	48	170
GO_BP	GO:0045859	regulation of protein kinase activity	1.64	2.33168e-12	2.25914e-11	177	629
GO_BP	GO:0051896	regulation of protein kinase B signaling	1.45	0.016876	0.0306905	32	129
GO_BP	GO:0032880	regulation of protein localization	1.45	5.43613e-10	4.15084e-09	233	936
GO_BP	GO:1904375	regulation of protein localization to cell periphery	1.68	0.0128447	0.0244789	19	66
GO_BP	GO:1900180	regulation of protein localization to nucleus	1.55	0.000304363	0.000928373	57	214
GO_BP	GO:1903076	regulation of protein localization to plasma membrane	1.68	0.0128447	0.0244789	19	66
GO_BP	GO:0051246	regulation of protein metabolic process	1.32	9.57417e-14	1.09296e-12	553	2444
GO_BP	GO:0031399	regulation of protein modification process	1.48	3.66342e-18	6.36762e-17	411	1624
GO_BP	GO:0001932	regulation of protein phosphorylation	1.56	5.12815e-19	9.43511e-18	339	1265
GO_BP	GO:0032271	regulation of protein polymerization	1.44	0.00753066	0.0155233	42	170
GO_BP	GO:0050708	regulation of protein secretion	1.36	0.00106241	0.00283334	91	391
GO_BP	GO:0071900	regulation of protein serine/threonine kinase activity	1.7	1.67013e-09	1.21618e-08	115	394
GO_BP	GO:1903533	regulation of protein targeting	1.52	9.21926e-05	0.000318247	74	284
GO_BP	GO:0090313	regulation of protein targeting to membrane	2.25	0.00796519	0.0161496	10	26
GO_BP	GO:0051223	regulation of protein transport	1.39	2.44879e-06	1.15118e-05	172	724
GO_BP	GO:0030162	regulation of proteolysis	1.17	0.0310159	0.051014	122	608
GO_BP	GO:1900371	regulation of purine nucleotide biosynthetic process	1.38	0.0413078	0.0642454	29	123
GO_BP	GO:1900542	regulation of purine nucleotide metabolic process	1.31	0.0328254	0.053156	43	191
GO_BP	GO:0046578	regulation of Ras protein signal transduction	2.17	2.24891e-10	1.81325e-09	64	172
GO_BP	GO:0010469	regulation of receptor activity	1.83	0.000235646	0.000736304	33	105
GO_BP	GO:0002090	regulation of receptor internalization	2.05	0.00642598	0.013406	13	37
GO_BP	GO:0048259	regulation of receptor-mediated endocytosis	1.89	0.000969107	0.00262292	24	74
GO_BP	GO:0098801	regulation of renal system process	2.15	0.0028922	0.00675487	14	38
GO_BP	GO:2000241	regulation of reproductive process	1.37	0.0313323	0.051461	34	145
GO_BP	GO:0043576	regulation of respiratory gaseous exchange	3.3	2.20551e-05	8.70861e-05	13	23
GO_BP	GO:0044065	regulation of respiratory system process	3.65	6.28938e-05	0.000223583	10	16
GO_BP	GO:0032101	regulation of response to external stimulus	1.4	2.37281e-07	1.34548e-06	195	812
GO_BP	GO:0080134	regulation of response to stress	1.3	1.65868e-06	8.0467e-06	262	1174
GO_BP	GO:1903034	regulation of response to wounding	1.41	0.000236887	0.000739511	95	394
GO_BP	GO:0035023	regulation of Rho protein signal transduction	1.78	0.000923469	0.00250921	29	95
GO_BP	GO:0051046	regulation of secretion	1.56	4.11073e-11	3.50217e-10	191	714
GO_BP	GO:1903530	regulation of secretion by cell	1.58	5.35945e-11	4.54364e-10	180	665
GO_BP	GO:0051090	regulation of sequence-specific DNA binding transcription factor activity	1.46	0.000151125	0.000491291	84	336
GO_BP	GO:0009966	regulation of signal transduction	1.66	1.1235e-46	8.83208e-45	660	2322
GO_BP	GO:0023051	regulation of signaling	1.71	1.59216e-61	1.96685e-59	775	2648
GO_BP	GO:0051056	regulation of small GTPase mediated signal transduction	2.12	1.25246e-10	1.02416e-09	70	193
GO_BP	GO:0014910	regulation of smooth muscle cell migration	2.39	4.42306e-06	1.9869e-05	27	66
GO_BP	GO:0048660	regulation of smooth muscle cell proliferation	1.82	8.04231e-05	0.000279016	39	125
GO_BP	GO:0006940	regulation of smooth muscle contraction	1.6	0.0286539	0.0481829	17	62
GO_BP	GO:0008589	regulation of smoothened signaling pathway	3.14	1.00984e-11	9.04916e-11	36	67
GO_BP	GO:0002028	regulation of sodium ion transport	1.63	0.0117437	0.0225546	22	79
GO_BP	GO:1903670	regulation of sprouting angiogenesis	2.25	0.00796519	0.0161496	10	26
GO_BP	GO:1904892	regulation of STAT cascade	1.53	0.00216865	0.00531626	43	164
GO_BP	GO:2000736	regulation of stem cell differentiation	2.38	7.36345e-10	5.53691e-09	49	120
GO_BP	GO:0072091	regulation of stem cell proliferation	2.42	3.67917e-10	2.89229e-09	49	118
GO_BP	GO:0019218	regulation of steroid metabolic process	1.49	0.0278439	0.0469808	23	90
GO_BP	GO:0051492	regulation of stress fiber assembly	1.69	0.010046	0.0197436	20	69
GO_BP	GO:0032872	regulation of stress-activated MAPK cascade	1.64	0.000121097	0.000404311	53	189
GO_BP	GO:0070302	regulation of stress-activated protein kinase signaling cascade	1.63	0.000140346	0.000461014	53	190
GO_BP	GO:0051153	regulation of striated muscle cell differentiation	1.89	0.000163401	0.000529705	32	99
GO_BP	GO:0006942	regulation of striated muscle contraction	1.57	0.0302058	0.0504249	18	67
GO_BP	GO:0016202	regulation of striated muscle tissue development	2	8.49098e-07	4.32762e-06	47	137
GO_BP	GO:0051963	regulation of synapse assembly	3.71	1.6449e-21	3.42748e-20	54	85
GO_BP	GO:0050807	regulation of synapse organization	3.25	4.52588e-22	9.9712e-21	68	122
GO_BP	GO:0050803	regulation of synapse structure or activity	2.68	1.52135e-27	4.82778e-26	120	261
GO_BP	GO:0048167	regulation of synaptic plasticity	2.28	4.46451e-11	3.79423e-10	62	159
GO_BP	GO:0032228	regulation of synaptic transmission, GABAergic	3.36	1.85012e-07	1.0648e-06	19	33
GO_BP	GO:0051966	regulation of synaptic transmission, glutamatergic	2.8	8.23872e-07	4.22182e-06	23	48
GO_BP	GO:1902803	regulation of synaptic vesicle transport	2.5	0.00126215	0.00329486	12	28
GO_BP	GO:0044057	regulation of system process	1.53	3.10276e-07	1.73943e-06	124	472
GO_BP	GO:0003073	regulation of systemic arterial blood pressure	1.44	0.0358994	0.0576481	24	97
GO_BP	GO:0050863	regulation of T cell activation	1.36	0.00636959	0.0133528	60	257
GO_BP	GO:0045580	regulation of T cell differentiation	1.36	0.0498458	0.0753246	28	120
GO_BP	GO:0048505	regulation of timing of cell differentiation	4.49	3.71534e-06	1.68209e-05	10	13
GO_BP	GO:0042990	regulation of transcription factor import into nucleus	1.46	0.0428644	0.0658373	21	84
GO_BP	GO:0006357	regulation of transcription from RNA polymerase II promoter	1.64	1.42108e-31	6.46768e-30	478	1706
GO_BP	GO:0060850	regulation of transcription involved in cell fate commitment	3.21	0.000134666	0.000444469	11	20
GO_BP	GO:0051338	regulation of transferase activity	1.52	1.15366e-10	9.45608e-10	205	788
GO_BP	GO:0017015	regulation of transforming growth factor beta receptor signaling pathway	1.81	0.001034	0.00276608	27	87
GO_BP	GO:0090092	regulation of transmembrane receptor protein serine/threonine kinase signaling pathway	2.19	3.35984e-12	3.14095e-11	76	203
GO_BP	GO:0034762	regulation of transmembrane transport	1.71	4.16013e-10	3.23363e-09	121	412
GO_BP	GO:0022898	regulation of transmembrane transporter activity	1.69	6.47644e-05	0.000229997	51	176
GO_BP	GO:0051049	regulation of transport	1.6	2.66939e-28	8.96434e-27	468	1711
GO_BP	GO:0032409	regulation of transporter activity	1.7	3.00955e-05	0.000115923	55	189
GO_BP	GO:0035150	regulation of tube size	1.54	0.00191109	0.00472911	43	163
GO_BP	GO:0043114	regulation of vascular permeability	2.59	0.000853223	0.00232749	12	27
GO_BP	GO:1901342	regulation of vasculature development	1.9	3.29717e-09	2.30865e-08	79	243
GO_BP	GO:0042312	regulation of vasodilation	1.63	0.0376641	0.0601747	14	50
GO_BP	GO:0060627	regulation of vesicle-mediated transport	1.69	2.35131e-09	1.68386e-08	117	405
GO_BP	GO:0030111	regulation of Wnt signaling pathway	2.43	4.14214e-19	7.70292e-18	99	238
GO_BP	GO:0061041	regulation of wound healing	1.82	0.000102584	0.000349589	38	122
GO_BP	GO:0090075	relaxation of muscle	2.81	0.000195547	0.000620537	13	27
GO_BP	GO:0072001	renal system development	2.55	9.19622e-23	2.10657e-21	108	247
GO_BP	GO:0003014	renal system process	1.92	0.000174294	0.000561859	30	91
GO_BP	GO:0061326	renal tubule development	3.05	9.61305e-14	1.09378e-12	45	86
GO_BP	GO:0061333	renal tubule morphogenesis	3	9.35751e-12	8.45095e-11	39	76
GO_BP	GO:0072087	renal vesicle development	3.24	0.000246101	0.000764826	10	18
GO_BP	GO:0036075	replacement ossification	2.59	0.000853223	0.00232749	12	27
GO_BP	GO:0000003	reproduction	1.11	0.0415678	0.0646206	236	1243
GO_BP	GO:0022414	reproductive process	1.11	0.0403755	0.0634557	236	1242
GO_BP	GO:0048608	reproductive structure development	1.35	0.0011498	0.00304525	94	407
GO_BP	GO:0061458	reproductive system development	1.33	0.00171363	0.00431395	94	412
GO_BP	GO:0007585	respiratory gaseous exchange	2.92	2.96341e-08	1.88078e-07	27	54
GO_BP	GO:0060541	respiratory system development	1.99	1.39079e-10	1.13192e-09	82	241
GO_BP	GO:0003016	respiratory system process	2.92	1.98424e-05	7.88893e-05	16	32
GO_BP	GO:0030323	respiratory tube development	1.92	1.53996e-08	1.01267e-07	70	213
GO_BP	GO:0009628	response to abiotic stimulus	1.43	2.06352e-08	1.33164e-07	210	860
GO_BP	GO:0097305	response to alcohol	1.47	0.00594358	0.0126049	41	163
GO_BP	GO:0043279	response to alkaloid	2.03	4.22583e-05	0.000156164	31	89
GO_BP	GO:0060359	response to ammonium ion	2.05	0.00106932	0.00284517	19	54
GO_BP	GO:0048678	response to axon injury	2.44	0.000119527	0.000400618	18	43
GO_BP	GO:0071772	response to BMP	2.31	1.1179e-11	9.94022e-11	64	162
GO_BP	GO:0051592	response to calcium ion	1.59	0.0104927	0.0204586	25	92
GO_BP	GO:0009743	response to carbohydrate	1.8	1.53477e-05	6.27132e-05	49	159
GO_BP	GO:0042220	response to cocaine	2.07	0.0108756	0.0210509	11	31
GO_BP	GO:0036293	response to decreased oxygen levels	1.87	5.14156e-07	2.76155e-06	59	184
GO_BP	GO:0042493	response to drug	1.44	0.00312507	0.00721593	53	215
GO_BP	GO:0009719	response to endogenous stimulus	1.57	5.79563e-20	1.15211e-18	350	1300
GO_BP	GO:0034976	response to endoplasmic reticulum stress	1.31	0.0298708	0.0498898	45	200
GO_BP	GO:0045471	response to ethanol	1.7	0.0193217	0.0345388	16	55
GO_BP	GO:0009605	response to external stimulus	1.38	1.18122e-14	1.45402e-13	465	1971
GO_BP	GO:0071774	response to fibroblast growth factor	2.28	2.05013e-06	9.79459e-06	32	82
GO_BP	GO:0009749	response to glucose	1.8	3.33226e-05	0.000126661	45	146
GO_BP	GO:0070848	response to growth factor	2.1	1.88688e-25	5.17985e-24	187	521
GO_BP	GO:0009746	response to hexose	1.76	5.77547e-05	0.000207016	45	149
GO_BP	GO:0009725	response to hormone	1.37	1.88039e-05	7.54545e-05	149	633
GO_BP	GO:0001666	response to hypoxia	1.89	4.33067e-07	2.36271e-06	58	179
GO_BP	GO:0032868	response to insulin	1.66	0.000104071	0.00035396	51	179
GO_BP	GO:0002931	response to ischemia	2.78	0.00120509	0.00317467	10	21
GO_BP	GO:1901654	response to ketone	1.59	0.017246	0.0312319	21	77
GO_BP	GO:0009416	response to light stimulus	1.47	0.000582977	0.00167761	66	262
GO_BP	GO:0009612	response to mechanical stimulus	2.15	1.3571e-07	7.94271e-07	45	122
GO_BP	GO:0010038	response to metal ion	1.46	0.00271404	0.00643877	51	204
GO_BP	GO:0098780	response to mitochondrial depolarisation	1.51	0.00864045	0.0173358	33	128
GO_BP	GO:0034284	response to monosaccharide	1.79	3.15667e-05	0.00012105	46	150
GO_BP	GO:0035094	response to nicotine	2.26	0.00354243	0.00805593	12	31
GO_BP	GO:1901698	response to nitrogen compound	1.36	9.66323e-06	4.14697e-05	167	715
GO_BP	GO:0014070	response to organic cyclic compound	1.37	1.04796e-05	4.4751e-05	160	681
GO_BP	GO:0010033	response to organic substance	1.32	1.13064e-13	1.25347e-12	552	2441
GO_BP	GO:0010243	response to organonitrogen compound	1.47	2.37253e-07	1.34548e-06	155	617
GO_BP	GO:0070482	response to oxygen levels	1.48	0.00078806	0.0021912	60	236
GO_BP	GO:1901700	response to oxygen-containing compound	1.25	2.67459e-05	0.000103714	268	1248
GO_BP	GO:1901652	response to peptide	1.49	0.000270201	0.000832987	71	279
GO_BP	GO:0043434	response to peptide hormone	1.5	0.000361486	0.00109011	65	253
GO_BP	GO:0009314	response to radiation	1.33	0.00338465	0.0077532	82	360
GO_BP	GO:0048545	response to steroid hormone	1.24	0.031059	0.0510606	69	325
GO_BP	GO:0009636	response to toxic substance	1.5	0.00503401	0.0109168	39	152
GO_BP	GO:0071559	response to transforming growth factor beta	2.06	1.06814e-08	7.18607e-08	59	167
GO_BP	GO:0009611	response to wounding	1.48	7.1842e-08	4.36727e-07	160	630
GO_BP	GO:0060041	retina development in camera-type eye	2.13	1.2347e-08	8.21299e-08	54	148
GO_BP	GO:0010842	retina layer formation	4.12	1.6543e-06	8.03671e-06	12	17
GO_BP	GO:0060042	retina morphogenesis in camera-type eye	2.25	9.50384e-05	0.000326124	22	57
GO_BP	GO:0031290	retinal ganglion cell axon guidance	3.79	2.49765e-06	1.17197e-05	13	20
GO_BP	GO:0048384	retinoic acid receptor signaling pathway	2.14	0.00827349	0.0166575	11	30
GO_BP	GO:0030970	retrograde protein transport, ER to cytosol	2.38	0.00324433	0.00744656	11	27
GO_BP	GO:0007266	Rho protein signal transduction	2.12	2.59694e-08	1.66346e-07	52	143
GO_BP	GO:0007622	rhythmic behavior	1.65	0.0293406	0.0491941	15	53
GO_BP	GO:0048511	rhythmic process	1.55	3.69904e-05	0.000139377	76	286
GO_BP	GO:0009261	ribonucleotide catabolic process	2.16	0.0107422	0.020898	10	27
GO_BP	GO:0097178	ruffle assembly	1.95	0.0234829	0.0408994	10	30
GO_BP	GO:0007431	salivary gland development	1.95	0.0104899	0.0204586	13	39
GO_BP	GO:0007435	salivary gland morphogenesis	2.17	0.00372383	0.00844071	13	35
GO_BP	GO:0014037	Schwann cell differentiation	2.01	0.0140597	0.0263884	11	32
GO_BP	GO:0019932	second-messenger-mediated signaling	1.65	4.20771e-05	0.000155827	59	209
GO_BP	GO:0046903	secretion	1.56	4.58378e-15	5.98303e-14	267	998
GO_BP	GO:0032940	secretion by cell	1.61	3.39892e-15	4.55685e-14	242	880
GO_BP	GO:0032941	secretion by tissue	1.5	0.0371451	0.0594828	20	78
GO_BP	GO:0035282	segmentation	2.32	1.89286e-07	1.08579e-06	37	93
GO_BP	GO:0071526	semaphorin-plexin signaling pathway	2.69	2.4543e-05	9.59241e-05	18	39
GO_BP	GO:1902285	semaphorin-plexin signaling pathway involved in neuron projection guidance	4.49	3.71534e-06	1.68209e-05	10	13
GO_BP	GO:0007423	sensory organ development	2.25	3.58087e-34	1.82148e-32	215	558
GO_BP	GO:0090596	sensory organ morphogenesis	2.45	5.18394e-23	1.20342e-21	119	284
GO_BP	GO:0050954	sensory perception of mechanical stimulus	1.84	4.18218e-06	1.88604e-05	52	165
GO_BP	GO:0019233	sensory perception of pain	1.84	5.18304e-05	0.000187138	40	127
GO_BP	GO:0007605	sensory perception of sound	1.67	0.000408435	0.00121789	41	143
GO_BP	GO:0007548	sex differentiation	1.56	0.000130536	0.000432074	64	240
GO_BP	GO:0023061	signal release	1.9	6.09669e-15	7.83946e-14	136	417
GO_BP	GO:0023014	signal transduction by protein phosphorylation	1.68	7.69254e-15	9.74655e-14	202	704
GO_BP	GO:0038034	signal transduction in absence of ligand	1.9	0.00075399	0.00210663	25	77
GO_BP	GO:0098602	single organism cell adhesion	1.4	8.61667e-07	4.37018e-06	180	752
GO_BP	GO:0016337	single organismal cell-cell adhesion	1.4	1.52371e-06	7.44413e-06	168	699
GO_BP	GO:0044708	single-organism behavior	2.26	1.28195e-29	4.71724e-28	183	472
GO_BP	GO:0044723	single-organism carbohydrate metabolic process	1.24	0.00508641	0.0110236	124	583
GO_BP	GO:0044712	single-organism catabolic process	1.24	0.000932093	0.00252868	182	858
GO_BP	GO:1902580	single-organism cellular localization	1.5	1.05781e-12	1.06364e-11	265	1033
GO_BP	GO:1902582	single-organism intracellular transport	1.4	2.75356e-11	2.36926e-10	326	1362
GO_BP	GO:0044801	single-organism membrane fusion	1.69	0.000508243	0.00147978	38	131
GO_BP	GO:0044802	single-organism membrane organization	1.66	7.68426e-14	8.91928e-13	192	674
GO_BP	GO:1902593	single-organism nuclear import	1.36	0.00584164	0.0123963	61	261
GO_BP	GO:1902589	single-organism organelle organization	1.3	9.60382e-12	8.65081e-11	530	2387
GO_BP	GO:0035914	skeletal muscle cell differentiation	1.69	0.00529452	0.0113328	24	83
GO_BP	GO:0048741	skeletal muscle fiber development	2	0.0107659	0.0209088	12	35
GO_BP	GO:0060538	skeletal muscle organ development	1.88	2.57726e-07	1.45189e-06	61	189
GO_BP	GO:0007519	skeletal muscle tissue development	1.77	7.62223e-06	3.30802e-05	55	181
GO_BP	GO:0043403	skeletal muscle tissue regeneration	1.95	0.0234829	0.0408994	10	30
GO_BP	GO:0001501	skeletal system development	2.39	1.66993e-34	8.62117e-33	191	467
GO_BP	GO:0048705	skeletal system morphogenesis	2.47	3.63745e-19	6.80094e-18	96	227
GO_BP	GO:0043588	skin development	1.34	0.00820051	0.0165587	61	265
GO_BP	GO:0098773	skin epidermis development	1.85	0.000192928	0.000614483	33	104
GO_BP	GO:0060395	SMAD protein signal transduction	1.71	0.00614887	0.0130163	22	75
GO_BP	GO:0007264	small GTPase mediated signal transduction	2.28	7.94906e-30	2.98863e-28	181	463
GO_BP	GO:0051145	smooth muscle cell differentiation	2.72	1.09514e-07	6.48637e-07	28	60
GO_BP	GO:0014909	smooth muscle cell migration	2.47	5.79831e-07	3.05421e-06	30	71
GO_BP	GO:0048659	smooth muscle cell proliferation	1.84	4.06222e-05	0.000150924	41	130
GO_BP	GO:0006939	smooth muscle contraction	1.73	0.0012428	0.00326654	30	101
GO_BP	GO:0048745	smooth muscle tissue development	2.59	0.000853223	0.00232749	12	27
GO_BP	GO:0007224	smoothened signaling pathway	2.92	7.19296e-17	1.11072e-15	61	122
GO_BP	GO:0035176	social behavior	2.19	0.00168941	0.00426538	15	40
GO_BP	GO:0006814	sodium ion transport	1.33	0.0234672	0.0408994	45	197
GO_BP	GO:0048103	somatic stem cell division	3.16	4.05655e-05	0.000150875	13	24
GO_BP	GO:0035019	somatic stem cell population maintenance	2.12	0.00049077	0.00143012	20	55
GO_BP	GO:0061053	somite development	2.35	2.91886e-07	1.63899e-06	35	87
GO_BP	GO:0001756	somitogenesis	2.3	6.89961e-06	3.00951e-05	28	71
GO_BP	GO:0010092	specification of organ identity	2.48	0.000571892	0.00164708	14	33
GO_BP	GO:0009799	specification of symmetry	1.85	4.24519e-05	0.000156545	40	126
GO_BP	GO:0030148	sphingolipid biosynthetic process	1.82	0.00402221	0.0090636	20	64
GO_BP	GO:0006665	sphingolipid metabolic process	1.75	0.000602293	0.00172745	33	110
GO_BP	GO:0021527	spinal cord association neuron differentiation	4.17	1.09923e-05	4.65382e-05	10	14
GO_BP	GO:0021510	spinal cord development	3.15	3.05718e-15	4.11464e-14	48	89
GO_BP	GO:0021513	spinal cord dorsal/ventral patterning	3.97	2.43166e-08	1.56338e-07	17	25
GO_BP	GO:0021522	spinal cord motor neuron differentiation	1.99	0.00635594	0.0133403	14	41
GO_BP	GO:0021511	spinal cord patterning	4.11	1.44082e-09	1.05679e-08	19	27
GO_BP	GO:0048536	spleen development	1.65	0.0412336	0.0641614	13	46
GO_BP	GO:0002040	sprouting angiogenesis	2.48	1.23939e-06	6.133e-06	28	66
GO_BP	GO:0001964	startle response	3.31	1.12454e-06	5.61286e-06	17	30
GO_BP	GO:0097696	STAT cascade	1.43	0.00847562	0.0170347	43	176
GO_BP	GO:0048864	stem cell development	2.95	1.18427e-24	3.15103e-23	90	178
GO_BP	GO:0048863	stem cell differentiation	2.38	4.91813e-22	1.07668e-20	120	294
GO_BP	GO:0017145	stem cell division	2.31	0.000415425	0.00123554	17	43
GO_BP	GO:0019827	stem cell population maintenance	1.44	0.0108274	0.0209929	38	154
GO_BP	GO:0072089	stem cell proliferation	2.64	1.03748e-17	1.75054e-16	77	170
GO_BP	GO:0008202	steroid metabolic process	1.26	0.0320826	0.0521426	58	268
GO_BP	GO:0043149	stress fiber assembly	1.8	0.00169747	0.00427638	25	81
GO_BP	GO:0051403	stress-activated MAPK cascade	1.67	1.96399e-05	7.82642e-05	61	213
GO_BP	GO:0031098	stress-activated protein kinase signaling cascade	1.6	3.48068e-05	0.000131763	67	244
GO_BP	GO:0014888	striated muscle adaptation	1.76	0.024307	0.0419336	13	43
GO_BP	GO:0055002	striated muscle cell development	1.67	0.000300801	0.000920757	43	150
GO_BP	GO:0051146	striated muscle cell differentiation	1.98	2.55259e-11	2.20732e-10	89	262
GO_BP	GO:0014855	striated muscle cell proliferation	2.87	8.38993e-09	5.73197e-08	30	61
GO_BP	GO:0014897	striated muscle hypertrophy	1.81	0.0023025	0.00555386	23	74
GO_BP	GO:0014706	striated muscle tissue development	2.01	1.13068e-16	1.7229e-15	132	383
GO_BP	GO:0006929	substrate-dependent cell migration	2.81	0.000195547	0.000620537	13	27
GO_BP	GO:0044272	sulfur compound biosynthetic process	1.71	0.00256505	0.00611756	27	92
GO_BP	GO:0006790	sulfur compound metabolic process	1.46	0.000790495	0.00219621	65	260
GO_BP	GO:0048485	sympathetic nervous system development	3.81	3.82508e-07	2.11354e-06	15	23
GO_BP	GO:0007416	synapse assembly	3.6	9.54941e-28	3.087e-26	74	120
GO_BP	GO:0060074	synapse maturation	2.65	0.00187245	0.00464612	10	22
GO_BP	GO:0050808	synapse organization	3.15	2.25129e-36	1.26748e-34	121	224
GO_BP	GO:0099536	synaptic signaling	2.26	4.03443e-31	1.70182e-29	194	502
GO_BP	GO:0007268	synaptic transmission	2.26	4.03443e-31	1.70182e-29	194	502
GO_BP	GO:0051932	synaptic transmission, GABAergic	3.18	1.92063e-08	1.24875e-07	24	44
GO_BP	GO:0035249	synaptic transmission, glutamatergic	2.84	4.08646e-10	3.18353e-09	36	74
GO_BP	GO:0099504	synaptic vesicle cycle	2.34	1.0804e-06	5.40037e-06	32	80
GO_BP	GO:0048488	synaptic vesicle endocytosis	2.68	0.00102364	0.00274901	11	24
GO_BP	GO:0016079	synaptic vesicle exocytosis	2.02	0.00177246	0.00442341	18	52
GO_BP	GO:0097479	synaptic vesicle localization	2.46	2.46883e-09	1.76437e-08	43	102
GO_BP	GO:0036465	synaptic vesicle recycling	2.82	5.8885e-05	0.000210624	15	31
GO_BP	GO:0048489	synaptic vesicle transport	2.41	1.86692e-08	1.21841e-07	40	97
GO_BP	GO:0006949	syncytium formation	2.01	0.0010671	0.00284363	20	58
GO_BP	GO:0000768	syncytium formation by plasma membrane fusion	1.98	0.001751	0.00437932	19	56
GO_BP	GO:0042110	T cell activation	1.24	0.0125227	0.023951	94	441
GO_BP	GO:0070489	T cell aggregation	1.24	0.0125227	0.023951	94	441
GO_BP	GO:0030217	T cell differentiation	1.4	0.00523559	0.0112973	55	230
GO_BP	GO:0033077	T cell differentiation in thymus	1.95	0.000229243	0.000721289	28	84
GO_BP	GO:0043029	T cell homeostasis	1.95	0.0062033	0.0130915	15	45
GO_BP	GO:0042098	T cell proliferation	1.33	0.0281084	0.0473808	42	184
GO_BP	GO:0042330	taxis	2.29	7.84045e-32	3.66483e-30	193	493
GO_BP	GO:0022029	telencephalon cell migration	2.87	2.60208e-09	1.84814e-08	32	65
GO_BP	GO:0021537	telencephalon development	2.8	1.35074e-25	3.76785e-24	103	215
GO_BP	GO:0022030	telencephalon glial cell migration	2.78	0.00120509	0.00317467	10	21
GO_BP	GO:0071594	thymocyte aggregation	1.95	0.000229243	0.000721289	28	84
GO_BP	GO:0048538	thymus development	1.8	0.0111612	0.0215315	16	52
GO_BP	GO:0009888	tissue development	1.8	9.91757e-50	9.52898e-48	544	1761
GO_BP	GO:0001894	tissue homeostasis	1.36	0.0152581	0.0280684	47	202
GO_BP	GO:0090130	tissue migration	2.22	1.17501e-13	1.2985e-12	83	218
GO_BP	GO:0048729	tissue morphogenesis	1.99	7.80264e-27	2.34686e-25	225	660
GO_BP	GO:0042246	tissue regeneration	1.95	0.0104899	0.0204586	13	39
GO_BP	GO:0048771	tissue remodeling	1.36	0.0261109	0.0446226	38	163
GO_BP	GO:0061383	trabecula morphogenesis	2.17	0.00131918	0.00343598	16	43
GO_BP	GO:0060438	trachea development	2.92	0.00040426	0.00120648	11	22
GO_BP	GO:0006366	transcription from RNA polymerase II promoter	1.61	2.09643e-30	8.335e-29	486	1761
GO_BP	GO:0007179	transforming growth factor beta receptor signaling pathway	2.01	4.11034e-07	2.25674e-06	49	142
GO_BP	GO:0000041	transition metal ion transport	1.5	0.0337228	0.0545073	21	82
GO_BP	GO:0007178	transmembrane receptor protein serine/threonine kinase signaling pathway	1.96	3.95498e-13	4.09583e-12	109	325
GO_BP	GO:0007169	transmembrane receptor protein tyrosine kinase signaling pathway	1.96	3.5958e-19	6.75962e-18	165	492
GO_BP	GO:0055085	transmembrane transport	1.53	5.95241e-14	6.97934e-13	268	1023
GO_BP	GO:0019226	transmission of nerve impulse	2.23	1.01909e-05	4.35722e-05	29	76
GO_BP	GO:0099537	trans-synaptic signaling	2.26	4.03443e-31	1.70182e-29	194	502
GO_BP	GO:0060606	tube closure	1.74	0.000976162	0.00263995	31	104
GO_BP	GO:0035295	tube development	2.01	1.37022e-26	4.01653e-25	217	630
GO_BP	GO:0035148	tube formation	1.88	3.02424e-06	1.39662e-05	50	155
GO_BP	GO:0035239	tube morphogenesis	2.12	2.25151e-20	4.52782e-19	143	393
GO_BP	GO:0003309	type B pancreatic cell differentiation	2.5	0.00126215	0.00329486	12	28
GO_BP	GO:0001657	ureteric bud development	3.09	9.80486e-14	1.10471e-12	44	83
GO_BP	GO:0060675	ureteric bud morphogenesis	2.92	8.80283e-10	6.56218e-09	33	66
GO_BP	GO:0001655	urogenital system development	2.43	4.96566e-23	1.16054e-21	121	291
GO_BP	GO:0010573	vascular endothelial growth factor production	1.88	0.0294864	0.0492953	10	31
GO_BP	GO:0048010	vascular endothelial growth factor receptor signaling pathway	1.95	0.00805894	0.0162824	14	42
GO_BP	GO:0038084	vascular endothelial growth factor signaling pathway	3.65	8.57727e-07	4.35658e-06	15	24
GO_BP	GO:0003018	vascular process in circulatory system	1.65	0.000112521	0.000378602	52	184
GO_BP	GO:0001944	vasculature development	1.98	1.46747e-25	4.06073e-24	217	640
GO_BP	GO:0001570	vasculogenesis	2.5	2.86186e-08	1.81967e-07	36	84
GO_BP	GO:0060979	vasculogenesis involved in coronary vascular morphogenesis	3.89	2.78842e-05	0.000107886	10	15
GO_BP	GO:0042310	vasoconstriction	1.51	0.022388	0.0393291	24	93
GO_BP	GO:0042311	vasodilation	1.61	0.0148831	0.0274853	21	76
GO_BP	GO:0021517	ventral spinal cord development	2.38	7.80597e-05	0.000271361	20	49
GO_BP	GO:0021514	ventral spinal cord interneuron differentiation	4.54	2.80914e-08	1.79274e-07	14	18
GO_BP	GO:0060579	ventral spinal cord interneuron fate commitment	4.38	5.77188e-07	3.0527e-06	12	16
GO_BP	GO:0003229	ventricular cardiac muscle tissue development	1.72	0.0209074	0.0371239	15	51
GO_BP	GO:0055010	ventricular cardiac muscle tissue morphogenesis	1.86	0.0125331	0.023951	14	44
GO_BP	GO:0003281	ventricular septum development	2.43	8.31761e-07	4.25594e-06	30	72
GO_BP	GO:0060412	ventricular septum morphogenesis	3.31	5.86935e-08	3.62532e-07	21	37
GO_BP	GO:0021591	ventricular system development	2.72	0.000169415	0.00054766	14	30
GO_BP	GO:0048278	vesicle docking	2.22	0.000353719	0.00106949	19	50
GO_BP	GO:0006904	vesicle docking involved in exocytosis	1.88	0.0294864	0.0492953	10	31
GO_BP	GO:0006906	vesicle fusion	2.17	1.82503e-05	7.33181e-05	29	78
GO_BP	GO:0051648	vesicle localization	1.87	2.28693e-06	1.08065e-05	52	162
GO_BP	GO:0016050	vesicle organization	1.79	1.36003e-06	6.70124e-06	63	206
GO_BP	GO:0016192	vesicle-mediated transport	1.56	2.81532e-16	4.16156e-15	290	1084
GO_BP	GO:0019076	viral release from host cell	1.77	0.0445854	0.0682081	10	33
GO_BP	GO:0007632	visual behavior	2.07	0.000304312	0.000928373	23	65
GO_BP	GO:0008542	visual learning	1.98	0.00105383	0.00281479	21	62
GO_BP	GO:0071625	vocalization behavior	4.49	3.71534e-06	1.68209e-05	10	13
GO_BP	GO:0090659	walking behavior	2.08	0.00294996	0.00684816	15	42
GO_BP	GO:0016055	Wnt signaling pathway	2.11	2.17546e-19	4.18045e-18	138	382
GO_BP	GO:0060071	Wnt signaling pathway, planar cell polarity pathway	3.34	1.0426e-07	6.19641e-07	20	35
GO_BP	GO:0042060	wound healing	1.61	1.37933e-06	6.77702e-06	90	326
GO_BP	GO:0044319	wound healing, spreading of cells	2.43	0.00408369	0.00916036	10	24
GO_BP	GO:0098792	xenophagy	1.5	0.016918	0.0307381	27	105
GO_BP	GO:0006829	zinc II ion transport	2.21	0.00618084	0.013076	11	29
GO_CC	GO:0015629	actin cytoskeleton	1.43	6.35293e-05	0.000221238	104	420
GO_CC	GO:0032432	actin filament bundle	2.01	0.000361474	0.00109462	24	69
GO_CC	GO:0098858	actin-based cell projection	1.61	0.000360523	0.00109462	48	172
GO_CC	GO:0042641	actomyosin	2.06	0.000134768	0.000457878	26	73
GO_CC	GO:0005912	adherens junction	1.53	1.05918e-06	4.97331e-06	113	426
GO_CC	GO:0032281	AMPA glutamate receptor complex	2.89	4.12423e-05	0.000149869	15	30
GO_CC	GO:0031225	anchored component of membrane	1.65	0.000479298	0.00140862	42	147
GO_CC	GO:0046658	anchored component of plasma membrane	1.79	0.0217807	0.0419448	13	42
GO_CC	GO:0070161	anchoring junction	1.5	2.65436e-06	1.16082e-05	115	443
GO_CC	GO:0043296	apical junction complex	1.66	0.00125238	0.00333352	35	122
GO_CC	GO:0045177	apical part of cell	1.27	0.0107145	0.0231996	82	372
GO_CC	GO:0030673	axolemma	3.04	0.000482018	0.00140862	10	19
GO_CC	GO:0030424	axon	2.5	1.10288e-42	6.58412e-41	215	496
GO_CC	GO:0043194	axon initial segment	4.44	4.12014e-06	1.73918e-05	10	13
GO_CC	GO:0033267	axon part	2.63	9.82644e-27	1.71101e-25	120	263
GO_CC	GO:0043679	axon terminus	2.57	6.72925e-17	8.52157e-16	77	173
GO_CC	GO:0044295	axonal growth cone	2.99	4.4316e-05	0.00015965	14	27
GO_CC	GO:0098643	banded collagen fibril	4.81	1.12738e-06	5.17721e-06	10	12
GO_CC	GO:0045178	basal part of cell	1.72	0.0139718	0.0293404	17	57
GO_CC	GO:0005604	basement membrane	2.52	3.73426e-10	2.55824e-09	45	103
GO_CC	GO:0016323	basolateral plasma membrane	1.56	0.000365882	0.0011	55	204
GO_CC	GO:0005923	bicellular tight junction	1.75	0.000614176	0.00175795	33	109
GO_CC	GO:0098588	bounding membrane of organelle	1.42	8.18218e-11	5.69882e-10	283	1149
GO_CC	GO:0034704	calcium channel complex	2.36	9.14312e-05	0.000315774	20	49
GO_CC	GO:0034703	cation channel complex	2.37	1.10633e-11	8.72322e-11	60	146
GO_CC	GO:0005901	caveola	2.27	7.29215e-07	3.5027e-06	35	89
GO_CC	GO:0044297	cell body	2.08	4.57234e-32	1.19422e-30	241	669
GO_CC	GO:0005938	cell cortex	1.4	0.00637159	0.0144709	52	215
GO_CC	GO:0030054	cell junction	1.92	5.52529e-42	2.56555e-40	386	1159
GO_CC	GO:0031252	cell leading edge	1.68	1.3989e-07	7.3999e-07	91	312
GO_CC	GO:0042995	cell projection	1.92	2.24895e-73	3.13275e-71	657	1972
GO_CC	GO:0031253	cell projection membrane	1.68	3.67642e-06	1.56771e-05	70	240
GO_CC	GO:0044463	cell projection part	2.03	2.08554e-42	1.08942e-40	341	972
GO_CC	GO:0009986	cell surface	1.54	5.02573e-12	4.11809e-11	221	829
GO_CC	GO:0097610	cell surface furrow	1.99	0.0197973	0.0386597	10	29
GO_CC	GO:0044291	cell-cell contact zone	2.18	4.508e-05	0.000161014	26	69
GO_CC	GO:0005911	cell-cell junction	1.63	3.39426e-08	1.97006e-07	114	405
GO_CC	GO:0005924	cell-substrate adherens junction	1.54	5.63717e-06	2.30955e-05	95	356
GO_CC	GO:0030055	cell-substrate junction	1.54	5.90651e-06	2.39641e-05	96	361
GO_CC	GO:0005813	centrosome	1.3	0.00197412	0.00493998	107	475
GO_CC	GO:0034707	chloride channel complex	1.92	0.00687851	0.0155378	15	45
GO_CC	GO:0036064	ciliary basal body	1.55	0.012658	0.0268513	26	97
GO_CC	GO:0044441	ciliary part	1.62	4.60116e-06	1.9228e-05	80	286
GO_CC	GO:0035869	ciliary transition zone	2.14	0.0115926	0.0249715	10	27
GO_CC	GO:0005929	cilium	1.51	6.58837e-07	3.20145e-06	125	478
GO_CC	GO:0005801	cis-Golgi network	1.82	0.0230519	0.0439875	12	38
GO_CC	GO:0032154	cleavage furrow	1.99	0.0197973	0.0386597	10	29
GO_CC	GO:0005581	collagen trimer	2.46	6.66587e-08	3.6177e-07	35	82
GO_CC	GO:0098644	complex of collagen trimers	4.56	7.0789e-09	4.2873e-08	15	19
GO_CC	GO:0097517	contractile actin filament bundle	1.98	0.000750954	0.0021204	22	64
GO_CC	GO:0031463	Cul3-RING ubiquitin ligase complex	1.86	0.00303947	0.00738335	20	62
GO_CC	GO:0031461	cullin-RING ubiquitin ligase complex	1.4	0.0204877	0.0396375	35	144
GO_CC	GO:0005881	cytoplasmic microtubule	1.95	0.00095183	0.00259977	22	65
GO_CC	GO:0099568	cytoplasmic region	1.43	0.00218639	0.00543859	60	243
GO_CC	GO:0098562	cytoplasmic side of membrane	1.62	0.000311498	0.000957156	48	171
GO_CC	GO:0009898	cytoplasmic side of plasma membrane	1.56	0.00140843	0.00370172	43	159
GO_CC	GO:0031410	cytoplasmic vesicle	1.61	6.32965e-19	9.44689e-18	299	1070
GO_CC	GO:0030659	cytoplasmic vesicle membrane	1.64	0.000160484	0.000532266	51	180
GO_CC	GO:0044433	cytoplasmic vesicle part	1.68	3.84932e-05	0.000143626	56	193
GO_CC	GO:0016023	cytoplasmic, membrane-bounded vesicle	1.55	1.65991e-11	1.2804e-10	203	755
GO_CC	GO:0044430	cytoskeletal part	1.36	3.647e-09	2.34471e-08	302	1284
GO_CC	GO:0005856	cytoskeleton	1.39	5.15194e-15	5.66571e-14	447	1852
GO_CC	GO:0005829	cytosol	1.11	0.0181537	0.0359542	301	1559
GO_CC	GO:0030425	dendrite	2.38	5.7305e-39	2.39475e-37	218	530
GO_CC	GO:0032590	dendrite membrane	2.69	0.000191094	0.000623883	14	30
GO_CC	GO:0043198	dendritic shaft	2.84	1.94162e-08	1.14281e-07	29	59
GO_CC	GO:0043197	dendritic spine	2.43	1.68515e-11	1.2804e-10	56	133
GO_CC	GO:0030286	dynein complex	1.65	0.0485147	0.0866411	12	42
GO_CC	GO:0005769	early endosome	1.89	6.08772e-08	3.39203e-07	67	205
GO_CC	GO:0031901	early endosome membrane	1.98	0.0117284	0.0251346	12	35
GO_CC	GO:0030139	endocytic vesicle	1.78	0.00025176	0.000796979	36	117
GO_CC	GO:0005783	endoplasmic reticulum	1.5	1.07078e-17	1.49158e-16	378	1459
GO_CC	GO:0005789	endoplasmic reticulum membrane	1.31	0.0052606	0.0123504	83	367
GO_CC	GO:0044432	endoplasmic reticulum part	1.36	0.000382675	0.00113417	108	459
GO_CC	GO:0005793	endoplasmic reticulum-Golgi intermediate compartment	1.92	0.00414908	0.00990789	17	51
GO_CC	GO:0044440	endosomal part	1.36	0.0255429	0.0482997	39	166
GO_CC	GO:0005768	endosome	1.64	2.39333e-13	2.22258e-12	195	688
GO_CC	GO:0010008	endosome membrane	1.41	0.0171951	0.0348823	37	152
GO_CC	GO:0060076	excitatory synapse	3.03	2.11091e-33	5.88092e-32	118	225
GO_CC	GO:0070382	exocytic vesicle	2.5	8.09832e-14	8.05772e-13	65	150
GO_CC	GO:0099501	exocytic vesicle membrane	2.89	7.06334e-06	2.81118e-05	18	36
GO_CC	GO:0070062	extracellular exosome	1.2	5.67212e-07	2.82184e-06	539	2589
GO_CC	GO:0031012	extracellular matrix	2.28	3.15882e-26	5.07713e-25	158	400
GO_CC	GO:0044420	extracellular matrix component	2.87	1.15496e-17	1.55694e-16	66	133
GO_CC	GO:0065010	extracellular membrane-bounded organelle	1.2	6.16953e-07	3.03319e-06	540	2596
GO_CC	GO:0043230	extracellular organelle	1.21	1.78852e-07	9.1148e-07	547	2609
GO_CC	GO:0005615	extracellular space	1.17	0.00144468	0.00377327	284	1397
GO_CC	GO:1903561	extracellular vesicle	1.21	1.63644e-07	8.44269e-07	546	2602
GO_CC	GO:0031234	extrinsic component of cytoplasmic side of plasma membrane	1.85	0.000247142	0.000788393	32	100
GO_CC	GO:0019898	extrinsic component of membrane	1.33	0.0121459	0.0258965	58	252
GO_CC	GO:0019897	extrinsic component of plasma membrane	1.68	0.000373982	0.00111632	41	141
GO_CC	GO:0005583	fibrillar collagen trimer	4.81	1.12738e-06	5.17721e-06	10	12
GO_CC	GO:0030175	filopodium	2.22	7.50002e-06	2.95681e-05	30	78
[truncated: 735 more rows]

## Sheet: differentiation_down
ontology	ID	Description	Fold enrichment	P-value	FDR	significant	annotated
GO_BP	GO:0030036	actin cytoskeleton organization	1.3	0.00608745	0.0296269	86	536
GO_BP	GO:0030042	actin filament depolymerization	1.91	0.0190423	0.0660183	12	51
GO_BP	GO:0030029	actin filament-based process	1.31	0.00300441	0.0173829	97	600
GO_BP	GO:0008154	actin polymerization or depolymerization	1.42	0.0308503	0.0926146	30	172
GO_BP	GO:0097202	activation of cysteine-type endopeptidase activity	1.82	0.010011	0.0420874	17	76
GO_BP	GO:0006919	activation of cysteine-type endopeptidase activity involved in apoptotic process	1.65	0.0399795	0.111448	14	69
GO_BP	GO:0002250	adaptive immune response	1.44	0.00141972	0.0100692	66	372
GO_BP	GO:0002460	adaptive immune response based on somatic recombination of immune receptors built from immunoglobulin superfamily domains	1.48	0.00399414	0.0214586	46	252
GO_BP	GO:0046031	ADP metabolic process	1.86	0.00762212	0.0351522	17	74
GO_BP	GO:0007568	aging	1.86	0.000281239	0.00292322	33	144
GO_BP	GO:0006066	alcohol metabolic process	1.35	0.0190679	0.0660183	48	289
GO_BP	GO:1901607	alpha-amino acid biosynthetic process	3.43	2.57285e-10	1.36455e-08	30	71
GO_BP	GO:1901606	alpha-amino acid catabolic process	2	0.00469841	0.0243566	16	65
GO_BP	GO:1901605	alpha-amino acid metabolic process	2.31	2.47076e-10	1.34489e-08	60	211
GO_BP	GO:0046631	alpha-beta T cell activation	1.78	0.00166443	0.0112508	28	128
GO_BP	GO:0002287	alpha-beta T cell activation involved in immune response	1.82	0.0334575	0.0985813	11	49
GO_BP	GO:0046632	alpha-beta T cell differentiation	1.71	0.0125819	0.0497602	19	90
GO_BP	GO:0046633	alpha-beta T cell proliferation	2.95	0.000348121	0.00341261	12	33
GO_BP	GO:0043604	amide biosynthetic process	1.7	1.66762e-11	1.14978e-09	152	724
GO_BP	GO:0043038	amino acid activation	3.32	1.72859e-06	4.13348e-05	18	44
GO_BP	GO:0048646	anatomical structure formation involved in morphogenesis	1.33	2.05981e-05	0.000335476	191	1168
GO_BP	GO:0060249	anatomical structure homeostasis	1.58	0.000171789	0.00196316	62	319
GO_BP	GO:0009653	anatomical structure morphogenesis	1.21	1.8641e-05	0.000310948	382	2559
GO_BP	GO:0001525	angiogenesis	1.26	0.0267883	0.0844658	66	424
GO_BP	GO:0055081	anion homeostasis	2.87	3.20478e-05	0.000485629	17	48
GO_BP	GO:0009948	anterior/posterior axis specification	2.07	0.00757173	0.035037	13	51
GO_BP	GO:0019882	antigen processing and presentation	1.51	0.0303732	0.0918488	22	118
GO_BP	GO:0043297	apical junction assembly	1.89	0.033241	0.0982936	10	43
GO_BP	GO:0008637	apoptotic mitochondrial changes	1.61	0.018222	0.0642091	21	106
GO_BP	GO:0006915	apoptotic process	1.46	8.15903e-13	7.18141e-11	308	1707
GO_BP	GO:0097190	apoptotic signaling pathway	1.57	8.12661e-07	2.19729e-05	110	568
GO_BP	GO:0019439	aromatic compound catabolic process	1.38	0.0099793	0.0420874	52	306
GO_BP	GO:0009066	aspartate family amino acid metabolic process	3.38	9.63523e-06	0.00017377	15	36
GO_BP	GO:0006757	ATP generation from ADP	1.82	0.014866	0.0559076	15	67
GO_BP	GO:0046034	ATP metabolic process	1.68	0.00103119	0.00804273	37	179
GO_BP	GO:0006914	autophagy	1.24	0.0339287	0.0994036	68	444
GO_BP	GO:0042113	B cell activation	1.61	0.000287314	0.00297137	53	267
GO_BP	GO:0002312	B cell activation involved in immune response	2	0.00469841	0.0243566	16	65
GO_BP	GO:0030183	B cell differentiation	1.68	0.00375184	0.0206119	28	135
GO_BP	GO:0019724	B cell mediated immunity	1.62	0.00830055	0.0368769	26	130
GO_BP	GO:0006284	base-excision repair	2.55	0.00240081	0.0147293	11	35
GO_BP	GO:0070830	bicellular tight junction assembly	2.32	0.0079055	0.0358202	10	35
GO_BP	GO:0022610	biological adhesion	1.4	6.87053e-08	2.20328e-06	224	1299
GO_BP	GO:0001824	blastocyst development	2.79	2.80636e-08	9.59462e-07	32	93
GO_BP	GO:0001825	blastocyst formation	3.85	4.93854e-08	1.62143e-06	19	40
GO_BP	GO:0008015	blood circulation	1.43	0.000824702	0.00676917	75	425
GO_BP	GO:0007596	blood coagulation	1.45	0.0202737	0.069256	31	173
GO_BP	GO:0048514	blood vessel morphogenesis	1.24	0.0250833	0.0804383	79	517
GO_BP	GO:0046849	bone remodeling	1.64	0.0259855	0.0822478	17	84
GO_BP	GO:0045453	bone resorption	1.96	0.00720817	0.0335422	15	62
GO_BP	GO:0048754	branching morphogenesis of an epithelial tube	1.38	0.0431739	0.117988	30	177
GO_BP	GO:0055074	calcium ion homeostasis	1.25	0.0460797	0.122531	57	371
GO_BP	GO:0070509	calcium ion import	1.73	0.00111235	0.00835834	33	155
GO_BP	GO:1902656	calcium ion import into cytosol	1.85	0.0024047	0.0147293	23	101
GO_BP	GO:0097553	calcium ion transmembrane import into cytosol	1.85	0.0024047	0.0147293	23	101
GO_BP	GO:0006816	calcium ion transport	1.37	0.00718024	0.0335254	60	356
GO_BP	GO:0060402	calcium ion transport into cytosol	1.66	0.00695984	0.0326437	25	122
GO_BP	GO:0016052	carbohydrate catabolic process	1.67	0.0104567	0.0428739	22	107
GO_BP	GO:1901137	carbohydrate derivative biosynthetic process	1.2	0.0446335	0.120053	86	584
GO_BP	GO:1901135	carbohydrate derivative metabolic process	1.24	0.00320179	0.0182442	146	955
GO_BP	GO:0005975	carbohydrate metabolic process	1.23	0.017666	0.0625464	100	662
GO_BP	GO:0046394	carboxylic acid biosynthetic process	2	4.36158e-08	1.44345e-06	63	256
GO_BP	GO:0046395	carboxylic acid catabolic process	1.53	0.00934263	0.0400508	32	170
GO_BP	GO:0019752	carboxylic acid metabolic process	1.53	2.10611e-08	7.53357e-07	159	844
GO_BP	GO:0046942	carboxylic acid transport	1.41	0.012125	0.04823	44	254
GO_BP	GO:0086003	cardiac muscle cell contraction	2.08	0.0131204	0.0507263	11	43
GO_BP	GO:0060048	cardiac muscle contraction	1.59	0.023132	0.0749361	20	102
GO_BP	GO:0009056	catabolic process	1.29	1.51742e-06	3.75888e-05	289	1815
GO_BP	GO:0055080	cation homeostasis	1.34	0.00160957	0.0110059	96	581
GO_BP	GO:0098655	cation transmembrane transport	1.24	0.0203523	0.0694672	86	563
GO_BP	GO:0006812	cation transport	1.25	0.00220557	0.0139076	147	953
GO_BP	GO:0035710	CD4-positive, alpha-beta T cell activation	1.74	0.0218215	0.0723334	15	70
GO_BP	GO:0001775	cell activation	1.35	9.65801e-05	0.00122258	144	866
GO_BP	GO:0002263	cell activation involved in immune response	1.55	0.00192951	0.0125702	44	230
GO_BP	GO:0007155	cell adhesion	1.41	5.29939e-08	1.7262e-06	223	1288
GO_BP	GO:0033627	cell adhesion mediated by integrin	2.4	0.00187755	0.0122877	13	44
GO_BP	GO:0007569	cell aging	2.19	0.000367399	0.00355942	21	78
GO_BP	GO:0060326	cell chemotaxis	1.49	0.00600324	0.0294247	41	224
GO_BP	GO:0007049	cell cycle	1.69	4.70216e-21	1.49631e-18	299	1438
GO_BP	GO:0007050	cell cycle arrest	1.78	0.00129579	0.00937148	29	132
GO_BP	GO:0000075	cell cycle checkpoint	2.51	2.13314e-10	1.17659e-08	51	165
GO_BP	GO:0044843	cell cycle G1/S phase transition	1.67	0.00169914	0.0113739	34	165
GO_BP	GO:0044839	cell cycle G2/M phase transition	1.71	0.0125819	0.0497602	19	90
GO_BP	GO:0044770	cell cycle phase transition	1.71	7.62594e-06	0.000144712	66	313
GO_BP	GO:0022402	cell cycle process	1.79	1.67621e-19	4.62281e-17	229	1037
GO_BP	GO:0008219	cell death	1.46	1.46754e-13	1.51774e-11	334	1860
GO_BP	GO:0036473	cell death in response to oxidative stress	2.18	0.00096499	0.00770637	18	67
GO_BP	GO:0048468	cell development	1.21	9.92195e-05	0.00124005	316	2115
GO_BP	GO:0060706	cell differentiation involved in embryonic placenta development	2.79	0.00105326	0.00811394	11	32
GO_BP	GO:0051301	cell division	1.5	5.22624e-06	0.000107563	113	610
GO_BP	GO:0016049	cell growth	1.21	0.049535	0.128961	72	483
GO_BP	GO:0034329	cell junction assembly	1.69	0.00226237	0.0141589	31	149
GO_BP	GO:0034330	cell junction organization	1.84	5.70339e-05	0.000805257	42	185
GO_BP	GO:0016477	cell migration	1.19	0.00756278	0.035037	169	1149
GO_BP	GO:0048870	cell motility	1.19	0.00604051	0.0295025	184	1254
GO_BP	GO:0008283	cell proliferation	1.45	9.49799e-13	7.70425e-11	323	1811
GO_BP	GO:0098609	cell-cell adhesion	1.39	3.12829e-05	0.000479305	137	798
GO_BP	GO:0007043	cell-cell junction assembly	1.88	0.00863057	0.0379016	16	69
GO_BP	GO:0045216	cell-cell junction organization	1.81	0.000176238	0.00200294	38	170
GO_BP	GO:0009988	cell-cell recognition	2.03	0.00898227	0.0389908	13	52
GO_BP	GO:0007160	cell-matrix adhesion	1.6	0.0038041	0.0207338	34	173
GO_BP	GO:0031589	cell-substrate adhesion	1.43	0.00580014	0.0287013	50	284
GO_BP	GO:0007044	cell-substrate junction assembly	1.6	0.0494082	0.128793	14	71
GO_BP	GO:0097285	cell-type specific apoptotic process	1.3	0.0071392	0.0334361	84	525
GO_BP	GO:0043603	cellular amide metabolic process	1.66	1.41469e-12	1.10422e-10	183	894
GO_BP	GO:0008652	cellular amino acid biosynthetic process	3.29	8.65438e-10	4.05983e-08	30	74
GO_BP	GO:0009063	cellular amino acid catabolic process	1.9	0.0050727	0.02578	18	77
GO_BP	GO:0006520	cellular amino acid metabolic process	2.42	2.37508e-15	3.63901e-13	85	285
GO_BP	GO:0006874	cellular calcium ion homeostasis	1.27	0.0356403	0.103684	56	358
GO_BP	GO:0044248	cellular catabolic process	1.24	0.000326029	0.0032611	216	1409
GO_BP	GO:0030003	cellular cation homeostasis	1.31	0.00661456	0.0314161	80	495
GO_BP	GO:0022607	cellular component assembly	1.32	7.88427e-09	3.04822e-07	353	2168
GO_BP	GO:0044085	cellular component biogenesis	1.46	3.63715e-17	7.16492e-15	423	2354
GO_BP	GO:0022411	cellular component disassembly	1.51	0.000193436	0.00213961	73	392
GO_BP	GO:0032989	cellular component morphogenesis	1.15	0.0222013	0.0728682	181	1276
GO_BP	GO:1990748	cellular detoxification	1.88	0.0167768	0.0606183	13	56
GO_BP	GO:0072503	cellular divalent inorganic cation homeostasis	1.35	0.0081118	0.0364924	63	379
GO_BP	GO:0006873	cellular ion homeostasis	1.31	0.00654639	0.0311638	82	509
GO_BP	GO:0044242	cellular lipid catabolic process	1.38	0.0487335	0.128112	28	165
GO_BP	GO:0044255	cellular lipid metabolic process	1.26	0.00307692	0.0176835	132	852
GO_BP	GO:0051641	cellular localization	1.23	3.3222e-06	7.31032e-05	398	2631
GO_BP	GO:0034622	cellular macromolecular complex assembly	1.32	0.000677594	0.00579554	125	769
GO_BP	GO:0070727	cellular macromolecule localization	1.25	0.000266065	0.00280783	213	1382
GO_BP	GO:0006875	cellular metal ion homeostasis	1.33	0.00644033	0.030856	73	445
GO_BP	GO:0042398	cellular modified amino acid biosynthetic process	2.71	0.000125093	0.00150744	16	48
GO_BP	GO:0006575	cellular modified amino acid metabolic process	1.84	7.32292e-05	0.000974076	41	181
GO_BP	GO:0044270	cellular nitrogen compound catabolic process	1.45	0.00366366	0.0202349	52	291
GO_BP	GO:0098869	cellular oxidant detoxification	1.99	0.0105906	0.0428739	13	53
GO_BP	GO:0033059	cellular pigmentation	2.03	0.0206387	0.0700404	10	40
GO_BP	GO:0022412	cellular process involved in reproduction in multicellular organism	1.67	1.07569e-05	0.00019017	70	341
GO_BP	GO:0043623	cellular protein complex assembly	1.26	0.0256502	0.081561	70	452
GO_BP	GO:0034613	cellular protein localization	1.25	0.000258558	0.00274259	212	1374
GO_BP	GO:0045333	cellular respiration	1.57	0.0140357	0.0532691	25	129
GO_BP	GO:0071214	cellular response to abiotic stimulus	1.7	0.000443593	0.00412354	41	196
GO_BP	GO:0071277	cellular response to calcium ion	1.84	0.0384308	0.107565	10	44
GO_BP	GO:0070887	cellular response to chemical stimulus	1.12	0.0167504	0.0606183	307	2230
GO_BP	GO:0006974	cellular response to DNA damage stimulus	2.15	1.24284e-22	4.67402e-20	166	626
GO_BP	GO:0071496	cellular response to external stimulus	1.56	0.00482183	0.0249339	35	182
GO_BP	GO:0031668	cellular response to extracellular stimulus	1.61	0.00409285	0.0218189	32	161
GO_BP	GO:0034605	cellular response to heat	2.25	0.00976233	0.0414207	10	36
GO_BP	GO:0071479	cellular response to ionizing radiation	2.76	5.83534e-05	0.000817839	17	50
GO_BP	GO:0071482	cellular response to light stimulus	2.08	0.00127964	0.00930342	19	74
GO_BP	GO:0071248	cellular response to metal ion	1.53	0.0469991	0.124713	17	90
GO_BP	GO:0031669	cellular response to nutrient levels	1.72	0.00235145	0.014606	29	137
GO_BP	GO:0071407	cellular response to organic cyclic compound	1.3	0.0135038	0.0516774	69	431
GO_BP	GO:0034599	cellular response to oxidative stress	1.66	0.000775245	0.00645285	40	195
GO_BP	GO:0071478	cellular response to radiation	2.13	2.84479e-05	0.000442423	31	118
GO_BP	GO:0034614	cellular response to reactive oxygen species	1.75	0.0040176	0.0215287	24	111
GO_BP	GO:0071300	cellular response to retinoic acid	2.43	0.00240692	0.0147293	12	40
GO_BP	GO:0009267	cellular response to starvation	1.84	0.00164576	0.0111906	25	110
GO_BP	GO:0033554	cellular response to stress	1.58	1.40768e-17	2.91167e-15	312	1601
GO_BP	GO:0071356	cellular response to tumor necrosis factor	1.67	0.0119893	0.0477363	21	102
GO_BP	GO:0034644	cellular response to UV	2.45	0.000138786	0.00163107	19	63
GO_BP	GO:0090398	cellular senescence	1.98	0.0184048	0.0643054	11	45
GO_BP	GO:0007098	centrosome cycle	1.69	0.0276626	0.0868252	15	72
GO_BP	GO:0051297	centrosome organization	1.51	0.0422877	0.116625	19	102
GO_BP	GO:0048878	chemical homeostasis	1.34	6.49441e-05	0.000892569	159	964
GO_BP	GO:0042632	cholesterol homeostasis	2	0.00359511	0.019963	17	69
GO_BP	GO:0043009	chordate embryonic development	1.59	1.91742e-08	7.10075e-07	137	700
GO_BP	GO:0016568	chromatin modification	1.57	1.24236e-06	3.15303e-05	106	547
GO_BP	GO:0006325	chromatin organization	1.45	1.42815e-05	0.000244133	121	677
GO_BP	GO:0006338	chromatin remodeling	1.92	0.000726441	0.00610807	26	110
GO_BP	GO:0050000	chromosome localization	2.42	0.000355231	0.00346588	17	57
GO_BP	GO:0051276	chromosome organization	1.74	1.35026e-16	2.23432e-14	210	977
GO_BP	GO:0070192	chromosome organization involved in meiotic cell cycle	5.07	1.18521e-18	2.7239e-16	35	56
GO_BP	GO:0007059	chromosome segregation	2.45	7.46935e-15	9.96759e-13	80	265
GO_BP	GO:0051304	chromosome separation	2.62	1.99558e-05	0.000327595	21	65
GO_BP	GO:0003013	circulatory system process	1.42	0.00100953	0.00795481	75	428
GO_BP	GO:0050817	coagulation	1.43	0.0252753	0.0808663	31	176
GO_BP	GO:0009108	coenzyme biosynthetic process	2.49	4.19954e-06	8.8187e-05	27	88
GO_BP	GO:0006732	coenzyme metabolic process	1.61	0.000277587	0.00289983	54	273
GO_BP	GO:0051188	cofactor biosynthetic process	2.33	2.01878e-06	4.77222e-05	33	115
GO_BP	GO:0051186	cofactor metabolic process	1.59	0.000125931	0.00151002	63	322
GO_BP	GO:0016569	covalent chromatin modification	1.66	2.6327e-06	6.05058e-05	81	396
GO_BP	GO:0001816	cytokine production	1.53	2.45899e-06	5.74714e-05	112	594
GO_BP	GO:0002367	cytokine production involved in immune response	2.12	0.00139562	0.00995424	18	69
GO_BP	GO:0016482	cytoplasmic transport	1.35	4.45043e-05	0.000645991	157	943
GO_BP	GO:0007010	cytoskeleton organization	1.34	3.71222e-05	0.000550426	171	1038
GO_BP	GO:0060401	cytosolic calcium ion transport	1.64	0.00858596	0.0377458	25	124
GO_BP	GO:0016265	death	1.47	5.09131e-14	5.69241e-12	337	1866
GO_BP	GO:0006952	defense response	1.15	0.0187332	0.0652325	185	1300
GO_BP	GO:0098542	defense response to other organism	1.25	0.018864	0.0656328	82	532
GO_BP	GO:0051607	defense response to virus	1.61	0.000327087	0.0032611	52	262
GO_BP	GO:0016311	dephosphorylation	1.27	0.0336858	0.0989721	57	364
GO_BP	GO:0098754	detoxification	2.03	0.0052194	0.026358	15	60
GO_BP	GO:0046545	development of primary female sexual characteristics	1.93	0.000812476	0.00668663	25	105
GO_BP	GO:0046546	development of primary male sexual characteristics	1.61	0.0209472	0.070566	20	101
GO_BP	GO:0045137	development of primary sexual characteristics	1.77	0.000176738	0.00200312	41	188
GO_BP	GO:0003006	developmental process involved in reproduction	1.8	1.77474e-13	1.76623e-11	153	691
GO_BP	GO:0043648	dicarboxylic acid metabolic process	1.84	0.00592925	0.0291759	19	84
GO_BP	GO:0072507	divalent inorganic cation homeostasis	1.36	0.00545425	0.0273827	67	400
GO_BP	GO:0072511	divalent inorganic cation transport	1.34	0.00724659	0.0336599	67	405
GO_BP	GO:0070838	divalent metal ion transport	1.35	0.00647727	0.0308703	67	403
GO_BP	GO:0006305	DNA alkylation	3.99	9.22724e-13	7.63433e-11	31	63
GO_BP	GO:0071897	DNA biosynthetic process	1.96	0.000321827	0.00323143	28	116
GO_BP	GO:0071103	DNA conformation change	1.86	2.35589e-05	0.000373408	45	196
GO_BP	GO:0000077	DNA damage checkpoint	2.39	6.67203e-06	0.000128977	28	95
GO_BP	GO:0030330	DNA damage response, signal transduction by p53 class mediator	2.4	0.000568865	0.00501771	16	54
GO_BP	GO:0032508	DNA duplex unwinding	3.48	6.34186e-06	0.000123751	15	35
GO_BP	GO:0032392	DNA geometric change	3.51	2.70147e-06	6.14042e-05	16	37
GO_BP	GO:0031570	DNA integrity checkpoint	2.63	9.3392e-08	2.90487e-06	33	102
GO_BP	GO:0006259	DNA metabolic process	2.25	9.98163e-34	4.12924e-30	226	814
GO_BP	GO:0006306	DNA methylation	3.99	9.22724e-13	7.63433e-11	31	63
GO_BP	GO:0043046	DNA methylation involved in gamete generation	6.68	8.53962e-11	5.35259e-09	14	17
GO_BP	GO:0044728	DNA methylation or demethylation	3.73	9.10351e-13	7.63433e-11	34	74
GO_BP	GO:0006304	DNA modification	3.72	4.85459e-14	5.57851e-12	38	83
GO_BP	GO:0006323	DNA packaging	1.48	0.0221008	0.0728682	28	154
GO_BP	GO:0006310	DNA recombination	2.63	4.49452e-14	5.48299e-12	66	204
GO_BP	GO:0006281	DNA repair	2.36	3.49326e-19	9.03192e-17	114	392
GO_BP	GO:0006260	DNA replication	2.36	1.7637e-14	2.28004e-12	84	289
GO_BP	GO:0006261	DNA-dependent DNA replication	2.65	7.15874e-08	2.27804e-06	33	101
GO_BP	GO:0006302	double-strand break repair	2.67	2.61733e-11	1.775e-09	50	152
GO_BP	GO:0000724	double-strand break repair via homologous recombination	2.5	1.33597e-05	0.000232627	24	78
GO_BP	GO:0015893	drug transport	3.19	0.000280031	0.002918	11	28
GO_BP	GO:0022900	electron transport chain	1.67	0.0413757	0.114338	13	63
GO_BP	GO:0009790	embryo development	1.45	4.26242e-08	1.43357e-06	193	1080
GO_BP	GO:0009792	embryo development ending in birth or egg hatching	1.58	2.01942e-08	7.39294e-07	138	707
GO_BP	GO:0007566	embryo implantation	2.28	0.00108998	0.00831935	16	57
GO_BP	GO:0000578	embryonic axis specification	2.32	0.0079055	0.0358202	10	35
GO_BP	GO:0001838	embryonic epithelial tube formation	1.62	0.00633483	0.0305213	28	140
GO_BP	GO:0048598	embryonic morphogenesis	1.24	0.0167403	0.0606183	92	602
GO_BP	GO:0048568	embryonic organ development	1.32	0.00675376	0.031981	75	460
GO_BP	GO:0001892	embryonic placenta development	2.63	5.85786e-08	1.89321e-06	34	105
GO_BP	GO:0060669	embryonic placenta morphogenesis	3.36	8.17252e-05	0.0010767	12	29
GO_BP	GO:0010256	endomembrane system organization	1.29	0.0117495	0.0468716	75	471
GO_BP	GO:0007167	enzyme linked receptor protein signaling pathway	1.28	0.00211808	0.0134927	126	800
GO_BP	GO:0009913	epidermal cell differentiation	1.4	0.0277548	0.0870488	33	191
GO_BP	GO:0007173	epidermal growth factor receptor signaling pathway	1.55	0.0494866	0.128916	16	84
GO_BP	GO:0002064	epithelial cell development	1.63	0.000532848	0.00476151	46	229
GO_BP	GO:0030855	epithelial cell differentiation	1.36	0.00103084	0.00804273	96	573
GO_BP	GO:0003382	epithelial cell morphogenesis	2.03	0.00684054	0.0323039	14	56
GO_BP	GO:0072175	epithelial tube formation	1.62	0.00633483	0.0305213	28	140
GO_BP	GO:0060562	epithelial tube morphogenesis	1.43	0.00215913	0.0136574	62	351
GO_BP	GO:0060429	epithelium development	1.3	0.000142706	0.00166767	174	1086
GO_BP	GO:0038127	ERBB signaling pathway	1.68	0.015792	0.0579672	19	92
GO_BP	GO:0051303	establishment of chromosome localization	2.42	0.000355231	0.00346588	17	57
GO_BP	GO:0051649	establishment of localization in cell	1.23	2.66193e-05	0.000417121	331	2190
GO_BP	GO:0045184	establishment of protein localization	1.18	0.0019406	0.0126226	256	1757
GO_BP	GO:0090150	establishment of protein localization to membrane	1.39	0.017499	0.0621426	41	239
GO_BP	GO:0072655	establishment of protein localization to mitochondrion	1.87	0.000245364	0.00261642	33	143
GO_BP	GO:0072594	establishment of protein localization to organelle	1.58	2.52016e-06	5.82431e-05	97	497
GO_BP	GO:0090002	establishment of protein localization to plasma membrane	1.59	0.00972669	0.0413543	27	138
GO_BP	GO:0051236	establishment of RNA localization	2.47	2.11089e-07	6.1496e-06	35	115
GO_BP	GO:0097194	execution phase of apoptosis	1.71	0.0426057	0.117346	12	57
GO_BP	GO:0006633	fatty acid biosynthetic process	1.71	0.00300379	0.0173829	28	133
GO_BP	GO:1901570	fatty acid derivative biosynthetic process	2.03	0.0206387	0.0700404	10	40
GO_BP	GO:1901571	fatty acid derivative transport	2.32	0.00377053	0.0206324	12	42
GO_BP	GO:0015908	fatty acid transport	2.17	0.000744067	0.00620582	19	71
GO_BP	GO:0007292	female gamete generation	2.29	6.13738e-06	0.000121081	31	110
GO_BP	GO:0008585	female gonad development	1.97	0.000600613	0.00526412	25	103
GO_BP	GO:0007143	female meiotic division	3.55	9.66126e-06	0.00017377	14	32
GO_BP	GO:0007565	female pregnancy	1.73	0.00397123	0.0213911	25	117
GO_BP	GO:0046660	female sex differentiation	1.93	0.000433663	0.00404965	28	118
GO_BP	GO:0009566	fertilization	1.82	0.000198953	0.00218312	37	165
GO_BP	GO:0010761	fibroblast migration	1.84	0.0384308	0.107565	10	44
GO_BP	GO:0048144	fibroblast proliferation	1.74	0.0075881	0.0350735	21	98
GO_BP	GO:0006760	folic acid-containing compound metabolic process	3.25	0.000446644	0.00412354	10	25
GO_BP	GO:0000082	G1/S transition of mitotic cell cycle	1.7	0.00155956	0.0107707	33	158
GO_BP	GO:0031572	G2 DNA damage checkpoint	3.01	0.00015503	0.00179645	13	35
GO_BP	GO:0000086	G2/M transition of mitotic cell cycle	1.68	0.0181439	0.0640429	18	87
GO_BP	GO:0007276	gamete generation	1.76	5.73662e-11	3.70805e-09	129	594
GO_BP	GO:0031047	gene silencing by RNA	1.53	0.0278426	0.0871919	22	117
GO_BP	GO:0006091	generation of precursor metabolites and energy	1.45	0.00366366	0.0202349	52	291
GO_BP	GO:0071514	genetic imprinting	2.95	0.000348121	0.00341261	12	33
GO_BP	GO:0048806	genitalia development	1.98	0.0184048	0.0643054	11	45
GO_BP	GO:0007281	germ cell development	1.77	3.4943e-06	7.60809e-05	64	294
GO_BP	GO:0048732	gland development	1.29	0.0177499	0.0627594	65	408
GO_BP	GO:0022612	gland morphogenesis	1.6	0.00771675	0.0351575	28	142
GO_BP	GO:0006006	glucose metabolic process	1.37	0.0460246	0.122531	30	178
GO_BP	GO:0009064	glutamine family amino acid metabolic process	3.06	3.77566e-07	1.04827e-05	23	61
GO_BP	GO:0006541	glutamine metabolic process	3.38	0.000301073	0.00306017	10	24
GO_BP	GO:0006749	glutathione metabolic process	2.27	0.00224317	0.0141028	14	50
GO_BP	GO:0046486	glycerolipid metabolic process	1.29	0.0488348	0.128112	43	271
GO_BP	GO:0006650	glycerophospholipid metabolic process	1.37	0.040653	0.113249	31	183
GO_BP	GO:0006096	glycolytic process	1.84	0.0129763	0.0503574	15	66
GO_BP	GO:1901659	glycosyl compound biosynthetic process	1.59	0.023132	0.0749361	20	102
GO_BP	GO:1901657	glycosyl compound metabolic process	1.51	0.00103235	0.00804273	56	301
GO_BP	GO:0008406	gonad development	1.8	0.000122259	0.00149193	41	185
GO_BP	GO:0040007	growth	1.23	0.00378107	0.0206355	154	1018
GO_BP	GO:0060047	heart contraction	1.44	0.0195433	0.0672051	33	186
GO_BP	GO:0003015	heart process	1.42	0.0225589	0.0739004	33	188
GO_BP	GO:0048534	hematopoietic or lymphoid organ development	1.31	0.00037858	0.00361692	142	878
GO_BP	GO:0030097	hemopoiesis	1.29	0.00106017	0.00813683	132	828
GO_BP	GO:0007599	hemostasis	1.48	0.0141065	0.0534398	32	175
GO_BP	GO:0061008	hepaticobiliary system development	1.53	0.0336485	0.0989327	20	106
GO_BP	GO:0046700	heterocycle catabolic process	1.48	0.00212329	0.0134927	54	297
GO_BP	GO:0019318	hexose metabolic process	1.42	0.0190307	0.0660183	36	206
GO_BP	GO:0016573	histone acetylation	1.63	0.00572501	0.0284549	28	139
GO_BP	GO:0043966	histone H3 acetylation	2.13	0.00236728	0.0146246	16	61
GO_BP	GO:0051568	histone H3-K4 methylation	1.82	0.0334575	0.0985813	11	49
GO_BP	GO:0051567	histone H3-K9 methylation	2.62	0.00302463	0.0174755	10	31
GO_BP	GO:0061647	histone H3-K9 modification	2.57	0.000908112	0.0073517	13	41
GO_BP	GO:0034968	histone lysine methylation	2.28	2.4752e-05	0.000389335	27	96
GO_BP	GO:0016571	histone methylation	2.05	6.72429e-05	0.000912043	31	123
GO_BP	GO:0016570	histone modification	1.66	3.40069e-06	7.44344e-05	79	386
GO_BP	GO:0048872	homeostasis of number of cells	1.29	0.0460544	0.122531	44	277
GO_BP	GO:0042592	homeostatic process	1.32	1.40383e-06	3.51479e-05	247	1513
GO_BP	GO:0045143	homologous chromosome segregation	4.77	3.76178e-15	5.36617e-13	30	51
GO_BP	GO:0034109	homotypic cell-cell adhesion	1.42	0.000371784	0.00357711	90	515
GO_BP	GO:0009755	hormone-mediated signaling pathway	1.37	0.0433237	0.117988	31	184
GO_BP	GO:0046456	icosanoid biosynthetic process	2.03	0.0206387	0.0700404	10	40
GO_BP	GO:0032309	icosanoid secretion	2.41	0.00389979	0.0211439	11	37
GO_BP	GO:0071715	icosanoid transport	2.32	0.00377053	0.0206324	12	42
GO_BP	GO:0002252	immune effector process	1.51	6.33303e-07	1.73502e-05	131	702
GO_BP	GO:0006955	immune response	1.25	0.00101864	0.00801132	175	1138
GO_BP	GO:0002520	immune system development	1.36	3.3597e-05	0.000502686	155	924
GO_BP	GO:0002376	immune system process	1.31	3.16987e-08	1.07486e-06	351	2181
GO_BP	GO:0016064	immunoglobulin mediated immune response	1.65	0.00675949	0.031981	26	128
GO_BP	GO:0002377	immunoglobulin production	1.91	0.000940854	0.00754295	25	106
GO_BP	GO:0002381	immunoglobulin production involved in immunoglobulin mediated immune response	2.32	0.00181811	0.0119574	14	49
GO_BP	GO:0001701	in utero embryonic development	1.85	7.29737e-10	3.51024e-08	99	435
GO_BP	GO:0045087	innate immune response	1.35	0.00152495	0.010567	94	566
GO_BP	GO:0098662	inorganic cation transmembrane transport	1.21	0.0450001	0.120882	76	510
GO_BP	GO:0098771	inorganic ion homeostasis	1.36	0.000780946	0.00647425	100	596
GO_BP	GO:0007229	integrin-mediated signaling pathway	1.6	0.0426854	0.117409	15	76
GO_BP	GO:0032608	interferon-beta production	2.21	0.00569506	0.0284193	12	44
GO_BP	GO:0032609	interferon-gamma production	1.54	0.0292666	0.0890483	21	111
GO_BP	GO:0032613	interleukin-10 production	1.86	0.0290767	0.0890483	11	48
GO_BP	GO:0032615	interleukin-12 production	2.07	0.00757173	0.035037	13	51
GO_BP	GO:0045104	intermediate filament cytoskeleton organization	2.57	0.000908112	0.0073517	13	41
GO_BP	GO:0045103	intermediate filament-based process	2.51	0.00116858	0.00858652	13	42
GO_BP	GO:0018393	internal peptidyl-lysine acetylation	1.58	0.00933809	0.0400508	28	144
GO_BP	GO:0006475	internal protein amino acid acetylation	1.57	0.00895474	0.0389908	29	150
GO_BP	GO:0044419	interspecies interaction between organisms	1.42	0.00621269	0.0301654	50	285
GO_BP	GO:0006886	intracellular protein transport	1.23	0.00815113	0.0364924	127	840
GO_BP	GO:0030522	intracellular receptor signaling pathway	1.37	0.0382889	0.107565	32	189
GO_BP	GO:0035556	intracellular signal transduction	1.25	3.5925e-06	7.74043e-05	336	2176
GO_BP	GO:0046907	intracellular transport	1.26	7.07854e-05	0.000947664	234	1503
GO_BP	GO:0097193	intrinsic apoptotic signaling pathway	1.91	2.00905e-07	5.93653e-06	64	272
GO_BP	GO:0072332	intrinsic apoptotic signaling pathway by p53 class mediator	2.93	1.8335e-07	5.4963e-06	26	72
GO_BP	GO:0008630	intrinsic apoptotic signaling pathway in response to DNA damage	2.86	1.11441e-09	5.07611e-08	37	105
GO_BP	GO:0042771	intrinsic apoptotic signaling pathway in response to DNA damage by p53 class mediator	4.06	7.13535e-09	2.7847e-07	20	40
GO_BP	GO:0070059	intrinsic apoptotic signaling pathway in response to endoplasmic reticulum stress	1.68	0.0479258	0.126523	12	58
GO_BP	GO:0008631	intrinsic apoptotic signaling pathway in response to oxidative stress	2.08	0.0131204	0.0507263	11	43
GO_BP	GO:0050801	ion homeostasis	1.45	1.88379e-05	0.000312969	117	654
GO_BP	GO:0034220	ion transmembrane transport	1.21	0.0169953	0.0611364	116	779
GO_BP	GO:0006811	ion transport	1.24	0.000487739	0.00440546	212	1390
GO_BP	GO:0055072	iron ion homeostasis	1.65	0.0399795	0.111448	14	69
GO_BP	GO:0045190	isotype switching	2.51	0.00116858	0.00858652	13	42
GO_BP	GO:0030216	keratinocyte differentiation	1.52	0.0230817	0.0748904	24	128
GO_BP	GO:0060711	labyrinthine layer development	2.6	0.000133187	0.00159241	17	53
GO_BP	GO:0060713	labyrinthine layer morphogenesis	3.25	0.000446644	0.00412354	10	25
GO_BP	GO:0045321	leukocyte activation	1.35	0.000307634	0.00311157	125	754
GO_BP	GO:0002366	leukocyte activation involved in immune response	1.57	0.00161617	0.0110247	44	228
GO_BP	GO:0070486	leukocyte aggregation	1.39	0.00161766	0.0110247	77	449
GO_BP	GO:0007159	leukocyte cell-cell adhesion	1.42	0.000658063	0.00571912	83	476
GO_BP	GO:0043299	leukocyte degranulation	1.78	0.0221108	0.0728682	14	64
GO_BP	GO:0002521	leukocyte differentiation	1.27	0.0137075	0.0523117	79	503
GO_BP	GO:0001776	leukocyte homeostasis	1.64	0.0170572	0.0613058	20	99
GO_BP	GO:0002443	leukocyte mediated immunity	1.61	9.87167e-05	0.0012375	62	313
GO_BP	GO:0050900	leukocyte migration	1.46	0.00512283	0.0260029	47	262
GO_BP	GO:0070661	leukocyte proliferation	1.51	0.00103235	0.00804273	56	301
GO_BP	GO:0008610	lipid biosynthetic process	1.31	0.00594649	0.0291811	81	500
GO_BP	GO:0016042	lipid catabolic process	1.34	0.028643	0.0890483	42	254
GO_BP	GO:0055088	lipid homeostasis	1.86	0.000986282	0.00783127	27	118
GO_BP	GO:0010876	lipid localization	1.41	0.00603028	0.0295025	53	305
GO_BP	GO:0006629	lipid metabolic process	1.19	0.00930547	0.0400158	168	1148
GO_BP	GO:0006869	lipid transport	1.41	0.00897593	0.0389908	47	270
GO_BP	GO:0001889	liver development	1.5	0.0460879	0.122531	19	103
GO_BP	GO:0051674	localization of cell	1.19	0.00604051	0.0295025	184	1254
GO_BP	GO:0040011	locomotion	1.12	0.044514	0.119979	204	1481
GO_BP	GO:0015909	long-chain fatty acid transport	1.98	0.0184048	0.0643054	11	45
GO_BP	GO:0046649	lymphocyte activation	1.42	6.45178e-05	0.000889667	113	645
GO_BP	GO:0002285	lymphocyte activation involved in immune response	1.61	0.00358242	0.019963	33	166
GO_BP	GO:0071593	lymphocyte aggregation	1.4	0.001605	0.0110008	76	442
GO_BP	GO:0030098	lymphocyte differentiation	1.37	0.00715302	0.0334361	59	349
GO_BP	GO:0002260	lymphocyte homeostasis	1.9	0.0050727	0.02578	18	77
GO_BP	GO:0002449	lymphocyte mediated immunity	1.64	0.000295554	0.00301891	49	242
GO_BP	GO:0046651	lymphocyte proliferation	1.53	0.000884564	0.00721756	54	286
GO_BP	GO:0016236	macroautophagy	1.41	0.0053417	0.0269128	54	310
GO_BP	GO:0000423	macromitophagy	1.81	0.00100656	0.00794651	29	130
GO_BP	GO:0065003	macromolecular complex assembly	1.39	2.36363e-08	8.35723e-07	245	1427
GO_BP	GO:0043933	macromolecular complex subunit organization	1.4	6.28816e-13	5.78069e-11	386	2239
GO_BP	GO:0009057	macromolecule catabolic process	1.16	0.0314813	0.0942354	138	963
GO_BP	GO:0033036	macromolecule localization	1.24	1.7198e-06	4.13348e-05	385	2518
GO_BP	GO:0043414	macromolecule methylation	2.42	4.60624e-13	4.43146e-11	71	238
GO_BP	GO:0098727	maintenance of cell number	1.91	6.70931e-05	0.000912043	37	157
GO_BP	GO:0051235	maintenance of location	1.47	0.0044178	0.0231631	47	260
GO_BP	GO:0048232	male gamete generation	1.85	1.0103e-10	6.23797e-09	108	473
GO_BP	GO:0008584	male gonad development	1.61	0.0209472	0.070566	20	101
GO_BP	GO:0007140	male meiosis	4.91	2.69172e-12	2.02459e-10	23	38
GO_BP	GO:0046661	male sex differentiation	1.62	0.00950838	0.0405931	25	125
GO_BP	GO:0030879	mammary gland development	1.53	0.021148	0.0710689	24	127
GO_BP	GO:0060603	mammary gland duct morphogenesis	2.03	0.0206387	0.0700404	10	40
GO_BP	GO:0061180	mammary gland epithelium development	1.92	0.0057143	0.0284466	17	72
GO_BP	GO:0060443	mammary gland morphogenesis	2.24	0.00133551	0.00960832	16	58
GO_BP	GO:0000460	maturation of 5.8S rRNA	3.69	0.000125351	0.00150744	10	22
GO_BP	GO:0000466	maturation of 5.8S rRNA from tricistronic rRNA transcript (SSU-rRNA, 5.8S rRNA, LSU-rRNA)	5.07	3.13714e-06	7.01505e-05	10	16
GO_BP	GO:0030490	maturation of SSU-rRNA	2.63	0.00184952	0.0121255	11	34
GO_BP	GO:0007127	meiosis I	4.48	9.50753e-22	3.2776e-19	48	87
GO_BP	GO:0051321	meiotic cell cycle	3.31	4.80696e-25	3.90488e-22	84	206
GO_BP	GO:1903046	meiotic cell cycle process	3.67	7.16123e-26	9.87497e-23	75	166
GO_BP	GO:0045132	meiotic chromosome segregation	4.77	9.66677e-20	2.85642e-17	40	68
GO_BP	GO:0007126	meiotic nuclear division	3.69	8.40516e-25	4.96726e-22	71	156
GO_BP	GO:0055065	metal ion homeostasis	1.37	0.00142391	0.0100692	87	516
GO_BP	GO:0030001	metal ion transport	1.28	0.00314235	0.0179302	117	744
GO_BP	GO:0051310	metaphase plate congression	2.18	0.00907305	0.0393024	11	41
GO_BP	GO:0044784	metaphase/anaphase transition of cell cycle	1.8	0.0441526	0.119303	10	45
GO_BP	GO:0007091	metaphase/anaphase transition of mitotic cell cycle	1.8	0.0441526	0.119303	10	45
GO_BP	GO:0032259	methylation	2.34	2.16577e-15	3.44594e-13	91	315
GO_BP	GO:0000226	microtubule cytoskeleton organization	1.37	0.0034492	0.0193082	71	420
GO_BP	GO:1902850	microtubule cytoskeleton organization involved in mitosis	1.95	0.0163433	0.0595157	12	50
GO_BP	GO:0031023	microtubule organizing center organization	1.55	0.0267309	0.0843577	21	110
GO_BP	GO:0007017	microtubule-based process	1.21	0.0314628	0.0942354	88	589
GO_BP	GO:0032042	mitochondrial DNA metabolic process	4.25	1.04964e-05	0.00018636	11	21
GO_BP	GO:0000002	mitochondrial genome maintenance	3.67	6.12902e-06	0.000121081	14	31
GO_BP	GO:0007006	mitochondrial membrane organization	1.9	0.00389537	0.0211439	19	81
GO_BP	GO:0000959	mitochondrial RNA metabolic process	3.25	0.000446644	0.00412354	10	25
GO_BP	GO:0032543	mitochondrial translation	2.65	0.000102091	0.00126828	17	52
GO_BP	GO:0006839	mitochondrial transport	1.68	0.000425184	0.0040158	43	208
GO_BP	GO:0061726	mitochondrion disassembly	1.66	0.00111732	0.00835834	38	186
GO_BP	GO:0007005	mitochondrion organization	1.84	9.70231e-13	7.71864e-11	135	597
GO_BP	GO:0000422	mitophagy	1.66	0.00111732	0.00835834	38	186
GO_BP	GO:0098779	mitophagy in response to mitochondrial depolarization	1.71	0.00342656	0.0192305	27	128
GO_BP	GO:0000278	mitotic cell cycle	1.58	4.14341e-09	1.68046e-07	153	786
GO_BP	GO:0007093	mitotic cell cycle checkpoint	2.58	1.56782e-07	4.73419e-06	33	104
GO_BP	GO:0044772	mitotic cell cycle phase transition	1.68	3.06449e-05	0.000471275	61	295
GO_BP	GO:1903047	mitotic cell cycle process	1.6	1.92244e-08	7.10075e-07	132	668
GO_BP	GO:0044773	mitotic DNA damage checkpoint	2.87	3.20478e-05	0.000485629	17	48
GO_BP	GO:0044774	mitotic DNA integrity checkpoint	2.91	9.10966e-06	0.00016757	19	53
GO_BP	GO:0044818	mitotic G2/M transition checkpoint	3.69	0.000125351	0.00150744	10	22
GO_BP	GO:0007067	mitotic nuclear division	1.55	6.83782e-05	0.000918409	76	399
GO_BP	GO:0006312	mitotic recombination	4.7	2.85046e-06	6.40865e-05	11	19
GO_BP	GO:0000070	mitotic sister chromatid segregation	1.83	0.00188021	0.0122877	25	111
GO_BP	GO:0051306	mitotic sister chromatid separation	1.82	0.0334575	0.0985813	11	49
GO_BP	GO:0090307	mitotic spindle assembly	1.98	0.0184048	0.0643054	11	45
GO_BP	GO:0072330	monocarboxylic acid biosynthetic process	1.48	0.0133895	0.0514999	33	181
GO_BP	GO:0015718	monocarboxylic acid transport	1.7	0.00383576	0.0208789	27	129
GO_BP	GO:0032943	mononuclear cell proliferation	1.52	0.00104437	0.00810579	54	288
GO_BP	GO:0061138	morphogenesis of a branching epithelium	1.48	0.00776649	0.0353452	39	214
GO_BP	GO:0001763	morphogenesis of a branching structure	1.45	0.00876914	0.0384286	41	229
GO_BP	GO:0002009	morphogenesis of an epithelium	1.37	0.00142391	0.0100692	87	516
GO_BP	GO:0016331	morphogenesis of embryonic epithelium	1.73	0.000674262	0.00578696	36	169
GO_BP	GO:0006928	movement of cell or subcellular component	1.13	0.0218186	0.0723334	222	1588
GO_BP	GO:0006406	mRNA export from nucleus	1.89	0.033241	0.0982936	10	43
GO_BP	GO:0051028	mRNA transport	2.14	0.00020432	0.00223018	24	91
GO_BP	GO:0071427	mRNA-containing ribonucleoprotein complex export from nucleus	1.89	0.033241	0.0982936	10	43
GO_BP	GO:0032504	multicellular organism reproduction	1.61	2.07012e-09	8.82861e-08	147	740
GO_BP	GO:0048871	multicellular organismal homeostasis	1.37	0.0100702	0.0422932	54	320
GO_BP	GO:0048609	multicellular organismal reproductive process	1.6	6.10461e-09	2.40512e-07	143	726
GO_BP	GO:0050891	multicellular organismal water homeostasis	2.19	0.0119336	0.0475603	10	37
GO_BP	GO:0044764	multi-organism cellular process	1.6	0.000531131	0.00476151	49	248
GO_BP	GO:0051704	multi-organism process	1.39	1.40461e-10	8.30096e-09	319	1858
GO_BP	GO:0044703	multi-organism reproductive process	1.67	2.60871e-12	1.99849e-10	176	856
GO_BP	GO:0006936	muscle contraction	1.44	0.00760224	0.0350996	45	254
GO_BP	GO:0003012	muscle system process	1.26	0.0473075	0.125371	51	328
GO_BP	GO:0002274	myeloid leukocyte activation	1.4	0.039866	0.111357	28	162
GO_BP	GO:0034660	ncRNA metabolic process	2.68	6.98882e-26	9.87497e-23	123	373
GO_BP	GO:0034470	ncRNA processing	2.38	4.53765e-14	5.48299e-12	80	273
GO_BP	GO:0098781	ncRNA transcription	2.79	0.00105326	0.00811394	11	32
GO_BP	GO:0070265	necrotic cell death	1.89	0.033241	0.0982936	10	43
GO_BP	GO:0043066	negative regulation of apoptotic process	1.41	9.43134e-06	0.000171876	144	827
GO_BP	GO:0009890	negative regulation of biosynthetic process	1.26	9.72328e-05	0.00122633	232	1496
GO_BP	GO:0045912	negative regulation of carbohydrate metabolic process	1.94	0.0215724	0.0720271	11	46
GO_BP	GO:0043086	negative regulation of catalytic activity	1.31	0.00169879	0.0113739	111	688
GO_BP	GO:0050866	negative regulation of cell activation	1.55	0.00821052	0.0365222	31	162
GO_BP	GO:0007162	negative regulation of cell adhesion	1.62	0.00058797	0.00517519	46	230
GO_BP	GO:0010648	negative regulation of cell communication	1.19	0.00988504	0.0418984	164	1120
GO_BP	GO:0045786	negative regulation of cell cycle	1.99	1.2386e-10	7.42592e-09	88	359
GO_BP	GO:1902807	negative regulation of cell cycle G1/S phase transition	1.87	0.0220603	0.0728682	12	52
GO_BP	GO:1902750	negative regulation of cell cycle G2/M phase transition	3.08	0.000401218	0.00379812	11	29
GO_BP	GO:1901988	negative regulation of cell cycle phase transition	2.38	8.31666e-07	2.23407e-05	34	116
GO_BP	GO:0010948	negative regulation of cell cycle process	2.29	9.52132e-09	3.64706e-07	50	177
GO_BP	GO:0060548	negative regulation of cell death	1.44	9.03693e-07	2.38536e-05	163	921
GO_BP	GO:0051782	negative regulation of cell division	2.71	7.229e-06	0.000137812	22	66
GO_BP	GO:0008285	negative regulation of cell proliferation	1.4	0.000214396	0.00232179	105	609
GO_BP	GO:0022408	negative regulation of cell-cell adhesion	1.7	0.00202595	0.0131159	31	148
GO_BP	GO:0031327	negative regulation of cellular biosynthetic process	1.26	9.76501e-05	0.00122785	228	1467
GO_BP	GO:0051129	negative regulation of cellular component organization	1.37	0.000467066	0.00426529	103	608
GO_BP	GO:2000113	negative regulation of cellular macromolecule biosynthetic process	1.29	4.46826e-05	0.000646311	214	1348
GO_BP	GO:0031324	negative regulation of cellular metabolic process	1.32	4.752e-09	1.90857e-07	371	2287
GO_BP	GO:0032269	negative regulation of cellular protein metabolic process	1.39	4.54432e-06	9.44681e-05	171	1001
GO_BP	GO:1903309	negative regulation of chromatin modification	2.12	0.00832593	0.0368769	12	46
GO_BP	GO:2001251	negative regulation of chromosome organization	2.09	0.000134344	0.00159702	27	105
GO_BP	GO:0051985	negative regulation of chromosome segregation	2.25	0.00976233	0.0414207	10	36
GO_BP	GO:0001818	negative regulation of cytokine production	1.77	0.000122137	0.00149193	43	197
GO_BP	GO:0035305	negative regulation of dephosphorylation	1.88	0.00449663	0.0235467	19	82
GO_BP	GO:0051053	negative regulation of DNA metabolic process	2.58	9.84323e-08	3.0388e-06	34	107
GO_BP	GO:0008156	negative regulation of DNA replication	2.55	0.000277391	0.00289983	16	51
GO_BP	GO:2000134	negative regulation of G1/S transition of mitotic cell cycle	1.79	0.0382845	0.107565	11	50
GO_BP	GO:0010972	negative regulation of G2/M transition of mitotic cell cycle	3.31	0.00019121	0.00212636	11	27
GO_BP	GO:0010629	negative regulation of gene expression	1.23	0.000365116	0.00354561	231	1522
GO_BP	GO:0031057	negative regulation of histone modification	2.08	0.0173418	0.0618984	10	39
GO_BP	GO:0032845	negative regulation of homeostatic process	1.77	0.000200178	0.00219075	40	183
GO_BP	GO:0034111	negative regulation of homotypic cell-cell adhesion	1.48	0.0473565	0.12542	20	110
GO_BP	GO:1902532	negative regulation of intracellular signal transduction	1.45	0.000433435	0.00404965	78	436
GO_BP	GO:0033673	negative regulation of kinase activity	1.48	0.00542386	0.0272632	43	236
GO_BP	GO:0002695	negative regulation of leukocyte activation	1.45	0.0336166	0.0989327	26	146
GO_BP	GO:0051352	negative regulation of ligase activity	2.56	0.00147463	0.0103046	12	38
GO_BP	GO:0050672	negative regulation of lymphocyte proliferation	1.62	0.044519	0.119979	14	70
GO_BP	GO:0010558	negative regulation of macromolecule biosynthetic process	1.27	6.78384e-05	0.000917114	222	1415
GO_BP	GO:0010605	negative regulation of macromolecule metabolic process	1.31	1.17352e-08	4.41332e-07	372	2312
GO_BP	GO:0043409	negative regulation of MAPK cascade	1.41	0.0477048	0.126262	25	144
GO_BP	GO:0009892	negative regulation of metabolic process	1.28	2.67073e-08	9.30814e-07	402	2546
GO_BP	GO:0010823	negative regulation of mitochondrion organization	1.98	0.0243696	0.0785851	10	41
GO_BP	GO:0045930	negative regulation of mitotic cell cycle	2.15	3.12901e-07	8.7461e-06	46	174
GO_BP	GO:1901991	negative regulation of mitotic cell cycle phase transition	2.28	9.62553e-06	0.00017377	30	107
GO_BP	GO:0045839	negative regulation of mitotic nuclear division	1.89	0.033241	0.0982936	10	43
GO_BP	GO:0044092	negative regulation of molecular function	1.32	0.000218591	0.00236104	152	938
GO_BP	GO:0032945	negative regulation of mononuclear cell proliferation	1.62	0.044519	0.119979	14	70
GO_BP	GO:0043901	negative regulation of multi-organism process	1.61	0.00534763	0.0269128	30	151
GO_BP	GO:0043524	negative regulation of neuron apoptotic process	1.44	0.0299882	0.090884	28	158
GO_BP	GO:1901215	negative regulation of neuron death	1.39	0.0279928	0.0875958	34	198
GO_BP	GO:0032088	negative regulation of NF-kappaB transcription factor activity	2.06	0.00258078	0.0157004	17	67
GO_BP	GO:0051172	negative regulation of nitrogen compound metabolic process	1.33	1.20153e-06	3.10125e-05	247	1510
GO_BP	GO:0051784	negative regulation of nuclear division	2.71	4.81439e-05	0.00069395	18	54
GO_BP	GO:1903507	negative regulation of nucleic acid-templated transcription	1.28	0.00019438	0.00214432	182	1150
GO_BP	GO:0045934	negative regulation of nucleobase-containing compound metabolic process	1.38	1.85478e-07	5.52009e-06	227	1336
GO_BP	GO:0010639	negative regulation of organelle organization	1.83	2.9809e-07	8.38878e-06	70	310
GO_BP	GO:0050732	negative regulation of peptidyl-tyrosine phosphorylation	2.59	0.000346601	0.00341261	15	47
GO_BP	GO:0010923	negative regulation of phosphatase activity	1.78	0.0148243	0.0559033	16	73
GO_BP	GO:0045936	negative regulation of phosphate metabolic process	1.54	4.1334e-06	8.72409e-05	104	548
GO_BP	GO:0010563	negative regulation of phosphorus metabolic process	1.54	4.1334e-06	8.72409e-05	104	548
GO_BP	GO:0042326	negative regulation of phosphorylation	1.57	1.97906e-05	0.000326178	83	430
GO_BP	GO:0043069	negative regulation of programmed cell death	1.45	1.56798e-06	3.86099e-05	150	841
GO_BP	GO:0031333	negative regulation of protein complex assembly	1.67	0.0104567	0.0428739	22	107
GO_BP	GO:0035308	negative regulation of protein dephosphorylation	1.85	0.00672508	0.0319043	18	79
GO_BP	GO:0006469	negative regulation of protein kinase activity	1.45	0.0105049	0.0428739	39	218
GO_BP	GO:0051248	negative regulation of protein metabolic process	1.38	3.51845e-06	7.62057e-05	181	1066
GO_BP	GO:1903321	negative regulation of protein modification by small protein conjugation or removal	2.09	0.000291611	0.00299342	24	93
GO_BP	GO:0031400	negative regulation of protein modification process	1.7	2.09538e-09	8.84518e-08	122	583
GO_BP	GO:0001933	negative regulation of protein phosphorylation	1.55	7.13448e-05	0.000952071	75	393
GO_BP	GO:0031397	negative regulation of protein ubiquitination	2.2	0.000181953	0.00205659	23	85
GO_BP	GO:2000378	negative regulation of reactive oxygen species metabolic process	1.75	0.0435761	0.118368	11	51
GO_BP	GO:2000242	negative regulation of reproductive process	1.82	0.0222118	0.0728682	13	58
GO_BP	GO:0048585	negative regulation of response to stimulus	1.18	0.00676443	0.031981	189	1295
GO_BP	GO:1902679	negative regulation of RNA biosynthetic process	1.28	0.000182502	0.00205717	184	1163
GO_BP	GO:0051253	negative regulation of RNA metabolic process	1.3	6.69679e-05	0.000912043	193	1206
GO_BP	GO:0043433	negative regulation of sequence-specific DNA binding transcription factor activity	1.69	0.00294441	0.0171316	29	139
GO_BP	GO:0051283	negative regulation of sequestering of calcium ion	1.79	0.00460309	0.0239525	22	100
GO_BP	GO:0009968	negative regulation of signal transduction	1.25	0.002106	0.0134447	151	981
GO_BP	GO:0023057	negative regulation of signaling	1.19	0.00854366	0.0375998	163	1108
GO_BP	GO:0000122	negative regulation of transcription from RNA polymerase II promoter	1.25	0.00625802	0.0303143	113	731
GO_BP	GO:0045892	negative regulation of transcription, DNA-templated	1.3	0.000124262	0.00150744	180	1126
GO_BP	GO:0051348	negative regulation of transferase activity	1.69	2.81474e-05	0.000439402	60	288
GO_BP	GO:0051436	negative regulation of ubiquitin-protein ligase activity involved in mitotic cell cycle	3.08	0.000401218	0.00379812	11	29
GO_BP	GO:0051444	negative regulation of ubiquitin-protein transferase activity	2.63	0.00113469	0.00842733	12	37
GO_BP	GO:0045071	negative regulation of viral genome replication	2.64	0.000698074	0.00591766	13	40
GO_BP	GO:1903901	negative regulation of viral life cycle	2.35	8.45723e-05	0.00109675	22	76
GO_BP	GO:0048525	negative regulation of viral process	2.33	6.62403e-05	0.000907369	23	80
GO_BP	GO:0001843	neural tube closure	1.65	0.0133587	0.0514999	21	103
GO_BP	GO:0021915	neural tube development	1.41	0.0291103	0.0890483	31	178
GO_BP	GO:0001841	neural tube formation	1.66	0.00695984	0.0326437	25	122
GO_BP	GO:0051402	neuron apoptotic process	1.36	0.0226508	0.0740507	43	257
GO_BP	GO:0070997	neuron death	1.32	0.0209942	0.070667	54	333
GO_BP	GO:0046496	nicotinamide nucleotide metabolic process	1.53	0.021148	0.0710689	24	127
GO_BP	GO:0006809	nitric oxide biosynthetic process	2.03	0.00398907	0.0214586	16	64
GO_BP	GO:0046209	nitric oxide metabolic process	2.03	0.00305321	0.017616	17	68
GO_BP	GO:0071705	nitrogen compound transport	1.25	0.00884345	0.0386723	108	703
GO_BP	GO:0000726	non-recombinational repair	2.71	0.00229956	0.01437	10	30
GO_BP	GO:0098813	nuclear chromosome segregation	2.73	5.07289e-15	6.99524e-13	66	196
GO_BP	GO:0000280	nuclear division	2.12	3.43381e-18	7.47639e-16	136	520
GO_BP	GO:0051168	nuclear export	1.94	0.000374073	0.00358213	28	117
GO_BP	GO:0051170	nuclear import	1.52	0.00182734	0.0119991	49	262
GO_BP	GO:0051169	nuclear transport	1.61	1.68418e-05	0.000283219	75	377
GO_BP	GO:0090305	nucleic acid phosphodiester bond hydrolysis	1.72	0.00267997	0.0162085	28	132
GO_BP	GO:0050657	nucleic acid transport	2.32	3.17508e-06	7.02396e-05	32	112
GO_BP	GO:0009112	nucleobase metabolic process	2.41	0.00389979	0.0211439	11	37
GO_BP	GO:0034655	nucleobase-containing compound catabolic process	1.47	0.0044178	0.0231631	47	260
GO_BP	GO:0015931	nucleobase-containing compound transport	2.19	2.49148e-06	5.79037e-05	37	137
GO_BP	GO:0055086	nucleobase-containing small molecule metabolic process	1.38	0.000388379	0.00370199	102	598
GO_BP	GO:0006913	nucleocytoplasmic transport	1.61	2.10596e-05	0.000340314	74	373
GO_BP	GO:0009163	nucleoside biosynthetic process	1.62	0.0189248	0.065789	20	100
GO_BP	GO:0009132	nucleoside diphosphate metabolic process	1.65	0.0133587	0.0514999	21	103
GO_BP	GO:0006165	nucleoside diphosphate phosphorylation	1.78	0.009996	0.0420874	18	82
GO_BP	GO:0009116	nucleoside metabolic process	1.55	0.000602551	0.00526989	55	288
GO_BP	GO:0009124	nucleoside monophosphate biosynthetic process	2.33	0.000134032	0.00159702	21	73
GO_BP	GO:0009123	nucleoside monophosphate metabolic process	1.85	1.29459e-05	0.000227895	49	215
GO_BP	GO:1901293	nucleoside phosphate biosynthetic process	1.51	0.00146395	0.0102996	52	279
GO_BP	GO:0006753	nucleoside phosphate metabolic process	1.38	0.000906156	0.0073517	92	543
GO_BP	GO:0009141	nucleoside triphosphate metabolic process	1.68	0.000328301	0.00326473	45	218
GO_BP	GO:0009165	nucleotide biosynthetic process	1.47	0.00343066	0.0192305	49	270
GO_BP	GO:0009117	nucleotide metabolic process	1.36	0.00160618	0.0110008	89	532
GO_BP	GO:0046939	nucleotide phosphorylation	1.84	0.00456817	0.0238609	20	88
GO_BP	GO:0006289	nucleotide-excision repair	1.87	0.0220603	0.0728682	12	52
GO_BP	GO:0006997	nucleus organization	2.01	0.000438657	0.00408706	25	101
GO_BP	GO:0048599	oocyte development	2.77	0.000151901	0.00176514	15	44
GO_BP	GO:0009994	oocyte differentiation	2.76	9.40779e-05	0.00119749	16	47
GO_BP	GO:0048477	oogenesis	2.38	3.36595e-05	0.000502686	24	82
GO_BP	GO:0070925	organelle assembly	1.36	0.00115108	0.00851847	94	561
GO_BP	GO:1903008	organelle disassembly	1.68	0.000483939	0.0043807	42	203
GO_BP	GO:0048285	organelle fission	2.04	3.93069e-17	7.3912e-15	141	562
GO_BP	GO:0016053	organic acid biosynthetic process	2	4.36158e-08	1.44345e-06	63	256
GO_BP	GO:0016054	organic acid catabolic process	1.53	0.00934263	0.0400508	32	170
GO_BP	GO:0006082	organic acid metabolic process	1.46	2.66406e-07	7.60055e-06	165	917
GO_BP	GO:1903825	organic acid transmembrane transport	1.71	0.021393	0.0717174	16	76
GO_BP	GO:0015849	organic acid transport	1.38	0.0157164	0.0578569	44	258
GO_BP	GO:0015711	organic anion transport	1.42	0.002648	0.0160621	62	354
GO_BP	GO:1901361	organic cyclic compound catabolic process	1.47	0.00135039	0.00969853	60	331
GO_BP	GO:1901615	organic hydroxy compound metabolic process	1.41	0.00124399	0.00910833	76	438
GO_BP	GO:1901575	organic substance catabolic process	1.3	6.23218e-06	0.000122187	241	1500
GO_BP	GO:0071702	organic substance transport	1.19	0.000288026	0.00297137	337	2304
GO_BP	GO:1901566	organonitrogen compound biosynthetic process	1.59	8.64296e-14	9.16784e-12	236	1203
GO_BP	GO:1901565	organonitrogen compound catabolic process	1.55	0.00210513	0.0134447	44	231
GO_BP	GO:1901564	organonitrogen compound metabolic process	1.49	2.63393e-15	3.89148e-13	342	1861
GO_BP	GO:0090407	organophosphate biosynthetic process	1.46	0.000300064	0.00305743	81	451
GO_BP	GO:0046434	organophosphate catabolic process	1.52	0.0167433	0.0606183	27	144
GO_BP	GO:0019637	organophosphate metabolic process	1.41	6.57757e-06	0.000127748	153	883
GO_BP	GO:0001541	ovarian follicle development	1.78	0.0221108	0.0728682	14	64
GO_BP	GO:0042698	ovulation cycle	1.51	0.0486927	0.128112	18	97
GO_BP	GO:0022602	ovulation cycle process	1.62	0.0250573	0.0804383	18	90
GO_BP	GO:0055114	oxidation-reduction process	1.35	7.74223e-05	0.00102327	146	876
GO_BP	GO:0006733	oxidoreduction coenzyme metabolic process	1.54	0.0140598	0.0533117	27	142
GO_BP	GO:0043436	oxoacid metabolic process	1.46	2.55962e-07	7.35798e-06	163	903
GO_BP	GO:0060389	pathway-restricted SMAD protein phosphorylation	1.93	0.00840762	0.0371989	15	63
GO_BP	GO:0043043	peptide biosynthetic process	1.7	2.80139e-10	1.46695e-08	136	651
GO_BP	GO:0006518	peptide metabolic process	1.66	8.37733e-11	5.33164e-09	155	758
GO_BP	GO:0018193	peptidyl-amino acid modification	1.53	1.11661e-09	5.07611e-08	185	979
GO_BP	GO:0018394	peptidyl-lysine acetylation	1.5	0.0173309	0.0618984	28	151
GO_BP	GO:0018022	peptidyl-lysine methylation	2.42	1.68012e-06	4.11267e-05	31	104
GO_BP	GO:0018205	peptidyl-lysine modification	1.89	8.97498e-08	2.81273e-06	70	301
GO_BP	GO:0018209	peptidyl-serine modification	1.29	0.0456653	0.12172	45	284
GO_BP	GO:0038083	peptidyl-tyrosine autophosphorylation	1.98	0.0184048	0.0643054	11	45
GO_BP	GO:0018212	peptidyl-tyrosine modification	1.56	0.000426939	0.00402319	57	297
GO_BP	GO:0018108	peptidyl-tyrosine phosphorylation	1.57	0.000357923	0.00348393	57	295
GO_BP	GO:0006796	phosphate-containing compound metabolic process	1.31	2.54413e-10	1.36455e-08	441	2733
GO_BP	GO:0006644	phospholipid metabolic process	1.35	0.015142	0.0568936	51	306
GO_BP	GO:0006793	phosphorus metabolic process	1.3	5.46852e-10	2.75883e-08	445	2777
GO_BP	GO:0016310	phosphorylation	1.31	1.02579e-07	3.14337e-06	319	1975
GO_BP	GO:0046148	pigment biosynthetic process	1.9	0.0251221	0.0804383	11	47
GO_BP	GO:0042440	pigment metabolic process	1.76	0.0288572	0.0890483	13	60
GO_BP	GO:0034587	piRNA metabolic process	6.96	8.58791e-10	4.05983e-08	12	14
GO_BP	GO:0060674	placenta blood vessel development	2.54	0.00392071	0.0212295	10	32
GO_BP	GO:0001890	placenta development	2.36	2.07503e-08	7.52989e-07	45	155
GO_BP	GO:0007009	plasma membrane organization	1.48	0.00280136	0.0165318	50	274
GO_BP	GO:0030168	platelet activation	1.71	0.0125819	0.0497602	19	90
GO_BP	GO:0070527	platelet aggregation	1.8	0.0291325	0.0890483	12	54
GO_BP	GO:0002821	positive regulation of adaptive immune response	1.88	0.00236398	0.0146246	22	95
GO_BP	GO:0002824	positive regulation of adaptive immune response based on somatic recombination of immune receptors built from immunoglobulin superfamily domains	1.64	0.0225622	0.0739004	18	89
GO_BP	GO:0046635	positive regulation of alpha-beta T cell activation	2.1	0.00369957	0.0203789	15	58
GO_BP	GO:0046638	positive regulation of alpha-beta T cell differentiation	2.08	0.0173418	0.0618984	10	39
GO_BP	GO:0043065	positive regulation of apoptotic process	1.52	7.68782e-06	0.00014522	103	549
GO_BP	GO:2001235	positive regulation of apoptotic signaling pathway	1.75	0.000534174	0.00476248	36	167
GO_BP	GO:0009891	positive regulation of biosynthetic process	1.44	7.2682e-12	5.24458e-10	311	1758
GO_BP	GO:0043085	positive regulation of catalytic activity	1.32	8.25128e-05	0.00107679	166	1018
GO_BP	GO:0050867	positive regulation of cell activation	1.45	0.00366366	0.0202349	52	291
GO_BP	GO:0045785	positive regulation of cell adhesion	1.49	0.000797281	0.00658328	63	344
GO_BP	GO:0045787	positive regulation of cell cycle	1.54	0.000684235	0.00583623	56	296
GO_BP	GO:0071158	positive regulation of cell cycle arrest	2.46	0.00501414	0.0255452	10	33
GO_BP	GO:0090068	positive regulation of cell cycle process	1.59	0.0021581	0.0136574	39	199
GO_BP	GO:0010942	positive regulation of cell death	1.55	1.20696e-06	3.10125e-05	113	592
GO_BP	GO:0051781	positive regulation of cell division	1.44	0.0464922	0.123447	23	130
GO_BP	GO:0030335	positive regulation of cell migration	1.31	0.0123553	0.049099	67	415
GO_BP	GO:2000147	positive regulation of cell motility	1.31	0.0116193	0.0463969	69	428
GO_BP	GO:0008284	positive regulation of cell proliferation	1.25	0.00452859	0.023684	127	825
GO_BP	GO:0022409	positive regulation of cell-cell adhesion	1.74	0.000195791	0.00215414	43	201
GO_BP	GO:0001954	positive regulation of cell-matrix adhesion	2.03	0.0206387	0.0700404	10	40
GO_BP	GO:0034250	positive regulation of cellular amide metabolic process	1.54	0.0353762	0.102988	19	100
GO_BP	GO:0031328	positive regulation of cellular biosynthetic process	1.44	7.35308e-12	5.24458e-10	306	1724
GO_BP	GO:0051272	positive regulation of cellular component movement	1.33	0.00645343	0.030856	72	438
GO_BP	GO:0051130	positive regulation of cellular component organization	1.25	0.00083658	0.00685307	178	1155
GO_BP	GO:0031325	positive regulation of cellular metabolic process	1.32	4.86678e-11	3.19573e-09	444	2723
GO_BP	GO:1903829	positive regulation of cellular protein localization	1.58	0.000137962	0.00163107	63	323
GO_BP	GO:0032270	positive regulation of cellular protein metabolic process	1.21	0.00225992	0.0141589	194	1299
GO_BP	GO:1903310	positive regulation of chromatin modification	2.01	0.00124711	0.00911501	21	85
GO_BP	GO:2001252	positive regulation of chromosome organization	1.85	0.000321711	0.00323143	33	145
GO_BP	GO:0031281	positive regulation of cyclase activity	1.98	0.0243696	0.0785851	10	41
GO_BP	GO:2001056	positive regulation of cysteine-type endopeptidase activity	1.68	0.00714762	0.0334361	24	116
GO_BP	GO:0043280	positive regulation of cysteine-type endopeptidase activity involved in apoptotic process	1.53	0.0336485	0.0989327	20	106
GO_BP	GO:0001819	positive regulation of cytokine production	1.43	0.00204734	0.013213	63	357
GO_BP	GO:1903651	positive regulation of cytoplasmic transport	1.35	0.0240376	0.0777481	43	258
GO_BP	GO:0002230	positive regulation of defense response to virus by host	1.79	0.00214569	0.0136141	26	118
GO_BP	GO:0051094	positive regulation of developmental process	1.17	0.0103629	0.0428739	183	1264
GO_BP	GO:0051054	positive regulation of DNA metabolic process	1.91	1.51611e-05	0.000258103	44	187
GO_BP	GO:0045740	positive regulation of DNA replication	1.55	0.0428545	0.117796	17	89
GO_BP	GO:0010950	positive regulation of endopeptidase activity	1.57	0.0160951	0.0587149	24	124
GO_BP	GO:1904951	positive regulation of establishment of protein localization	1.35	0.00296541	0.0172295	82	494
GO_BP	GO:1903749	positive regulation of establishment of protein localization to mitochondrion	1.7	0.0186101	0.0648585	17	81
GO_BP	GO:0010628	positive regulation of gene expression	1.4	6.09579e-10	3.02389e-08	292	1694
GO_BP	GO:0045927	positive regulation of growth	1.39	0.0130646	0.0506523	45	262
GO_BP	GO:0031062	positive regulation of histone methylation	2.79	0.00105326	0.00811394	11	32
GO_BP	GO:0031058	positive regulation of histone modification	2.03	0.00137894	0.00986929	20	80
GO_BP	GO:0034112	positive regulation of homotypic cell-cell adhesion	1.76	0.00047432	0.00430304	36	166
GO_BP	GO:0051345	positive regulation of hydrolase activity	1.24	0.0243724	0.0785851	78	509
GO_BP	GO:0002699	positive regulation of immune effector process	1.84	8.24369e-05	0.00107679	40	176
GO_BP	GO:0050778	positive regulation of immune response	1.35	0.00413717	0.0220268	74	444
GO_BP	GO:0002684	positive regulation of immune system process	1.39	8.22426e-05	0.00107679	126	738
GO_BP	GO:0090316	positive regulation of intracellular protein transport	1.49	0.00408223	0.0217904	44	239
GO_BP	GO:0032388	positive regulation of intracellular transport	1.36	0.0113695	0.0454435	55	329
GO_BP	GO:2001244	positive regulation of intrinsic apoptotic signaling pathway	2.07	0.00577099	0.0285912	14	55
GO_BP	GO:0043270	positive regulation of ion transport	1.31	0.0424125	0.116891	41	254
GO_BP	GO:0002696	positive regulation of leukocyte activation	1.4	0.00969156	0.0412474	48	278
GO_BP	GO:2000108	positive regulation of leukocyte apoptotic process	2.88	0.000776903	0.00645366	11	31
GO_BP	GO:1903039	positive regulation of leukocyte cell-cell adhesion	1.74	0.000600618	0.00526412	36	168
GO_BP	GO:0002690	positive regulation of leukocyte chemotaxis	1.71	0.021393	0.0717174	16	76
GO_BP	GO:1902107	positive regulation of leukocyte differentiation	1.59	0.00849571	0.0375085	28	143
GO_BP	GO:0002705	positive regulation of leukocyte mediated immunity	1.49	0.0436064	0.118368	20	109
GO_BP	GO:0002687	positive regulation of leukocyte migration	2.01	0.000155761	0.00179988	29	117
GO_BP	GO:0032370	positive regulation of lipid transport	1.99	0.00806224	0.0363314	14	57
GO_BP	GO:0040017	positive regulation of locomotion	1.27	0.0214817	0.0719566	70	448
GO_BP	GO:0051349	positive regulation of lyase activity	1.98	0.0243696	0.0785851	10	41
GO_BP	GO:0051251	positive regulation of lymphocyte activation	1.51	0.00268834	0.0162354	46	247
GO_BP	GO:0045621	positive regulation of lymphocyte differentiation	1.71	0.0125819	0.0497602	19	90
GO_BP	GO:0050671	positive regulation of lymphocyte proliferation	1.48	0.0340325	0.0995666	23	126
GO_BP	GO:0010557	positive regulation of macromolecule biosynthetic process	1.43	1.0286e-10	6.25759e-09	283	1605
GO_BP	GO:0010604	positive regulation of macromolecule metabolic process	1.3	7.2768e-10	3.51024e-08	433	2696
GO_BP	GO:0010822	positive regulation of mitochondrion organization	1.62	0.00724973	0.0336599	27	135
GO_BP	GO:0044093	positive regulation of molecular function	1.31	2.17355e-05	0.000347168	209	1297
GO_BP	GO:0032946	positive regulation of mononuclear cell proliferation	1.46	0.0399049	0.11139	23	128
GO_BP	GO:0051240	positive regulation of multicellular organismal process	1.19	0.00281075	0.0165378	224	1529
GO_BP	GO:0043902	positive regulation of multi-organism process	1.5	0.0238833	0.0773094	25	135
GO_BP	GO:1901216	positive regulation of neuron death	1.62	0.0250573	0.0804383	18	90
GO_BP	GO:0051092	positive regulation of NF-kappaB transcription factor activity	1.91	0.000940854	0.00754295	25	106
GO_BP	GO:0045429	positive regulation of nitric oxide biosynthetic process	1.89	0.033241	0.0982936	10	43
GO_BP	GO:1904407	positive regulation of nitric oxide metabolic process	1.89	0.033241	0.0982936	10	43
GO_BP	GO:0051173	positive regulation of nitrogen compound metabolic process	1.48	5.43037e-14	5.91173e-12	320	1752
GO_BP	GO:1903508	positive regulation of nucleic acid-templated transcription	1.43	1.5654e-09	6.88914e-08	247	1399
GO_BP	GO:0045935	positive regulation of nucleobase-containing compound metabolic process	1.48	5.42867e-13	5.10399e-11	302	1661
GO_BP	GO:0046824	positive regulation of nucleocytoplasmic transport	1.58	0.0192893	0.0663865	22	113
GO_BP	GO:0010638	positive regulation of organelle organization	1.43	0.000160939	0.00185453	97	550
GO_BP	GO:0010862	positive regulation of pathway-restricted SMAD protein phosphorylation	1.86	0.0290767	0.0890483	11	48
GO_BP	GO:0010952	positive regulation of peptidase activity	1.57	0.0140357	0.0532691	25	129
GO_BP	GO:0050766	positive regulation of phagocytosis	1.82	0.0222118	0.0728682	13	58
GO_BP	GO:0002702	positive regulation of production of molecular mediator of immune response	2.12	0.00139562	0.00995424	18	69
GO_BP	GO:0043068	positive regulation of programmed cell death	1.54	3.95667e-06	8.45986e-05	105	554
GO_BP	GO:1904591	positive regulation of protein import	1.61	0.0209472	0.070566	20	101
GO_BP	GO:0042307	positive regulation of protein import into nucleus	1.66	0.0153366	0.0573208	20	98
GO_BP	GO:1900182	positive regulation of protein localization to nucleus	1.79	0.00146991	0.0103046	28	127
GO_BP	GO:0051247	positive regulation of protein metabolic process	1.22	0.0010583	0.00813683	210	1396
GO_BP	GO:0031401	positive regulation of protein modification process	1.19	0.011127	0.0448054	154	1049
GO_BP	GO:0051222	positive regulation of protein transport	1.26	0.0253648	0.0808825	71	459
GO_BP	GO:1903428	positive regulation of reactive oxygen species biosynthetic process	2.03	0.00898227	0.0389908	13	52
GO_BP	GO:2000379	positive regulation of reactive oxygen species metabolic process	1.96	0.00131321	0.00946438	22	91
GO_BP	GO:0002833	positive regulation of response to biotic stimulus	1.94	0.0215724	0.0720271	11	46
GO_BP	GO:2001022	positive regulation of response to DNA damage stimulus	2.28	0.000532914	0.00476151	18	64
GO_BP	GO:0048584	positive regulation of response to stimulus	1.18	0.00267285	0.0161891	251	1730
GO_BP	GO:1902680	positive regulation of RNA biosynthetic process	1.44	1.20592e-09	5.42249e-08	248	1402
GO_BP	GO:0051254	positive regulation of RNA metabolic process	1.42	1.93248e-09	8.32744e-08	254	1450
GO_BP	GO:0051091	positive regulation of sequence-specific DNA binding transcription factor activity	1.35	0.0434495	0.118253	34	205
GO_BP	GO:0009967	positive regulation of signal transduction	1.14	0.0326211	0.097295	173	1230
GO_BP	GO:0050870	positive regulation of T cell activation	1.76	0.000538067	0.00478688	35	161
GO_BP	GO:0045582	positive regulation of T cell differentiation	1.77	0.0129594	0.0503574	17	78
GO_BP	GO:0042102	positive regulation of T cell proliferation	1.82	0.00522464	0.026358	20	89
GO_BP	GO:0032206	positive regulation of telomere maintenance	1.94	0.0215724	0.0720271	11	46
GO_BP	GO:0045944	positive regulation of transcription from RNA polymerase II promoter	1.42	7.71172e-07	2.09883e-05	177	1014
GO_BP	GO:0045893	positive regulation of transcription, DNA-templated	1.43	1.5654e-09	6.88914e-08	247	1399
GO_BP	GO:0051347	positive regulation of transferase activity	1.29	0.00994892	0.0420874	78	489
GO_BP	GO:0045727	positive regulation of translation	1.59	0.0353626	0.102988	17	87
GO_BP	GO:0051050	positive regulation of transport	1.22	0.00657396	0.0312591	143	952
GO_BP	GO:0032760	positive regulation of tumor necrosis factor production	1.7	0.0319045	0.095364	14	67
GO_BP	GO:1903557	positive regulation of tumor necrosis factor superfamily cytokine production	1.67	0.0357787	0.104013	14	68
GO_BP	GO:0032481	positive regulation of type I interferon production	2.56	0.00147463	0.0103046	12	38
GO_BP	GO:0010608	posttranscriptional regulation of gene expression	1.28	0.0244769	0.0788605	61	386
GO_BP	GO:0014020	primary neural tube formation	1.8	0.00276405	0.016348	24	108
GO_BP	GO:0002440	production of molecular mediator of immune response	1.97	1.34397e-05	0.000232627	41	169
GO_BP	GO:0012501	programmed cell death	1.47	1.7932e-13	1.76623e-11	315	1734
GO_BP	GO:0006473	protein acetylation	1.59	0.00418077	0.0222018	34	174
GO_BP	GO:0043543	protein acylation	1.58	0.00207685	0.0132997	40	205
GO_BP	GO:0008213	protein alkylation	1.99	2.12312e-05	0.000340426	38	155
GO_BP	GO:0046777	protein autophosphorylation	1.81	1.92935e-05	0.000319257	50	224
GO_BP	GO:0006461	protein complex assembly	1.34	9.15452e-06	0.00016757	198	1202
GO_BP	GO:0070271	protein complex biogenesis	1.34	9.15452e-06	0.00016757	198	1202
GO_BP	GO:0071822	protein complex subunit organization	1.31	4.33263e-06	9.05223e-05	244	1514
GO_BP	GO:0016579	protein deubiquitination	1.75	0.00589329	0.0290579	22	102
GO_BP	GO:0051260	protein homooligomerization	1.51	0.00158693	0.0109232	52	280
GO_BP	GO:0051289	protein homotetramerization	1.76	0.0192753	0.0663865	15	69
GO_BP	GO:0017038	protein import	1.5	0.00106631	0.00816884	57	308
GO_BP	GO:0006606	protein import into nucleus	1.49	0.00286335	0.0166834	48	261
GO_BP	GO:0000060	protein import into nucleus, translocation	2.03	0.00898227	0.0389908	13	52
GO_BP	GO:0008104	protein localization	1.2	0.000140519	0.00164676	329	2222
GO_BP	GO:1990778	protein localization to cell periphery	1.4	0.0220167	0.0728682	37	215
GO_BP	GO:0034502	protein localization to chromosome	2.48	0.000175378	0.00199866	18	59
GO_BP	GO:0070198	protein localization to chromosome, telomeric region	3.31	0.00019121	0.00212636	11	27
GO_BP	GO:0070585	protein localization to mitochondrion	1.8	0.000540211	0.00479563	33	149
GO_BP	GO:0034504	protein localization to nucleus	1.54	0.000206865	0.00225202	66	347
GO_BP	GO:0033365	protein localization to organelle	1.51	4.62183e-07	1.27465e-05	136	731
GO_BP	GO:0072659	protein localization to plasma membrane	1.41	0.0192566	0.0663865	37	213
GO_BP	GO:0051604	protein maturation	1.3	0.034679	0.101243	48	300
GO_BP	GO:0006479	protein methylation	1.99	2.12312e-05	0.000340426	38	155
GO_BP	GO:0032446	protein modification by small protein conjugation	1.47	3.23684e-05	0.000488697	105	581
GO_BP	GO:0070647	protein modification by small protein conjugation or removal	1.51	1.0836e-06	2.81931e-05	128	689
GO_BP	GO:0070646	protein modification by small protein removal	1.68	0.00624732	0.030298	25	121
GO_BP	GO:0006513	protein monoubiquitination	1.84	0.0254173	0.0808825	12	53
GO_BP	GO:0051259	protein oligomerization	1.37	0.0015774	0.0108758	83	490
GO_BP	GO:0006468	protein phosphorylation	1.27	1.82347e-05	0.000305401	263	1682
GO_BP	GO:0051258	protein polymerization	1.38	0.025081	0.0804383	37	217
GO_BP	GO:0050821	protein stabilization	1.51	0.0288319	0.0890483	23	124
GO_BP	GO:0016925	protein sumoylation	2.29	0.00606385	0.0295468	11	39
GO_BP	GO:0006605	protein targeting	1.4	0.000527518	0.00474404	93	541
GO_BP	GO:0006626	protein targeting to mitochondrion	1.71	0.00300379	0.0173829	28	133
GO_BP	GO:0044744	protein targeting to nucleus	1.49	0.00286335	0.0166834	48	261
GO_BP	GO:0015031	protein transport	1.12	0.0310908	0.0932689	223	1611
GO_BP	GO:0016567	protein ubiquitination	1.43	0.00016964	0.00194397	96	544
GO_BP	GO:0006508	proteolysis	1.16	0.00965655	0.0411831	215	1503
GO_BP	GO:0042558	pteridine-containing compound metabolic process	3.3	5.21484e-05	0.000746469	13	32
GO_BP	GO:0042451	purine nucleoside biosynthetic process	1.62	0.0288755	0.0890483	17	85
GO_BP	GO:0009135	purine nucleoside diphosphate metabolic process	1.75	0.0146688	0.0553671	17	79
GO_BP	GO:0042278	purine nucleoside metabolic process	1.54	0.00142312	0.0100692	49	259
GO_BP	GO:0009127	purine nucleoside monophosphate biosynthetic process	2.45	0.000138786	0.00163107	19	63
GO_BP	GO:0009126	purine nucleoside monophosphate metabolic process	1.85	2.39668e-05	0.000378424	46	202
GO_BP	GO:0009144	purine nucleoside triphosphate metabolic process	1.58	0.00236881	0.0146246	39	200
GO_BP	GO:0006164	purine nucleotide biosynthetic process	1.41	0.0171871	0.0617191	39	225
GO_BP	GO:0006163	purine nucleotide metabolic process	1.36	0.0048856	0.0252	70	419
GO_BP	GO:0046129	purine ribonucleoside biosynthetic process	1.62	0.0288755	0.0890483	17	85
GO_BP	GO:0009179	purine ribonucleoside diphosphate metabolic process	1.75	0.0146688	0.0553671	17	79
GO_BP	GO:0046128	purine ribonucleoside metabolic process	1.53	0.00176132	0.0116911	48	255
GO_BP	GO:0009168	purine ribonucleoside monophosphate biosynthetic process	2.45	0.000138786	0.00163107	19	63
GO_BP	GO:0009167	purine ribonucleoside monophosphate metabolic process	1.86	2.09794e-05	0.000340314	46	201
GO_BP	GO:0009205	purine ribonucleoside triphosphate metabolic process	1.61	0.00203615	0.0131613	38	192
GO_BP	GO:0009152	purine ribonucleotide biosynthetic process	1.38	0.0267336	0.0843577	37	218
GO_BP	GO:0009150	purine ribonucleotide metabolic process	1.34	0.00765948	0.0351575	67	406
GO_BP	GO:0072522	purine-containing compound biosynthetic process	1.39	0.01853	0.0646338	40	233
GO_BP	GO:0072521	purine-containing compound metabolic process	1.33	0.00572972	0.0284549	77	471
GO_BP	GO:0019362	pyridine nucleotide metabolic process	1.57	0.0140357	0.0532691	25	129
GO_BP	GO:0072524	pyridine-containing compound metabolic process	1.59	0.0111414	0.0448054	26	133
GO_BP	GO:0072527	pyrimidine-containing compound metabolic process	1.91	0.0190423	0.0660183	12	51
GO_BP	GO:0006090	pyruvate metabolic process	1.76	0.00767334	0.0351575	20	92
GO_BP	GO:0007265	Ras protein signal transduction	1.3	0.0418884	0.115678	43	268
GO_BP	GO:2001057	reactive nitrogen species metabolic process	1.92	0.0057143	0.0284466	17	72
GO_BP	GO:1903409	reactive oxygen species biosynthetic process	2.15	0.000264354	0.00279691	23	87
GO_BP	GO:0072593	reactive oxygen species metabolic process	1.76	4.02965e-05	0.000591135	50	230
GO_BP	GO:0035825	reciprocal DNA recombination	4.97	1.60668e-10	9.10493e-09	19	31
GO_BP	GO:0007131	reciprocal meiotic recombination	4.97	1.60668e-10	9.10493e-09	19	31
GO_BP	GO:0000725	recombinational repair	2.5	1.33597e-05	0.000232627	24	78
GO_BP	GO:0031099	regeneration	1.55	0.0307378	0.0923438	20	105
GO_BP	GO:0032956	regulation of actin cytoskeleton organization	1.37	0.0158793	0.058236	46	272
GO_BP	GO:0030834	regulation of actin filament depolymerization	1.9	0.0251221	0.0804383	11	47
GO_BP	GO:0030832	regulation of actin filament length	1.42	0.0367484	0.105208	27	154
GO_BP	GO:0032970	regulation of actin filament-based process	1.44	0.00312824	0.0178744	55	309
GO_BP	GO:0002673	regulation of acute inflammatory response	1.68	0.0479258	0.126523	12	58
GO_BP	GO:0002819	regulation of adaptive immune response	1.87	0.00031627	0.00319112	32	139
GO_BP	GO:0002822	regulation of adaptive immune response based on somatic recombination of immune receptors built from immunoglobulin superfamily domains	1.71	0.00342656	0.0192305	27	128
GO_BP	GO:0046634	regulation of alpha-beta T cell activation	1.83	0.00770139	0.0351575	18	80
GO_BP	GO:0046637	regulation of alpha-beta T cell differentiation	1.95	0.0163433	0.0595157	12	50
GO_BP	GO:0046640	regulation of alpha-beta T cell proliferation	2.9	0.00126581	0.00921911	10	28
GO_BP	GO:0042981	regulation of apoptotic process	1.48	3.01999e-11	2.01503e-09	252	1378
GO_BP	GO:2001233	regulation of apoptotic signaling pathway	1.4	0.00309108	0.0177109	64	370
GO_BP	GO:0050864	regulation of B cell activation	1.53	0.020139	0.0689096	25	133
GO_BP	GO:0002712	regulation of B cell mediated immunity	1.79	0.0382845	0.107565	11	50
GO_BP	GO:1903522	regulation of blood circulation	1.43	0.0108876	0.0439846	41	232
GO_BP	GO:0008217	regulation of blood pressure	1.51	0.0096888	0.0412474	33	177
GO_BP	GO:0050880	regulation of blood vessel size	1.4	0.039866	0.111357	28	162
GO_BP	GO:0050878	regulation of body fluid levels	1.33	0.0201019	0.0688398	51	311
GO_BP	GO:0045124	regulation of bone resorption	2.08	0.0173418	0.0618984	10	39
GO_BP	GO:0090279	regulation of calcium ion import	1.61	0.0209472	0.070566	20	101
GO_BP	GO:0055117	regulation of cardiac muscle contraction	1.88	0.0167768	0.0606183	13	56
GO_BP	GO:0009894	regulation of catabolic process	1.19	0.0413426	0.114338	91	619
GO_BP	GO:0050790	regulation of catalytic activity	1.3	1.91118e-06	4.54382e-05	274	1712
GO_BP	GO:2000514	regulation of CD4-positive, alpha-beta T cell activation	2.18	0.00907305	0.0393024	11	41
GO_BP	GO:0050865	regulation of cell activation	1.4	0.000966826	0.00770637	83	482
GO_BP	GO:0030155	regulation of cell adhesion	1.52	2.76662e-06	6.25413e-05	113	602
GO_BP	GO:0033628	regulation of cell adhesion mediated by integrin	2.95	0.000348121	0.00341261	12	33
GO_BP	GO:0010646	regulation of cell communication	1.12	0.00946936	0.0404682	370	2690
GO_BP	GO:0051726	regulation of cell cycle	1.53	2.7211e-08	9.38063e-07	157	834
GO_BP	GO:0071156	regulation of cell cycle arrest	2.19	0.00334009	0.0190061	14	52
GO_BP	GO:1902806	regulation of cell cycle G1/S phase transition	1.68	0.00936883	0.0401215	22	106
GO_BP	GO:1902749	regulation of cell cycle G2/M phase transition	2.16	0.00196768	0.0127586	16	60
GO_BP	GO:1901987	regulation of cell cycle phase transition	1.85	8.97811e-06	0.000166552	51	224
GO_BP	GO:0010564	regulation of cell cycle process	1.67	2.56125e-07	7.35798e-06	96	467
GO_BP	GO:0010941	regulation of cell death	1.5	7.39355e-13	6.64912e-11	278	1504
GO_BP	GO:0051302	regulation of cell division	1.67	0.000117051	0.00143686	53	258
GO_BP	GO:0030334	regulation of cell migration	1.28	0.00470754	0.0243734	107	681
GO_BP	GO:2000145	regulation of cell motility	1.26	0.00587852	0.0290544	111	715
GO_BP	GO:0042127	regulation of cell proliferation	1.43	6.14012e-10	3.02389e-08	260	1474
GO_BP	GO:0008360	regulation of cell shape	1.88	0.000665492	0.00574098	28	121
GO_BP	GO:0022407	regulation of cell-cell adhesion	1.56	9.972e-05	0.00124255	69	358
GO_BP	GO:0001952	regulation of cell-matrix adhesion	1.68	0.0181439	0.0640429	18	87
GO_BP	GO:0034248	regulation of cellular amide metabolic process	1.28	0.0295013	0.0894737	56	354
GO_BP	GO:0044087	regulation of cellular component biogenesis	1.27	0.00407283	0.0217683	113	721
GO_BP	GO:0051270	regulation of cellular component movement	1.27	0.00360449	0.0199882	121	776
GO_BP	GO:0051128	regulation of cellular component organization	1.26	1.34286e-06	3.38731e-05	340	2182
GO_BP	GO:0010565	regulation of cellular ketone metabolic process	1.47	0.0447332	0.120243	21	116
GO_BP	GO:0060341	regulation of cellular localization	1.18	0.00800827	0.036167	182	1248
GO_BP	GO:1903827	regulation of cellular protein localization	1.43	0.000289009	0.0029741	91	518
GO_BP	GO:0032268	regulation of cellular protein metabolic process	1.24	8.87e-06	0.000165287	346	2272
GO_BP	GO:1900407	regulation of cellular response to oxidative stress	1.96	0.00720817	0.0335422	15	62
GO_BP	GO:0080135	regulation of cellular response to stress	1.37	0.000688634	0.00586167	97	573
GO_BP	GO:0046605	regulation of centrosome cycle	2.29	0.00606385	0.0295468	11	39
GO_BP	GO:1903308	regulation of chromatin modification	1.79	0.000693374	0.0058899	32	145
GO_BP	GO:1902275	regulation of chromatin organization	1.82	0.000370482	0.00357711	34	152
GO_BP	GO:0033044	regulation of chromosome organization	1.79	3.96731e-06	8.45986e-05	61	277
GO_BP	GO:0051983	regulation of chromosome segregation	1.75	0.0146688	0.0553671	17	79
GO_BP	GO:0051196	regulation of coenzyme metabolic process	2.03	0.0155956	0.0576039	11	44
GO_BP	GO:0051193	regulation of cofactor metabolic process	1.98	0.0184048	0.0643054	11	45
GO_BP	GO:2000116	regulation of cysteine-type endopeptidase activity	1.54	0.00370958	0.0204068	39	205
GO_BP	GO:0043281	regulation of cysteine-type endopeptidase activity involved in apoptotic process	1.44	0.0184847	0.0645304	34	192
GO_BP	GO:0042035	regulation of cytokine biosynthetic process	1.52	0.0445969	0.120033	18	96
GO_BP	GO:0001817	regulation of cytokine production	1.54	5.56765e-06	0.000113162	101	532
GO_BP	GO:0002718	regulation of cytokine production involved in immune response	1.88	0.0167768	0.0606183	13	56
GO_BP	GO:1903649	regulation of cytoplasmic transport	1.43	0.000882639	0.00721608	75	426
GO_BP	GO:0051493	regulation of cytoskeleton organization	1.32	0.0111449	0.0448054	67	413
GO_BP	GO:0031347	regulation of defense response	1.33	0.00276627	0.016348	92	563
GO_BP	GO:0050688	regulation of defense response to virus	1.92	7.49126e-05	0.000993275	36	152
GO_BP	GO:0050691	regulation of defense response to virus by host	1.85	0.000678063	0.00579554	29	127
GO_BP	GO:0035303	regulation of dephosphorylation	1.47	0.0288409	0.0890483	26	144
GO_BP	GO:0050793	regulation of developmental process	1.12	0.0113054	0.0453183	317	2289
GO_BP	GO:0051052	regulation of DNA metabolic process	2	3.22632e-10	1.66835e-08	83	337
GO_BP	GO:0000018	regulation of DNA recombination	2.75	1.40277e-05	0.000241793	20	59
GO_BP	GO:0006282	regulation of DNA repair	1.76	0.0192753	0.0663865	15	69
GO_BP	GO:0006275	regulation of DNA replication	2	2.34382e-05	0.000372923	37	150
GO_BP	GO:0052548	regulation of endopeptidase activity	1.43	0.00646358	0.030856	48	272
GO_BP	GO:0045604	regulation of epidermal cell differentiation	1.8	0.0441526	0.119303	10	45
GO_BP	GO:0045682	regulation of epidermis development	1.75	0.0250843	0.0804383	14	65
GO_BP	GO:0070201	regulation of establishment of protein localization	1.32	0.00060706	0.00529813	127	781
GO_BP	GO:1903747	regulation of establishment of protein localization to mitochondrion	1.59	0.0306653	0.0922599	18	92
GO_BP	GO:0048145	regulation of fibroblast proliferation	1.78	0.00594238	0.0291811	21	96
GO_BP	GO:2000045	regulation of G1/S transition of mitotic cell cycle	1.72	0.00854019	0.0375998	21	99
GO_BP	GO:0010389	regulation of G2/M transition of mitotic cell cycle	2.14	0.00308817	0.0177109	15	57
GO_BP	GO:0040029	regulation of gene expression, epigenetic	1.39	0.017499	0.0621426	41	239
GO_BP	GO:0060968	regulation of gene silencing	2.16	0.0069126	0.0324958	12	45
GO_BP	GO:0010906	regulation of glucose metabolic process	1.49	0.0436064	0.118368	20	109
GO_BP	GO:0040008	regulation of growth	1.26	0.00880894	0.0385621	101	652
GO_BP	GO:0043087	regulation of GTPase activity	1.27	0.0440037	0.119303	49	312
GO_BP	GO:0008016	regulation of heart contraction	1.51	0.0159367	0.0583948	28	150
GO_BP	GO:0002027	regulation of heart rate	1.68	0.020863	0.0705123	17	82
GO_BP	GO:0031060	regulation of histone methylation	1.96	0.00720817	0.0335422	15	62
GO_BP	GO:0031056	regulation of histone modification	1.78	0.00129579	0.00937148	29	132
GO_BP	GO:0032844	regulation of homeostatic process	1.34	0.00516746	0.0261652	75	455
GO_BP	GO:0034110	regulation of homotypic cell-cell adhesion	1.51	0.00146395	0.0102996	52	279
GO_BP	GO:0002920	regulation of humoral immune response	2.39	0.00633273	0.0305213	10	34
GO_BP	GO:0051336	regulation of hydrolase activity	1.24	0.00367053	0.0202459	138	900
GO_BP	GO:0002697	regulation of immune effector process	1.79	2.67757e-08	9.30814e-07	88	398
GO_BP	GO:0050776	regulation of immune response	1.36	0.00115108	0.00851847	94	561
GO_BP	GO:0002682	regulation of immune system process	1.35	5.6621e-06	0.00011426	193	1158
GO_BP	GO:0002889	regulation of immunoglobulin mediated immune response	1.79	0.0382845	0.107565	11	50
GO_BP	GO:0002637	regulation of immunoglobulin production	2.07	0.00577099	0.0285912	14	55
GO_BP	GO:0045088	regulation of innate immune response	1.37	0.0339885	0.0995081	34	201
GO_BP	GO:0032648	regulation of interferon-beta production	2.32	0.00377053	0.0206324	12	42
GO_BP	GO:0032655	regulation of interleukin-12 production	1.99	0.013943	0.0531361	12	49
GO_BP	GO:0032675	regulation of interleukin-6 production	1.48	0.0412468	0.114338	21	115
GO_BP	GO:0033157	regulation of intracellular protein transport	1.46	0.00110232	0.00835834	64	355
GO_BP	GO:1902531	regulation of intracellular signal transduction	1.2	0.00220876	0.0139076	212	1432
GO_BP	GO:0032386	regulation of intracellular transport	1.41	0.0002938	0.00300843	98	566
GO_BP	GO:2001242	regulation of intrinsic apoptotic signaling pathway	1.63	0.00500585	0.0255344	29	144
GO_BP	GO:2000021	regulation of ion homeostasis	1.41	0.025929	0.0822478	33	190
GO_BP	GO:0043549	regulation of kinase activity	1.27	0.00514566	0.0260867	107	683
GO_BP	GO:0002694	regulation of leukocyte activation	1.35	0.00463021	0.0240634	74	446
GO_BP	GO:2000106	regulation of leukocyte apoptotic process	1.51	0.0422877	0.116625	19	102
GO_BP	GO:1903037	regulation of leukocyte cell-cell adhesion	1.45	0.00486054	0.0251027	48	268
GO_BP	GO:0002688	regulation of leukocyte chemotaxis	1.66	0.0176204	0.0624616	19	93
GO_BP	GO:0002703	regulation of leukocyte mediated immunity	1.76	0.000327147	0.0032611	38	175
GO_BP	GO:0002685	regulation of leukocyte migration	1.73	0.00111235	0.00835834	33	155
GO_BP	GO:0070663	regulation of leukocyte proliferation	1.51	0.00565122	0.0282345	39	210
GO_BP	GO:0051340	regulation of ligase activity	2.5	6.83596e-05	0.000918409	20	65
GO_BP	GO:0032368	regulation of lipid transport	1.64	0.0196089	0.0673701	19	94
GO_BP	GO:0032879	regulation of localization	1.23	7.21069e-06	0.000137812	360	2370
GO_BP	GO:0040012	regulation of locomotion	1.23	0.0105313	0.0428739	119	788
GO_BP	GO:0051249	regulation of lymphocyte activation	1.38	0.00426496	0.0226198	65	382
GO_BP	GO:0070228	regulation of lymphocyte apoptotic process	1.65	0.0345857	0.101042	15	74
GO_BP	GO:0002706	regulation of lymphocyte mediated immunity	1.75	0.00212066	0.0134927	28	130
GO_BP	GO:0050670	regulation of lymphocyte proliferation	1.58	0.00236881	0.0146246	39	200
GO_BP	GO:0051445	regulation of meiotic cell cycle	2.45	0.00148842	0.0103393	13	43
GO_BP	GO:0040020	regulation of meiotic nuclear division	3.04	0.000249304	0.00265123	12	32
GO_BP	GO:0090559	regulation of membrane permeability	2.03	0.00898227	0.0389908	13	52
GO_BP	GO:0010959	regulation of metal ion transport	1.32	0.0198251	0.0680044	55	339
GO_BP	GO:1902099	regulation of metaphase/anaphase transition of cell cycle	1.89	0.033241	0.0982936	10	43
GO_BP	GO:0046902	regulation of mitochondrial membrane permeability	1.94	0.0215724	0.0720271	11	46
GO_BP	GO:0051881	regulation of mitochondrial membrane potential	1.68	0.0479258	0.126523	12	58
GO_BP	GO:0010821	regulation of mitochondrion organization	1.67	0.00100634	0.00794651	38	185
GO_BP	GO:1903146	regulation of mitophagy	2.32	0.0079055	0.0358202	10	35
GO_BP	GO:0007346	regulation of mitotic cell cycle	1.59	8.16638e-06	0.000153559	85	433
GO_BP	GO:1901990	regulation of mitotic cell cycle phase transition	1.79	5.85182e-05	0.000817839	46	209
GO_BP	GO:0030071	regulation of mitotic metaphase/anaphase transition	1.89	0.033241	0.0982936	10	43
GO_BP	GO:0007088	regulation of mitotic nuclear division	1.45	0.0431066	0.117988	23	129
GO_BP	GO:0010965	regulation of mitotic sister chromatid separation	1.9	0.0251221	0.0804383	11	47
GO_BP	GO:0065009	regulation of molecular function	1.29	7.48753e-08	2.36448e-06	353	2213
GO_BP	GO:0032944	regulation of mononuclear cell proliferation	1.57	0.00284401	0.016641	39	202
GO_BP	GO:0051239	regulation of multicellular organismal process	1.11	0.0113549	0.0454288	365	2660
GO_BP	GO:0043900	regulation of multi-organism process	1.55	3.76851e-05	0.000556777	80	418
GO_BP	GO:0006937	regulation of muscle contraction	1.46	0.034869	0.101726	24	133
GO_BP	GO:0043523	regulation of neuron apoptotic process	1.45	0.0083131	0.0368769	42	235
GO_BP	GO:1901214	regulation of neuron death	1.44	0.00400568	0.0214927	53	299
GO_BP	GO:0045428	regulation of nitric oxide biosynthetic process	1.88	0.0167768	0.0606183	13	56
GO_BP	GO:0051783	regulation of nuclear division	1.65	0.00273131	0.0163451	32	157
GO_BP	GO:0046822	regulation of nucleocytoplasmic transport	1.54	0.00404412	0.0216428	39	206
GO_BP	GO:0033043	regulation of organelle organization	1.41	1.21992e-06	3.1152e-05	178	1028
GO_BP	GO:1903201	regulation of oxidative stress-induced cell death	2.23	0.002747	0.0163451	14	51
GO_BP	GO:0060393	regulation of pathway-restricted SMAD protein phosphorylation	1.89	0.0127848	0.0501446	14	60
GO_BP	GO:0050730	regulation of peptidyl-tyrosine phosphorylation	1.43	0.0139943	0.0532587	39	222
GO_BP	GO:0050764	regulation of phagocytosis	1.78	0.009996	0.0420874	18	82
GO_BP	GO:0019220	regulation of phosphate metabolic process	1.19	0.00219131	0.0138399	232	1581
GO_BP	GO:1903725	regulation of phospholipid metabolic process	1.68	0.0479258	0.126523	12	58
GO_BP	GO:0051174	regulation of phosphorus metabolic process	1.2	0.0015897	0.0109241	234	1586
GO_BP	GO:0042325	regulation of phosphorylation	1.2	0.00247442	0.0150978	202	1361
GO_BP	GO:0002700	regulation of production of molecular mediator of immune response	2.03	0.000222174	0.00238727	27	108
GO_BP	GO:0043067	regulation of programmed cell death	1.5	4.67154e-12	3.45097e-10	258	1394
GO_BP	GO:0043254	regulation of protein complex assembly	1.36	0.00806069	0.0363314	59	351
GO_BP	GO:0035304	regulation of protein dephosphorylation	1.47	0.0304815	0.092109	25	138
GO_BP	GO:1904589	regulation of protein import	1.45	0.0202737	0.069256	31	173
GO_BP	GO:0042306	regulation of protein import into nucleus	1.48	0.0160883	0.0587149	31	170
GO_BP	GO:0045859	regulation of protein kinase activity	1.23	0.0203832	0.0695152	95	629
GO_BP	GO:0032880	regulation of protein localization	1.3	0.000397825	0.00378331	150	936
GO_BP	GO:1900180	regulation of protein localization to nucleus	1.55	0.0026149	0.0158846	41	214
GO_BP	GO:1903317	regulation of protein maturation	1.65	0.0462863	0.12298	13	64
GO_BP	GO:0051246	regulation of protein metabolic process	1.25	1.696e-06	4.1271e-05	375	2444
GO_BP	GO:1903320	regulation of protein modification by small protein conjugation or removal	1.7	0.000164893	0.00189482	47	224
GO_BP	GO:0031399	regulation of protein modification process	1.3	2.45769e-06	5.74714e-05	261	1624
GO_BP	GO:0001932	regulation of protein phosphorylation	1.2	0.00417009	0.0221735	187	1265
GO_BP	GO:0070613	regulation of protein processing	1.67	0.0413757	0.114338	13	63
GO_BP	GO:0031647	regulation of protein stability	1.33	0.0488593	0.128112	34	207
GO_BP	GO:1903533	regulation of protein targeting	1.46	0.00359033	0.019963	51	284
GO_BP	GO:0051223	regulation of protein transport	1.24	0.00853493	0.0375998	111	724
GO_BP	GO:0031396	regulation of protein ubiquitination	1.73	0.000219572	0.00236545	43	202
GO_BP	GO:0030162	regulation of proteolysis	1.19	0.0471704	0.125088	89	608
GO_BP	GO:0046578	regulation of Ras protein signal transduction	1.56	0.00628818	0.0304248	33	172
GO_BP	GO:1903426	regulation of reactive oxygen species biosynthetic process	2.14	0.000895725	0.00729424	19	72
GO_BP	GO:2000377	regulation of reactive oxygen species metabolic process	1.7	0.00155956	0.0107707	33	158
GO_BP	GO:0002831	regulation of response to biotic stimulus	1.89	8.43696e-06	0.000157929	48	206
GO_BP	GO:2001020	regulation of response to DNA damage stimulus	1.95	0.00010352	0.00128217	33	137
GO_BP	GO:0032101	regulation of response to external stimulus	1.28	0.00190201	0.0124106	128	812
GO_BP	GO:1902882	regulation of response to oxidative stress	1.84	0.0129763	0.0503574	15	66
GO_BP	GO:0080134	regulation of response to stress	1.31	5.68087e-05	0.000804824	189	1174
GO_BP	GO:0035023	regulation of Rho protein signal transduction	1.71	0.0109799	0.044271	20	95
GO_BP	GO:0051090	regulation of sequence-specific DNA binding transcription factor activity	1.55	0.000245398	0.00261642	64	336
GO_BP	GO:0051282	regulation of sequestering of calcium ion	1.77	0.0052153	0.026358	22	101
GO_BP	GO:0009966	regulation of signal transduction	1.16	0.00148959	0.0103393	332	2322
GO_BP	GO:1901796	regulation of signal transduction by p53 class mediator	2.76	5.83534e-05	0.000817839	17	50
GO_BP	GO:0023051	regulation of signaling	1.12	0.0103918	0.0428739	364	2648
GO_BP	GO:0033045	regulation of sister chromatid segregation	1.73	0.0326748	0.0973851	13	61
GO_BP	GO:0051056	regulation of small GTPase mediated signal transduction	1.43	0.0198595	0.068066	34	193
GO_BP	GO:0002028	regulation of sodium ion transport	1.75	0.0146688	0.0553671	17	79
GO_BP	GO:0072091	regulation of stem cell proliferation	1.51	0.0303732	0.0918488	22	118
GO_BP	GO:0006942	regulation of striated muscle contraction	1.7	0.0319045	0.095364	14	67
GO_BP	GO:0043903	regulation of symbiosis, encompassing mutualism through parasitism	1.68	0.00103119	0.00804273	37	179
GO_BP	GO:0003073	regulation of systemic arterial blood pressure	1.51	0.0486927	0.128112	18	97
GO_BP	GO:0050863	regulation of T cell activation	1.48	0.0035163	0.0196573	47	257
GO_BP	GO:0070232	regulation of T cell apoptotic process	2.03	0.0206387	0.0700404	10	40
GO_BP	GO:0045580	regulation of T cell differentiation	1.49	0.0359492	0.104435	22	120
GO_BP	GO:0002709	regulation of T cell mediated immunity	1.84	0.0254173	0.0808825	12	53
GO_BP	GO:0042129	regulation of T cell proliferation	1.63	0.00437869	0.0230457	30	149
GO_BP	GO:0032204	regulation of telomere maintenance	1.82	0.014866	0.0559076	15	67
GO_BP	GO:1904356	regulation of telomere maintenance via telomere lengthening	1.82	0.0334575	0.0985813	11	49
GO_BP	GO:0034103	regulation of tissue remodeling	1.87	0.0112788	0.0452557	15	65
GO_BP	GO:0006357	regulation of transcription from RNA polymerase II promoter	1.28	5.55788e-06	0.000113162	270	1706
GO_BP	GO:0051338	regulation of transferase activity	1.39	3.94437e-05	0.000580684	135	788
GO_BP	GO:0051049	regulation of transport	1.18	0.00237213	0.0146246	249	1711
GO_BP	GO:0035150	regulation of tube size	1.39	0.0426765	0.117409	28	163
GO_BP	GO:0032680	regulation of tumor necrosis factor production	1.65	0.0101554	0.0425648	23	113
GO_BP	GO:1903555	regulation of tumor necrosis factor superfamily cytokine production	1.62	0.0124975	0.0496163	23	115
GO_BP	GO:0032479	regulation of type I interferon production	2.17	0.00256233	0.0156112	15	56
GO_BP	GO:0051439	regulation of ubiquitin-protein ligase activity involved in mitotic cell cycle	2.98	0.000563456	0.00498061	11	30
GO_BP	GO:0051438	regulation of ubiquitin-protein transferase activity	2.54	5.34661e-05	0.000762693	20	64
GO_BP	GO:0042312	regulation of vasodilation	1.79	0.0382845	0.107565	11	50
GO_BP	GO:0045069	regulation of viral genome replication	2	0.00359511	0.019963	17	69
GO_BP	GO:1903900	regulation of viral life cycle	1.91	0.000207733	0.00225554	32	136
GO_BP	GO:0050792	regulation of viral process	1.92	9.66394e-05	0.00122258	35	148
GO_BP	GO:0001836	release of cytochrome c from mitochondria	1.79	0.0253749	0.0808825	13	59
GO_BP	GO:0051209	release of sequestered calcium ion into cytosol	1.79	0.00460309	0.0239525	22	100
GO_BP	GO:0000003	reproduction	1.79	4.20275e-23	1.93179e-20	274	1243
GO_BP	GO:0022414	reproductive process	1.78	7.894e-23	3.26562e-20	273	1242
GO_BP	GO:0048608	reproductive structure development	1.87	8.73433e-10	4.05983e-08	94	407
GO_BP	GO:0061458	reproductive system development	1.85	1.70451e-09	7.42241e-08	94	412
GO_BP	GO:0060541	respiratory system development	1.31	0.0452575	0.121125	39	241
GO_BP	GO:0009628	response to abiotic stimulus	1.4	1.34011e-05	0.000232627	148	860
GO_BP	GO:0048678	response to axon injury	2.08	0.0131204	0.0507263	11	43
GO_BP	GO:0009607	response to biotic stimulus	1.21	0.0103503	0.0428739	131	876
GO_BP	GO:0051592	response to calcium ion	1.68	0.015792	0.0579672	19	92
GO_BP	GO:0034097	response to cytokine	1.25	0.0176745	0.0625464	84	545
GO_BP	GO:0036293	response to decreased oxygen levels	1.37	0.0433237	0.117988	31	184
GO_BP	GO:0042493	response to drug	1.36	0.0341726	0.0999057	36	215
GO_BP	GO:0043207	response to external biotic stimulus	1.18	0.0282558	0.0882855	122	839
GO_BP	GO:0009605	response to external stimulus	1.13	0.012635	0.0499228	275	1971
GO_BP	GO:0009991	response to extracellular stimulus	1.49	0.000650983	0.0056695	64	348
GO_BP	GO:0010332	response to gamma radiation	3.21	5.83541e-06	0.000117185	17	43
GO_BP	GO:0051384	response to glucocorticoid	1.67	0.0413757	0.114338	13	63
GO_BP	GO:0009408	response to heat	2.35	8.45723e-05	0.00109675	22	76
GO_BP	GO:0042542	response to hydrogen peroxide	1.52	0.0445969	0.120033	18	96
GO_BP	GO:0001666	response to hypoxia	1.41	0.0311886	0.0934943	31	179
GO_BP	GO:0010035	response to inorganic substance	1.49	0.000340617	0.00337908	71	386
GO_BP	GO:0010212	response to ionizing radiation	2.71	2.52584e-09	1.05546e-07	39	117
GO_BP	GO:0009416	response to light stimulus	1.33	0.030269	0.0916676	43	262
GO_BP	GO:0033993	response to lipid	1.35	0.000343725	0.00340176	121	728
GO_BP	GO:0010038	response to metal ion	1.51	0.00593131	0.0291759	38	204
GO_BP	GO:0098780	response to mitochondrial depolarisation	1.71	0.00342656	0.0192305	27	128
GO_BP	GO:0031667	response to nutrient levels	1.51	0.000672488	0.00578374	60	322
GO_BP	GO:0014070	response to organic cyclic compound	1.22	0.0207185	0.0702534	102	681
GO_BP	GO:0051707	response to other organism	1.18	0.0282558	0.0882855	122	839
GO_BP	GO:0006979	response to oxidative stress	1.46	0.00164741	0.0111906	59	327
GO_BP	GO:0014074	response to purine-containing compound	1.55	0.0371562	0.105208	18	94
GO_BP	GO:0009314	response to radiation	1.62	2.04436e-05	0.000334277	72	360
GO_BP	GO:0000302	response to reactive oxygen species	1.44	0.026315	0.0831636	29	163
GO_BP	GO:0032526	response to retinoic acid	2.67	9.05284e-07	2.38536e-05	27	82
GO_BP	GO:0042594	response to starvation	1.83	0.000999259	0.00791912	28	124
GO_BP	GO:0048545	response to steroid hormone	1.3	0.0289631	0.0890483	52	325
GO_BP	GO:0009266	response to temperature stimulus	1.93	0.000433663	0.00404965	28	118
GO_BP	GO:0009636	response to toxic substance	1.66	0.00311868	0.0178444	31	152
GO_BP	GO:0034612	response to tumor necrosis factor	1.66	0.00796734	0.0360214	24	117
GO_BP	GO:0009411	response to UV	1.9	0.000447557	0.00412354	29	124
GO_BP	GO:0009615	response to virus	1.55	0.000507677	0.00457556	57	299
GO_BP	GO:0009611	response to wounding	1.21	0.0278376	0.0871919	94	630
GO_BP	GO:0007266	Rho protein signal transduction	1.42	0.0444299	0.119973	25	143
GO_BP	GO:0022618	ribonucleoprotein complex assembly	1.63	0.00225307	0.0141436	35	174
GO_BP	GO:0022613	ribonucleoprotein complex biogenesis	2.46	3.81918e-19	9.29372e-17	105	347
GO_BP	GO:0071426	ribonucleoprotein complex export from nucleus	2.56	0.000107102	0.00132258	18	57
GO_BP	GO:0071166	ribonucleoprotein complex localization	2.61	5.14478e-05	0.000738998	19	59
GO_BP	GO:0071826	ribonucleoprotein complex subunit organization	1.69	0.00081303	0.00668663	38	183
GO_BP	GO:0042455	ribonucleoside biosynthetic process	1.66	0.0153366	0.0573208	20	98
GO_BP	GO:0009185	ribonucleoside diphosphate metabolic process	1.64	0.0259855	0.0822478	17	84
GO_BP	GO:0009119	ribonucleoside metabolic process	1.54	0.000966353	0.00770637	52	274
GO_BP	GO:0009156	ribonucleoside monophosphate biosynthetic process	2.46	8.68225e-05	0.00112241	20	66
GO_BP	GO:0009161	ribonucleoside monophosphate metabolic process	1.87	1.42735e-05	0.000244133	47	204
GO_BP	GO:0009199	ribonucleoside triphosphate metabolic process	1.62	0.00146905	0.0103046	39	195
GO_BP	GO:0009260	ribonucleotide biosynthetic process	1.41	0.0160635	0.0587149	39	224
GO_BP	GO:0009259	ribonucleotide metabolic process	1.35	0.00547064	0.0274317	69	414
GO_BP	GO:0046390	ribose phosphate biosynthetic process	1.39	0.0196239	0.0673701	39	227
GO_BP	GO:0019693	ribose phosphate metabolic process	1.35	0.00489156	0.0252	71	426
GO_BP	GO:0042273	ribosomal large subunit biogenesis	4.06	5.30382e-10	2.70878e-08	23	46
GO_BP	GO:0042274	ribosomal small subunit biogenesis	2.76	3.62424e-05	0.000539314	18	53
GO_BP	GO:0042255	ribosome assembly	2.8	1.68214e-05	0.000283219	19	55
GO_BP	GO:0042254	ribosome biogenesis	3.16	4.87873e-25	3.90488e-22	90	231
GO_BP	GO:0031123	RNA 3'-end processing	1.62	0.0333135	0.0984378	16	80
GO_BP	GO:0006401	RNA catabolic process	1.49	0.0259467	0.0822478	25	136
GO_BP	GO:0006405	RNA export from nucleus	2.36	0.000711591	0.0059954	16	55
GO_BP	GO:0006403	RNA localization	2.48	5.36242e-09	2.13303e-07	44	144
GO_BP	GO:0001510	RNA methylation	1.89	0.033241	0.0982936	10	43
GO_BP	GO:0009451	RNA modification	2.3	1.57495e-05	0.000267021	28	99
GO_BP	GO:0090501	RNA phosphodiester bond hydrolysis	1.71	0.021393	0.0717174	16	76
GO_BP	GO:0006396	RNA processing	1.62	2.80239e-09	1.1593e-07	141	705
GO_BP	GO:0010501	RNA secondary structure unwinding	1.98	0.0184048	0.0643054	11	45
GO_BP	GO:0050658	RNA transport	2.32	3.17508e-06	7.02396e-05	32	112
GO_BP	GO:0006278	RNA-dependent DNA replication	2.07	0.00995508	0.0420874	12	47
GO_BP	GO:0016072	rRNA metabolic process	3.13	1.18575e-16	2.04387e-14	59	153
GO_BP	GO:0006364	rRNA processing	3.18	8.94955e-17	1.60969e-14	58	148
GO_BP	GO:0045214	sarcomere organization	2.48	0.00307773	0.0176835	11	36
GO_BP	GO:0035282	segmentation	1.75	0.00867102	0.0380388	20	93
GO_BP	GO:0050954	sensory perception of mechanical stimulus	1.48	0.0183528	0.0643054	30	165
GO_BP	GO:0007605	sensory perception of sound	1.59	0.00849571	0.0375085	28	143
GO_BP	GO:0051208	sequestering of calcium ion	1.75	0.00589329	0.0290579	22	102
GO_BP	GO:0051238	sequestering of metal ion	1.65	0.0101554	0.0425648	23	113
GO_BP	GO:0009069	serine family amino acid metabolic process	2.48	0.00307773	0.0176835	11	36
GO_BP	GO:0007548	sex differentiation	1.76	3.14309e-05	0.000479796	52	240
GO_BP	GO:0019953	sexual reproduction	1.7	1.23424e-11	8.65401e-10	156	746
GO_BP	GO:0072331	signal transduction by p53 class mediator	2.47	2.11089e-07	6.1496e-06	35	115
GO_BP	GO:0042770	signal transduction in response to DNA damage	2.47	5.43424e-05	0.00077253	21	69
GO_BP	GO:0007338	single fertilization	1.5	0.0330734	0.0982936	22	119
GO_BP	GO:0098602	single organism cell adhesion	1.49	8.41956e-07	2.24712e-05	138	752
GO_BP	GO:0044702	single organism reproductive process	1.86	1.11761e-24	5.77923e-22	263	1149
GO_BP	GO:0016337	single organismal cell-cell adhesion	1.5	1.41039e-06	3.51479e-05	129	699
GO_BP	GO:0044711	single-organism biosynthetic process	1.48	1.54222e-10	8.98581e-09	237	1299
GO_BP	GO:0044724	single-organism carbohydrate catabolic process	1.79	0.00460309	0.0239525	22	100
GO_BP	GO:0044723	single-organism carbohydrate metabolic process	1.25	0.0139492	0.0531361	90	583
GO_BP	GO:0044712	single-organism catabolic process	1.42	4.93264e-06	0.000102028	150	858
GO_BP	GO:1902580	single-organism cellular localization	1.37	5.86467e-06	0.000117204	175	1033
GO_BP	GO:1902582	single-organism intracellular transport	1.25	0.000287254	0.00297137	210	1362
GO_BP	GO:1902593	single-organism nuclear import	1.49	0.00286335	0.0166834	48	261
GO_BP	GO:1902589	single-organism organelle organization	1.56	5.66357e-25	3.90488e-22	460	2387
GO_BP	GO:0007062	sister chromatid cohesion	2.58	0.000560487	0.00496498	14	44
GO_BP	GO:0000819	sister chromatid segregation	2.15	5.58038e-06	0.000113162	36	136
GO_BP	GO:0044283	small molecule biosynthetic process	1.7	1.27503e-07	3.87837e-06	94	448
GO_BP	GO:0044282	small molecule catabolic process	1.56	0.00130589	0.00942801	47	245
GO_BP	GO:0044281	small molecule metabolic process	1.36	9.85057e-09	3.73855e-07	293	1747
GO_BP	GO:0016073	snRNA metabolic process	2.79	0.00105326	0.00811394	11	32
GO_BP	GO:0006814	sodium ion transport	1.4	0.0261882	0.0828259	34	197
GO_BP	GO:0016444	somatic cell DNA recombination	2.71	2.99241e-05	0.000461908	19	57
GO_BP	GO:0002200	somatic diversification of immune receptors	2.58	4.15296e-05	0.000607072	20	63
GO_BP	GO:0002562	somatic diversification of immune receptors via germline recombination within a single locus	2.71	2.99241e-05	0.000461908	19	57
GO_BP	GO:0016445	somatic diversification of immunoglobulins	2.3	0.00140789	0.0100244	15	53
GO_BP	GO:0002208	somatic diversification of immunoglobulins involved in immune response	2.51	0.00116858	0.00858652	13	42
GO_BP	GO:0016447	somatic recombination of immunoglobulin gene segments	2.37	0.00146207	0.0102996	14	48
GO_BP	GO:0002204	somatic recombination of immunoglobulin genes involved in immune response	2.51	0.00116858	0.00858652	13	42
GO_BP	GO:0061053	somite development	1.59	0.0353626	0.102988	17	87
GO_BP	GO:0007286	spermatid development	1.35	0.0490528	0.128112	31	186
GO_BP	GO:0007283	spermatogenesis	1.84	1.92041e-10	1.07357e-08	107	472
GO_BP	GO:0051225	spindle assembly	1.82	0.010011	0.0420874	17	76
GO_BP	GO:0071173	spindle assembly checkpoint	2.9	0.00126581	0.00921911	10	28
GO_BP	GO:0031577	spindle checkpoint	2.43	0.00240692	0.0147293	12	40
GO_BP	GO:0007051	spindle organization	1.57	0.0160951	0.0587149	24	124
GO_BP	GO:0019827	stem cell population maintenance	1.95	4.32712e-05	0.000630303	37	154
GO_BP	GO:0043401	steroid hormone mediated signaling pathway	1.54	0.0134169	0.0514999	28	148
GO_BP	GO:0055092	sterol homeostasis	2	0.00359511	0.019963	17	69
GO_BP	GO:0006941	striated muscle contraction	1.78	0.00129579	0.00937148	29	132
GO_BP	GO:0044272	sulfur compound biosynthetic process	1.76	0.00767334	0.0351575	20	92
GO_BP	GO:0006801	superoxide metabolic process	2.45	0.000451352	0.00414927	16	53
GO_BP	GO:0044403	symbiosis, encompassing mutualism through parasitism	1.42	0.00621269	0.0301654	50	285
GO_BP	GO:0007129	synapsis	5.02	4.63892e-14	5.48299e-12	26	42
GO_BP	GO:0042110	T cell activation	1.38	0.00230829	0.0143811	75	441
GO_BP	GO:0070489	T cell aggregation	1.38	0.00230829	0.0143811	75	441
GO_BP	GO:0030217	T cell differentiation	1.45	0.00943346	0.0403565	41	230
GO_BP	GO:0033077	T cell differentiation in thymus	1.64	0.0259855	0.0822478	17	84
GO_BP	GO:0043029	T cell homeostasis	1.98	0.0184048	0.0643054	11	45
GO_BP	GO:0002456	T cell mediated immunity	1.76	0.0113318	0.0453802	18	83
GO_BP	GO:0042098	T cell proliferation	1.76	0.000225837	0.00242034	40	184
GO_BP	GO:0045058	T cell selection	2.12	0.00832593	0.0368769	12	46
GO_BP	GO:0000723	telomere maintenance	2.34	1.03353e-05	0.000184291	28	97
GO_BP	GO:0007004	telomere maintenance via telomerase	1.98	0.0184048	0.0643054	11	45
GO_BP	GO:0010833	telomere maintenance via telomere lengthening	2.28	0.00108998	0.00831935	16	57
GO_BP	GO:0032200	telomere organization	2.34	1.03353e-05	0.000184291	28	97
GO_BP	GO:0071594	thymocyte aggregation	1.64	0.0259855	0.0822478	17	84
GO_BP	GO:0009888	tissue development	1.19	0.00137876	0.00986929	258	1761
GO_BP	GO:0048729	tissue morphogenesis	1.33	0.00120461	0.00883563	108	660
GO_BP	GO:0048771	tissue remodeling	1.54	0.00897263	0.0389908	31	163
GO_BP	GO:0006366	transcription from RNA polymerase II promoter	1.28	6.7771e-06	0.000130399	277	1761
GO_BP	GO:0055076	transition metal ion homeostasis	1.62	0.0164681	0.0599171	21	105
GO_BP	GO:0006412	translation	1.66	3.32256e-09	1.36088e-07	129	631
GO_BP	GO:0007169	transmembrane receptor protein tyrosine kinase signaling pathway	1.27	0.0160035	0.0585874	77	492
GO_BP	GO:0055085	transmembrane transport	1.25	0.00196175	0.0127401	157	1023
GO_BP	GO:0043039	tRNA aminoacylation	3.32	1.72859e-06	4.13348e-05	18	44
GO_BP	GO:0006418	tRNA aminoacylation for protein translation	3.37	2.67873e-06	6.12237e-05	17	41
GO_BP	GO:0006399	tRNA metabolic process	2.38	2.11247e-08	7.53357e-07	44	150
GO_BP	GO:0006400	tRNA modification	1.79	0.0382845	0.107565	11	50
GO_BP	GO:0008033	tRNA processing	1.83	0.00274986	0.0163451	23	102
GO_BP	GO:0001829	trophectodermal cell differentiation	3.69	0.000125351	0.00150744	10	22
GO_BP	GO:0060606	tube closure	1.64	0.0148493	0.0559076	21	104
GO_BP	GO:0035295	tube development	1.28	0.00633765	0.0305213	99	630
GO_BP	GO:0035148	tube formation	1.57	0.00782824	0.035587	30	155
GO_BP	GO:0035239	tube morphogenesis	1.4	0.0023299	0.0144939	68	393
GO_BP	GO:0032640	tumor necrosis factor production	1.64	0.0112777	0.0452557	23	114
GO_BP	GO:0071706	tumor necrosis factor superfamily cytokine production	1.66	0.00796734	0.0360214	24	117
GO_BP	GO:0033209	tumor necrosis factor-mediated signaling pathway	2.64	0.000430482	0.00404736	14	43
GO_BP	GO:0032606	type I interferon production	2.06	0.00440647	0.0231625	15	59
GO_BP	GO:0003018	vascular process in circulatory system	1.37	0.0433237	0.117988	31	184
GO_BP	GO:0042311	vasodilation	1.82	0.010011	0.0420874	17	76
GO_BP	GO:0003229	ventricular cardiac muscle tissue development	1.75	0.0435761	0.118368	11	51
GO_BP	GO:0019079	viral genome replication	1.77	0.0129594	0.0503574	17	78
GO_BP	GO:0019058	viral life cycle	1.66	0.000980332	0.007799	39	191
GO_BP	GO:0016032	viral process	1.6	0.000785008	0.00649491	46	233
GO_BP	GO:0006766	vitamin metabolic process	1.67	0.0413757	0.114338	13	63
GO_BP	GO:0030104	water homeostasis	2.13	0.0109546	0.0442121	11	42
GO_BP	GO:0098792	xenophagy	1.55	0.0307378	0.0923438	20	105
GO_BP	GO:0031638	zymogen activation	1.61	0.018222	0.0642091	21	106
GO_CC	GO:0030686	90S preribosome	5.01	1.15652e-08	2.17725e-07	15	24
GO_CC	GO:0031672	A band	2.6	0.00127122	0.0074075	12	37
GO_CC	GO:0001669	acrosomal vesicle	1.49	0.0392982	0.109917	21	113
GO_CC	GO:0015629	actin cytoskeleton	1.43	0.000840001	0.00520454	75	420
GO_CC	GO:0005912	adherens junction	1.5	0.000112739	0.000961915	80	426
GO_CC	GO:0070161	anchoring junction	1.48	0.000153156	0.00124943	82	443
GO_CC	GO:0043296	apical junction complex	1.51	0.0276875	0.0836562	23	122
GO_CC	GO:0045177	apical part of cell	1.57	5.28468e-05	0.000479021	73	372
GO_CC	GO:0016324	apical plasma membrane	1.56	0.00054831	0.00357844	54	277
GO_CC	GO:0005923	bicellular tight junction	1.54	0.0276204	0.0836562	21	109
GO_CC	GO:0005903	brush border	1.79	0.00138516	0.00786801	28	125
GO_CC	GO:0031526	brush border membrane	1.78	0.0214769	0.0705528	14	63
GO_CC	GO:0015030	Cajal body	2.75	0.00117274	0.0070003	11	32
GO_CC	GO:1902494	catalytic complex	1.21	0.00719757	0.029155	148	979
GO_CC	GO:0005938	cell cortex	1.57	0.0020381	0.0106127	42	215
GO_CC	GO:0044448	cell cortex part	1.47	0.035622	0.104911	23	125
GO_CC	GO:0030054	cell junction	1.27	0.000402304	0.0030295	183	1159
GO_CC	GO:0005913	cell-cell adherens junction	1.91	0.00726069	0.029155	16	67
GO_CC	GO:0005911	cell-cell junction	1.58	1.86627e-05	0.000198584	80	405
GO_CC	GO:0005924	cell-substrate adherens junction	1.35	0.00933415	0.0356794	60	356
GO_CC	GO:0030055	cell-substrate junction	1.4	0.00360417	0.0171276	63	361
GO_CC	GO:0005813	centrosome	1.32	0.00667859	0.028666	78	475
GO_CC	GO:0000785	chromatin	1.51	3.95076e-05	0.000379175	90	478
GO_CC	GO:0044427	chromosomal part	1.95	7.00656e-21	8.57382e-19	195	803
GO_CC	GO:0098687	chromosomal region	2.3	9.09808e-15	4.94808e-13	90	313
GO_CC	GO:0005694	chromosome	1.95	1.99238e-23	3.25073e-21	218	895
GO_CC	GO:0000775	chromosome, centromeric region	1.92	2.45581e-05	0.000245317	41	171
GO_CC	GO:0000781	chromosome, telomeric region	2.69	2.88884e-11	9.42675e-10	49	146
GO_CC	GO:0098862	cluster of actin-based cell projections	1.65	0.00210484	0.0107319	34	165
GO_CC	GO:0000793	condensed chromosome	3.29	2.50773e-17	2.04578e-15	57	139
GO_CC	GO:0000779	condensed chromosome, centromeric region	2.74	0.000281294	0.00225715	14	41
GO_CC	GO:0000794	condensed nuclear chromosome	3.79	4.01213e-16	2.45479e-14	43	91
GO_CC	GO:0043292	contractile fiber	1.55	0.00355548	0.0170619	39	202
GO_CC	GO:0044449	contractile fiber part	1.57	0.00449529	0.0209555	35	179
GO_CC	GO:0030864	cortical actin cytoskeleton	2.35	0.000517722	0.00343347	17	58
GO_CC	GO:0030863	cortical cytoskeleton	1.82	0.00527702	0.0239163	20	88
GO_CC	GO:0099568	cytoplasmic region	1.45	0.00696924	0.028666	44	243
GO_CC	GO:0036464	cytoplasmic ribonucleoprotein granule	1.86	0.000495763	0.00342861	30	129
GO_CC	GO:0098562	cytoplasmic side of membrane	1.55	0.00695193	0.028666	33	171
GO_CC	GO:0009898	cytoplasmic side of plasma membrane	1.66	0.00214634	0.0108307	33	159
GO_CC	GO:0031410	cytoplasmic vesicle	1.15	0.038094	0.109194	153	1070
GO_CC	GO:0044430	cytoskeletal part	1.29	5.04329e-05	0.000465765	207	1284
GO_CC	GO:0005856	cytoskeleton	1.28	1.73764e-06	2.43009e-05	297	1852
GO_CC	GO:0005829	cytosol	1.38	9.55496e-09	1.87076e-07	269	1559
GO_CC	GO:0022625	cytosolic large ribosomal subunit	2.67	2.25034e-05	0.000229476	20	60
GO_CC	GO:0044445	cytosolic part	1.95	1.41393e-06	2.03553e-05	52	214
GO_CC	GO:0022626	cytosolic ribosome	2.77	2.90198e-09	6.17585e-08	37	107
GO_CC	GO:0022627	cytosolic small ribosomal subunit	3.2	1.08145e-05	0.000129108	16	40
GO_CC	GO:1990391	DNA repair complex	3.34	1.12805e-05	0.000131464	15	36
GO_CC	GO:0000428	DNA-directed RNA polymerase complex	1.6	0.0144182	0.0495335	23	115
GO_CC	GO:0005768	endosome	1.22	0.0163701	0.0545083	105	688
GO_CC	GO:0031975	envelope	1.5	2.43121e-08	4.40746e-07	170	907
GO_CC	GO:0070062	extracellular exosome	1.32	3.17026e-10	8.62087e-09	425	2589
GO_CC	GO:0065010	extracellular membrane-bounded organelle	1.31	3.15469e-10	8.62087e-09	426	2596
GO_CC	GO:0043230	extracellular organelle	1.31	4.29735e-10	1.05737e-08	427	2609
GO_CC	GO:1903561	extracellular vesicle	1.31	4.32043e-10	1.05737e-08	426	2602
GO_CC	GO:0031234	extrinsic component of cytoplasmic side of plasma membrane	1.68	0.0110181	0.039655	21	100
GO_CC	GO:0019898	extrinsic component of membrane	1.72	4.39076e-05	0.0004133	54	252
GO_CC	GO:0019897	extrinsic component of plasma membrane	1.82	0.000518904	0.00343347	32	141
GO_CC	GO:0005925	focal adhesion	1.37	0.00693628	0.028666	60	351
GO_CC	GO:0043073	germ cell nucleus	3.15	0.000313757	0.00247703	11	28
GO_CC	GO:0000792	heterochromatin	2.1	0.000490503	0.00342861	22	84
GO_CC	GO:0035097	histone methyltransferase complex	1.87	0.00750528	0.029867	17	73
GO_CC	GO:0031674	I band	1.64	0.00928813	0.0356794	24	117
GO_CC	GO:0001772	immunological synapse	2.36	0.00693269	0.028666	10	34
GO_CC	GO:0045171	intercellular bridge	1.82	0.0414583	0.114004	10	44
GO_CC	GO:0030529	intracellular ribonucleoprotein complex	1.77	1.92321e-13	7.24125e-12	159	719
GO_CC	GO:0000776	kinetochore	1.8	0.00199375	0.0104934	26	116
GO_CC	GO:0015934	large ribosomal subunit	2.27	1.99923e-05	0.000208206	28	99
GO_CC	GO:0016328	lateral plasma membrane	1.8	0.0363116	0.105169	11	49
GO_CC	GO:0034708	methyltransferase complex	1.62	0.0253285	0.0789659	18	89
GO_CC	GO:0015630	microtubule cytoskeleton	1.23	0.00312687	0.0153052	153	993
GO_CC	GO:0005815	microtubule organizing center	1.23	0.0275379	0.0836562	84	549
GO_CC	GO:0030496	midbody	1.47	0.0487851	0.129076	20	109
GO_CC	GO:0005740	mitochondrial envelope	1.38	0.000463562	0.00333679	99	573
GO_CC	GO:0005743	mitochondrial inner membrane	1.33	0.009533	0.0356794	65	391
GO_CC	GO:0005758	mitochondrial intermembrane space	1.91	0.00942985	0.0356794	15	63
GO_CC	GO:0005759	mitochondrial matrix	2.1	2.59703e-08	4.53992e-07	57	217
GO_CC	GO:0031966	mitochondrial membrane	1.29	0.00766395	0.0302524	86	534
GO_CC	GO:0042645	mitochondrial nucleoid	3.07	6.38385e-06	8.01211e-05	18	47
GO_CC	GO:0044429	mitochondrial part	1.54	9.74738e-08	1.59036e-06	140	729
GO_CC	GO:0005761	mitochondrial ribosome	1.58	0.0469535	0.127681	15	76
GO_CC	GO:0005739	mitochondrion	1.46	3.90135e-13	1.364e-11	317	1736
GO_CC	GO:0071339	MLL1 complex	2.86	0.00139848	0.00786801	10	28
GO_CC	GO:0044665	MLL1/2 complex	2.86	0.00139848	0.00786801	10	28
GO_CC	GO:0030016	myofibril	1.53	0.0061802	0.0272527	36	189
GO_CC	GO:0016459	myosin complex	2.8	5.93844e-06	7.85597e-05	21	60
GO_CC	GO:0016604	nuclear body	1.46	0.00678141	0.028666	43	236
GO_CC	GO:0000790	nuclear chromatin	1.37	0.00954905	0.0356794	55	322
GO_CC	GO:0000228	nuclear chromosome	2.06	2.26294e-17	2.04578e-15	139	541
GO_CC	GO:0044454	nuclear chromosome part	1.98	1.727e-14	8.4532e-13	126	510
GO_CC	GO:0000784	nuclear chromosome, telomeric region	2.36	7.14752e-07	1.09329e-05	35	119
GO_CC	GO:0055029	nuclear DNA-directed RNA polymerase complex	1.6	0.0144182	0.0495335	23	115
GO_CC	GO:0005635	nuclear envelope	1.74	1.15882e-06	1.71882e-05	74	341
GO_CC	GO:0005720	nuclear heterochromatin	2.82	0.000335107	0.00260359	13	37
GO_CC	GO:0031981	nuclear lumen	1.65	9.69367e-39	4.7448e-36	575	2790
GO_CC	GO:0031965	nuclear membrane	1.68	0.000456944	0.00333679	42	200
GO_CC	GO:0005643	nuclear pore	1.97	0.00691834	0.028666	15	61
GO_CC	GO:0043596	nuclear replication fork	2.67	0.000967617	0.00592029	12	36
GO_CC	GO:0044798	nuclear transcription factor complex	1.71	0.00413984	0.0194841	26	122
GO_CC	GO:0009295	nucleoid	3.07	6.38385e-06	8.01211e-05	18	47
GO_CC	GO:0044452	nucleolar part	4.01	5.85232e-14	2.60414e-12	34	68
GO_CC	GO:0005730	nucleolus	2.29	4.65259e-31	1.13866e-28	200	699
GO_CC	GO:0005654	nucleoplasm	1.49	9.69709e-17	6.78067e-15	371	1989
GO_CC	GO:0044451	nucleoplasm part	1.42	0.000115976	0.000962158	105	592
GO_CC	GO:0070160	occluding junction	1.65	0.0105767	0.0383482	23	112
GO_CC	GO:0000313	organellar ribosome	1.58	0.0469535	0.127681	15	76
GO_CC	GO:0031967	organelle envelope	1.5	3.21517e-08	5.4267e-07	169	904
GO_CC	GO:0031970	organelle envelope lumen	2	0.00208469	0.0107319	19	76
GO_CC	GO:0019866	organelle inner membrane	1.38	0.00265893	0.0131462	74	431
GO_CC	GO:0031090	organelle membrane	1.19	0.00147165	0.00818561	256	1726
GO_CC	GO:0031519	PcG protein complex	1.86	0.035911	0.104911	10	43
GO_CC	GO:0048471	perinuclear region of cytoplasm	1.25	0.0150897	0.0512918	87	556
GO_CC	GO:0001750	photoreceptor outer segment	1.73	0.0276742	0.0836562	14	65
GO_CC	GO:0016605	PML body	1.92	0.00559863	0.0251411	17	71
GO_CC	GO:0030684	preribosome	3.77	1.4235e-09	3.16711e-08	24	51
GO_CC	GO:0032993	protein-DNA complex	1.46	0.0256738	0.0795358	28	154
GO_CC	GO:0005657	replication fork	2.84	2.76037e-06	3.75314e-05	22	62
GO_CC	GO:1990904	ribonucleoprotein complex	1.77	1.92321e-13	7.24125e-12	159	719
GO_CC	GO:0035770	ribonucleoprotein granule	1.94	0.000113982	0.000961915	33	136
GO_CC	GO:0044391	ribosomal subunit	2.34	6.42813e-09	1.311e-07	49	168
GO_CC	GO:0005840	ribosome	2.23	7.26847e-10	1.69416e-08	61	219
GO_CC	GO:0030880	RNA polymerase complex	1.71	0.00469323	0.0214693	25	117
GO_CC	GO:0090575	RNA polymerase II transcription factor complex	1.6	0.0245396	0.0769967	19	95
GO_CC	GO:0030017	sarcomere	1.54	0.00789814	0.0309275	32	166
GO_CC	GO:0016528	sarcoplasm	1.6	0.0487571	0.129076	14	70
GO_CC	GO:0016529	sarcoplasmic reticulum	1.68	0.0402892	0.112048	13	62
GO_CC	GO:0030141	secretory granule	1.37	0.00996244	0.0363907	53	309
GO_CC	GO:0000803	sex chromosome	2.67	0.00156287	0.00859534	11	33
GO_CC	GO:0098552	side of membrane	1.25	0.0229525	0.0729522	77	494
GO_CC	GO:0035861	site of double-strand break	2.58	0.00332628	0.0161201	10	31
GO_CC	GO:0005732	small nucleolar ribonucleoprotein complex	3.67	5.87641e-05	0.000522972	11	24
GO_CC	GO:0015935	small ribosomal subunit	2.52	2.54929e-05	0.000249562	22	70
GO_CC	GO:0032040	small-subunit processome	3.88	4.75016e-07	7.50026e-06	16	33
GO_CC	GO:0097223	sperm part	1.49	0.0125948	0.0446726	33	178
GO_CC	GO:0005819	spindle	1.47	0.00816678	0.0317256	39	212
GO_CC	GO:0000795	synaptonemal complex	4.55	1.69578e-10	5.18774e-09	21	37
GO_CC	GO:0008023	transcription elongation factor complex	1.86	0.035911	0.104911	10	43
GO_CC	GO:0005667	transcription factor complex	1.51	0.000395426	0.00302423	65	344
GO_CC	GO:1990234	transferase complex	1.28	0.0046315	0.0213868	106	665
GO_CC	GO:0061695	transferase complex, transferring phosphorus-containing groups	1.65	0.000426036	0.0031596	46	224
GO_CC	GO:0030018	Z disc	1.65	0.0137369	0.0480275	21	102
GO_MF	GO:0034933	1-hydroxy-6-methoxypyrene methyltransferase activity	2.35	4.10986e-05	0.000416099	24	82
GO_MF	GO:0034931	1-hydroxypyrene methyltransferase activity	2.35	4.10986e-05	0.000416099	24	82
GO_MF	GO:0018707	1-phenanthrol methyltransferase activity	2.35	4.10986e-05	0.000416099	24	82
GO_MF	GO:0052624	2-phytyl-1,4-naphthoquinone methyltransferase activity	2.35	4.10986e-05	0.000416099	24	82
GO_MF	GO:0008425	2-polyprenyl-6-methoxy-1,4-benzoquinone methyltransferase activity	2.41	1.66457e-05	0.000297417	25	83
GO_MF	GO:0008408	3'-5' exonuclease activity	2.19	0.00628105	0.0360572	12	44
GO_MF	GO:0034807	4,5-dihydroxybenzo(a)pyrene methyltransferase activity	2.35	4.10986e-05	0.000416099	24	82
GO_MF	GO:0016881	acid-amino acid ligase activity	1.58	0.000765453	0.00546457	49	249
GO_MF	GO:0003779	actin binding	1.44	0.00138982	0.00928215	67	374
GO_MF	GO:0051015	actin filament binding	1.77	0.00254479	0.0163821	26	118
GO_MF	GO:0022804	active transmembrane transporter activity	1.28	0.0298128	0.121619	56	350
GO_MF	GO:0030554	adenyl nucleotide binding	1.79	3.36825e-26	1.25039e-23	312	1401
GO_MF	GO:0032559	adenyl ribonucleotide binding	1.8	1.21391e-26	6.75955e-24	312	1393
GO_MF	GO:0004812	aminoacyl-tRNA ligase activity	3.25	4.71273e-06	0.000114098	17	42
GO_MF	GO:0043168	anion binding	1.46	1.96389e-18	1.4581e-16	453	2491
GO_MF	GO:0016273	arginine N-methyltransferase activity	2.28	4.97e-05	0.000473738	25	88
GO_MF	GO:0005524	ATP binding	1.82	4.24279e-27	4.72512e-24	307	1355
GO_MF	GO:0016887	ATPase activity	1.89	4.28156e-10	1.70297e-08	95	403
GO_MF	GO:0042623	ATPase activity, coupled	1.96	4.85804e-09	1.69073e-07	75	306
GO_MF	GO:0004003	ATP-dependent DNA helicase activity	2.17	0.0129532	0.061913	10	37
GO_MF	GO:0008026	ATP-dependent helicase activity	2.29	8.12799e-06	0.000184735	30	105
GO_MF	GO:0004004	ATP-dependent RNA helicase activity	2.25	0.000617444	0.00458425	18	64
GO_MF	GO:0005509	calcium ion binding	1.36	0.000860559	0.00595274	97	570
GO_MF	GO:0005544	calcium-dependent phospholipid binding	1.82	0.0413112	0.150352	10	44
GO_MF	GO:0005516	calmodulin binding	1.52	0.0101752	0.0512756	32	169
GO_MF	GO:0097367	carbohydrate derivative binding	1.5	8.18741e-18	5.69887e-16	389	2080
GO_MF	GO:0010340	carboxyl-O-methyltransferase activity	2.28	4.97e-05	0.000473738	25	88
GO_MF	GO:0008324	cation transmembrane transporter activity	1.23	0.0241248	0.103735	88	575
GO_MF	GO:0050839	cell adhesion molecule binding	1.4	0.0336744	0.131588	31	178
GO_MF	GO:0003682	chromatin binding	1.56	5.41833e-06	0.000128389	95	487
GO_MF	GO:0008169	C-methyltransferase activity	2.41	1.66457e-05	0.000297417	25	83
GO_MF	GO:0043782	cobalt-precorrin-3 C17-methyltransferase activity	2.35	4.10986e-05	0.000416099	24	82
GO_MF	GO:0043780	cobalt-precorrin-5B C1-methyltransferase activity	2.35	4.10986e-05	0.000416099	24	82
GO_MF	GO:0043776	cobalt-precorrin-6B C5-methyltransferase activity	2.35	4.10986e-05	0.000416099	24	82
GO_MF	GO:0043777	cobalt-precorrin-7 C15-methyltransferase activity	2.35	4.10986e-05	0.000416099	24	82
GO_MF	GO:0043773	coenzyme F420-0 gamma-glutamyl ligase activity	1.45	0.00778639	0.0407116	43	238
GO_MF	GO:0043774	coenzyme F420-2 alpha-glutamyl ligase activity	1.45	0.00778639	0.0407116	43	238
GO_MF	GO:0048037	cofactor binding	1.38	0.0159414	0.0733626	45	262
GO_MF	GO:0005507	copper ion binding	1.73	0.0469834	0.167053	11	51
GO_MF	GO:0001047	core promoter binding	1.38	0.0459436	0.164523	29	169
GO_MF	GO:0001159	core promoter proximal region DNA binding	1.27	0.0324589	0.127285	58	366
GO_MF	GO:0000987	core promoter proximal region sequence-specific DNA binding	1.28	0.0295239	0.120883	58	364
GO_MF	GO:0008234	cysteine-type peptidase activity	1.65	0.0012609	0.00856246	38	185
GO_MF	GO:0008092	cytoskeletal protein binding	1.18	0.0279343	0.116525	118	799
GO_MF	GO:0003684	damaged DNA binding	2.52	0.000199976	0.00161384	17	54
GO_MF	GO:0043770	demethylmenaquinone methyltransferase activity	2.35	4.10986e-05	0.000416099	24	82
GO_MF	GO:0004536	deoxyribonuclease activity	1.73	0.0067958	0.0382241	22	102
GO_MF	GO:0043791	dimethylamine methyltransferase activity	2.35	4.10986e-05	0.000416099	24	82
GO_MF	GO:0034541	dimethylarsinite methyltransferase activity	2.35	4.10986e-05	0.000416099	24	82
GO_MF	GO:0051213	dioxygenase activity	1.55	0.0430364	0.15612	17	88
GO_MF	GO:0003677	DNA binding	1.46	1.8064e-14	1.00588e-12	356	1958
GO_MF	GO:0003678	DNA helicase activity	2.52	0.000319204	0.00245168	16	51
GO_MF	GO:0034061	DNA polymerase activity	2.93	6.92855e-05	0.000622275	15	41
GO_MF	GO:0000217	DNA secondary structure binding	3.49	0.000218608	0.00172667	10	23
GO_MF	GO:0008094	DNA-dependent ATPase activity	2.64	2.89359e-06	7.4943e-05	25	76
GO_MF	GO:0003887	DNA-directed DNA polymerase activity	3.27	0.000213401	0.00169758	11	27
GO_MF	GO:0003899	DNA-directed RNA polymerase activity	2.15	0.00992	0.050217	11	41
GO_MF	GO:0009008	DNA-methyltransferase activity	2.36	2.61522e-05	0.000416075	25	85
GO_MF	GO:0003690	double-stranded DNA binding	1.39	6.86549e-05	0.000621625	128	740
GO_MF	GO:0015238	drug transmembrane transporter activity	3.64	0.000139069	0.0011645	10	22
GO_MF	GO:0090484	drug transporter activity	3.27	0.000213401	0.00169758	11	27
GO_MF	GO:0009055	electron carrier activity	1.81	0.012733	0.0613877	16	71
GO_MF	GO:0004520	endodeoxyribonuclease activity	1.6	0.0279362	0.116525	18	90
GO_MF	GO:0004519	endonuclease activity	1.52	0.0137211	0.0650255	29	153
GO_MF	GO:0008047	enzyme activator activity	1.29	0.0215976	0.095448	63	393
GO_MF	GO:0019899	enzyme binding	1.29	1.35077e-06	3.58174e-05	288	1784
GO_MF	GO:0004527	exonuclease activity	2.03	0.00293752	0.0183831	17	67
GO_MF	GO:0005096	GTPase activator activity	1.32	0.044914	0.161355	37	224
GO_MF	GO:0005085	guanyl-nucleotide exchange factor activity	1.64	0.00158472	0.0104431	37	181
GO_MF	GO:0031072	heat shock protein binding	1.76	0.00532388	0.031371	22	100
GO_MF	GO:0004386	helicase activity	2.64	1.6345e-11	8.27417e-10	52	158
GO_MF	GO:0004402	histone acetyltransferase activity	1.89	0.0207924	0.0922555	12	51
GO_MF	GO:0042393	histone binding	1.84	0.000150482	0.00125067	37	161
GO_MF	GO:0042054	histone methyltransferase activity	1.75	0.0360758	0.139021	12	55
GO_MF	GO:0015078	hydrogen ion transmembrane transporter activity	1.53	0.0472501	0.167053	17	89
GO_MF	GO:0016787	hydrolase activity	1.36	1.62248e-11	8.27417e-10	404	2390
GO_MF	GO:0016817	hydrolase activity, acting on acid anhydrides	1.67	1.23144e-10	5.27477e-09	150	722
GO_MF	GO:0016818	hydrolase activity, acting on acid anhydrides, in phosphorus-containing anhydrides	1.67	1.10905e-10	4.94052e-09	150	721
GO_MF	GO:0016810	hydrolase activity, acting on carbon-nitrogen (but not peptide) bonds	1.81	0.000838949	0.00583953	30	133
GO_MF	GO:0016814	hydrolase activity, acting on carbon-nitrogen (but not peptide) bonds, in cyclic amidines	2.86	0.00139188	0.00928215	10	28
GO_MF	GO:0016788	hydrolase activity, acting on ester bonds	1.3	0.00152529	0.0101113	120	741
GO_MF	GO:0043803	hydroxyneurosporene-O-methyltransferase activity	2.35	4.10986e-05	0.000416099	24	82
GO_MF	GO:0042802	identical protein binding	1.38	2.45325e-07	7.07173e-06	219	1270
GO_MF	GO:0051536	iron-sulfur cluster binding	1.75	0.0243153	0.103753	14	64
GO_MF	GO:0016853	isomerase activity	1.44	0.037415	0.143685	25	139
GO_MF	GO:0016301	kinase activity	1.4	4.01394e-05	0.000416099	130	745
GO_MF	GO:0019900	kinase binding	1.36	0.000467027	0.00351433	109	642
GO_MF	GO:0016874	ligase activity	1.97	5.26554e-11	2.54963e-09	94	383
GO_MF	GO:0016876	ligase activity, forming aminoacyl-tRNA and related compounds	3.25	4.71273e-06	0.000114098	17	42
GO_MF	GO:0016879	ligase activity, forming carbon-nitrogen bonds	1.85	5.53485e-07	1.54102e-05	65	282
GO_MF	GO:0016875	ligase activity, forming carbon-oxygen bonds	3.25	4.71273e-06	0.000114098	17	42
GO_MF	GO:0016829	lyase activity	1.39	0.0341135	0.132838	32	185
GO_MF	GO:0016278	lysine N-methyltransferase activity	2.12	2.35567e-05	0.000385804	32	121
GO_MF	GO:0044877	macromolecular complex binding	1.37	4.06131e-08	1.29229e-06	262	1536
GO_MF	GO:0000287	magnesium ion binding	1.47	0.0146351	0.0676303	33	180
GO_MF	GO:0030145	manganese ion binding	1.96	0.0200091	0.0891353	11	45
GO_MF	GO:0051540	metal cluster binding	1.75	0.0243153	0.103753	14	64
GO_MF	GO:0043851	methanol-specific methylcobalamin:coenzyme M methyltransferase activity	2.35	4.10986e-05	0.000416099	24	82
GO_MF	GO:0043833	methylamine-specific methylcobalamin:coenzyme M methyltransferase activity	2.35	4.10986e-05	0.000416099	24	82
GO_MF	GO:0030792	methylarsonite methyltransferase activity	2.41	1.66457e-05	0.000297417	25	83
GO_MF	GO:0035064	methylated histone binding	2.49	0.000816745	0.00572073	14	45
GO_MF	GO:0008168	methyltransferase activity	2.09	1.22222e-07	3.67884e-06	52	199
GO_MF	GO:0098772	molecular function regulator	1.16	0.0223165	0.0978487	167	1156
GO_MF	GO:0043852	monomethylamine methyltransferase activity	2.35	4.10986e-05	0.000416099	24	82
GO_MF	GO:0003774	motor activity	1.52	0.0287809	0.119156	22	116
GO_MF	GO:0008174	mRNA methyltransferase activity	2.3	4.0308e-05	0.000416099	25	87
GO_MF	GO:0008170	N-methyltransferase activity	2.06	1.89479e-05	0.000324646	35	136
GO_MF	GO:0004715	non-membrane spanning protein tyrosine kinase activity	2.32	0.00261866	0.0167607	13	45
GO_MF	GO:0004518	nuclease activity	1.61	0.00129535	0.00874313	41	204
GO_MF	GO:0001071	nucleic acid binding transcription factor activity	1.52	7.28697e-10	2.70513e-08	196	1034
GO_MF	GO:0001882	nucleoside binding	1.63	2.60756e-21	4.14856e-19	342	1686
GO_MF	GO:1901265	nucleoside phosphate binding	1.51	8.63532e-19	6.8693e-17	402	2139
GO_MF	GO:0017111	nucleoside-triphosphatase activity	1.67	3.75193e-10	1.54758e-08	141	677
GO_MF	GO:0000166	nucleotide binding	1.51	8.63532e-19	6.8693e-17	402	2139
GO_MF	GO:0016779	nucleotidyltransferase activity	2.49	1.11927e-07	3.46252e-06	36	116
GO_MF	GO:0008171	O-methyltransferase activity	2.19	7.10623e-05	0.000633128	26	95
GO_MF	GO:0016491	oxidoreductase activity	1.35	0.000234945	0.00184264	128	761
GO_MF	GO:0016706	oxidoreductase activity, acting on paired donors, with incorporation or reduction of molecular oxygen, 2-oxoglutarate as one donor, and incorporation of one atom each of oxygen into both donors	1.68	0.0401203	0.148529	13	62
GO_MF	GO:0008233	peptidase activity	1.19	0.0412528	0.150352	95	641
GO_MF	GO:0034212	peptide N-acetyltransferase activity	1.9	0.0122051	0.0590984	14	59
GO_MF	GO:0061733	peptide-lysine-N-acetyltransferase activity	1.85	0.0240539	0.103735	12	52
GO_MF	GO:0035091	phosphatidylinositol binding	1.44	0.0166549	0.0753994	35	195
GO_MF	GO:0005547	phosphatidylinositol-3,4,5-trisphosphate binding	2.17	0.0129532	0.061913	10	37
GO_MF	GO:0005543	phospholipid binding	1.4	0.00456702	0.0274931	58	331
GO_MF	GO:0052667	phosphomethylethanolamine N-methyltransferase activity	2.35	4.10986e-05	0.000416099	24	82
GO_MF	GO:0016773	phosphotransferase activity, alcohol group as acceptor	1.35	0.00043426	0.00328999	116	689
GO_MF	GO:0051994	P-methyltransferase activity	2.35	4.10986e-05	0.000416099	24	82
GO_MF	GO:0044822	poly(A) RNA binding	1.64	3.36813e-15	1.97423e-13	233	1137
GO_MF	GO:0030674	protein binding, bridging	1.7	0.00976483	0.049885	21	99
GO_MF	GO:0051998	protein carboxyl O-methyltransferase activity	2.28	4.97e-05	0.000473738	25	88
GO_MF	GO:0032403	protein complex binding	1.2	0.00919244	0.0473957	152	1016
GO_MF	GO:0003880	protein C-terminal carboxyl O-methyltransferase activity	2.26	7.76333e-05	0.00067546	24	85
GO_MF	GO:0018423	protein C-terminal leucine carboxyl O-methyltransferase activity	2.32	5.10455e-05	0.000473738	24	83
GO_MF	GO:0008022	protein C-terminus binding	1.37	0.029292	0.1204	36	210
GO_MF	GO:0046983	protein dimerization activity	1.32	2.92206e-05	0.000416099	194	1182
GO_MF	GO:0019904	protein domain specific binding	1.2	0.0250042	0.106285	105	700
GO_MF	GO:0046982	protein heterodimerization activity	1.23	0.0345165	0.133939	76	497
GO_MF	GO:0042803	protein homodimerization activity	1.38	5.9667e-05	0.000549175	132	765
GO_MF	GO:0004672	protein kinase activity	1.31	0.00370655	0.0226809	95	583
GO_MF	GO:0019901	protein kinase binding	1.37	0.000691067	0.00509689	99	580
GO_MF	GO:0005080	protein kinase C binding	1.75	0.0360758	0.139021	12	55
GO_MF	GO:0008276	protein methyltransferase activity	2.08	1.24666e-05	0.000271481	36	139
GO_MF	GO:0004713	protein tyrosine kinase activity	1.59	0.0106683	0.0535183	26	131
GO_MF	GO:0019702	protein-arginine N5-methyltransferase activity	2.35	4.10986e-05	0.000416099	24	82
GO_MF	GO:0016274	protein-arginine N-methyltransferase activity	2.28	4.97e-05	0.000473738	25	88
GO_MF	GO:0070739	protein-glutamic acid ligase activity	1.47	0.00549957	0.032067	44	240
GO_MF	GO:0070735	protein-glycine ligase activity	1.45	0.00778639	0.0407116	43	238
GO_MF	GO:0070737	protein-glycine ligase activity, elongating	1.45	0.00778639	0.0407116	43	238
GO_MF	GO:0070736	protein-glycine ligase activity, initiating	1.45	0.00778639	0.0407116	43	238
GO_MF	GO:0016279	protein-lysine N-methyltransferase activity	2.12	2.35567e-05	0.000385804	32	121
GO_MF	GO:0070035	purine NTP-dependent helicase activity	2.29	8.12799e-06	0.000184735	30	105
GO_MF	GO:0001883	purine nucleoside binding	1.62	4.6404e-21	5.16794e-19	340	1679
GO_MF	GO:0017076	purine nucleotide binding	1.61	5.56633e-21	5.29665e-19	346	1719
GO_MF	GO:0032550	purine ribonucleoside binding	1.63	3.42621e-21	4.76964e-19	340	1676
GO_MF	GO:0035639	purine ribonucleoside triphosphate binding	1.63	5.70716e-21	5.29665e-19	337	1662
GO_MF	GO:0032555	purine ribonucleotide binding	1.62	3.87494e-21	4.79496e-19	345	1709
GO_MF	GO:0016462	pyrophosphatase activity	1.67	8.98554e-11	4.16961e-09	150	719
GO_MF	GO:0030580	quinone cofactor methyltransferase activity	2.41	1.66457e-05	0.000297417	25	83
GO_MF	GO:0005088	Ras guanyl-nucleotide exchange factor activity	1.66	0.00828398	0.0431109	24	116
GO_MF	GO:0005057	receptor signaling protein activity	1.49	0.0285977	0.118839	24	129
GO_MF	GO:0000975	regulatory region DNA binding	1.35	0.000153701	0.00126796	133	788
GO_MF	GO:0001067	regulatory region nucleic acid binding	1.35	0.000181843	0.00147821	133	791
GO_MF	GO:0005089	Rho guanyl-nucleotide exchange factor activity	2	0.00347008	0.0214698	17	68
GO_MF	GO:0043021	ribonucleoprotein complex binding	1.54	0.0314033	0.123581	20	104
GO_MF	GO:0032549	ribonucleoside binding	1.63	2.2038e-21	4.09057e-19	341	1678
GO_MF	GO:0032553	ribonucleotide binding	1.62	1.35541e-21	3.01901e-19	349	1724
GO_MF	GO:0018169	ribosomal S6-glutamic acid ligase activity	1.45	0.00778639	0.0407116	43	238
GO_MF	GO:0003723	RNA binding	1.67	2.9002e-22	8.07475e-20	325	1558
GO_MF	GO:0003724	RNA helicase activity	2.12	0.00103893	0.00709843	19	72
GO_MF	GO:0008173	RNA methyltransferase activity	2.28	1.26759e-05	0.000271481	29	102
GO_MF	GO:0034062	RNA polymerase activity	2.29	0.00417061	0.0253811	12	42
GO_MF	GO:0000978	RNA polymerase II core promoter proximal region sequence-specific DNA binding	1.26	0.0440183	0.158649	54	344
GO_MF	GO:0004879	RNA polymerase II transcription factor activity, ligand-activated sequence-specific DNA binding	1.82	0.0413112	0.150352	10	44
GO_MF	GO:0000981	RNA polymerase II transcription factor activity, sequence-specific DNA binding	1.4	0.000158712	0.00129967	110	631
GO_MF	GO:0008186	RNA-dependent ATPase activity	2.25	0.000617444	0.00458425	18	64
GO_MF	GO:0016433	rRNA (adenine) methyltransferase activity	2.35	4.10986e-05	0.000416099	24	82
GO_MF	GO:0008988	rRNA (adenine-N6-)-methyltransferase activity	2.35	4.10986e-05	0.000416099	24	82
GO_MF	GO:0000179	rRNA (adenine-N6,N6-)-dimethyltransferase activity	2.35	4.10986e-05	0.000416099	24	82
GO_MF	GO:0016434	rRNA (cytosine) methyltransferase activity	2.35	4.10986e-05	0.000416099	24	82
GO_MF	GO:0070677	rRNA (cytosine-2'-O-)-methyltransferase activity	2.35	4.10986e-05	0.000416099	24	82
GO_MF	GO:0009383	rRNA (cytosine-C5-)-methyltransferase activity	2.35	4.10986e-05	0.000416099	24	82
GO_MF	GO:0071424	rRNA (cytosine-N4-)-methyltransferase activity	2.35	4.10986e-05	0.000416099	24	82
GO_MF	GO:0016435	rRNA (guanine) methyltransferase activity	2.35	4.10986e-05	0.000416099	24	82
GO_MF	GO:0016436	rRNA (uridine) methyltransferase activity	2.41	1.66457e-05	0.000297417	25	83
GO_MF	GO:0008650	rRNA (uridine-2'-O-)-methyltransferase activity	2.35	4.10986e-05	0.000416099	24	82
GO_MF	GO:0019843	rRNA binding	2.72	1.68246e-05	0.000297417	20	59
GO_MF	GO:0008649	rRNA methyltransferase activity	2.41	1.66457e-05	0.000297417	25	83
GO_MF	GO:0008757	S-adenosylmethionine-dependent methyltransferase activity	2.1	6.32569e-07	1.71825e-05	46	176
GO_MF	GO:0015291	secondary active transmembrane transporter activity	1.31	0.0475033	0.167417	38	232
GO_MF	GO:0016205	selenocysteine methyltransferase activity	2.35	4.10986e-05	0.000416099	24	82
GO_MF	GO:0051995	Se-methyltransferase activity	2.35	4.10986e-05	0.000416099	24	82
GO_MF	GO:0043565	sequence-specific DNA binding	1.32	0.000112701	0.00095086	160	970
GO_MF	GO:1990837	sequence-specific double-stranded DNA binding	1.27	0.00497473	0.0294696	106	667
GO_MF	GO:0003697	single-stranded DNA binding	2.32	5.10455e-05	0.000473738	24	83
GO_MF	GO:0036094	small molecule binding	1.45	1.3904e-17	9.1086e-16	444	2456
GO_MF	GO:0008172	S-methyltransferase activity	2.34	2.07434e-05	0.000350024	26	89
GO_MF	GO:0030515	snoRNA binding	4.49	2.47644e-07	7.07173e-06	14	25
GO_MF	GO:0003735	structural constituent of ribosome	2.28	7.84024e-10	2.81663e-08	58	204
GO_MF	GO:0005198	structural molecule activity	1.49	1.21952e-05	0.000271481	108	581
GO_MF	GO:0043566	structure-specific DNA binding	1.74	0.0036742	0.0226072	25	115
GO_MF	GO:0022891	substrate-specific transmembrane transporter activity	1.19	0.0196822	0.0880311	125	840
GO_MF	GO:0022892	substrate-specific transporter activity	1.22	0.00589469	0.0341918	151	996
GO_MF	GO:0004843	thiol-dependent ubiquitin-specific protease activity	2.06	0.00191258	0.0124614	18	70
GO_MF	GO:0036459	thiol-dependent ubiquitinyl hydrolase activity	2.26	7.76333e-05	0.00067546	24	85
GO_MF	GO:0098531	transcription factor activity, direct ligand regulated sequence-specific DNA binding	1.82	0.0413112	0.150352	10	44
GO_MF	GO:0000982	transcription factor activity, RNA polymerase II core promoter proximal region sequence-specific binding	1.41	0.00296495	0.0184471	64	365
GO_MF	GO:0003700	transcription factor activity, sequence-specific DNA binding	1.52	7.28697e-10	2.70513e-08	196	1034
GO_MF	GO:0008134	transcription factor binding	1.26	0.0145406	0.0674735	84	534
GO_MF	GO:0044212	transcription regulatory region DNA binding	1.34	0.000280141	0.00216659	131	785
GO_MF	GO:0000976	transcription regulatory region sequence-specific DNA binding	1.22	0.0217437	0.0957139	98	645
GO_MF	GO:0001077	transcriptional activator activity, RNA polymerase II core promoter proximal region sequence-specific binding	1.52	0.00191338	0.0124614	48	253
GO_MF	GO:0001228	transcriptional activator activity, RNA polymerase II transcription regulatory region sequence-specific binding	1.57	0.000104738	0.00089042	68	348
GO_MF	GO:0016740	transferase activity	1.45	9.02478e-16	5.58375e-14	393	2167
GO_MF	GO:0016765	transferase activity, transferring alkyl or aryl (other than methyl) groups	2.04	0.00494429	0.0294459	15	59
GO_MF	GO:0016741	transferase activity, transferring one-carbon groups	2.16	1.31236e-08	4.29868e-07	56	208
GO_MF	GO:0016763	transferase activity, transferring pentosyl groups	2.67	9.04458e-05	0.000780838	17	51
GO_MF	GO:0016772	transferase activity, transferring phosphorus-containing groups	1.54	5.09043e-09	1.71792e-07	169	882
GO_MF	GO:0005160	transforming growth factor beta receptor binding	1.85	0.0240539	0.103735	12	52
GO_MF	GO:0046914	transition metal ion binding	1.31	3.36704e-05	0.000416099	199	1220
GO_MF	GO:0045182	translation regulator activity	3.01	0.000279883	0.00216659	12	32
GO_MF	GO:0022857	transmembrane transporter activity	1.21	0.00962839	0.0494147	139	922
GO_MF	GO:0005215	transporter activity	1.25	0.000749763	0.00538709	180	1153
GO_MF	GO:0080012	trihydroxyferuloyl spermidine O-methyltransferase activity	2.35	4.10986e-05	0.000416099	24	82
GO_MF	GO:0043834	trimethylamine methyltransferase activity	2.35	4.10986e-05	0.000416099	24	82
GO_MF	GO:0016426	tRNA (adenine) methyltransferase activity	2.32	5.10455e-05	0.000473738	24	83
GO_MF	GO:0043827	tRNA (adenine-57, 58-N(1)-) methyltransferase activity	2.35	4.10986e-05	0.000416099	24	82
GO_MF	GO:0016429	tRNA (adenine-N1-)-methyltransferase activity	2.32	5.10455e-05	0.000473738	24	83
GO_MF	GO:0016427	tRNA (cytosine) methyltransferase activity	2.41	1.66457e-05	0.000297417	25	83
GO_MF	GO:0052666	tRNA (cytosine-2'-O-)-methyltransferase activity	2.35	4.10986e-05	0.000416099	24	82
GO_MF	GO:0052735	tRNA (cytosine-3-)-methyltransferase activity	2.35	4.10986e-05	0.000416099	24	82
GO_MF	GO:0016428	tRNA (cytosine-5-)-methyltransferase activity	2.41	1.66457e-05	0.000297417	25	83
GO_MF	GO:0016423	tRNA (guanine) methyltransferase activity	2.4	1.32865e-05	0.000279188	26	87
GO_MF	GO:0009019	tRNA (guanine-N1-)-methyltransferase activity	2.41	1.66457e-05	0.000297417	25	83
GO_MF	GO:0004809	tRNA (guanine-N2-)-methyltransferase activity	2.32	5.10455e-05	0.000473738	24	83
GO_MF	GO:0016300	tRNA (uracil) methyltransferase activity	2.29	6.30974e-05	0.000575989	24	84
GO_MF	GO:0052665	tRNA (uracil-2'-O-)-methyltransferase activity	2.35	4.10986e-05	0.000416099	24	82
GO_MF	GO:0000049	tRNA binding	2.41	0.00267013	0.0169925	12	40
GO_MF	GO:0008175	tRNA methyltransferase activity	2.28	2.50754e-05	0.000404725	27	95
GO_MF	GO:0070740	tubulin-glutamic acid ligase activity	1.47	0.00549957	0.032067	44	240
GO_MF	GO:0070738	tubulin-glycine ligase activity	1.45	0.00778639	0.0407116	43	238
GO_MF	GO:0061630	ubiquitin protein ligase activity	1.35	0.0469619	0.167053	32	190
GO_MF	GO:0061659	ubiquitin-like protein ligase activity	1.36	0.0392122	0.147037	33	194
GO_MF	GO:0019787	ubiquitin-like protein transferase activity	1.25	0.0384057	0.145454	60	384
GO_MF	GO:0019783	ubiquitin-like protein-specific protease activity	2.02	0.000381214	0.00290789	25	99
GO_MF	GO:0004842	ubiquitin-protein transferase activity	1.28	0.0266831	0.112991	59	369
GO_MF	GO:0101005	ubiquitinyl hydrolase activity	2.26	7.76333e-05	0.00067546	24	85
GO_MF	GO:0008766	UDP-N-acetylmuramoylalanyl-D-glutamyl-2,6-diaminopimelate-D-alanyl-D-alanine ligase activity	1.45	0.00778639	0.0407116	43	238
GO_MF	GO:0008270	zinc ion binding	1.34	4.854e-05	0.000473738	164	982
KEGG	mmu00250	Alanine, aspartate and glutamate metabolism	2.57	0.000802745	0.0163149	13	37
KEGG	mmu00520	Amino sugar and nucleotide sugar metabolism	2.09	0.00473146	0.07113	14	49
KEGG	mmu00970	Aminoacyl-tRNA biosynthesis	1.88	0.00628835	0.0755203	17	66
KEGG	mmu05014	Amyotrophic lateral sclerosis (ALS)	1.69	0.0446417	0.235896	12	52
KEGG	mmu01523	Antifolate resistance	2.44	0.00492364	0.07113	10	30
KEGG	mmu04210	Apoptosis	1.56	0.0088978	0.0940357	29	136
KEGG	mmu00330	Arginine and proline metabolism	2.05	0.00576388	0.072518	14	50
KEGG	mmu03410	Base excision repair	2.3	0.00538434	0.07113	11	35
KEGG	mmu01230	Biosynthesis of amino acids	1.73	0.0124407	0.113344	18	76
KEGG	mmu04110	Cell cycle	1.59	0.00856761	0.0940357	27	124
KEGG	mmu04218	Cellular senescence	1.65	0.000569018	0.0125284	42	186
KEGG	mmu05230	Central carbon metabolism in cancer	1.71	0.0234148	0.158626	15	64
KEGG	mmu05210	Colorectal cancer	1.68	0.0199583	0.149883	17	74
KEGG	mmu03030	DNA replication	2.72	0.000433004	0.0111257	13	35
KEGG	mmu03460	Fanconi anemia pathway	3.01	1.14073e-06	0.000150696	21	51
KEGG	mmu05418	Fluid shear stress and atherosclerosis	1.49	0.0160141	0.132222	29	142
KEGG	mmu00480	Glutathione metabolism	2.28	0.000328791	0.0111257	19	61
KEGG	mmu00564	Glycerophospholipid metabolism	1.58	0.0201423	0.149883	21	97
KEGG	mmu00010	Glycolysis / Gluconeogenesis	1.66	0.0303689	0.195702	15	66
KEGG	mmu03440	Homologous recombination	3.03	1.07351e-05	0.000921483	17	41
KEGG	mmu05166	HTLV-I infection	1.35	0.0135309	0.119167	52	282
KEGG	mmu04670	Leukocyte transendothelial migration	1.46	0.03687	0.225665	23	115
KEGG	mmu01100	Metabolic pathways	1.22	0.000463202	0.0111257	219	1316
KEGG	mmu04137	Mitophagy - animal	1.74	0.0204223	0.149883	15	63
KEGG	mmu04064	NF-kappa B signaling pathway	1.48	0.0407663	0.233658	21	104
KEGG	mmu04115	p53 signaling pathway	2.18	0.000433103	0.0111257	20	67
KEGG	mmu00030	Pentose phosphate pathway	2.51	0.00245373	0.0463073	11	32
KEGG	mmu04070	Phosphatidylinositol signaling system	1.57	0.0224468	0.158626	21	98
KEGG	mmu01524	Platinum drug resistance	2.41	1.39507e-05	0.000921483	25	76
KEGG	mmu05340	Primary immunodeficiency	2.23	0.00681612	0.0782996	11	36
KEGG	mmu00230	Purine metabolism	1.68	0.000428383	0.0111257	41	178
KEGG	mmu00240	Pyrimidine metabolism	1.74	0.0041215	0.07113	24	101
KEGG	mmu04014	Ras signaling pathway	1.32	0.0377013	0.225665	41	228
KEGG	mmu03010	Ribosome	1.69	0.000378377	0.0111257	41	177
KEGG	mmu03008	Ribosome biogenesis	2.33	3.10613e-07	8.20673e-05	37	116
KEGG	mmu03018	RNA degradation	1.61	0.0263294	0.173912	18	82
KEGG	mmu03013	RNA transport	1.75	0.000211954	0.0111257	40	167
KEGG	mmu04550	Signaling pathways regulating pluripotency of stem cells	1.6	0.00531983	0.07113	30	137
KEGG	mmu04530	Tight junction	1.45	0.0171993	0.137704	33	167
KEGG	mmu04120	Ubiquitin mediated proteolysis	1.41	0.038435	0.225665	27	140
REACTOME	5991460	3' -UTR-mediated translational regulation	1.38	0.0266347	0.225085	35	183
REACTOME	5991811	ABC-family proteins mediated transport	1.81	0.0416945	0.270888	10	40
REACTOME	5991016	Activation of ATR in response to replication stress	3.13	1.17252e-05	0.00116172	16	37
REACTOME	5991102	Activation of the mRNA upon binding of the cap-binding complex and eIFs, and subsequent binding to 43S	1.54	0.0330843	0.232068	19	89
REACTOME	5990989	Activation of the pre-replicative complex	3.49	8.72455e-06	0.000987907	14	29
REACTOME	5991352	Base Excision Repair	2.26	0.00883206	0.200016	10	32
REACTOME	5991097	Cap-dependent Translation Initiation	1.39	0.0207268	0.225085	37	192
REACTOME	5990980	Cell Cycle	1.6	7.84353e-08	2.07234e-05	112	505
REACTOME	5991009	Cell Cycle Checkpoints	1.56	0.0100568	0.211169	28	130
REACTOME	5990979	Cell Cycle, Mitotic	1.37	0.00180701	0.0795716	78	412
REACTOME	5991956	Cell junction organization	1.68	0.0237264	0.225085	16	69
REACTOME	5991780	Cell-Cell communication	1.65	0.00493334	0.156413	27	118
REACTOME	5992324	Cellular response to heat stress	1.93	0.00232515	0.0969995	20	75
REACTOME	5991012	Cellular responses to stress	1.38	0.0117223	0.211169	47	246
REACTOME	5991506	Chromosome Maintenance	1.64	0.0248906	0.225085	17	75
REACTOME	5991153	DAP12 signaling	1.42	0.0307149	0.225085	29	148
REACTOME	5991358	DNA Damage Bypass	1.77	0.0390962	0.25824	11	45
REACTOME	5991124	DNA Repair	2.57	7.84138e-11	6.21533e-08	49	138
REACTOME	5990981	DNA Replication	1.59	0.0165627	0.225085	22	100
REACTOME	5990977	DNA Replication Pre-Initiation	1.65	0.0203376	0.225085	18	79
REACTOME	5990998	DNA strand elongation	2.26	0.00883206	0.200016	10	32
REACTOME	5991222	Double-Strand Break Repair	3.79	3.12361e-05	0.00275097	11	21
REACTOME	5991147	Downstream signal transduction	1.48	0.0183063	0.225085	29	142
REACTOME	5991158	Downstream signaling of activated FGFR1	1.45	0.0312413	0.225085	26	130
REACTOME	5991162	Downstream signaling of activated FGFR2	1.45	0.0312413	0.225085	26	130
REACTOME	5991165	Downstream signaling of activated FGFR3	1.45	0.0312413	0.225085	26	130
REACTOME	5991168	Downstream signaling of activated FGFR4	1.45	0.0312413	0.225085	26	130
REACTOME	5991098	Eukaryotic Translation Initiation	1.39	0.0207268	0.225085	37	192
REACTOME	5991451	Eukaryotic Translation Termination	1.39	0.0325845	0.230602	31	161
REACTOME	5991960	Fanconi Anemia pathway	4.82	3.94566e-09	1.56373e-06	16	24
REACTOME	5991017	G2/M Checkpoints	2.71	8.01468e-06	0.000987907	21	56
REACTOME	5991619	GAB1 signalosome	1.53	0.0367137	0.249305	19	90
REACTOME	5991037	Gene Expression	1.22	0.0027094	0.102264	155	917
REACTOME	5991038	Glucose transport	2.17	0.00616777	0.163874	12	40
REACTOME	5991604	Glutathione conjugation	2.65	0.00147348	0.0687014	11	30
REACTOME	5991096	GTP hydrolysis and joining of the 60S ribosomal subunit	1.33	0.0475927	0.287393	34	185
REACTOME	5991039	Hexose transport	2.41	0.00103666	0.0547792	14	42
REACTOME	5992066	Interferon gamma signaling	1.46	0.0375082	0.249833	23	114
REACTOME	5991301	Interleukin-2 signaling	1.94	0.0203484	0.225085	11	41
REACTOME	5991459	L13a-mediated translational silencing of Ceruloplasmin expression	1.38	0.0266347	0.225085	35	183
REACTOME	5990978	M/G1 Transition	1.65	0.0203376	0.225085	18	79
REACTOME	5992079	Meiosis	1.94	0.00131941	0.065363	22	82
REACTOME	5991078	Metabolism of nucleotides	1.66	0.0166297	0.225085	19	83
REACTOME	5991100	Metabolism of proteins	1.2	0.0203193	0.225085	111	671
REACTOME	5991068	Metabolism of vitamins and cofactors	2.44	6.63918e-06	0.000987907	26	77
REACTOME	5991067	Metabolism of water-soluble vitamins and cofactors	2.44	6.63918e-06	0.000987907	26	77
REACTOME	5991851	Mitotic Prometaphase	1.65	0.00787149	0.194975	24	105
REACTOME	5992270	Mitotic Prophase	1.61	0.0258517	0.225085	18	81
REACTOME	5334727	Mus musculus biological processes	1.38	0.0266347	0.225085	35	183
REACTOME	5991171	Muscle contraction	1.61	0.0458781	0.281895	14	63
REACTOME	5992090	Nonsense Mediated Decay (NMD) enhanced by the Exon Junction Complex (EJC)	1.38	0.028684	0.225085	35	184
REACTOME	5992088	Nonsense Mediated Decay (NMD) independent of the Exon Junction Complex (EJC)	1.39	0.0298175	0.225085	32	166
REACTOME	5992089	Nonsense-Mediated Decay (NMD)	1.38	0.028684	0.225085	35	184
REACTOME	5992299	Nuclear Envelope Breakdown	1.93	0.0165231	0.225085	12	45
REACTOME	5992304	Nuclear Pore Complex (NPC) Disassembly	2.27	0.00585079	0.163874	11	35
REACTOME	5991141	Opioid Signalling	1.63	0.040646	0.266259	14	62
REACTOME	5991167	Phospholipase C-mediated cascade; FGFR4	1.73	0.0452144	0.281734	11	46
REACTOME	5991620	PI-3K cascade:FGFR1	1.6	0.0237886	0.225085	19	86
REACTOME	5991621	PI-3K cascade:FGFR2	1.6	0.0237886	0.225085	19	86
REACTOME	5991622	PI-3K cascade:FGFR3	1.6	0.0237886	0.225085	19	86
REACTOME	5991623	PI-3K cascade:FGFR4	1.6	0.0237886	0.225085	19	86
REACTOME	5991715	PI3K events in ERBB2 signaling	1.6	0.0237886	0.225085	19	86
REACTOME	5991714	PI3K events in ERBB4 signaling	1.6	0.0237886	0.225085	19	86
REACTOME	5991708	PI3K/AKT activation	1.61	0.019522	0.225085	20	90
REACTOME	5991712	PIP3 activates AKT signaling	1.6	0.0237886	0.225085	19	86
REACTOME	5992368	piRNA biogenesis	3.13	7.61812e-05	0.00603837	13	30
REACTOME	5991814	Platelet degranulation	1.58	0.0266335	0.225085	19	87
REACTOME	5991572	Regulation of Glucokinase by Glucokinase Regulatory Protein	2.41	0.00532625	0.162375	10	30
REACTOME	5992323	Regulation of HSF1-mediated heat shock response	2.37	0.000269577	0.019425	18	55
REACTOME	5991761	Regulatory RNA pathways	1.61	0.0112224	0.211169	24	108
REACTOME	5992217	Resolution of Sister Chromatid Cohesion	1.71	0.00576437	0.163874	23	97
REACTOME	5991412	Response to elevated platelet cytosolic Ca2+	1.57	0.0244579	0.225085	20	92
REACTOME	5991757	RHO GTPases Activate Formins	1.5	0.0310109	0.225085	22	106
REACTOME	5991112	RNA Polymerase I Promoter Clearance	2.34	0.00457092	0.150961	11	34
REACTOME	5991116	RNA Polymerase I Promoter Escape	2.26	0.00883206	0.200016	10	32
REACTOME	5991113	RNA Polymerase I Transcription	2.21	0.0073964	0.189117	11	36
REACTOME	5991115	RNA Polymerase I Transcription Initiation	2.41	0.0035236	0.126951	11	33
REACTOME	5991114	RNA Polymerase I, RNA Polymerase III, and Mitochondrial Transcription	1.7	0.0208023	0.225085	16	68
REACTOME	5991716	Role of LAT2/NTAL/LAB on calcium mobilization	1.51	0.0371143	0.249305	20	96
REACTOME	5990988	S Phase	1.51	0.021569	0.225085	25	120
REACTOME	5991152	Signaling by ERBB2	1.52	0.0114987	0.211169	30	143
REACTOME	5991160	Signaling by FGFR	1.43	0.0309398	0.225085	28	142
REACTOME	5991159	Signaling by FGFR1	1.43	0.0309398	0.225085	28	142
REACTOME	5991163	Signaling by FGFR2	1.43	0.0309398	0.225085	28	142
REACTOME	5991166	Signaling by FGFR3	1.43	0.0309398	0.225085	28	142
REACTOME	5991169	Signaling by FGFR4	1.43	0.0309398	0.225085	28	142
REACTOME	5991308	Signaling by SCF-KIT	1.49	0.0217361	0.225085	26	126
REACTOME	5991574	Signaling by TGF-beta Receptor Complex	1.65	0.0269496	0.225085	16	70
REACTOME	5991040	SLC-mediated transmembrane transport	1.41	0.0062024	0.163874	50	256
REACTOME	5992295	Stimuli-sensing channels	1.56	0.0297281	0.225085	19	88
REACTOME	5991903	Striated Muscle Contraction	2.49	0.00267741	0.102264	11	32
REACTOME	5992310	SUMO E3 ligases SUMOylate target proteins	1.67	0.0179438	0.225085	18	78
REACTOME	5992302	SUMOylation	1.66	0.0166297	0.225085	19	83
REACTOME	5992309	SUMOylation of DNA damage response and repair proteins	1.67	0.0179438	0.225085	18	78
REACTOME	5990987	Synthesis of DNA	1.51	0.0371143	0.249305	20	96
REACTOME	5991505	Telomere Maintenance	1.89	0.0196291	0.225085	12	46
REACTOME	5991041	Transmembrane transport of small molecules	1.26	0.00925949	0.203871	91	522
REACTOME	5991633	Transport of glucose and other sugars, bile salts and organic acids, metal ions and amine compounds	1.56	0.0272574	0.225085	20	93

## Sheet: HTTdKO_ESC_up
ontology	ID	Description	Fold enrichment	P-value	FDR	significant	annotated
GO_BP	GO:0048646	anatomical structure formation involved in morphogenesis	1.66	0.000610514	0.0185208	45	1168
GO_BP	GO:0009653	anatomical structure morphogenesis	1.6	2.20477e-06	0.000479998	95	2559
GO_BP	GO:0001525	angiogenesis	2.24	0.000404012	0.0146595	22	424
GO_BP	GO:0061564	axon development	2.49	3.05414e-05	0.00322959	25	433
GO_BP	GO:0007411	axon guidance	3.08	0.000202531	0.00960999	14	196
GO_BP	GO:0007409	axonogenesis	2.33	0.00023843	0.010261	22	408
GO_BP	GO:0022610	biological adhesion	1.89	2.85108e-06	0.000555368	57	1299
GO_BP	GO:0001568	blood vessel development	1.97	0.000567431	0.0176478	28	614
GO_BP	GO:0048514	blood vessel morphogenesis	2.09	0.000478387	0.0160958	25	517
GO_BP	GO:0007420	brain development	2.08	0.000396261	0.0146595	26	540
GO_BP	GO:0001658	branching involved in ureteric bud morphogenesis	4.88	0.000561455	0.0176478	7	62
GO_BP	GO:0048754	branching morphogenesis of an epithelial tube	2.93	0.000897578	0.0244676	12	177
GO_BP	GO:0050873	brown fat cell differentiation	5.27	0.00246189	0.048987	5	41
GO_BP	GO:0055074	calcium ion homeostasis	2.56	6.11695e-05	0.00481684	22	371
GO_BP	GO:0070588	calcium ion transmembrane transport	2.55	0.00195091	0.0407933	13	220
GO_BP	GO:0006816	calcium ion transport	2.3	0.000701981	0.0206196	19	356
GO_BP	GO:0072358	cardiovascular system development	1.85	0.000110145	0.0071518	42	983
GO_BP	GO:0055080	cation homeostasis	2.23	4.17873e-05	0.00377212	30	581
GO_BP	GO:0098655	cation transmembrane transport	1.99	0.000735117	0.0214229	26	563
GO_BP	GO:0006812	cation transport	1.77	0.000453228	0.0155317	39	953
GO_BP	GO:0007155	cell adhesion	1.88	4.60943e-06	0.000741728	56	1288
GO_BP	GO:0048468	cell development	1.84	1.05564e-08	1.16916e-05	90	2115
GO_BP	GO:0045165	cell fate commitment	3.68	1.74585e-07	6.13441e-05	22	258
GO_BP	GO:0048469	cell maturation	3.64	3.40155e-05	0.00340252	14	166
GO_BP	GO:0030030	cell projection organization	1.87	5.05183e-06	0.000779045	56	1292
GO_BP	GO:0007166	cell surface receptor signaling pathway	1.65	3.38099e-06	0.000591388	84	2202
GO_BP	GO:0007267	cell-cell signaling	1.8	0.000443179	0.0154739	37	887
GO_BP	GO:0006874	cellular calcium ion homeostasis	2.65	3.59864e-05	0.00350494	22	358
GO_BP	GO:0030003	cellular cation homeostasis	2.27	0.000102181	0.00700325	26	495
GO_BP	GO:0055082	cellular chemical homeostasis	2.01	0.000335112	0.0132902	29	624
GO_BP	GO:0072503	cellular divalent inorganic cation homeostasis	2.62	2.9272e-05	0.00318639	23	379
GO_BP	GO:0006873	cellular ion homeostasis	2.21	0.00015928	0.00807538	26	509
GO_BP	GO:0006875	cellular metal ion homeostasis	2.52	1.73519e-05	0.00207162	26	445
GO_BP	GO:0070887	cellular response to chemical stimulus	1.41	0.00158383	0.0355262	73	2230
GO_BP	GO:0007417	central nervous system development	1.98	0.000130957	0.007234	34	740
GO_BP	GO:0006935	chemotaxis	2.2	0.000222432	0.00991848	25	491
GO_BP	GO:0072359	circulatory system development	1.85	0.000110145	0.0071518	42	983
GO_BP	GO:0061448	connective tissue development	2.59	0.00113556	0.028397	14	233
GO_BP	GO:0021700	developmental maturation	3.3	3.51536e-06	0.000591388	20	262
GO_BP	GO:0072507	divalent inorganic cation homeostasis	2.59	2.37239e-05	0.00266071	24	400
GO_BP	GO:0072511	divalent inorganic cation transport	2.35	0.000215151	0.00971078	22	405
GO_BP	GO:0070838	divalent metal ion transport	2.36	0.000200767	0.00960999	22	403
GO_BP	GO:0043583	ear development	2.52	0.00219706	0.0452959	13	223
GO_BP	GO:0097191	extrinsic apoptotic signaling pathway	3.41	6.75483e-06	0.000961538	18	228
GO_BP	GO:0008625	extrinsic apoptotic signaling pathway via death domain receptors	6.25	1.3635e-06	0.00031794	11	76
GO_BP	GO:0045444	fat cell differentiation	3.04	0.000236987	0.010261	14	199
GO_BP	GO:0007276	gamete generation	1.89	0.00157565	0.0355262	26	594
GO_BP	GO:0048699	generation of neurons	2.07	1.05319e-08	1.16916e-05	68	1421
GO_BP	GO:0060322	head development	2.07	0.000249894	0.0106307	28	583
GO_BP	GO:0098657	import into cell	5.54	0.00196444	0.0408455	5	39
GO_BP	GO:0006954	inflammatory response	2.12	0.000172965	0.00853538	28	570
GO_BP	GO:0098662	inorganic cation transmembrane transport	2.03	0.000897815	0.0244676	24	510
GO_BP	GO:0098771	inorganic ion homeostasis	2.17	6.63211e-05	0.00490915	30	596
GO_BP	GO:0098660	inorganic ion transmembrane transport	1.92	0.00154702	0.0354607	25	562
GO_BP	GO:0035556	intracellular signal transduction	1.57	3.95811e-05	0.00366229	79	2176
GO_BP	GO:0050801	ion homeostasis	2.11	6.51618e-05	0.00490915	32	654
GO_BP	GO:0034220	ion transmembrane transport	1.88	0.000337547	0.0132902	34	779
GO_BP	GO:0006811	ion transport	1.62	0.000461119	0.0156571	52	1390
GO_BP	GO:0072073	kidney epithelium development	3.6	0.000920551	0.0247309	9	108
GO_BP	GO:0040011	locomotion	1.63	0.000212692	0.00971078	56	1481
GO_BP	GO:0072163	mesonephric epithelium development	4.68	0.000128644	0.007234	9	83
GO_BP	GO:0072164	mesonephric tubule development	4.68	0.000128644	0.007234	9	83
GO_BP	GO:0072171	mesonephric tubule morphogenesis	4.51	0.000899095	0.0244676	7	67
GO_BP	GO:0001823	mesonephros development	4.63	0.000141171	0.00757221	9	84
GO_BP	GO:0055065	metal ion homeostasis	2.34	3.16026e-05	0.00324897	28	516
GO_BP	GO:0030001	metal ion transport	1.97	0.000144943	0.00766343	34	744
GO_BP	GO:0001656	metanephros development	4.38	0.00107211	0.0271932	7	69
GO_BP	GO:0061138	morphogenesis of a branching epithelium	2.62	0.00152651	0.0353106	13	214
GO_BP	GO:0001763	morphogenesis of a branching structure	2.64	0.000961831	0.025427	14	229
GO_BP	GO:0006928	movement of cell or subcellular component	1.66	7.07807e-05	0.00503775	61	1588
GO_BP	GO:0032504	multicellular organism reproduction	1.75	0.00230902	0.0471451	30	740
GO_BP	GO:0048609	multicellular organismal reproductive process	1.78	0.00173656	0.0378065	30	726
GO_BP	GO:0051704	multi-organism process	1.44	0.00233111	0.0471451	62	1858
GO_BP	GO:0044703	multi-organism reproductive process	1.97	5.07671e-05	0.00436958	39	856
GO_BP	GO:0070266	necroptotic process	8.3	0.000287385	0.0119509	5	26
GO_BP	GO:0070265	necrotic cell death	6.03	0.000441579	0.0154739	6	43
GO_BP	GO:0010648	negative regulation of cell communication	1.77	0.000130142	0.007234	46	1120
GO_BP	GO:0060548	negative regulation of cell death	1.69	0.00165331	0.0366405	36	921
GO_BP	GO:0010721	negative regulation of cell development	2.6	0.000105642	0.00710887	20	332
GO_BP	GO:0051241	negative regulation of multicellular organismal process	1.64	0.00137318	0.0328694	41	1079
GO_BP	GO:0051961	negative regulation of nervous system development	2.51	0.000523635	0.017	17	293
GO_BP	GO:0050768	negative regulation of neurogenesis	2.55	0.000627333	0.0187241	16	271
GO_BP	GO:0045665	negative regulation of neuron differentiation	2.85	0.000450807	0.0155317	14	212
GO_BP	GO:0043069	negative regulation of programmed cell death	1.75	0.00127155	0.031166	34	841
GO_BP	GO:0048585	negative regulation of response to stimulus	1.7	0.000157475	0.00807538	51	1295
GO_BP	GO:0009968	negative regulation of signal transduction	1.76	0.000412527	0.0147111	40	981
GO_BP	GO:0023057	negative regulation of signaling	1.79	0.000101617	0.00700325	46	1108
GO_BP	GO:0072009	nephron epithelium development	3.88	0.00107273	0.0271932	8	89
GO_BP	GO:0072088	nephron epithelium morphogenesis	4.2	0.00137946	0.0328694	7	72
GO_BP	GO:0072028	nephron morphogenesis	4.14	0.0014959	0.0350404	7	73
GO_BP	GO:0072078	nephron tubule morphogenesis	4.32	0.00116788	0.0290093	7	70
GO_BP	GO:0007399	nervous system development	1.86	1.2636e-08	1.16916e-05	86	1993
GO_BP	GO:0022008	neurogenesis	2	2.476e-08	1.83276e-05	70	1514
GO_BP	GO:0048666	neuron development	2.2	9.0883e-08	3.73737e-05	52	1019
GO_BP	GO:0030182	neuron differentiation	2.19	2.40282e-09	8.89298e-06	65	1281
GO_BP	GO:0042551	neuron maturation	6.87	6.26111e-05	0.00482764	7	44
GO_BP	GO:0031175	neuron projection development	2.18	1.22095e-06	0.00031794	44	871
GO_BP	GO:0097485	neuron projection guidance	3.07	0.000213502	0.00971078	14	197
GO_BP	GO:0048812	neuron projection morphogenesis	2.08	0.00031034	0.0124846	27	561
GO_BP	GO:0008038	neuron recognition	7.2	0.000576869	0.0177919	5	30
GO_BP	GO:0009887	organ morphogenesis	1.75	0.000564739	0.0176478	39	964
GO_BP	GO:0045766	positive regulation of angiogenesis	3.35	0.00085669	0.0240201	10	129
GO_BP	GO:0009891	positive regulation of biosynthetic process	1.55	0.000365114	0.0140761	63	1758
GO_BP	GO:0090280	positive regulation of calcium ion import	4.89	0.00136848	0.0328694	6	53
GO_BP	GO:0010647	positive regulation of cell communication	1.73	3.79009e-05	0.00359675	57	1420
GO_BP	GO:0045597	positive regulation of cell differentiation	1.84	0.000198764	0.00960999	39	914
GO_BP	GO:0031328	positive regulation of cellular biosynthetic process	1.53	0.000626493	0.0187241	61	1724
GO_BP	GO:0031325	positive regulation of cellular metabolic process	1.46	0.000123405	0.007234	92	2723
GO_BP	GO:0007204	positive regulation of cytosolic calcium ion concentration	2.7	0.000511097	0.0168379	15	240
GO_BP	GO:0051094	positive regulation of developmental process	1.67	0.000305009	0.012405	49	1264
GO_BP	GO:2001238	positive regulation of extrinsic apoptotic signaling pathway	5.12	0.000413384	0.0147111	7	59
GO_BP	GO:0010628	positive regulation of gene expression	1.56	0.000401755	0.0146595	61	1694
GO_BP	GO:1902533	positive regulation of intracellular signal transduction	1.74	0.00157393	0.0355262	33	819
GO_BP	GO:0010557	positive regulation of macromolecule biosynthetic process	1.56	0.000514092	0.0168379	58	1605
GO_BP	GO:0010604	positive regulation of macromolecule metabolic process	1.43	0.000353016	0.0137529	89	2696
GO_BP	GO:0051240	positive regulation of multicellular organismal process	1.64	0.000150213	0.00783025	58	1529
GO_BP	GO:0051173	positive regulation of nitrogen compound metabolic process	1.45	0.00242663	0.0485464	59	1752
GO_BP	GO:1903508	positive regulation of nucleic acid-templated transcription	1.57	0.000928815	0.0247309	51	1399
GO_BP	GO:0045935	positive regulation of nucleobase-containing compound metabolic process	1.48	0.00190101	0.0399758	57	1661
GO_BP	GO:2000243	positive regulation of reproductive process	4.39	0.00239057	0.0480849	6	59
GO_BP	GO:0048584	positive regulation of response to stimulus	1.6	0.000136922	0.00745231	64	1730
GO_BP	GO:1902680	positive regulation of RNA biosynthetic process	1.57	0.000973129	0.0255433	51	1402
GO_BP	GO:0051254	positive regulation of RNA metabolic process	1.55	0.00118673	0.0292811	52	1450
GO_BP	GO:0009967	positive regulation of signal transduction	1.72	0.000162398	0.0081222	49	1230
GO_BP	GO:0023056	positive regulation of signaling	1.73	4.89439e-05	0.00431295	56	1400
GO_BP	GO:0045944	positive regulation of transcription from RNA polymerase II promoter	1.79	0.000213983	0.00971078	42	1014
GO_BP	GO:0045893	positive regulation of transcription, DNA-templated	1.57	0.000928815	0.0247309	51	1399
GO_BP	GO:0034764	positive regulation of transmembrane transport	3.13	0.00143297	0.0337801	10	138
GO_BP	GO:0051050	positive regulation of transport	1.72	0.000849231	0.0239927	38	952
GO_BP	GO:1904018	positive regulation of vasculature development	3.62	0.000128077	0.007234	12	143
GO_BP	GO:0097300	programmed necrotic cell death	6.35	0.00104386	0.026829	5	34
GO_BP	GO:0022603	regulation of anatomical structure morphogenesis	1.68	0.00155216	0.0354607	37	951
GO_BP	GO:2001233	regulation of apoptotic signaling pathway	2.22	0.00110681	0.0278665	19	370
GO_BP	GO:0030155	regulation of cell adhesion	1.87	0.00189502	0.0399758	26	602
GO_BP	GO:0010646	regulation of cell communication	1.69	4.71014e-08	2.90541e-05	105	2690
GO_BP	GO:0060284	regulation of cell development	2.08	2.51731e-06	0.000517594	46	955
GO_BP	GO:0045595	regulation of cell differentiation	1.93	6.22678e-08	3.29223e-05	72	1613
GO_BP	GO:0051480	regulation of cytosolic calcium ion concentration	2.58	0.000556319	0.0176478	16	268
GO_BP	GO:0050793	regulation of developmental process	1.66	1.37448e-06	0.00031794	88	2289
GO_BP	GO:2001236	regulation of extrinsic apoptotic signaling pathway	4.18	3.37767e-06	0.000591388	15	155
GO_BP	GO:1902041	regulation of extrinsic apoptotic signaling pathway via death domain receptors	5.76	0.000567375	0.0176478	6	45
GO_BP	GO:0045598	regulation of fat cell differentiation	3.72	0.000370874	0.0141426	10	116
GO_BP	GO:0008277	regulation of G-protein coupled receptor protein signaling pathway	3.6	0.00175048	0.0378866	8	96
GO_BP	GO:1902531	regulation of intracellular signal transduction	1.63	0.000295623	0.0121569	54	1432
GO_BP	GO:0032879	regulation of localization	1.46	0.00037448	0.0141426	80	2370
GO_BP	GO:2000026	regulation of multicellular organismal development	1.82	2.98938e-07	8.51067e-05	75	1777
GO_BP	GO:0051239	regulation of multicellular organismal process	1.66	1.83666e-07	6.13441e-05	102	2660
GO_BP	GO:0051960	regulation of nervous system development	2.1	5.42532e-06	0.000803176	42	863
GO_BP	GO:0050767	regulation of neurogenesis	2.14	9.99473e-06	0.00132111	38	766
GO_BP	GO:0045664	regulation of neuron differentiation	2.26	1.34364e-05	0.00165763	33	631
GO_BP	GO:0009966	regulation of signal transduction	1.71	1.98897e-07	6.13441e-05	92	2322
GO_BP	GO:0023051	regulation of signaling	1.68	7.78927e-08	3.60356e-05	103	2648
GO_BP	GO:0070232	regulation of T cell apoptotic process	5.4	0.00220296	0.0452959	5	40
GO_BP	GO:0006357	regulation of transcription from RNA polymerase II promoter	1.72	8.01376e-06	0.00109849	68	1706
GO_BP	GO:0051049	regulation of transport	1.51	0.000864677	0.0240618	60	1711
GO_BP	GO:1901342	regulation of vasculature development	2.49	0.00168814	0.0371899	14	243
GO_BP	GO:0061333	renal tubule morphogenesis	3.98	0.00189161	0.0399758	7	76
GO_BP	GO:0000003	reproduction	1.77	5.71692e-05	0.004673	51	1243
GO_BP	GO:0022414	reproductive process	1.77	5.60159e-05	0.004673	51	1242
GO_BP	GO:0009605	response to external stimulus	1.49	0.000601212	0.0183894	68	1971
GO_BP	GO:0010039	response to iron ion	11.36	5.80802e-05	0.004673	5	19
GO_BP	GO:0010033	response to organic substance	1.4	0.00138545	0.0328694	79	2441
GO_BP	GO:0009266	response to temperature stimulus	3.29	0.00171845	0.0376336	9	118
GO_BP	GO:0007423	sensory organ development	2.17	0.000121507	0.007234	28	558
GO_BP	GO:0090596	sensory organ morphogenesis	2.74	0.000123015	0.007234	18	284
GO_BP	GO:0019953	sexual reproduction	2.03	6.93863e-05	0.00503534	35	746
GO_BP	GO:0044702	single organism reproductive process	1.65	0.000792304	0.022909	44	1149
GO_BP	GO:0014706	striated muscle tissue development	2.14	0.00164695	0.0366405	19	383
GO_BP	GO:0070231	T cell apoptotic process	4.8	0.00150991	0.0351462	6	54
GO_BP	GO:0042330	taxis	2.19	0.000236519	0.010261	25	493
GO_BP	GO:0048729	tissue morphogenesis	1.9	0.000817266	0.0233814	29	660
GO_BP	GO:0006366	transcription from RNA polymerase II promoter	1.69	1.20182e-05	0.00153379	69	1761
GO_BP	GO:0055085	transmembrane transport	1.77	0.000257474	0.0108287	42	1023
GO_BP	GO:0001657	ureteric bud development	4.68	0.000128644	0.007234	9	83
GO_BP	GO:0060675	ureteric bud morphogenesis	4.58	0.000821277	0.0233814	7	66
GO_BP	GO:0001944	vasculature development	1.96	0.000503907	0.0168017	29	640
GO_CC	GO:0030424	axon	2.01	0.0013103	0.0218283	23	496
GO_CC	GO:0033267	axon part	2.47	0.00124554	0.0216926	15	263
GO_CC	GO:0042995	cell projection	1.65	1.17462e-05	0.000900127	75	1972
GO_CC	GO:0044463	cell projection part	1.74	0.000611388	0.0156172	39	972
GO_CC	GO:0043292	contractile fiber	2.79	0.000871878	0.0177964	13	202
GO_CC	GO:0044449	contractile fiber part	2.91	0.000956197	0.0180431	12	179
GO_CC	GO:0031410	cytoplasmic vesicle	1.58	0.00341168	0.0363114	39	1070
GO_CC	GO:0070382	exocytic vesicle	3.18	0.000739479	0.0177086	11	150
GO_CC	GO:0031012	extracellular matrix	2.71	7.50721e-06	0.000719112	25	400
GO_CC	GO:0005615	extracellular space	1.61	0.000470814	0.0138766	52	1397
GO_CC	GO:0031674	I band	3.34	0.00157591	0.0239257	9	117
GO_CC	GO:0005887	integral component of plasma membrane	1.87	1.81083e-05	0.000942978	50	1162
GO_CC	GO:0031226	intrinsic component of plasma membrane	1.83	1.96886e-05	0.000942978	52	1230
GO_CC	GO:0034702	ion channel complex	2.53	0.000988902	0.0180431	15	257
GO_CC	GO:0031256	leading edge membrane	3.07	0.00469834	0.0456478	8	113
GO_CC	GO:0098589	membrane region	1.81	0.00010151	0.00375335	45	1080
GO_CC	GO:0030016	myofibril	2.75	0.00152498	0.0239257	12	189
GO_CC	GO:0097458	neuron part	1.88	1.60242e-06	0.000306989	61	1407
GO_CC	GO:0043005	neuron projection	1.96	4.92801e-06	0.000629402	50	1107
GO_CC	GO:0032589	neuron projection membrane	5.31	0.000882485	0.0177964	6	49
GO_CC	GO:0044459	plasma membrane part	1.7	4.05426e-07	0.000155342	89	2267
GO_CC	GO:0098797	plasma membrane protein complex	2.47	2.45882e-05	0.0010468	26	456
GO_CC	GO:0098590	plasma membrane region	1.69	0.00207091	0.0264495	34	870
GO_CC	GO:0098794	postsynapse	2.07	0.00188976	0.0249681	20	419
GO_CC	GO:0045211	postsynaptic membrane	2.6	0.00166783	0.0239257	13	217
GO_CC	GO:0005578	proteinaceous extracellular matrix	2.8	1.61304e-05	0.000942978	22	341
GO_CC	GO:0030017	sarcomere	2.87	0.00168598	0.0239257	11	166
GO_CC	GO:0099503	secretory vesicle	2.19	0.000539826	0.0147742	22	435
GO_CC	GO:0036477	somatodendritic compartment	1.7	0.00253219	0.0294009	32	814
GO_CC	GO:0045202	synapse	1.86	0.000362002	0.0115587	35	817
GO_CC	GO:0044456	synapse part	2.11	0.000107754	0.00375335	30	615
GO_CC	GO:0097060	synaptic membrane	2.38	0.00179709	0.0245918	15	273
GO_CC	GO:0008021	synaptic vesicle	2.91	0.00395502	0.0398789	9	134
GO_CC	GO:1902495	transmembrane transporter complex	2.32	0.00229384	0.0283517	15	280
GO_CC	GO:1990351	transporter complex	2.29	0.00262553	0.029588	15	284
GO_CC	GO:0098805	whole membrane	1.54	0.00083651	0.0177964	57	1609
GO_MF	GO:0015085	calcium ion transmembrane transporter activity	3.62	0.000467271	0.0185092	10	119
GO_MF	GO:0005516	calmodulin binding	3.31	0.000169179	0.0185092	13	169
GO_MF	GO:0038024	cargo receptor activity	5.64	8.05428e-05	0.0185092	8	61
GO_MF	GO:0015267	channel activity	2.23	0.000422748	0.0185092	22	424
GO_MF	GO:0005230	extracellular ligand-gated ion channel activity	4.37	0.00109393	0.0374009	7	69
GO_MF	GO:0050840	extracellular matrix binding	4.97	0.0012597	0.041412	6	52
GO_MF	GO:0016917	GABA receptor activity	9.78	0.000126245	0.0185092	5	22
GO_MF	GO:0022836	gated channel activity	2.34	0.00152886	0.0483989	16	294
GO_MF	GO:0005216	ion channel activity	2.35	0.000294174	0.0185092	21	385
GO_MF	GO:0015075	ion transmembrane transporter activity	1.82	0.000743652	0.0264845	33	780
GO_MF	GO:0046873	metal ion transmembrane transporter activity	2.31	0.000373603	0.0185092	21	392
GO_MF	GO:0022803	passive transmembrane transporter activity	2.23	0.000422748	0.0185092	22	424
GO_MF	GO:0000975	regulatory region DNA binding	1.86	0.00043972	0.0185092	34	788
GO_MF	GO:0001067	regulatory region nucleic acid binding	1.85	0.000470331	0.0185092	34	791
GO_MF	GO:0001012	RNA polymerase II regulatory region DNA binding	2.09	0.000216788	0.0185092	28	576
GO_MF	GO:0000977	RNA polymerase II regulatory region sequence-specific DNA binding	2.11	0.000182665	0.0185092	28	570
GO_MF	GO:0000981	RNA polymerase II transcription factor activity, sequence-specific DNA binding	2.18	3.51692e-05	0.0185092	32	631
GO_MF	GO:0005044	scavenger receptor activity	7.17	4.68957e-05	0.0185092	7	42
GO_MF	GO:0043565	sequence-specific DNA binding	1.82	0.000178738	0.0185092	41	970
GO_MF	GO:1990837	sequence-specific double-stranded DNA binding	1.94	0.000483631	0.0185092	30	667
GO_MF	GO:0022838	substrate-specific channel activity	2.28	0.00042693	0.0185092	21	396
GO_MF	GO:0000982	transcription factor activity, RNA polymerase II core promoter proximal region sequence-specific binding	2.36	0.000383801	0.0185092	20	365
GO_MF	GO:0044212	transcription regulatory region DNA binding	1.86	0.00041089	0.0185092	34	785
GO_MF	GO:0000976	transcription regulatory region sequence-specific DNA binding	2	0.000277472	0.0185092	30	645
GO_MF	GO:0022857	transmembrane transporter activity	1.77	0.000498061	0.0185092	38	922
KEGG	mmu04261	Adrenergic signaling in cardiomyocytes	3.15	0.00072169	0.0347551	11	147
KEGG	mmu04024	cAMP signaling pathway	2.57	0.00249821	0.0492673	12	197
KEGG	mmu04022	cGMP-PKG signaling pathway	3.01	0.000632564	0.0347551	12	168
KEGG	mmu04727	GABAergic synapse	3.83	0.00110628	0.0355175	8	88
KEGG	mmu05166	HTLV-I infection	2.54	0.000372087	0.0347551	17	282
KEGG	mmu04916	Melanogenesis	3.37	0.00251609	0.0492673	8	100
KEGG	mmu05032	Morphine addiction	4.12	0.000315466	0.0347551	9	92
KEGG	mmu05033	Nicotine addiction	5.26	0.00239912	0.0492673	5	40
KEGG	mmu04072	Phospholipase D signaling pathway	2.87	0.00255759	0.0492673	10	147
KEGG	mmu05416	Viral myocarditis	3.83	0.00110628	0.0355175	8	88

## Sheet: HTTdKO_ESC_down
ontology	ID	Description	Fold enrichment	P-value	FDR	significant	annotated
GO_BP	GO:0046717	acid secretion	3.81	0.00502798	0.0295891	6	99
GO_BP	GO:0030048	actin filament-based movement	6.66	8.35924e-06	0.000349557	9	85
GO_BP	GO:0030029	actin filament-based process	1.99	0.00366426	0.0253608	19	600
GO_BP	GO:0070252	actin-mediated cell contraction	8.71	8.57959e-07	6.54758e-05	9	65
GO_BP	GO:0001508	action potential	4.19	0.000677083	0.00798828	8	120
GO_BP	GO:0001667	ameboidal-type cell migration	2.52	0.00224437	0.0187705	13	325
GO_BP	GO:0015837	amine transport	4.29	0.00281069	0.0218037	6	88
GO_BP	GO:0015696	ammonium transport	3.77	0.00527909	0.0306954	6	100
GO_BP	GO:0048646	anatomical structure formation involved in morphogenesis	1.89	0.000257002	0.00438286	35	1168
GO_BP	GO:0009653	anatomical structure morphogenesis	2.09	2.59521e-11	1.58445e-08	85	2559
GO_BP	GO:0001525	angiogenesis	2.82	5.5296e-05	0.00139503	19	424
GO_BP	GO:0006820	anion transport	2.08	0.00380554	0.0255879	17	514
GO_BP	GO:0048736	appendage development	2.72	0.00973034	0.0450731	8	185
GO_BP	GO:0035107	appendage morphogenesis	3.09	0.00465848	0.0287742	8	163
GO_BP	GO:0060840	artery development	6.43	1.1125e-05	0.00041265	9	88
GO_BP	GO:0048844	artery morphogenesis	7.22	5.05508e-05	0.00129837	7	61
GO_BP	GO:0061564	axon development	2.18	0.00419783	0.0273229	15	433
GO_BP	GO:0007409	axonogenesis	2.31	0.00241391	0.0196778	15	408
GO_BP	GO:0007610	behavior	3.01	1.03677e-09	3.49359e-07	39	815
GO_BP	GO:0022610	biological adhesion	2.91	8.31735e-14	1.26949e-10	60	1299
GO_BP	GO:0031214	biomineral tissue development	4.49	0.0001891	0.00351983	9	126
GO_BP	GO:0008015	blood circulation	3.4	3.87278e-07	3.37777e-05	23	425
GO_BP	GO:0001568	blood vessel development	3.38	1.2589e-09	3.49359e-07	33	614
GO_BP	GO:0048514	blood vessel morphogenesis	3.16	2.77643e-07	2.734e-05	26	517
GO_BP	GO:0030509	BMP signaling pathway	3.29	0.00317794	0.0233927	8	153
GO_BP	GO:0060348	bone development	3.22	0.00208909	0.0177322	9	176
GO_BP	GO:0030282	bone mineralization	5.14	0.000171411	0.00331175	8	98
GO_BP	GO:0060349	bone morphogenesis	5.12	0.000443583	0.00604507	7	86
GO_BP	GO:0007420	brain development	1.98	0.00616433	0.0340896	17	540
GO_BP	GO:0048754	branching morphogenesis of an epithelial tube	2.84	0.00755723	0.0384491	8	177
GO_BP	GO:0055074	calcium ion homeostasis	2.54	0.000955083	0.010019	15	371
GO_BP	GO:0006816	calcium ion transport	3.36	4.90881e-06	0.000244099	19	356
GO_BP	GO:0060402	calcium ion transport into cytosol	4.13	0.000754972	0.00859945	8	122
GO_BP	GO:0060070	canonical Wnt signaling pathway	3.59	7.93487e-05	0.00189236	13	228
GO_BP	GO:0008643	carbohydrate transport	3.02	0.00894679	0.0428748	7	146
GO_BP	GO:0046942	carboxylic acid transport	2.48	0.00774547	0.0391458	10	254
GO_BP	GO:0086001	cardiac muscle cell action potential	8.5	0.000283408	0.00462879	5	37
GO_BP	GO:0086003	cardiac muscle cell contraction	11.7	3.37296e-07	3.12012e-05	8	43
GO_BP	GO:0055007	cardiac muscle cell differentiation	4.04	0.00180393	0.0161016	7	109
GO_BP	GO:0060048	cardiac muscle contraction	6.17	5.31064e-06	0.000244478	10	102
GO_BP	GO:0003300	cardiac muscle hypertrophy	4.43	0.00545586	0.0313562	5	71
GO_BP	GO:0048738	cardiac muscle tissue development	2.71	0.00645277	0.0349254	9	209
GO_BP	GO:0035051	cardiocyte differentiation	3.62	0.00175035	0.0157616	8	139
GO_BP	GO:0072358	cardiovascular system development	2.82	6.55844e-10	2.50256e-07	44	983
GO_BP	GO:0051216	cartilage development	3.59	0.000513081	0.00667569	10	175
GO_BP	GO:0050432	catecholamine secretion	6.17	0.00127365	0.0123675	5	51
GO_BP	GO:0051937	catecholamine transport	4.84	0.00373854	0.0253608	5	65
GO_BP	GO:0055080	cation homeostasis	2.17	0.00110101	0.0112407	20	581
GO_BP	GO:0098655	cation transmembrane transport	2.01	0.00418884	0.0273226	18	563
GO_BP	GO:0006812	cation transport	2.24	1.05149e-05	0.000401228	34	953
GO_BP	GO:0007155	cell adhesion	2.93	5.74633e-14	1.26949e-10	60	1288
GO_BP	GO:0060326	cell chemotaxis	2.81	0.00325294	0.0237561	10	224
GO_BP	GO:0008219	cell death	1.56	0.00186932	0.0164902	46	1860
GO_BP	GO:0048468	cell development	1.84	1.7653e-06	0.000113052	62	2115
GO_BP	GO:0016049	cell growth	2.87	1.12198e-05	0.00041265	22	483
GO_BP	GO:0016477	cell migration	2.35	1.82436e-07	1.92038e-05	43	1149
GO_BP	GO:0000902	cell morphogenesis	2.21	1.26768e-06	9.21373e-05	42	1193
GO_BP	GO:0000904	cell morphogenesis involved in differentiation	2.59	1.47495e-06	0.000100761	31	752
GO_BP	GO:0048667	cell morphogenesis involved in neuron differentiation	2.29	0.000760094	0.00862561	19	522
GO_BP	GO:0048870	cell motility	2.41	1.62931e-08	2.48684e-06	48	1254
GO_BP	GO:0032990	cell part morphogenesis	2.16	0.000124935	0.0026302	28	816
GO_BP	GO:0048858	cell projection morphogenesis	2.22	8.0559e-05	0.00190633	28	795
GO_BP	GO:0030030	cell projection organization	2.09	3.96523e-06	0.00020174	43	1292
GO_BP	GO:0008283	cell proliferation	1.63	0.000612968	0.00751473	47	1811
GO_BP	GO:0007166	cell surface receptor signaling pathway	1.94	7.19626e-08	8.78701e-06	68	2202
GO_BP	GO:0098609	cell-cell adhesion	2.44	4.95774e-06	0.000244099	31	798
GO_BP	GO:0098742	cell-cell adhesion via plasma-membrane adhesion molecules	4.07	0.000393066	0.00576681	9	139
GO_BP	GO:0007267	cell-cell signaling	2.55	2.93309e-07	2.79801e-05	36	887
GO_BP	GO:0007160	cell-matrix adhesion	6.18	2.67825e-09	6.28902e-07	17	173
GO_BP	GO:0031589	cell-substrate adhesion	4.87	1.18345e-09	3.49359e-07	22	284
GO_BP	GO:0006874	cellular calcium ion homeostasis	2.46	0.00190315	0.0166465	14	358
GO_BP	GO:0030003	cellular cation homeostasis	2.16	0.00260188	0.0207921	17	495
GO_BP	GO:0055082	cellular chemical homeostasis	2.12	0.00110523	0.0112462	21	624
GO_BP	GO:0022607	cellular component assembly	1.45	0.00485738	0.0295374	50	2168
GO_BP	GO:0032989	cellular component morphogenesis	2.22	4.86965e-07	4.01763e-05	45	1276
GO_BP	GO:0072503	cellular divalent inorganic cation homeostasis	2.32	0.00318797	0.0233927	14	379
GO_BP	GO:0019725	cellular homeostasis	1.83	0.00607577	0.0336608	21	722
GO_BP	GO:0006873	cellular ion homeostasis	2.1	0.00345136	0.0247317	17	509
GO_BP	GO:0006875	cellular metal ion homeostasis	2.26	0.00219238	0.0184367	16	445
GO_BP	GO:0044264	cellular polysaccharide metabolic process	3.79	0.0104348	0.0465015	5	83
GO_BP	GO:0071804	cellular potassium ion transport	3.68	0.000824978	0.00900016	9	154
GO_BP	GO:0071773	cellular response to BMP stimulus	3.11	0.00449027	0.0281461	8	162
GO_BP	GO:0071322	cellular response to carbohydrate stimulus	3.34	0.0094359	0.0443827	6	113
GO_BP	GO:0070887	cellular response to chemical stimulus	1.81	2.37395e-06	0.000136441	64	2230
GO_BP	GO:0036294	cellular response to decreased oxygen levels	4.44	0.00235991	0.0193135	6	85
GO_BP	GO:0071495	cellular response to endogenous stimulus	2.31	1.64894e-06	0.000109426	38	1037
GO_BP	GO:0071363	cellular response to growth factor stimulus	2.47	0.000215026	0.00388399	20	510
GO_BP	GO:0032870	cellular response to hormone stimulus	2.15	0.00358995	0.0251976	16	468
GO_BP	GO:0071456	cellular response to hypoxia	4.66	0.00184621	0.0163831	6	81
GO_BP	GO:1901699	cellular response to nitrogen compound	2.72	5.88366e-05	0.00144844	20	463
GO_BP	GO:0071407	cellular response to organic cyclic compound	2.63	0.000207239	0.00376562	18	431
GO_BP	GO:0071310	cellular response to organic substance	1.84	1.24215e-05	0.000443811	53	1815
GO_BP	GO:0071417	cellular response to organonitrogen compound	3.03	1.25356e-05	0.000443811	20	415
GO_BP	GO:0071453	cellular response to oxygen levels	4.84	0.000624539	0.00759557	7	91
GO_BP	GO:1901701	cellular response to oxygen-containing compound	2.01	0.000521654	0.00669082	27	847
GO_BP	GO:0071375	cellular response to peptide hormone stimulus	2.68	0.0106546	0.0472561	8	188
GO_BP	GO:0071560	cellular response to transforming growth factor beta stimulus	3.43	0.00134057	0.0128284	9	165
GO_BP	GO:0007417	central nervous system development	2.21	0.000150369	0.00298065	26	740
GO_BP	GO:0021955	central nervous system neuron axonogenesis	11.1	1.43039e-05	0.00047983	6	34
GO_BP	GO:0021954	central nervous system neuron development	5.65	0.000243042	0.00421544	7	78
GO_BP	GO:0021953	central nervous system neuron differentiation	3.24	0.00113349	0.0114195	10	194
GO_BP	GO:0021952	central nervous system projection neuron axonogenesis	12.1	4.93617e-05	0.00128789	5	26
GO_BP	GO:0048878	chemical homeostasis	2.02	0.000174333	0.003347	31	964
GO_BP	GO:0006935	chemotaxis	2.05	0.00565116	0.0317696	16	491
GO_BP	GO:0072359	circulatory system development	2.82	6.55844e-10	2.50256e-07	44	983
GO_BP	GO:0003013	circulatory system process	3.38	4.37857e-07	3.71283e-05	23	428
GO_BP	GO:0050890	cognition	3.05	0.000388072	0.00575069	13	268
GO_BP	GO:0032964	collagen biosynthetic process	7.49	0.000518287	0.00667569	5	42
GO_BP	GO:0030199	collagen fibril organization	9.44	3.76717e-05	0.00105503	6	40
GO_BP	GO:0032963	collagen metabolic process	5.65	0.000243042	0.00421544	7	78
GO_BP	GO:0061448	connective tissue development	4.05	5.36586e-06	0.000244478	15	233
GO_BP	GO:0060401	cytosolic calcium ion transport	4.06	0.000839912	0.00912435	8	124
GO_BP	GO:0016265	death	1.55	0.00199102	0.0172162	46	1866
GO_BP	GO:0016358	dendrite development	2.69	0.00442386	0.0279739	10	234
GO_BP	GO:0048813	dendrite morphogenesis	3.7	0.00152428	0.0141862	8	136
GO_BP	GO:0048588	developmental cell growth	2.74	0.00607136	0.0336608	9	207
GO_BP	GO:0048589	developmental growth	2.2	0.000394827	0.00576681	23	659
GO_BP	GO:0060560	developmental growth involved in morphogenesis	2.48	0.0110598	0.0484384	9	228
GO_BP	GO:0006835	dicarboxylic acid transport	5.72	0.00063052	0.00760768	6	66
GO_BP	GO:0072507	divalent inorganic cation homeostasis	2.36	0.0019984	0.0172162	15	400
GO_BP	GO:0072511	divalent inorganic cation transport	3.11	8.7868e-06	0.000352932	20	405
GO_BP	GO:0070838	divalent metal ion transport	3.12	8.17168e-06	0.00034646	20	403
GO_BP	GO:0035113	embryonic appendage morphogenesis	3.21	0.00639894	0.0346956	7	137
GO_BP	GO:0030326	embryonic limb morphogenesis	3.21	0.00639894	0.0346956	7	137
GO_BP	GO:0006897	endocytosis	2.41	0.000400785	0.00579246	19	495
GO_BP	GO:0043542	endothelial cell migration	3.93	0.000508918	0.00667569	9	144
GO_BP	GO:0001935	endothelial cell proliferation	3.63	0.00637604	0.0346956	6	104
GO_BP	GO:0007167	enzyme linked receptor protein signaling pathway	2.52	1.88296e-06	0.000117306	32	800
GO_BP	GO:0010631	epithelial cell migration	3.23	0.000666485	0.00794739	11	214
GO_BP	GO:0050673	epithelial cell proliferation	2.43	0.00216108	0.0182742	14	363
GO_BP	GO:0060429	epithelium development	1.68	0.00466589	0.0287742	29	1086
GO_BP	GO:0090132	epithelium migration	3.2	0.000719683	0.00832169	11	216
GO_BP	GO:0030198	extracellular matrix organization	4.19	7.40084e-06	0.000327421	14	210
GO_BP	GO:0043062	extracellular structure organization	4.17	7.8144e-06	0.00033673	14	211
GO_BP	GO:0042596	fear response	6.84	0.00079293	0.0088019	5	46
GO_BP	GO:0007565	female pregnancy	3.23	0.0110856	0.0484817	6	117
GO_BP	GO:0030900	forebrain development	2.57	0.00127769	0.0123675	14	343
GO_BP	GO:0048699	generation of neurons	1.86	8.26828e-05	0.00194154	42	1421
GO_BP	GO:0022612	gland morphogenesis	3.54	0.00200213	0.0172162	8	142
GO_BP	GO:0010001	glial cell differentiation	3.51	0.000332539	0.00523257	11	197
GO_BP	GO:0042063	gliogenesis	3.16	0.000279798	0.00462879	13	259
GO_BP	GO:0046323	glucose import	4.08	0.00766669	0.0388119	5	77
GO_BP	GO:0015758	glucose transport	3.31	0.00983071	0.0454002	6	114
GO_BP	GO:0009100	glycoprotein metabolic process	2.34	0.00811647	0.0406174	11	296
GO_BP	GO:0030203	glycosaminoglycan metabolic process	3.7	0.0114917	0.049719	5	85
GO_BP	GO:0040007	growth	2.16	1.69652e-05	0.000545141	35	1018
GO_BP	GO:0060322	head development	2.05	0.00268328	0.0212755	19	583
GO_BP	GO:0060047	heart contraction	4.06	4.56155e-05	0.00123228	12	186
GO_BP	GO:0007507	heart development	1.96	0.00697017	0.0364887	17	547
GO_BP	GO:0003015	heart process	4.02	5.0614e-05	0.00129837	12	188
GO_BP	GO:0008645	hexose transport	3.8	0.00256953	0.0205875	7	116
GO_BP	GO:0042592	homeostatic process	1.54	0.00619454	0.0341947	37	1513
GO_BP	GO:0007156	homophilic cell adhesion via plasma membrane adhesion molecules	4.19	0.0031451	0.0233927	6	90
GO_BP	GO:0009755	hormone-mediated signaling pathway	2.74	0.00943592	0.0443827	8	184
GO_BP	GO:0098771	inorganic ion homeostasis	2.11	0.00149067	0.0139158	20	596
GO_BP	GO:0098660	inorganic ion transmembrane transport	1.9	0.00898464	0.0429215	17	562
GO_BP	GO:0007229	integrin-mediated signaling pathway	4.97	0.00132871	0.0127728	6	76
GO_BP	GO:0035556	intracellular signal transduction	1.53	0.0011705	0.0116009	53	2176
GO_BP	GO:0050801	ion homeostasis	2.12	0.000852628	0.00922965	22	654
GO_BP	GO:0034220	ion transmembrane transport	2.26	5.68918e-05	0.00142352	28	779
GO_BP	GO:0006811	ion transport	2.08	2.05899e-06	0.000120872	46	1390
GO_BP	GO:0007259	JAK-STAT cascade	2.86	0.00731379	0.0373975	8	176
GO_BP	GO:0007612	learning	3.33	0.00293182	0.0224305	8	151
GO_BP	GO:0007611	learning or memory	3.41	0.00013271	0.0027247	13	240
GO_BP	GO:0050900	leukocyte migration	2.4	0.0095142	0.0446512	10	262
GO_BP	GO:0060173	limb development	2.72	0.00973034	0.0450731	8	185
GO_BP	GO:0035108	limb morphogenesis	3.09	0.00465848	0.0287742	8	163
GO_BP	GO:0051674	localization of cell	2.41	1.62931e-08	2.48684e-06	48	1254
GO_BP	GO:0040011	locomotion	2.34	3.6983e-09	8.06395e-07	55	1481
GO_BP	GO:0007626	locomotory behavior	3.23	0.000392659	0.00576681	12	234
GO_BP	GO:0033036	macromolecule localization	1.37	0.00935105	0.0442563	55	2518
GO_BP	GO:0060443	mammary gland morphogenesis	5.42	0.00226961	0.0188269	5	58
GO_BP	GO:0007613	memory	4	0.00190081	0.0166465	7	110
GO_BP	GO:0055065	metal ion homeostasis	2.19	0.00166339	0.0152027	18	516
GO_BP	GO:0030001	metal ion transport	2.54	3.40587e-06	0.000185306	30	744
GO_BP	GO:0050804	modulation of synaptic transmission	2.81	0.000528707	0.00675292	14	313
GO_BP	GO:0015844	monoamine transport	4.55	0.00209117	0.0177322	6	83
GO_BP	GO:0015749	monosaccharide transport	3.73	0.00282847	0.0218037	7	118
GO_BP	GO:0015672	monovalent inorganic cation transport	1.97	0.00814406	0.0406222	16	511
GO_BP	GO:0006928	movement of cell or subcellular component	2.5	1.43436e-11	1.09465e-08	63	1588
GO_BP	GO:0044236	multicellular organism metabolic process	5.96	2.07539e-05	0.000625705	9	95
GO_BP	GO:0044259	multicellular organismal macromolecule metabolic process	5.57	0.000263083	0.004437	7	79
GO_BP	GO:0033555	multicellular organismal response to stress	5.18	0.000413025	0.00586425	7	85
GO_BP	GO:0035637	multicellular organismal signaling	3.31	0.00983071	0.0454002	6	114
GO_BP	GO:0051705	multi-organism behavior	4.24	0.00297439	0.0226993	6	89
GO_BP	GO:0055001	muscle cell development	3.05	0.00500936	0.0295891	8	165
GO_BP	GO:0042692	muscle cell differentiation	2.51	0.00109163	0.0111824	15	376
GO_BP	GO:0014812	muscle cell migration	5.31	0.000356955	0.00544826	7	83
GO_BP	GO:0033002	muscle cell proliferation	3.08	0.00281823	0.0218037	9	184
GO_BP	GO:0006936	muscle contraction	3.96	3.46011e-06	0.000185306	16	254
GO_BP	GO:0014896	muscle hypertrophy	4.14	0.0072612	0.0372534	5	76
GO_BP	GO:0007517	muscle organ development	3.46	1.77765e-06	0.000113052	20	364
GO_BP	GO:0061061	muscle structure development	2.61	1.42547e-05	0.00047983	25	603
GO_BP	GO:0003012	muscle system process	3.64	1.48536e-06	0.000100761	19	328
GO_BP	GO:0060537	muscle tissue development	3.11	8.4742e-06	0.000349576	20	404
GO_BP	GO:0043066	negative regulation of apoptotic process	1.83	0.00357239	0.0251976	24	827
GO_BP	GO:0009890	negative regulation of biosynthetic process	1.6	0.00298552	0.0227274	38	1496
GO_BP	GO:0030514	negative regulation of BMP signaling pathway	6.99	0.000715964	0.00831017	5	45
GO_BP	GO:0090090	negative regulation of canonical Wnt signaling pathway	5.14	0.000171411	0.00331175	8	98
GO_BP	GO:0007162	negative regulation of cell adhesion	2.74	0.00392113	0.0260779	10	230
GO_BP	GO:0010648	negative regulation of cell communication	1.97	0.000115893	0.002527	35	1120
GO_BP	GO:0060548	negative regulation of cell death	1.98	0.000397659	0.00578051	29	921
GO_BP	GO:0010721	negative regulation of cell development	2.27	0.00720691	0.0370996	12	332
GO_BP	GO:0045596	negative regulation of cell differentiation	1.81	0.0100734	0.0461024	19	662
GO_BP	GO:0008285	negative regulation of cell proliferation	1.86	0.00913689	0.0435806	18	609
GO_BP	GO:0031327	negative regulation of cellular biosynthetic process	1.59	0.00379428	0.0255685	37	1467
GO_BP	GO:0051271	negative regulation of cellular component movement	2.6	0.00558099	0.0314912	10	242
GO_BP	GO:0051093	negative regulation of developmental process	2.01	0.000402276	0.00579246	28	877
GO_BP	GO:0040013	negative regulation of locomotion	2.59	0.00382426	0.0256573	11	267
GO_BP	GO:0010558	negative regulation of macromolecule biosynthetic process	1.51	0.0109691	0.0482128	34	1415
GO_BP	GO:0051241	negative regulation of multicellular organismal process	1.98	0.000124322	0.0026302	34	1079
GO_BP	GO:1901215	negative regulation of neuron death	2.86	0.00456523	0.0284407	9	198
GO_BP	GO:1903507	negative regulation of nucleic acid-templated transcription	1.59	0.0099592	0.0457056	29	1150
GO_BP	GO:0045936	negative regulation of phosphate metabolic process	2.07	0.00316659	0.0233927	18	548
GO_BP	GO:0010563	negative regulation of phosphorus metabolic process	2.07	0.00316659	0.0233927	18	548
GO_BP	GO:0042326	negative regulation of phosphorylation	2.05	0.00937548	0.0442787	14	430
GO_BP	GO:0043069	negative regulation of programmed cell death	1.8	0.00439466	0.0278904	24	841
GO_BP	GO:0001933	negative regulation of protein phosphorylation	2.08	0.010666	0.0472561	13	393
GO_BP	GO:0048585	negative regulation of response to stimulus	1.8	0.00042689	0.00597769	37	1295
GO_BP	GO:1902679	negative regulation of RNA biosynthetic process	1.57	0.0114853	0.049719	29	1163
GO_BP	GO:0009968	negative regulation of signal transduction	1.92	0.000511684	0.00667569	30	981
GO_BP	GO:0023057	negative regulation of signaling	1.99	9.40083e-05	0.00212572	35	1108
GO_BP	GO:0050805	negative regulation of synaptic transmission	5.39	0.000862839	0.0092851	6	70
GO_BP	GO:0045892	negative regulation of transcription, DNA-templated	1.62	0.0075791	0.0384961	29	1126
GO_BP	GO:0051051	negative regulation of transport	2.12	0.00405576	0.0266253	16	474
GO_BP	GO:0030178	negative regulation of Wnt signaling pathway	4.32	0.000253324	0.00434441	9	131
GO_BP	GO:0007399	nervous system development	1.86	2.41359e-06	0.000136441	59	1993
GO_BP	GO:0022008	neurogenesis	1.95	8.69059e-06	0.000352932	47	1514
GO_BP	GO:0050905	neuromuscular process	3.2	0.0115279	0.049719	6	118
GO_BP	GO:0048666	neuron development	1.85	0.000939169	0.00998933	30	1019
GO_BP	GO:0030182	neuron differentiation	1.82	0.000347676	0.00541493	37	1281
GO_BP	GO:0001764	neuron migration	3.23	0.00357688	0.0251976	8	156
GO_BP	GO:0031175	neuron projection development	2.17	6.69606e-05	0.00163525	30	871
GO_BP	GO:1990138	neuron projection extension	2.88	0.0113907	0.0494617	7	153
GO_BP	GO:0048812	neuron projection morphogenesis	2.35	0.000281556	0.00462879	21	561
GO_BP	GO:0007270	neuron-neuron synaptic transmission	3.96	0.000483749	0.0064485	9	143
GO_BP	GO:0006809	nitric oxide biosynthetic process	4.91	0.00349564	0.0249904	5	64
GO_BP	GO:0046209	nitric oxide metabolic process	5.55	0.000739654	0.00848831	6	68
GO_BP	GO:0071705	nitrogen compound transport	1.88	0.00451932	0.0282701	21	703
GO_BP	GO:0048645	organ formation	6.77	7.63991e-05	0.00183636	7	65
GO_BP	GO:0009887	organ morphogenesis	2.35	2.05131e-06	0.000120872	36	964
GO_BP	GO:0015849	organic acid transport	2.44	0.00859494	0.0420468	10	258
GO_BP	GO:0015850	organic hydroxy compound transport	3.61	0.000139045	0.00281094	12	209
GO_BP	GO:0071702	organic substance transport	1.56	0.000514573	0.00667569	57	2304
GO_BP	GO:0001503	ossification	3	3.97185e-05	0.00109231	18	378
GO_BP	GO:0001649	osteoblast differentiation	2.67	0.0070591	0.0364887	9	212
GO_BP	GO:0018149	peptide cross-linking	5.42	0.00226961	0.0188269	5	58
GO_BP	GO:0006909	phagocytosis	3.01	0.00538012	0.0311358	8	167
GO_BP	GO:0006796	phosphate-containing compound metabolic process	1.38	0.00597368	0.0332843	60	2733
GO_BP	GO:0006793	phosphorus metabolic process	1.38	0.00549913	0.0313772	61	2777
GO_BP	GO:0016310	phosphorylation	1.43	0.00920258	0.04377	45	1975
GO_BP	GO:0045766	positive regulation of angiogenesis	3.41	0.00462748	0.0287699	7	129
GO_BP	GO:0048520	positive regulation of behavior	3.36	0.00281447	0.0218037	8	150
GO_BP	GO:0009891	positive regulation of biosynthetic process	1.57	0.00187448	0.0164902	44	1758
GO_BP	GO:1903524	positive regulation of blood circulation	4.79	0.000275893	0.00462747	8	105
GO_BP	GO:0051928	positive regulation of calcium ion transport	4.75	0.000294352	0.00475422	8	106
GO_BP	GO:0010524	positive regulation of calcium ion transport into cytosol	7.7	0.000121691	0.00260666	6	49
GO_BP	GO:0090263	positive regulation of canonical Wnt signaling pathway	4.56	0.00483184	0.0294407	5	69
GO_BP	GO:0055025	positive regulation of cardiac muscle tissue development	8.07	0.000364732	0.00553926	5	39
GO_BP	GO:0043085	positive regulation of catalytic activity	1.79	0.0018627	0.0164816	29	1018
GO_BP	GO:1904064	positive regulation of cation transmembrane transport	4.36	0.00115967	0.0115687	7	101
GO_BP	GO:0045785	positive regulation of cell adhesion	2.93	0.000138767	0.00281094	16	344
GO_BP	GO:0010647	positive regulation of cell communication	1.95	1.8079e-05	0.000574879	44	1420
GO_BP	GO:0010720	positive regulation of cell development	2.37	0.000262135	0.004437	21	558
GO_BP	GO:0045597	positive regulation of cell differentiation	2.27	1.11871e-05	0.00041265	33	914
GO_BP	GO:0030307	positive regulation of cell growth	3.15	0.0041679	0.0272443	8	160
GO_BP	GO:0030335	positive regulation of cell migration	3.03	1.25356e-05	0.000443811	20	415
GO_BP	GO:0010770	positive regulation of cell morphogenesis involved in differentiation	3	0.00557318	0.0314912	8	168
GO_BP	GO:2000147	positive regulation of cell motility	3.09	5.78691e-06	0.000259784	21	428
GO_BP	GO:0008284	positive regulation of cell proliferation	2.29	2.4861e-05	0.000729725	30	825
GO_BP	GO:0022409	positive regulation of cell-cell adhesion	2.82	0.00503066	0.0295891	9	201
GO_BP	GO:0010811	positive regulation of cell-substrate adhesion	4.36	0.00115967	0.0115687	7	101
GO_BP	GO:0031328	positive regulation of cellular biosynthetic process	1.57	0.00225218	0.0187844	43	1724
GO_BP	GO:0051272	positive regulation of cellular component movement	3.3	6.53635e-07	5.20152e-05	23	438
GO_BP	GO:0031325	positive regulation of cellular metabolic process	1.46	0.00141895	0.0134104	63	2723
GO_BP	GO:0007204	positive regulation of cytosolic calcium ion concentration	2.62	0.00527173	0.0306954	10	240
GO_BP	GO:0048639	positive regulation of developmental growth	3.59	0.000513081	0.00667569	10	175
GO_BP	GO:0051094	positive regulation of developmental process	2.34	5.59658e-08	7.42795e-06	47	1264
GO_BP	GO:0045807	positive regulation of endocytosis	3.44	0.00443532	0.0279739	7	128
GO_BP	GO:0050679	positive regulation of epithelial cell proliferation	3.13	0.00432678	0.0277744	8	161
GO_BP	GO:0010628	positive regulation of gene expression	1.52	0.00479359	0.0293248	41	1694
GO_BP	GO:0045927	positive regulation of growth	3.12	0.000312583	0.00499582	13	262
GO_BP	GO:0032846	positive regulation of homeostatic process	2.94	0.00234325	0.0192287	10	214
GO_BP	GO:1902533	positive regulation of intracellular signal transduction	1.84	0.00316368	0.0233927	24	819
GO_BP	GO:0034767	positive regulation of ion transmembrane transport	4.36	0.00023921	0.00419666	9	130
GO_BP	GO:0032414	positive regulation of ion transmembrane transporter activity	5.9	0.000534298	0.0067959	6	64
GO_BP	GO:0043270	positive regulation of ion transport	3.72	1.50701e-05	0.000495279	15	254
GO_BP	GO:0033674	positive regulation of kinase activity	2.5	0.000546612	0.00690796	17	428
GO_BP	GO:0040017	positive regulation of locomotion	3.09	3.4201e-06	0.000185306	22	448
GO_BP	GO:0010557	positive regulation of macromolecule biosynthetic process	1.49	0.00920529	0.04377	38	1605
GO_BP	GO:0044093	positive regulation of molecular function	1.79	0.000439431	0.00604507	37	1297
GO_BP	GO:0051240	positive regulation of multicellular organismal process	2.26	1.11979e-08	1.89905e-06	55	1529
GO_BP	GO:0051149	positive regulation of muscle cell differentiation	4.49	0.00222248	0.0186385	6	84
GO_BP	GO:0048636	positive regulation of muscle organ development	4.84	0.00373854	0.0253608	5	65
GO_BP	GO:1901863	positive regulation of muscle tissue development	4.77	0.00399329	0.026405	5	66
GO_BP	GO:0051962	positive regulation of nervous system development	2.05	0.00443431	0.0279739	17	522
GO_BP	GO:0051173	positive regulation of nitrogen compound metabolic process	1.54	0.00302673	0.0229279	43	1752
GO_BP	GO:1903508	positive regulation of nucleic acid-templated transcription	1.57	0.00546751	0.0313562	35	1399
GO_BP	GO:0045935	positive regulation of nucleobase-containing compound metabolic process	1.48	0.00952225	0.0446512	39	1661
GO_BP	GO:0045778	positive regulation of ossification	4.06	0.00370122	0.0253608	6	93
GO_BP	GO:0045937	positive regulation of phosphate metabolic process	1.73	0.00377198	0.0254745	28	1021
GO_BP	GO:0010562	positive regulation of phosphorus metabolic process	1.73	0.00377198	0.0254745	28	1021
GO_BP	GO:0042327	positive regulation of phosphorylation	1.74	0.00538542	0.0311358	25	903
GO_BP	GO:0032092	positive regulation of protein binding	3.84	0.00993216	0.0457056	5	82
GO_BP	GO:0045860	positive regulation of protein kinase activity	2.69	0.000238162	0.00419666	17	398
GO_BP	GO:0001934	positive regulation of protein phosphorylation	1.68	0.0112483	0.0491229	23	862
GO_BP	GO:0071902	positive regulation of protein serine/threonine kinase activity	2.54	0.00659449	0.0351618	10	248
GO_BP	GO:0051222	positive regulation of protein transport	2.06	0.00707085	0.0364887	15	459
GO_BP	GO:0046579	positive regulation of Ras protein signal transduction	9.25	0.000188117	0.00351983	5	34
GO_BP	GO:0048584	positive regulation of response to stimulus	1.82	2.94765e-05	0.000848877	50	1730
GO_BP	GO:1903036	positive regulation of response to wounding	3.19	0.00386367	0.0258648	8	158
GO_BP	GO:1902680	positive regulation of RNA biosynthetic process	1.57	0.00564798	0.0317696	35	1402
GO_BP	GO:0051254	positive regulation of RNA metabolic process	1.56	0.00547491	0.0313562	36	1450
GO_BP	GO:0009967	positive regulation of signal transduction	2.05	1.50889e-05	0.000495279	40	1230
GO_BP	GO:0023056	positive regulation of signaling	1.98	1.2794e-05	0.000443811	44	1400
GO_BP	GO:0051057	positive regulation of small GTPase mediated signal transduction	7.86	0.000411455	0.00586425	5	40
GO_BP	GO:0014911	positive regulation of smooth muscle cell migration	6.99	0.000715964	0.00831017	5	45
GO_BP	GO:0048661	positive regulation of smooth muscle cell proliferation	3.93	0.00897726	0.0429215	5	80
GO_BP	GO:2000648	positive regulation of stem cell proliferation	3.79	0.0104348	0.0465015	5	83
GO_BP	GO:0045844	positive regulation of striated muscle tissue development	4.84	0.00373854	0.0253608	5	65
GO_BP	GO:0050806	positive regulation of synaptic transmission	3.04	0.008632	0.0421605	7	145
GO_BP	GO:0045893	positive regulation of transcription, DNA-templated	1.57	0.00546751	0.0313562	35	1399
GO_BP	GO:0051347	positive regulation of transferase activity	2.32	0.000914691	0.00979724	18	489
GO_BP	GO:0034764	positive regulation of transmembrane transport	4.1	0.000372735	0.00560503	9	138
GO_BP	GO:0051050	positive regulation of transport	1.92	0.000673126	0.00798828	29	952
GO_BP	GO:0032411	positive regulation of transporter activity	5.17	0.00107656	0.0110936	6	73
GO_BP	GO:1904018	positive regulation of vasculature development	3.96	0.000483749	0.0064485	9	143
GO_BP	GO:0045907	positive regulation of vasoconstriction	7.31	0.000578919	0.00726707	5	43
GO_BP	GO:0030177	positive regulation of Wnt signaling pathway	4.32	0.00122845	0.012136	7	102
GO_BP	GO:0090303	positive regulation of wound healing	6.84	0.00079293	0.0088019	5	46
GO_BP	GO:0071805	potassium ion transmembrane transport	3.7	0.000787556	0.0088019	9	153
GO_BP	GO:0006813	potassium ion transport	3.15	0.00142447	0.0134209	10	200
GO_BP	GO:0030850	prostate gland development	7.26	0.000170214	0.00331175	6	52
GO_BP	GO:0060740	prostate gland epithelium morphogenesis	9.53	0.000162557	0.00320146	5	33
GO_BP	GO:0060512	prostate gland morphogenesis	9.25	0.000188117	0.00351983	5	34
GO_BP	GO:0008104	protein localization	1.44	0.00488814	0.0295891	51	2222
GO_BP	GO:0006468	protein phosphorylation	1.46	0.0115314	0.049719	39	1682
GO_BP	GO:0009306	protein secretion	2.27	0.00158651	0.0146308	17	472
GO_BP	GO:0006029	proteoglycan metabolic process	5.81	0.000580864	0.00726707	6	65
GO_BP	GO:0007265	Ras protein signal transduction	3.05	0.000388072	0.00575069	13	268
GO_BP	GO:2001057	reactive nitrogen species metabolic process	5.24	0.00100126	0.0104316	6	72
GO_BP	GO:0031623	receptor internalization	4.72	0.0017322	0.0156908	6	80
GO_BP	GO:0006898	receptor-mediated endocytosis	2.66	0.0109767	0.0482128	8	189
GO_BP	GO:1903115	regulation of actin filament-based movement	15.25	3.70987e-08	5.39279e-06	8	33
GO_BP	GO:0032970	regulation of actin filament-based process	2.24	0.0109669	0.0482128	11	309
GO_BP	GO:0098900	regulation of action potential	7.67	0.000462553	0.00622029	5	41
GO_BP	GO:0051952	regulation of amine transport	4.55	0.00209117	0.0177322	6	83
GO_BP	GO:0022603	regulation of anatomical structure morphogenesis	2.32	3.95119e-06	0.00020174	35	951
GO_BP	GO:0090066	regulation of anatomical structure size	2.06	0.00544051	0.0313562	16	489
GO_BP	GO:0045765	regulation of angiogenesis	3.7	5.77773e-05	0.00143392	13	221
GO_BP	GO:0044070	regulation of anion transport	3.57	0.00191523	0.0167042	8	141
GO_BP	GO:0050795	regulation of behavior	2.86	0.00113172	0.0114195	12	264
GO_BP	GO:0070167	regulation of biomineral tissue development	4.14	0.0072612	0.0372534	5	76
GO_BP	GO:1903522	regulation of blood circulation	4.07	5.09284e-06	0.000244478	15	232
GO_BP	GO:0008217	regulation of blood pressure	2.84	0.00755723	0.0384491	8	177
GO_BP	GO:0050880	regulation of blood vessel size	3.88	0.000278173	0.00462879	10	162
GO_BP	GO:0030510	regulation of BMP signaling pathway	5.31	0.000356955	0.00544826	7	83
GO_BP	GO:0030500	regulation of bone mineralization	4.49	0.00513714	0.0300994	5	70
GO_BP	GO:1903169	regulation of calcium ion transmembrane transport	3.28	0.0102372	0.0465015	6	115
GO_BP	GO:0051924	regulation of calcium ion transport	4.1	9.68087e-06	0.000374077	14	215
GO_BP	GO:0010522	regulation of calcium ion transport into cytosol	5.12	0.000443583	0.00604507	7	86
GO_BP	GO:0060828	regulation of canonical Wnt signaling pathway	4.02	0.000101786	0.00223535	11	172
GO_BP	GO:0086004	regulation of cardiac muscle cell contraction	17.97	8.90183e-09	1.69838e-06	8	28
GO_BP	GO:2000725	regulation of cardiac muscle cell differentiation	10.85	8.5692e-05	0.00198103	5	29
GO_BP	GO:0055117	regulation of cardiac muscle contraction	10.11	2.30597e-07	2.34642e-05	9	56
GO_BP	GO:0055024	regulation of cardiac muscle tissue development	5.55	0.000739654	0.00848831	6	68
GO_BP	GO:0050790	regulation of catalytic activity	1.47	0.0093848	0.0442787	40	1712
GO_BP	GO:2001257	regulation of cation channel activity	5.37	0.000331304	0.00523257	7	82
GO_BP	GO:1904062	regulation of cation transmembrane transport	2.97	0.00218866	0.0184367	10	212
GO_BP	GO:0030155	regulation of cell adhesion	2.61	1.38626e-05	0.000475478	25	602
GO_BP	GO:0010646	regulation of cell communication	1.64	2.14876e-05	0.000636832	70	2690
GO_BP	GO:0010941	regulation of cell death	1.59	0.00326445	0.0237832	38	1504
GO_BP	GO:0060284	regulation of cell development	2.17	2.69885e-05	0.000784629	33	955
GO_BP	GO:0045595	regulation of cell differentiation	1.83	4.29286e-05	0.00117005	47	1613
GO_BP	GO:0001558	regulation of cell growth	2.64	0.000434236	0.00604507	16	381
GO_BP	GO:0030334	regulation of cell migration	2.86	1.77867e-07	1.92038e-05	31	681
GO_BP	GO:0022604	regulation of cell morphogenesis	2.55	9.49351e-05	0.0021309	21	518
GO_BP	GO:0010769	regulation of cell morphogenesis involved in differentiation	2.76	0.000415204	0.00586789	15	342
GO_BP	GO:2000145	regulation of cell motility	2.9	5.07522e-08	7.04218e-06	33	715
GO_BP	GO:0031344	regulation of cell projection organization	2.03	0.00305652	0.0229814	19	590
GO_BP	GO:0042127	regulation of cell proliferation	1.66	0.00128025	0.0123675	39	1474
GO_BP	GO:0001952	regulation of cell-matrix adhesion	4.34	0.00265383	0.0210968	6	87
GO_BP	GO:0010810	regulation of cell-substrate adhesion	4.52	1.57063e-05	0.000510057	12	167
GO_BP	GO:0051270	regulation of cellular component movement	3.49	1.18376e-12	1.20453e-09	43	776
GO_BP	GO:0051128	regulation of cellular component organization	1.44	0.005491	0.0313772	50	2182
GO_BP	GO:0060341	regulation of cellular localization	1.66	0.00303491	0.0229318	33	1248
GO_BP	GO:0090287	regulation of cellular response to growth factor stimulus	3.85	1.96977e-05	0.000619826	14	229
GO_BP	GO:0050920	regulation of chemotaxis	2.78	0.00859245	0.0420468	8	181
GO_BP	GO:0051480	regulation of cytosolic calcium ion concentration	2.35	0.0110317	0.0483846	10	268
GO_BP	GO:0048638	regulation of developmental growth	2.61	0.00111208	0.0112783	14	338
GO_BP	GO:0050793	regulation of developmental process	1.92	6.47632e-08	8.23743e-06	70	2289
GO_BP	GO:0030100	regulation of endocytosis	2.76	0.00570756	0.0320277	9	205
GO_BP	GO:0010594	regulation of endothelial cell migration	4.62	0.000355868	0.00544826	8	109
GO_BP	GO:0010632	regulation of epithelial cell migration	3.79	0.000338103	0.00529284	10	166
GO_BP	GO:0050678	regulation of epithelial cell proliferation	2.51	0.00335547	0.0242445	12	301
GO_BP	GO:0010827	regulation of glucose transport	4.08	0.00766669	0.0388119	5	77
GO_BP	GO:0040008	regulation of growth	2.41	5.14375e-05	0.0013085	25	652
GO_BP	GO:0008016	regulation of heart contraction	5.03	5.25801e-06	0.000244478	12	150
GO_BP	GO:0002027	regulation of heart rate	6.14	4.83746e-05	0.00127302	8	82
GO_BP	GO:0010817	regulation of hormone levels	2.16	0.00344484	0.0247317	16	466
GO_BP	GO:2000021	regulation of ion homeostasis	3.31	0.00096799	0.0101196	10	190
GO_BP	GO:0034765	regulation of ion transmembrane transport	2.71	0.000218026	0.00389212	17	395
GO_BP	GO:0032412	regulation of ion transmembrane transporter activity	3.31	0.00171585	0.0156354	9	171
GO_BP	GO:0043269	regulation of ion transport	2.75	3.66621e-06	0.000192958	26	594
GO_BP	GO:0043549	regulation of kinase activity	2.12	0.000644848	0.00771955	23	683
GO_BP	GO:0032879	regulation of localization	1.96	1.03573e-08	1.85983e-06	74	2370
GO_BP	GO:0040012	regulation of locomotion	2.95	4.74936e-09	9.66537e-07	37	788
GO_BP	GO:0043405	regulation of MAP kinase activity	2.34	0.0113015	0.049274	10	269
GO_BP	GO:0042391	regulation of membrane potential	2.93	8.49898e-05	0.00198048	17	365
GO_BP	GO:0010959	regulation of metal ion transport	2.97	0.0001173	0.00253953	16	339
GO_BP	GO:0065009	regulation of molecular function	1.48	0.00279479	0.0218037	52	2213
GO_BP	GO:0040014	regulation of multicellular organism growth	4.39	0.00250363	0.0201653	6	86
GO_BP	GO:2000026	regulation of multicellular organismal development	1.98	6.64539e-07	5.20152e-05	56	1777
GO_BP	GO:0051239	regulation of multicellular organismal process	1.94	2.37535e-09	6.04256e-07	82	2660
GO_BP	GO:0051147	regulation of muscle cell differentiation	3.65	0.000863835	0.0092851	9	155
GO_BP	GO:0006937	regulation of muscle contraction	5.2	9.44417e-06	0.00036961	11	133
GO_BP	GO:0048634	regulation of muscle organ development	3.62	0.00175035	0.0157616	8	139
GO_BP	GO:0090257	regulation of muscle system process	4.4	9.42638e-06	0.00036961	13	186
GO_BP	GO:1901861	regulation of muscle tissue development	3.59	0.00183133	0.0162984	8	140
GO_BP	GO:0051960	regulation of nervous system development	1.97	0.000691535	0.00811923	27	863
GO_BP	GO:0050767	regulation of neurogenesis	1.97	0.00133057	0.0127728	24	766
GO_BP	GO:1901214	regulation of neuron death	2.31	0.00871636	0.0422225	11	299
GO_BP	GO:0045664	regulation of neuron differentiation	1.99	0.00287754	0.0220706	20	631
GO_BP	GO:0045428	regulation of nitric oxide biosynthetic process	5.62	0.0019415	0.0168851	5	56
GO_BP	GO:2000027	regulation of organ morphogenesis	3.09	0.00271743	0.0213668	9	183
GO_BP	GO:0030278	regulation of ossification	3	0.00204239	0.0175131	10	210
GO_BP	GO:0019220	regulation of phosphate metabolic process	1.55	0.00432587	0.0277744	39	1581
GO_BP	GO:0051174	regulation of phosphorus metabolic process	1.55	0.00455769	0.0284407	39	1586
GO_BP	GO:0042325	regulation of phosphorylation	1.57	0.00627918	0.0343733	34	1361
GO_BP	GO:1901379	regulation of potassium ion transmembrane transport	5.24	0.00263633	0.0210124	5	60
GO_BP	GO:1901016	regulation of potassium ion transmembrane transporter activity	7.86	0.000411455	0.00586425	5	40
GO_BP	GO:0043266	regulation of potassium ion transport	3.79	0.0104348	0.0465015	5	83
GO_BP	GO:0043393	regulation of protein binding	2.88	0.0070763	0.0364887	8	175
GO_BP	GO:0045859	regulation of protein kinase activity	2.3	0.000204543	0.00373888	23	629
GO_BP	GO:0032880	regulation of protein localization	1.68	0.00831704	0.0414174	25	936
GO_BP	GO:0050708	regulation of protein secretion	2.09	0.0102538	0.0465015	13	391
GO_BP	GO:0071900	regulation of protein serine/threonine kinase activity	2.39	0.00172745	0.0156908	15	394
GO_BP	GO:0051223	regulation of protein transport	1.82	0.00626257	0.0343733	21	724
GO_BP	GO:0046578	regulation of Ras protein signal transduction	2.93	0.0063987	0.0346956	8	172
GO_BP	GO:1903426	regulation of reactive oxygen species biosynthetic process	4.37	0.00578829	0.0324212	5	72
GO_BP	GO:0010469	regulation of receptor activity	3.59	0.00667433	0.0353107	6	105
GO_BP	GO:0098801	regulation of renal system process	8.28	0.000322132	0.00512161	5	38
GO_BP	GO:0032101	regulation of response to external stimulus	1.86	0.00283919	0.0218312	24	812
GO_BP	GO:1903034	regulation of response to wounding	2.24	0.00448452	0.0281461	14	394
GO_BP	GO:0051046	regulation of secretion	1.85	0.00537383	0.0311358	21	714
GO_BP	GO:1903530	regulation of secretion by cell	1.8	0.0105306	0.0468601	19	665
GO_BP	GO:0009966	regulation of signal transduction	1.68	3.28131e-05	0.000927467	62	2322
GO_BP	GO:0023051	regulation of signaling	1.66	1.27748e-05	0.000443811	70	2648
GO_BP	GO:0014910	regulation of smooth muscle cell migration	5.72	0.00063052	0.00760768	6	66
GO_BP	GO:0048660	regulation of smooth muscle cell proliferation	3.52	0.00389487	0.0260065	7	125
GO_BP	GO:0006940	regulation of smooth muscle contraction	5.07	0.00304416	0.0229449	5	62
GO_BP	GO:0051153	regulation of striated muscle cell differentiation	3.81	0.00502798	0.0295891	6	99
GO_BP	GO:0006942	regulation of striated muscle contraction	8.45	1.11596e-06	8.30878e-05	9	67
GO_BP	GO:0016202	regulation of striated muscle tissue development	3.67	0.0015969	0.0146389	8	137
GO_BP	GO:0050803	regulation of synapse structure or activity	2.89	0.00102612	0.0106543	12	261
GO_BP	GO:0048167	regulation of synaptic plasticity	3.17	0.00401356	0.026405	8	159
GO_BP	GO:0044057	regulation of system process	2.93	7.83187e-06	0.00033673	22	472
GO_BP	GO:0051338	regulation of transferase activity	1.84	0.0040131	0.026405	23	788
GO_BP	GO:0090092	regulation of transmembrane receptor protein serine/threonine kinase signaling pathway	3.1	0.00159123	0.0146308	10	203
GO_BP	GO:0034762	regulation of transmembrane transport	2.6	0.000355035	0.00544826	17	412
GO_BP	GO:0022898	regulation of transmembrane transporter activity	3.22	0.00208909	0.0177322	9	176
GO_BP	GO:0051049	regulation of transport	1.76	8.94412e-05	0.00203754	48	1711
GO_BP	GO:0032409	regulation of transporter activity	3	0.00336748	0.0242445	9	189
GO_BP	GO:0035150	regulation of tube size	3.86	0.00029225	0.00474539	10	163
GO_BP	GO:1901342	regulation of vasculature development	4.14	1.95139e-06	0.000119138	16	243
GO_BP	GO:0019229	regulation of vasoconstriction	4.49	0.00513714	0.0300994	5	70
GO_BP	GO:0030111	regulation of Wnt signaling pathway	3.44	0.000122108	0.00260666	13	238
GO_BP	GO:0061041	regulation of wound healing	4.13	0.000754972	0.00859945	8	122
GO_BP	GO:0003014	renal system process	4.84	0.000624539	0.00759557	7	91
GO_BP	GO:0009628	response to abiotic stimulus	1.9	0.00140767	0.0133471	26	860
GO_BP	GO:0071772	response to BMP	3.11	0.00449027	0.0281461	8	162
GO_BP	GO:0009743	response to carbohydrate	3.56	0.00103443	0.0107042	9	159
GO_BP	GO:0036293	response to decreased oxygen levels	3.76	0.000184525	0.00349868	11	184
GO_BP	GO:0042493	response to drug	2.93	0.00242376	0.0196778	10	215
GO_BP	GO:0009719	response to endogenous stimulus	2.27	1.28336e-07	1.50677e-05	47	1300
GO_BP	GO:0009605	response to external stimulus	1.6	0.000677764	0.00798828	50	1971
GO_BP	GO:0009749	response to glucose	3.02	0.00894679	0.0428748	7	146
GO_BP	GO:0070848	response to growth factor	2.41	0.000283553	0.00462879	20	521
GO_BP	GO:0009746	response to hexose	2.96	0.00994168	0.0457056	7	149
GO_BP	GO:0009725	response to hormone	2.39	8.63112e-05	0.00198103	24	633
GO_BP	GO:0001666	response to hypoxia	3.87	0.000144936	0.00289175	11	179
GO_BP	GO:0033993	response to lipid	1.81	0.00665035	0.0352449	21	728
GO_BP	GO:0034284	response to monosaccharide	2.94	0.0102906	0.0465015	7	150
GO_BP	GO:1901698	response to nitrogen compound	2.2	0.000216491	0.00388746	25	715
GO_BP	GO:0014070	response to organic cyclic compound	2.4	3.91247e-05	0.00108576	26	681
GO_BP	GO:0010033	response to organic substance	1.83	3.54424e-07	3.18214e-05	71	2441
GO_BP	GO:0010243	response to organonitrogen compound	2.55	2.09072e-05	0.000625705	25	617
GO_BP	GO:0070482	response to oxygen levels	2.93	0.00147382	0.0138007	11	236
GO_BP	GO:1901700	response to oxygen-containing compound	1.97	4.65583e-05	0.00124671	39	1248
GO_BP	GO:0043434	response to peptide hormone	2.49	0.0075436	0.0384491	10	253
GO_BP	GO:0014074	response to purine-containing compound	4.02	0.00390186	0.0260065	6	94
GO_BP	GO:0048545	response to steroid hormone	2.71	0.000763573	0.00863299	14	325
GO_BP	GO:0009266	response to temperature stimulus	3.73	0.00282847	0.0218037	7	118
GO_BP	GO:0071559	response to transforming growth factor beta	3.39	0.00145747	0.0136896	9	167
GO_BP	GO:0009611	response to wounding	2.1	0.00124368	0.0122468	21	630
GO_BP	GO:0007266	Rho protein signal transduction	4.4	0.000100235	0.00223343	10	143
GO_BP	GO:0019932	second-messenger-mediated signaling	3.31	0.000547635	0.00690796	11	209
GO_BP	GO:0046903	secretion	2.02	0.000144331	0.00289175	32	998
GO_BP	GO:0032940	secretion by cell	2	0.000424486	0.00597142	28	880
GO_BP	GO:0007423	sensory organ development	1.92	0.00840679	0.0414216	17	558
GO_BP	GO:0050954	sensory perception of mechanical stimulus	3.05	0.00500936	0.0295891	8	165
GO_BP	GO:0098602	single organism cell adhesion	2.34	3.07579e-05	0.000877501	28	752
GO_BP	GO:0016337	single organismal cell-cell adhesion	2.16	0.000375241	0.00561506	24	699
GO_BP	GO:0044708	single-organism behavior	3.33	1.79966e-07	1.92038e-05	25	472
GO_BP	GO:0035914	skeletal muscle cell differentiation	3.79	0.0104348	0.0465015	5	83
GO_BP	GO:0060538	skeletal muscle organ development	3	0.00336748	0.0242445	9	189
GO_BP	GO:0007519	skeletal muscle tissue development	3.13	0.00252438	0.020279	9	181
GO_BP	GO:0001501	skeletal system development	2.56	0.000194019	0.0035895	19	467
GO_BP	GO:0048705	skeletal system morphogenesis	3.05	0.00107933	0.0110936	11	227
GO_BP	GO:0043588	skin development	2.85	0.00116887	0.0116009	12	265
GO_BP	GO:0007264	small GTPase mediated signal transduction	2.45	0.000487569	0.00647116	18	463
GO_BP	GO:0014909	smooth muscle cell migration	5.32	0.000930069	0.00992712	6	71
GO_BP	GO:0048659	smooth muscle cell proliferation	3.39	0.00482586	0.0294407	7	130
GO_BP	GO:0006939	smooth muscle contraction	4.36	0.00115967	0.0115687	7	101
GO_BP	GO:0009799	specification of symmetry	3.49	0.00406913	0.0266557	7	126
GO_BP	GO:0001964	startle response	10.48	0.000101498	0.00223535	5	30
GO_BP	GO:0097696	STAT cascade	2.86	0.00731379	0.0373975	8	176
GO_BP	GO:0072089	stem cell proliferation	2.96	0.0059751	0.0332843	8	170
GO_BP	GO:0043401	steroid hormone mediated signaling pathway	2.98	0.0096015	0.0449538	7	148
GO_BP	GO:0055002	striated muscle cell development	2.94	0.0102906	0.0465015	7	150
GO_BP	GO:0051146	striated muscle cell differentiation	2.64	0.00331655	0.0241052	11	262
GO_BP	GO:0006941	striated muscle contraction	5.72	1.37418e-06	9.7555e-05	12	132
GO_BP	GO:0014897	striated muscle hypertrophy	4.25	0.00649552	0.0350325	5	74
GO_BP	GO:0014706	striated muscle tissue development	2.96	4.70847e-05	0.00124985	18	383
GO_BP	GO:0034446	substrate adhesion-dependent cell spreading	3.98	0.00852444	0.041836	5	79
GO_BP	GO:0006790	sulfur compound metabolic process	2.66	0.00312928	0.0233927	11	260
GO_BP	GO:0099536	synaptic signaling	2.76	2.03046e-05	0.000619826	22	502
GO_BP	GO:0007268	synaptic transmission	2.76	2.03046e-05	0.000619826	22	502
GO_BP	GO:0051932	synaptic transmission, GABAergic	7.15	0.00064472	0.00771955	5	44
GO_BP	GO:0035249	synaptic transmission, glutamatergic	4.25	0.00649552	0.0350325	5	74
GO_BP	GO:0003008	system process	1.36	0.0115215	0.049719	55	2546
GO_BP	GO:0002456	T cell mediated immunity	3.79	0.0104348	0.0465015	5	83
GO_BP	GO:0042330	taxis	2.04	0.00586838	0.0328095	16	493
GO_BP	GO:0021537	telencephalon development	2.93	0.00242376	0.0196778	10	215
GO_BP	GO:0009888	tissue development	1.89	5.30294e-06	0.000244478	53	1761
GO_BP	GO:0090130	tissue migration	3.17	0.000776364	0.00874522	11	218
GO_BP	GO:0048729	tissue morphogenesis	1.91	0.00473061	0.0291145	20	660
GO_BP	GO:0048771	tissue remodeling	3.09	0.00465848	0.0287742	8	163
GO_BP	GO:0007179	transforming growth factor beta receptor signaling pathway	3.99	0.000459612	0.00620808	9	142
GO_BP	GO:0007178	transmembrane receptor protein serine/threonine kinase signaling pathway	3.1	7.18452e-05	0.00174061	16	325
GO_BP	GO:0007169	transmembrane receptor protein tyrosine kinase signaling pathway	2.43	0.000371976	0.00560503	19	492
GO_BP	GO:0055085	transmembrane transport	1.97	0.000224629	0.00398668	32	1023
GO_BP	GO:0099537	trans-synaptic signaling	2.76	2.03046e-05	0.000619826	22	502
GO_BP	GO:0048010	vascular endothelial growth factor receptor signaling pathway	7.49	0.000518287	0.00667569	5	42
GO_BP	GO:0003018	vascular process in circulatory system	3.76	0.000184525	0.00349868	11	184
GO_BP	GO:0001944	vasculature development	3.54	6.06632e-11	3.08637e-08	36	640
GO_BP	GO:0001570	vasculogenesis	3.74	0.0109545	0.0482128	5	84
GO_BP	GO:0042310	vasoconstriction	4.74	0.000711517	0.00831017	7	93
GO_BP	GO:0016055	Wnt signaling pathway	2.63	0.000446796	0.0060618	16	382
GO_BP	GO:0042060	wound healing	2.89	0.000250253	0.00431599	15	326
GO_CC	GO:0045177	apical part of cell	2.49	0.00119119	0.0117457	15	372
GO_CC	GO:0016324	apical plasma membrane	2.67	0.00199749	0.0148801	12	277
GO_CC	GO:0030424	axon	2.36	0.000521087	0.00605558	19	496
GO_CC	GO:0033267	axon part	2.81	0.00129288	0.0117457	12	263
GO_CC	GO:0005930	axoneme	3.7	0.00579369	0.030604	6	100
GO_CC	GO:0098643	banded collagen fibril	25.7	7.86017e-07	1.73731e-05	5	12
GO_CC	GO:0005604	basement membrane	4.19	0.00145391	0.0120915	7	103
GO_CC	GO:0016323	basolateral plasma membrane	2.72	0.00625924	0.0324727	9	204
GO_CC	GO:0005901	caveola	4.16	0.00327354	0.0216148	6	89
GO_CC	GO:0044297	cell body	1.94	0.00321298	0.0216148	21	669
GO_CC	GO:0030054	cell junction	1.76	0.00128341	0.0117457	33	1159
GO_CC	GO:0042995	cell projection	1.69	9.93875e-05	0.00131249	54	1972
GO_CC	GO:0044463	cell projection part	1.71	0.00483057	0.0275178	27	972
GO_CC	GO:0009986	cell surface	3.05	2.52281e-10	2.44314e-08	41	829
GO_CC	GO:0097014	ciliary plasm	3.7	0.00579369	0.030604	6	100
GO_CC	GO:0005929	cilium	2.19	0.00222064	0.0161289	17	478
GO_CC	GO:0005581	collagen trimer	9.03	8.25619e-09	5.9966e-07	12	82
GO_CC	GO:0098644	complex of collagen trimers	19.48	3.95709e-07	1.14964e-05	6	19
GO_CC	GO:0043292	contractile fiber	3.97	2.78239e-05	0.000404179	13	202
GO_CC	GO:0044449	contractile fiber part	4.48	7.66289e-06	0.000123682	13	179
GO_CC	GO:0005783	endoplasmic reticulum	1.56	0.00477129	0.0275178	37	1459
GO_CC	GO:0070062	extracellular exosome	1.38	0.006825	0.0347867	58	2589
GO_CC	GO:0031012	extracellular matrix	4.63	3.88e-12	1.12724e-09	30	400
GO_CC	GO:0044420	extracellular matrix component	6.03	2.68373e-07	8.66327e-06	13	133
GO_CC	GO:0065010	extracellular membrane-bounded organelle	1.38	0.00720962	0.0355014	58	2596
GO_CC	GO:0043230	extracellular organelle	1.37	0.00797302	0.0373608	58	2609
GO_CC	GO:0005615	extracellular space	2.3	1.87471e-08	9.51689e-07	52	1397
GO_CC	GO:1903561	extracellular vesicle	1.38	0.00755385	0.0359769	58	2602
GO_CC	GO:0005583	fibrillar collagen trimer	25.7	7.86017e-07	1.73731e-05	5	12
GO_CC	GO:0031674	I band	5.27	2.12876e-05	0.000325505	10	117
GO_CC	GO:0005887	integral component of plasma membrane	2.34	1.62686e-07	5.90807e-06	44	1162
GO_CC	GO:0031226	intrinsic component of plasma membrane	2.21	7.68576e-07	1.73731e-05	44	1230
GO_CC	GO:0044304	main axon	4.17	0.007039	0.0352589	5	74
GO_CC	GO:0098589	membrane region	2.23	2.73635e-06	4.96863e-05	39	1080
GO_CC	GO:0031514	motile cilium	3.25	0.0107508	0.0488029	6	114
GO_CC	GO:0030016	myofibril	3.59	0.000275127	0.00347529	11	189
GO_CC	GO:0097458	neuron part	1.67	0.00145668	0.0120915	38	1407
GO_CC	GO:0043005	neuron projection	1.67	0.00432615	0.0256502	30	1107
GO_CC	GO:0043025	neuronal cell body	1.97	0.00412977	0.024996	19	595
GO_CC	GO:0044459	plasma membrane part	1.96	1.96545e-08	9.51689e-07	72	2267
GO_CC	GO:0098797	plasma membrane protein complex	2.16	0.00337375	0.0217814	16	456
GO_CC	GO:0044853	plasma membrane raft	3.78	0.00525494	0.0293596	6	98
GO_CC	GO:0098802	plasma membrane receptor complex	3.01	0.00541948	0.0297076	8	164
GO_CC	GO:0098590	plasma membrane region	2.48	8.3718e-07	1.73731e-05	35	870
GO_CC	GO:0098794	postsynapse	2.21	0.00371446	0.023273	15	419
GO_CC	GO:0042734	presynaptic membrane	5.71	0.00179649	0.0137349	5	54
GO_CC	GO:0005578	proteinaceous extracellular matrix	4.88	1.38586e-11	2.01314e-09	27	341
GO_CC	GO:0043235	receptor complex	2.69	0.000817615	0.0091361	14	321
GO_CC	GO:0042383	sarcolemma	6.08	8.34972e-08	3.46545e-06	14	142
GO_CC	GO:0030017	sarcomere	4.09	8.80215e-05	0.00121774	11	166
GO_CC	GO:0016528	sarcoplasm	5.29	0.000954312	0.0102686	6	70
GO_CC	GO:0016529	sarcoplasmic reticulum	5.97	0.000498634	0.0060361	6	62
GO_CC	GO:0036477	somatodendritic compartment	1.74	0.00738308	0.0357497	23	814
GO_CC	GO:0045202	synapse	2.49	1.60398e-06	3.10665e-05	33	817
GO_CC	GO:0044456	synapse part	2.11	0.0011766	0.0117457	21	615
GO_CC	GO:0097060	synaptic membrane	2.71	0.00176999	0.0137349	12	273
GO_CC	GO:0030315	T-tubule	5.41	0.0022864	0.0162015	5	57
GO_CC	GO:0098805	whole membrane	1.61	0.00157637	0.0127216	42	1609
GO_CC	GO:0030018	Z disc	6.05	6.30138e-06	0.000107689	10	102
GO_MF	GO:0005509	calcium ion binding	2.25	0.000508491	0.0393412	21	570
GO_MF	GO:0050839	cell adhesion molecule binding	4.81	1.4979e-06	0.000423031	14	178
GO_MF	GO:0005539	glycosaminoglycan binding	5.4	5.33112e-08	4.1246e-05	16	181
GO_MF	GO:0019838	growth factor binding	4.26	0.000279727	0.03607	9	129
GO_MF	GO:0008201	heparin binding	5.24	3.45147e-06	0.000667587	12	140
GO_MF	GO:1901681	sulfur compound binding	4.2	1.64032e-06	0.000423031	16	233
KEGG	mmu04933	AGE-RAGE signaling pathway in diabetic complications	5.25	1.86549e-05	0.00117215	10	100
KEGG	mmu04512	ECM-receptor interaction	5.69	2.57467e-05	0.00117215	9	83
KEGG	mmu04510	Focal adhesion	3.69	2.41021e-05	0.00117215	14	199
KEGG	mmu04974	Protein digestion and absorption	6.42	9.53155e-07	0.000173574	11	90
REACTOME	5992181	Assembly of collagen fibrils and other multimeric structures	13.36	1.9679e-09	6.56657e-07	10	40
REACTOME	5992212	Collagen biosynthesis and modifying enzymes	9.22	9.10382e-08	7.59451e-06	10	58
REACTOME	5992175	Collagen degradation	8.91	1.27432e-07	8.50444e-06	10	60
REACTOME	5992182	Collagen formation	8.52	4.70031e-08	7.59451e-06	11	69
REACTOME	5992176	Degradation of the extracellular matrix	4.56	2.64308e-05	0.00110244	11	129
REACTOME	5992282	ECM proteoglycans	8.48	2.05979e-07	1.14553e-05	10	63
REACTOME	5991414	Extracellular matrix organization	4.03	8.16429e-08	7.59451e-06	20	265
REACTOME	5991413	Integrin cell surface interactions	7.26	2.5822e-07	1.23091e-05	11	81
REACTOME	5991850	NCAM1 interactions	7.86	0.000382461	0.0106351	5	34
REACTOME	5991055	Neurotransmitter Release Cycle	6.07	0.00128538	0.028594	5	44
REACTOME	5991148	Signaling by PDGF	3.18	0.00114854	0.027375	10	168
REACTOME	5992296	Syndecan interactions	10.69	8.3587e-05	0.00309908	5	25

## Sheet: HTTdKO_RA-DIFF_up
ontology	ID	Description	Fold enrichment	P-value	FDR	significant	annotated
GO_BP	GO:0001508	action potential	3.19	1.24806e-05	0.000312672	18	120
GO_BP	GO:0032924	activin receptor signaling pathway	4.06	0.000654203	0.00867981	8	42
GO_BP	GO:0030534	adult behavior	4.46	6.32553e-14	6.73502e-12	35	167
GO_BP	GO:0008344	adult locomotory behavior	3.97	2.44342e-07	9.12844e-06	19	102
GO_BP	GO:0007628	adult walking behavior	4.56	0.000117878	0.00208315	9	42
GO_BP	GO:0009653	anatomical structure morphogenesis	1.85	2.28011e-20	4.85544e-18	222	2559
GO_BP	GO:0006820	anion transport	1.78	0.000194364	0.0031716	43	514
GO_BP	GO:0009948	anterior/posterior axis specification	3.34	0.00243195	0.026024	8	51
GO_BP	GO:0009952	anterior/posterior pattern specification	2.96	1.06483e-07	4.31911e-06	30	216
GO_BP	GO:0048736	appendage development	2.65	2.03158e-05	0.000475407	23	185
GO_BP	GO:0035107	appendage morphogenesis	2.74	2.68417e-05	0.000598521	21	163
GO_BP	GO:0008306	associative learning	2.78	0.00122675	0.0143535	12	92
GO_BP	GO:0048708	astrocyte differentiation	2.78	0.00483748	0.0454115	9	69
GO_BP	GO:0042491	auditory receptor cell differentiation	3.96	0.000771067	0.00980279	8	43
GO_BP	GO:0048483	autonomic nervous system development	5.21	5.42355e-06	0.000146194	11	45
GO_BP	GO:0061564	axon development	3.93	2.44314e-26	8.67102e-24	80	433
GO_BP	GO:0048675	axon extension	3.02	4.57718e-05	0.000960294	17	120
GO_BP	GO:0007411	axon guidance	4.24	1.42322e-14	1.73184e-12	39	196
GO_BP	GO:0007413	axonal fasciculation	5.6	0.00151532	0.0172558	5	19
GO_BP	GO:0007409	axonogenesis	3.91	1.3068e-24	3.71038e-22	75	408
GO_BP	GO:0007610	behavior	2.38	1.33189e-14	1.66837e-12	91	815
GO_BP	GO:0022610	biological adhesion	1.49	8.5403e-05	0.00156106	91	1299
GO_BP	GO:0001825	blastocyst formation	3.73	0.00236454	0.0254304	7	40
GO_BP	GO:0030509	BMP signaling pathway	2.37	0.000873724	0.0106929	17	153
GO_BP	GO:0060349	bone morphogenesis	2.72	0.00226332	0.0244035	11	86
GO_BP	GO:0007420	brain development	2.84	1.19681e-15	1.82041e-13	72	540
GO_BP	GO:0017156	calcium ion regulated exocytosis	2.98	0.000237516	0.00370538	14	100
GO_BP	GO:0043010	camera-type eye development	2.08	0.000105528	0.00190441	31	318
GO_BP	GO:0098655	cation transmembrane transport	2.08	2.51595e-07	9.31765e-06	55	563
GO_BP	GO:0006812	cation transport	1.7	4.63243e-06	0.000127286	76	953
GO_BP	GO:0007155	cell adhesion	1.5	6.30402e-05	0.00124877	91	1288
GO_BP	GO:0048468	cell development	2.21	3.00576e-30	2.13356e-27	219	2115
GO_BP	GO:0021533	cell differentiation in hindbrain	5.11	0.000867588	0.0106929	6	25
GO_BP	GO:0021515	cell differentiation in spinal cord	4.97	5.34592e-07	1.85106e-05	14	60
GO_BP	GO:0045165	cell fate commitment	3.8	4.7691e-15	6.55205e-13	46	258
GO_BP	GO:0060581	cell fate commitment involved in pattern specification	6.65	0.000640197	0.0085741	5	16
GO_BP	GO:0001709	cell fate determination	6.59	3.59809e-08	1.61306e-06	13	42
GO_BP	GO:0001708	cell fate specification	4.21	4.30465e-07	1.51515e-05	17	86
GO_BP	GO:0060573	cell fate specification involved in pattern specification	8.87	0.000135862	0.00232382	5	12
GO_BP	GO:0016049	cell growth	1.81	0.000199944	0.00324909	41	483
GO_BP	GO:0048469	cell maturation	2.44	0.000307092	0.00458908	19	166
GO_BP	GO:0016477	cell migration	1.63	4.16027e-06	0.00011734	88	1149
GO_BP	GO:0000902	cell morphogenesis	2.25	6.19581e-18	1.0555e-15	126	1193
[truncated: 625 more rows]

## Sheet: HTTdKO_RA-DIFF_down
ontology	ID	Description	Fold enrichment	P-value	FDR	significant	annotated
[truncated: 3,348 more rows]

[truncated: 4 more sheets: up_up, up_down, down_up, down_down]
