# Supplementary material for: Hypomorphic mutation of the mouse Huntington’s disease gene orthologue
Source: PLoS Genet. 2019 Mar 21;15(3):e1007765. doi: 10.1371/journal.pgen.1007765 (PMC6445486; doi:10.1371/journal.pgen.1007765)
Supplement: S3 File — For each ChEA datasets, the phenotype enrichment (middle_ear_development, hematopoiesis, skeleton, skin, bodyweight), combined score, fold enrichment, p_value, False Discovery Rate (FDR) significance and the annotated genes were described. (XLSX) [file pgen.1007765.s009.xlsx]

## Sheet: ChEA_enrichments
Phenotype	ChEA_dataset	Combined score	Fold enrichment	p_value	FDR	significant	annotated	genes
bodyweight	AR_22383394_ChIP-Seq_PROSTATE_CANCER_Human	6.13474	3.04639	0.000218608	0.0211164	11	1857	GHR,MEG3,WWTR1,PKDCC,SLITRK1,SLITRK6,APBA1,IGF1,KLF2,FBN1,JAZF1
bodyweight	BMI1_23680149_ChIP-Seq_NPCS_Mouse	7.49671	3.8961	0.000386255	0.0258064	8	1056	SOCS2,HHEX,LIN28B,HELT,SLITRK1,PAPPA,IGF1,FGF4
bodyweight	EZH2_18974828_ChIP-Seq_MESCs_Mouse	5.99059	3.15997	0.00152794	0.0492423	8	1302	CDKN1C,AR,HELT,HHIP,PAPPA,GRHL2,FBN1,JAZF1
bodyweight	FOXA1_21572438_ChIP-Seq_LNCaP_Human	4.40541	2.57143	0.00172381	0.0492423	10	2000	AR,HHEX,PKDCC,SLC12A5,HHIP,SLC4A10,SLITRK6,RARB,APBA1,GRHL2
bodyweight	ISL1_27105846_Chip-Seq_CPCs_Mouse	7.60664	3.58956	4.97621e-05	0.0101707	11	1576	CDKN1C,MEG3,WWTR1,HHEX,PKDCC,SLC12A5,TAL2,HHIP,RARB,RPL29,FBN1
bodyweight	MTF2_20144788_ChIP-Seq_MESCs_Mouse	4.855	2.4153	0.000270228	0.0211164	14	2981	CDKN1C,NOTCH2,SLC12A5,HELT,HHIP,HEG1,GHR,AR,HHEX,PAPPA,RARB,APBA1,FBN1,JAZF1
bodyweight	NR3C1_21868756_ChIP-Seq_MCF10A_Human	6.96577	3.63453	0.000614118	0.0305384	8	1132	TCF7L2,PKDCC,HELT,SLITRK1,SLITRK6,RPL29,GRHL2,FGF4
bodyweight	PHC1_16625203_ChIP-ChIP_MESCs_Mouse	8.81021	3.90456	0.000936835	0.0394191	7	922	CDKN1C,AR,HHEX,HELT,HHIP,KLF2,FBN1
bodyweight	PIAS1_25552417_ChIP-Seq_VCAP_Human	6.64566	4.11978	0.00173357	0.0492423	6	749	GHR,AR,PKDCC,PAPPA,SLC4A10,GRHL2
bodyweight	PPARG_20176806_ChIP-Seq_3T3-L1_Mouse	5.06855	2.84607	0.000788048	0.0359219	10	1807	GHR,NOTCH2,TCF7L2,AR,HHEX,EFEMP1,PKDCC,PAPPA,IGF1,JAZF1
bodyweight	RNF2_18974828_ChIP-Seq_MESCs_Mouse	5.97339	3.15997	0.00152794	0.0492423	8	1302	CDKN1C,AR,HELT,HHIP,PAPPA,GRHL2,FBN1,JAZF1
bodyweight	SMAD3_21741376_ChIP-Seq_ESCs_Human	4.6432	2.57143	0.00172381	0.0492423	10	2000	TCF7L2,PKDCC,SLC12A5,HELT,SLITRK1,RARB,APBA1,IGF1,GRHL2,FGF4
bodyweight	STAT3_23295773_ChIP-Seq_U87_Human	3.38537	2.11239	0.00180045	0.0492423	13	3165	WWTR1,TCF7L2,SLC12A5,HHIP,KLF2,SOCS2,GHR,LIN28B,EFEMP1,PAPPA,RARB,FBN1,JAZF1
bodyweight	SUZ12_16625203_ChIP-ChIP_MESCs_Mouse	7.53161	3.2396	0.00130225	0.0492423	8	1270	AR,HHEX,TAL2,HELT,HHIP,IGF1,KLF2,FBN1
bodyweight	SUZ12_18692474_ChIP-Seq_MESCs_Mouse	8.3989	3.23281	5.69343e-05	0.0101707	12	1909	CDKN1C,AR,EFEMP1,SLC12A5,HELT,SLITRK1,HHIP,PAPPA,RARB,GRHL2,FBN1,JAZF1
bodyweight	SUZ12_20075857_ChIP-Seq_MESCs_Mouse	4.29085	2.24321	2.64722e-05	0.0101707	19	4356	CDKN1C,NOTCH2,PKDCC,SLC12A5,HELT,HEG1,HHIP,IGF1,GRHL2,GHR,AR,HHEX,EFEMP1,SLITRK1,PAPPA,RARB,APBA1,FBN1,JAZF1
bodyweight	TCF3_18347094_ChIP-ChIP_MESCs_Mouse	7.06962	2.77867	0.000245517	0.0211164	12	2221	CDKN1C,SOCS2,TCF7L2,WWTR1,RARG,TAL2,HHIP,HEG1,APBA1,IGF1,GRHL2,KLF2
bodyweight	TCF4_23295773_ChIP-Seq_U87_Human	4.96328	2.29351	7.43744e-05	0.0101707	17	3812	NOTCH2,WWTR1,TCF7L2,SLC12A5,HELT,HEG1,HHIP,SLC4A10,IGF1,KLF2,SOCS2,GHR,AR,EFEMP1,RARB,FBN1,JAZF1
bodyweight	ZFP281_18757296_ChIP-ChIP_E14_Mouse	7.96359	2.82293	0.000425577	0.0258064	11	2004	GHR,CDKN1C,SOCS2,NOTCH2,TCF7L2,WWTR1,LIN28B,SLC12A5,GRHL2,KLF2,FGF4
bodyweight	ZFP57_27257070_Chip-Seq_ESCs_Mouse	6.87104	3.78151	0.000471781	0.0258064	8	1088	MEG3,EFEMP1,PKDCC,SLITRK1,PAPPA,SLITRK6,SLC4A10,GRHL2
hematopoiesis	AHR_22903824_ChIP-Seq_MCF-7_Human	12.3555	2.6087	0.000219086	0.00167966	15	690	SYK,LEF1,FOS,PIK3R1,PRDM1,FGF3,RUNX2,RUNX1,PREX1,SHH,DAB2,MEIS1,BCL6,LEPR,BCL2
hematopoiesis	AR_19668381_ChIP-Seq_PC3_Human	1.5759	1.32992	0.00625058	0.0258774	39	3519	CSF1,WDR1,EPAS1,LEF1,PLD4,PIK3R1,TNFRSF11A,ETS1,PRKCZ,RASGRP1,SPTA1,PREX1,CYP26B1,IL1RL2,PRDM16,DACT2,LEPR,NKX2-3,KIRREL3,PDGFRA,MEF2C,SYK,BCL11B,ZBTB16,FZD8,PRKCA,NFATC1,CBFA2T3,ANK1,RUNX2,TGFBR3,MYO1E,IRF1,BCL2,PIR,HOXB3,ROR2,DOCK2,DOCK1
hematopoiesis	AR_22383394_ChIP-Seq_PROSTATE_CANCER_Human	2.61737	1.55089	0.00585113	0.0243863	24	1857	MEF2C,CD83,SYK,BCL11B,ITGB3,WNT5A,LRRC17,SOX13,FZD8,PRKCA,NFATC1,GATA3,PRDM1,HDAC9,KLF2,TGFBR3,MEIS1,MECOM,LEPR,SIRPA,ROR2,DOCK2,DOCK1,FBN1
hematopoiesis	AR_25329375_ChIP-Seq_VCAP_Human	3.32237	1.57398	0.00405115	0.0173501	25	1906	WDR1,CEBPD,AIRE,LEF1,SLC40A1,GATA3,PRDM1,PIK3R1,ETS1,HDAC9,FGF3,DOCK10,SHH,MECOM,UBASH3B,PTK2B,EGR1,TGFB2,ANXA1,TMEM176B,FZD8,TGFBR2,DAB2,MEIS1,PLCB1
hematopoiesis	ARNT_22903824_ChIP-Seq_MCF-7_Human	8.29686	2.09913	0.000714036	0.0045713	18	1029	TGFB2,SYK,EPAS1,LEF1,FOS,PIK3R1,PRDM1,CBFA2T3,FGF3,RUNX2,RUNX1,PREX1,SHH,DAB2,MEIS1,BCL6,LEPR,BCL2
hematopoiesis	BACH1_22875853_ChIP-PCR_HELA_AND_SCP4_Human	23.4898	2.57396	2.39763e-07	4.37921e-06	29	1352	CSF1,CEBPD,EPAS1,ITGB3,PIK3R1,HDAC9,LFNG,CYP26B1,HEPH,PRDM16,LEPR,JAK3,JUNB,B2M,NTRK1,EGR1,PDGFRA,ACE,BCL11B,WNT5A,PRKCA,NFATC1,ANK1,RUNX2,BCL6,BCL2,HOXB3,DOCK2,CD44
hematopoiesis	BMI1_19503595_ChIP-Seq_MEFsC_Mouse	4.25602	1.99697	0.0112114	0.0411969	11	661	LFNG,MMP14,HHEX,ITGAM,SFRP2,LRRC17,F2RL1,GATA3,GATA2,JAK3,B2M
hematopoiesis	BMI1_23680149_ChIP-Seq_NPCS_Mouse	34.0327	3.29545	1.05331e-09	2.84395e-08	29	1056	CEBPD,LEF1,SLC40A1,SIX1,GATA3,PRDM1,GATA2,TMEM91,ETS1,SHH,HHEX,MECOM,PRDM16,LEPR,NKX2-3,MPZL2,NTRK1,EOMES,BCL11A,NFATC1,CBFA2T3,POU4F1,RUNX2,POU4F2,TAL1,HOXB4,BCL2,HOXB3,HOXB8
hematopoiesis	BRD4_25478319_ChIP-Seq_HGPS_Human	11.3695	1.96045	2.38768e-06	3.295e-05	38	2326	NOTCH2,SAMD9L,EPAS1,PRDM1,PIK3R1,ETS1,HDAC9,RASGRP1,DOCK10,CYP26B1,MECOM,UBASH3B,LEPR,JUNB,STAT5A,KLF10,KIRREL3,PDGFRA,ANXA1,WNT5A,PRKCA,FOS,INHBA,ANK1,RUNX2,RUNX1,TGFBR2,DAB2,MEIS1,IRF1,CD109,F2RL1,CD248,HIST1H4I,TEK,ROR2,DOCK2,CD44
hematopoiesis	BRD4_27068464_Chip-Seq_AML-cells_Mouse	4.38275	1.68	0.000865845	0.00502514	28	2000	RARG,CEBPD,AIRE,ITGB3,PLD4,SIX1,DOCK10,TRPM2,PREX1,SIRPA,LGALS9,JAK3,JUNB,KLF10,EGR1,TGFB1,NFATC1,FOS,INHBA,RUNX1,MMP14,MEIS1,TAL1,BCL2,HOXB4,DOCK2,HIST1H4D,CD44
hematopoiesis	CBX2_27304074_Chip-Seq_ESCs_Mouse	13.7891	2.57143	6.00743e-05	0.000540668	18	840	EOMES,EPAS1,BCL11A,LEF1,WNT5A,FZD8,SIX1,NFATC1,GATA3,GATA2,FGF3,CYP26B1,MEIS1,TAL1,PRDM16,HOXB3,HOXB8,NKX2-3
hematopoiesis	CDX2_20551321_ChIP-Seq_CACO-2_Human	11.0384	2.61905	0.00149608	0.00794072	11	504	NOTCH2,SHH,FZD5,BCL11B,PRDM16,HOXB4,PTK2B,PIK3R1,ANK1,ETS1,FGF3
hematopoiesis	CEBPA_20513432_ChIP-Seq_MACROPHAGES_Mouse	2.56585	1.56	0.00378733	0.0165629	26	2000	EPAS1,AIRE,LEF1,LOXL3,IKZF1,PRDM1,CD3E,CNN2,LFNG,TRPM2,HHEX,PTK2B,STAT6,LGALS9,JAK3,MPZL2,STAT5A,KLF10,ANXA1,ANXA2,CBFA2T3,ANK1,MEIS1,EFNA2,CLCF1,DOCK2
hematopoiesis	CEBPB_20176806_ChIP-Seq_MACROPHAGES_Mouse	7.47935	1.86	6.9834e-05	0.000602318	31	2000	EPAS1,ITGB3,IKZF1,PRDM1,TNFRSF11A,CD3E,RASGRP1,AGER,CNN2,LFNG,TRPM2,PRDM16,STAT6,LGALS9,HES5,MPZL2,NTRK1,LYN,SEMA4A,ANXA1,CBFA2T3,ANK1,MYO1E,MEIS1,EFNA2,BCL6,CLCF1,ROR2,DOCK2,DOCK1,CD44
hematopoiesis	CEBPB_20176806_ChIP-Seq_THIOMACROPHAGE_Mouse	4.18747	1.73804	0.0017094	0.00884616	23	1588	LYN,TGFB2,EPAS1,LRRK1,LOXL3,FOXJ1,IKZF1,TNFRSF11A,CBFA2T3,ANK1,AGER,RUNX1,LFNG,TGFBR3,MYO1E,HHEX,EFNA2,UBASH3B,CLCF1,GPC3,STAT6,HES5,MPZL2
hematopoiesis	CEBPB_20513432_ChIP-Seq_MACROPHAGES_Mouse	3.25035	1.62	0.00184887	0.0091123	27	2000	SAMD9L,AIRE,SIX1,IKZF1,PRDM1,TNFRSF11A,CD3E,RASGRP1,CNN2,TRPM2,HHEX,STAT6,LGALS9,JAK3,JUNB,HES5,NTRK1,SEMA4A,ANXA2,BCL11A,MYO1E,DAB2,MEIS1,EFNA2,CLCF1,DOCK2,CD44
hematopoiesis	CEBPB_26923725_Chip-Seq_HEMOGENIC-ENDOTHELIUM_Mouse	1.76302	1.5	0.00743673	0.0293799	25	2000	CD83,EPAS1,LRRC17,GATA3,GATA2,ETS1,HHEX,CYP26B1,PTK2B,NKX2-3,KLF10,PDGFRA,ANXA2,NFATC1,FOS,KLF2,RUNX1,MYO1E,MEIS1,BCL6,KITL,CD109,RBP1,HIST1H4D,FBN1
hematopoiesis	CEBPB_26923725_Chip-Seq_MESODERM_Mouse	3.8989	1.77943	0.00712757	0.0291199	16	1079	MEF2C,CD83,ANXA2,LRRC17,PRDM1,GATA2,ETS1,KLF2,RUNX1,MEIS1,BCL6,CD109,RBP1,LGALS9,DOCK2,DOCK1
hematopoiesis	CEBPD_21427703_ChIP-Seq_3T3-L1_Mouse	19.5974	2.42075	4.70576e-08	1.04367e-06	35	1735	NOTCH2,SAMD9L,WDR1,ITGB3,LEF1,LRRC17,PRDM1,PIK3R1,ETS1,CXCL15,SMPD3,CYP26B1,IL1RL2,MECOM,PDGFRA,TGFB2,ANXA1,ANXA2,BCL11B,TMEM176B,ZBTB16,WNT5A,STAT3,INHBA,KLF2,POU4F2,RUNX1,TGFBR3,MEIS1,BCL6,CD248,GAS6,PLCB1,DOCK1,FBN1
hematopoiesis	CJUN_26792858_Chip-Seq_BT549_Human	9.98643	1.92	2.7904e-05	0.000270756	32	2000	NOTCH2,ITGAM,CEBPD,EPAS1,LRRC17,TNFRSF11A,HDAC9,SHH,IL1RL2,STAT6,KLF10,EOMES,ANXA1,ANXA2,WNT5A,IL18,LIF,SOX13,INHBA,RUNX1,TGFBR2,TGFBR3,DAB2,ARTN,CLCF1,CD109,BCL3,F2RL1,TEK,GAS6,CD44,EPHA2
hematopoiesis	CLOCK_20551151_ChIP-Seq_293T_Human	10.2275	2.9484	0.00101983	0.00568794	10	407	SEMA4A,EGR1,MMP14,DAB2,ANXA2,BCL6,STAT3,BCL2,FOS,RUNX2
hematopoiesis	CNOT3_19339689_ChIP-ChIP_MESCs_Mouse	3.00798	1.55139	0.0117668	0.0424835	20	1547	NOTCH2,APOBEC3,CD83,BCL11B,BCL11A,WNT5A,STAT3,ZBTB32,WDR78,TYR,PRKCZ,RASGRP1,POU4F1,FGF3,HHEX,SFRP2,TAL1,PRDM16,ROR2,HIST1H4D
hematopoiesis	CTCF_27219007_Chip-Seq_ERYTHROID_Human	6.71023	1.8	0.000168151	0.0013218	30	2000	NOTCH2,CSF1,LRRK1,HHEX,UBASH3B,STAT6,B2M,HES5,WNT4,NTRK1,STAT5A,LYN,SEMA4A,ACE,TGFB1,ZBTB16,FOXJ1,FZD8,POU4F1,TGFBR2,TGFBR3,ARTN,TAL1,CLCF1,BCL3,BCL2,HOXB4,HOXB8,PLCB1,EPHA2
hematopoiesis	CTNNB1_20460455_ChIP-Seq_HCT116_Human	5.49306	1.94332	0.00308799	0.0138959	16	988	TGFB2,ANXA2,EPAS1,STAT3,PLD4,PRKCA,CBFA2T3,RUNX2,RUNX1,TGFBR2,TGFBR3,MYO1E,LEPR,BCL2,STAT6,ROR2
hematopoiesis	DMRT1_23473982_ChIP-Seq_TESTES_Mouse	13.5677	2.08494	1.14158e-06	1.81774e-05	36	2072	NOTCH2,CD83,EPAS1,AIRE,LEF1,GATA3,PIK3R1,GATA2,PRKCZ,DOCK10,LFNG,PREX1,PRDM16,PTK2B,SIRPA,JAK3,JUNB,WNT4,EGR1,PDGFRA,WNT5A,STAT3,CBFA2T3,POU4F2,RUNX1,TGFBR3,MYO1E,MEIS1,BCL6,AXL,CLCF1,F2RL1,CD248,ROR2,GAS6,DOCK2
hematopoiesis	EED_16625203_ChIP-ChIP_MESCs_Mouse	46.4087	3.75904	5.63508e-10	1.59063e-08	26	830	CDKN1C,EPAS1,LEF1,SIX1,GATA3,TNFRSF11A,FGF3,SHH,HES5,NKX2-3,NTRK1,EOMES,KIRREL3,PDGFRA,TGFB2,BCL11A,WNT5A,NFATC1,POU4F2,TGFBR2,MEIS1,TAL1,HOXB4,HOXB3,HOXB8,FBN1
hematopoiesis	EGR1_19374776_ChIP-ChIP_THP-1_Human	4.94082	5.29412	0.0145255	0.0487585	3	68	EGR1,HHEX,STAT3
hematopoiesis	EGR1_20690147_ChIP-Seq_ERYTHROLEUKEMIA_Human	5.53497	1.43064	2.0572e-06	2.97098e-05	74	6207	CDKN1C,RARG,ITGAM,CD83,WDR1,CSF1,LRRK1,SIX1,IKZF1,TMEM91,FGF3,SMPD3,LFNG,PREX1,SHH,HHEX,LEPR,SIRPA,JAK3,JUNB,KLF10,KIRREL3,MEF2C,SOX13,PRKCA,CBFA2T3,ANK1,RUNX2,RUNX1,TGFBR3,TAL1,CD109,HOXB4,HOXB3,ROR2,GAS6,DOCK2,EPHA2,NOTCH2,AIRE,EPAS1,LEF1,GATA2,PRKCZ,CNN2,TRPM2,PRDM16,PTK2B,WNT4,STAT5A,JAG2,FARP2,SEMA4A,EGR1,TGFB1,ACE,BCL11B,ZBTB16,STAT3,LIF,FZD8,NFATC1,TYR,POU4F1,KLF2,MEIS1,EFNA2,BCL6,ARTN,AXL…
hematopoiesis	ELF5_23300383_ChIP-Seq_T47D_Human	4.2699	1.76633	0.00762703	0.0296024	16	1087	KLF10,LYN,EOMES,MEF2C,CSF1,WNT5A,IL18,FZD8,RUNX2,RUNX1,LFNG,DAB2,IRF1,BCL3,JUNB,FBN1
hematopoiesis	ELK3_25401928_ChIP-Seq_HUVEC_Human	11.8724	2.04	3.97861e-06	4.75138e-05	34	2000	CDKN1C,WDR1,AIRE,SLC40A1,GATA3,GATA2,FGF3,LFNG,PREX1,UBASH3B,JUNB,KLF10,PDGFRA,SEMA4A,TGFB2,TGFB1,SOX13,FZD8,FOS,INHBA,KLF2,POU4F2,TGFBR3,ARTN,TAL1,AXL,CLCF1,IRF1,BCL3,HOXB3,CD248,HOXB8,DOCK1,CD44
hematopoiesis	EP300_20729851_ChIP-Seq_FORBRAIN_MIDBRAIN_LIMB_HEART_Mouse	10.504	1.66269	0.000813595	0.00502514	29	2093	RARG,CSF1,PRDM1,GATA2,RASGRP1,CYP26B1,LEPR,HES5,KLF10,EGR1,PDGFRA,MEF2C,TGFB2,ANXA2,BCL11A,WNT5A,LIF,FZD8,PRKCA,NFATC1,FOS,ANK1,TGFBR3,MEIS1,KITL,TAL1,F2RL1,CD248,EPHA2
hematopoiesis	ERA_27197147_Chip-Seq_ENDOMETRIOID-ADENOCARCINOMA_Human	14.4395	2.34856	5.23819e-05	0.000492866	21	1073	KIRREL3,NOTCH2,CD83,EPAS1,LRRC17,LIF,FOS,PIK3R1,RASGRP1,FGF3,SMPD3,LFNG,TGFBR3,DAB2,MEIS1,MECOM,PRDM16,BCL3,DACT2,DOCK1,CD44
hematopoiesis	ESR1_21235772_ChIP-Seq_MCF-7_Human	7.09049	3.15789	0.00754654	0.0294742	6	228	DAB2,CLCF1,BCL3,JUNB,CD44,EPHA2
hematopoiesis	ESR1_22446102_ChIP-Seq_UTERUS_Mouse	12.1356	1.75365	0.000440464	0.00294219	28	1916	CD83,ITGB3,LEF1,LRRC17,PRDM1,PRKCZ,SMPD3,DACT2,LEPR,PTK2B,KLF10,LYN,KIRREL3,MEF2C,TGFB2,ANXA2,STAT3,FZD8,PRKCA,FOS,KLF2,TGFBR3,MYO1E,MEIS1,BCL6,BCL2,ROR2,GAS6
hematopoiesis	ESR2_21235772_ChIP-Seq_MCF-7_Human	4.63058	2.26415	0.0148169	0.0494692	8	424	TGFB2,CLCF1,BCL3,SOX13,BCL2,JUNB,DOCK1,EPHA2
hematopoiesis	EZH2_18974828_ChIP-Seq_MESCs_Mouse	67.9188	3.96313	4.2394e-17	3.76095e-15	43	1302	CDKN1C,CD83,LEF1,LRRK1,SIX1,GATA3,GATA2,ETS1,FGF3,LFNG,SHH,PRDM16,GPC3,SIRPA,HES5,NKX2-3,LYN,EOMES,KIRREL3,PDGFRA,TGFB2,TGFB1,BCL11B,BCL11A,ZBTB16,WNT5A,SOX13,FZD8,NFATC1,POU4F2,RUNX1,TGFBR2,TGFBR3,MEIS1,SFRP2,KITL,CLCF1,HOXB4,BCL2,HOXB3,HOXB8,GAS6,FBN1
hematopoiesis	EZH2_23942234_ChIP-Seq_MYOBLASTS_AND_MYOTUBES_Mouse	10.411	2.31016	0.000229145	0.00173535	18	935	KLF10,NTRK1,RARG,ANXA2,CSF1,BCL11A,CBFA2T3,POU4F2,CNN2,TGFBR3,PREX1,EFNA2,BCL6,HOXB3,SIRPA,HOXB8,JAK3,DOCK1
hematopoiesis	EZH2_27294783_Chip-Seq_ESCs_Mouse	35.8896	2.82	4.26397e-13	2.03687e-11	47	2000	CDKN1C,CD83,EPAS1,LEF1,SIX1,GATA3,IKZF1,GATA2,ETS1,SMPD3,DOCK10,LFNG,CYP26B1,IL1RL2,PRDM16,HES5,NKX2-3,JAG2,EOMES,KIRREL3,PDGFRA,MEF2C,TGFB2,ACE,BCL11B,BCL11A,ZBTB16,WNT5A,SOX13,FOXJ1,PRKCA,NFATC1,FOS,INHBA,ANK1,POU4F1,POU4F2,MEIS1,EFNA2,SFRP2,ARTN,TAL1,RBP1,BCL2,HOXB4,HOXB3,HOXB8
hematopoiesis	EZH2_27304074_Chip-Seq_ESCs_Mouse	21.9512	2.98305	7.62666e-07	1.28004e-05	22	885	CDKN1C,PDGFRA,BCL11B,BCL11A,LEF1,WNT5A,FZD8,SIX1,NFATC1,GATA3,GATA2,POU4F2,CYP26B1,MEIS1,TAL1,PRDM16,HOXB4,HOXB3,HOXB8,NKX2-3,FBN1,WNT4
hematopoiesis	FLI1_21867929_ChIP-Seq_TH2_Mouse	6.2138	1.74	0.000389281	0.00268604	29	2000	CD83,AIRE,ITGB3,SIX1,IKZF1,PRDM1,PIK3R1,HDAC9,CNN2,TRPM2,DACT2,LGALS9,MEF2C,BCL11B,BCL11A,WNT5A,STAT3,LIF,PRKCA,FOS,INHBA,POU4F1,RUNX1,MEIS1,EFNA2,BCL6,KITL,IRF1,DOCK2
hematopoiesis	FOXA1_26769127_Chip-Seq_PDAC-Cell_line_Human	2.55858	1.56	0.00378733	0.0165629	26	2000	RARG,CEBPD,EPAS1,ITGB3,SIX1,PRDM1,PIK3R1,CYP26B1,MECOM,UBASH3B,STAT6,JUNB,MPZL2,TGFB2,ANXA2,BCL11B,IL18,SOX13,TGFBR2,ARTN,CLCF1,IRF1,RBP1,BCL2,F2RL1,EPHA2
hematopoiesis	FOXA1_27197147_Chip-Seq_ENDOMETRIOID-ADENOCARCINOMA_Human	4.06891	2.0202	0.0142393	0.0480905	10	594	LFNG,SMPD3,NOTCH2,FZD5,MECOM,BCL11A,SOX13,TEK,FGF3,TGFBR2
hematopoiesis	FOXM1_26456572_ChIP-Seq_MCF-7_Human	2.74187	1.56	0.00378733	0.0165629	26	2000	NOTCH2,CD83,SLC40A1,SIX1,PIK3R1,CD3E,PREX1,SHH,MECOM,STAT5A,KLF10,LYN,MEF2C,TGFB2,ANXA1,SYK,ANXA2,WNT5A,CBFA2T3,RUNX1,TGFBR2,DAB2,MEIS1,SFRP2,BCL6,PLCB1
hematopoiesis	FOXO1_25302145_ChIP-Seq_T-LYMPHOCYTE_Mouse	11.4801	2.04	3.97861e-06	4.75138e-05	34	2000	NOTCH2,RARG,CD83,ITGB3,LEF1,IKZF1,PRDM1,PIK3R1,CD3E,ETS1,SMPD3,CNN2,DOCK10,LFNG,PREX1,IL1RL2,UBASH3B,PTK2B,LGALS9,NTRK1,STAT5A,EGR1,PDGFRA,APOBEC3,FOS,POU4F1,KLF2,RUNX1,TGFBR2,MYO1E,BCL6,CLCF1,IRF1,F2RL1
hematopoiesis	FOXP2_23625967_ChIP-Seq_PFSK-1_AND_SK-N-MC_Human	3.00336	1.80765	0.0131643	0.046983	13	863	KLF10,EPAS1,STAT3,LRRK1,LIF,INHBA,ETS1,TGFBR2,TGFBR3,CYP26B1,MEIS1,UBASH3B,BCL3
hematopoiesis	FOXP3_17237761_ChIP-ChIP_TREG_Mouse	11.4106	2.80156	0.0130925	0.046983	6	257	ANXA1,BCL6,BCL2,ETS1,CD44,KLF2
hematopoiesis	GATA1_19941826_ChIP-Seq_K562_Human	11.5336	2.10962	0.000955883	0.0054459	17	967	CD83,EPAS1,LEF1,SLC40A1,FOS,PIK3R1,ANK1,CBFA2T3,RUNX1,HHEX,DAB2,TAL1,PTK2B,ROR2,JUNB,HIST1H4D,EPHA2
hematopoiesis	GATA1_19941827_ChIP-Seq_MEL_Mouse	6.43754	1.76663	0.000505225	0.00333771	27	1834	NOTCH2,ITGB3,PLD4,IKZF1,GATA2,PRKCZ,TMEM91,UBASH3B,PTK2B,MPZL2,FARP2,TGFB1,BCL11A,ZBTB16,STAT3,PRKCA,NFATC1,CBFA2T3,ANK1,RUNX2,RUNX1,TGFBR3,MMP14,MEIS1,BCL2,DOCK2,EPHA2
hematopoiesis	GATA1_19941827_ChIP-Seq_MEL86_Mouse	7.95855	1.86	6.9834e-05	0.000602318	31	2000	NOTCH2,IKZF1,TNFRSF11A,GATA2,RHD,SMPD3,CNN2,TRPM2,HHEX,PRDM16,GPC3,LGALS9,STAT5A,FARP2,EGR1,APOBEC3,ACE,BCL11B,BCL11A,ZBTB16,LIF,NFATC1,CBFA2T3,POU4F2,RUNX1,MEIS1,EFNA2,ARTN,RBP1,BCL2,DOCK1
hematopoiesis	GATA1_21571218_ChIP-Seq_MEGAKARYOCYTES_Human	30.8745	2.44521	2.23195e-12	8.15317e-11	53	2601	ITGAM,CD83,WDR1,SLC40A1,IKZF1,ETS1,DOCK10,PREX1,HHEX,MECOM,UBASH3B,DACT2,LEPR,JUNB,KLF10,SYK,SOX13,PRKCA,FOS,CBFA2T3,ANK1,RUNX1,TGFBR2,CD109,HOXB3,ROR2,PLCB1,NOTCH2,LRRC17,PIK3R1,GATA2,PRDM16,STAT6,HES5,WNT4,JAG2,STAT5A,LYN,EGR1,BCL11A,ZBTB16,STAT3,LIF,FOXJ1,FZD8,NFATC1,KLF2,DAB2,MEIS1,BCL2,F2RL1,CD248,HIST1H4D
hematopoiesis	GATA2_19941826_ChIP-Seq_K562_Human	15.5762	1.79253	3.44765e-05	0.000329383	36	2410	CD83,CSF1,EPAS1,LEF1,SLC40A1,IKZF1,PRDM1,PIK3R1,GATA2,RASGRP1,FGF3,SPTA1,HHEX,CYP26B1,HEPH,LEPR,PTK2B,JUNB,NTRK1,LYN,MEF2C,TGFB2,ZBTB16,NFATC1,FOS,CBFA2T3,ANK1,KLF2,RUNX1,MEIS1,TAL1,ROR2,DOCK2,HIST1H4D,FBN1,EPHA2
hematopoiesis	GATA2_21571218_ChIP-Seq_MEGAKARYOCYTES_Human	3.74291	1.72817	0.00929692	0.0349902	16	1111	KLF10,ITGAM,WDR1,FOS,IKZF1,GATA2,KLF2,LFNG,UBASH3B,HOXB4,CD248,GAS6,HIST1H4D,HES5,CD44,EPHA2
hematopoiesis	GATA2_21666600_ChIP-Seq_HMVEC_Human	16.5459	2.43728	0.000184952	0.00143569	17	837	MEF2C,TGFB2,WDR1,FOS,PIK3R1,TNFRSF11A,CBFA2T3,RUNX1,DOCK10,MYO1E,HHEX,DAB2,TAL1,CD109,LEPR,PTK2B,HIST1H4D
hematopoiesis	GF1_26923725_Chip-Seq_HPCs_Mouse	5.76686	1.84358	0.00102585	0.00568794	22	1432	NOTCH2,CD83,CSF1,EPAS1,ITGB3,LEF1,PRKCA,FOS,PIK3R1,ETS1,RHD,RUNX1,SMPD3,CD79A,HHEX,CYP26B1,MEIS1,UBASH3B,BCL6,CD109,PRDM16,LGALS9
hematopoiesis	IRF8_27001747_Chip-Seq_BMDM_Mouse	9.10695	1.92	2.7904e-05	0.000270756	32	2000	SAMD9L,ITGAM,CSF1,CEBPD,PLD4,SIX1,SMPD3,DOCK10,LFNG,HHEX,CYP26B1,SIRPA,JUNB,KLF10,LYN,SEMA4A,TGFB2,FZD5,TMEM176B,STAT3,ZBTB32,FOS,INHBA,KLF2,TGFBR2,MMP14,BCL6,TAL1,AXL,IRF1,F2RL1,DOCK2
hematopoiesis	ISL1_27105846_Chip-Seq_CPCs_Mouse	16.7209	2.36041	5.6861e-07	9.80852e-06	31	1576	CDKN1C,CD83,CSF1,SIX1,GATA3,PRDM1,PREX1,HHEX,IL1RL2,MECOM,HEPH,UBASH3B,GPC3,JUNB,NKX2-3,STAT5A,KIRREL3,TGFB2,BCL11B,TMEM176B,ZBTB16,WNT5A,FZD8,TGFBR2,TGFBR3,MEIS1,KITL,F2RL1,CD248,ROR2,FBN1
hematopoiesis	JARID2_20064375_ChIP-Seq_MESCs_Mouse	62.9689	4.18979	2.82162e-16	2.19028e-14	39	1117	CDKN1C,CD83,CSF1,LEF1,LRRK1,GATA3,IKZF1,TNFRSF11A,GATA2,FGF3,LFNG,DOCK10,SHH,CYP26B1,PRDM16,HES5,NKX2-3,NTRK1,EOMES,KIRREL3,PDGFRA,TGFB2,BCL11B,BCL11A,ZBTB16,WNT5A,NFATC1,ANK1,CBFA2T3,POU4F1,RUNX2,POU4F2,TGFBR3,TAL1,HOXB4,BCL2,HOXB3,HOXB8,FBN1
hematopoiesis	JARID2_20075857_ChIP-Seq_MESCs_Mouse	43.5054	3.43402	1.93722e-12	7.51883e-11	36	1258	CDKN1C,CD83,EPAS1,LEF1,SIX1,GATA3,IKZF1,GATA2,FGF3,DOCK10,TRPM2,SHH,CYP26B1,MECOM,PRDM16,NKX2-3,WNT4,NTRK1,EOMES,PDGFRA,BCL11B,BCL11A,ZBTB16,WNT5A,FZD8,NFATC1,POU4F2,RUNX1,TGFBR3,MEIS1,TAL1,HOXB4,BCL2,HOXB3,HOXB8,FBN1
hematopoiesis	JUN_21703547_ChIP-Seq_K562_Human	8.17649	1.81703	0.000728369	0.00461548	24	1585	NOTCH2,CEBPD,EPAS1,PRKCA,GATA3,PIK3R1,INHBA,ETS1,POU4F2,LFNG,MMP14,SHH,DAB2,MEIS1,BCL6,CD109,BCL3,LEPR,GPC3,LGALS9,JAK3,DOCK1,CD44,NKX2-3
hematopoiesis	JUN_26020271_ChIP-Seq_SMOOTH_MUSCLE_Human	3.63729	1.62	0.00184887	0.0091123	27	2000	SAMD9L,CSF1,ITGB3,TNFRSF11A,ETS1,LFNG,PREX1,KIRREL3,ANXA1,ANXA2,IL18,SOX13,FZD8,INHBA,KLF2,RUNX2,RUNX1,TGFBR2,MYO1E,ARTN,AXL,CD109,RBP1,F2RL1,GAS6,DOCK2,EPHA2
hematopoiesis	JUND_26020271_ChIP-Seq_SMOOTH_MUSCLE_Human	5.78396	1.74	0.000389281	0.00268604	29	2000	SAMD9L,WDR1,ITGB3,TNFRSF11A,ETS1,PREX1,TGFB2,ANXA1,IL18,SOX13,FZD8,FOS,INHBA,KLF2,RUNX2,RUNX1,TGFBR2,TGFBR3,MYO1E,MEIS1,BCL6,ARTN,AXL,CD109,RBP1,F2RL1,GAS6,DOCK2,EPHA2
hematopoiesis	KDM2B_26808549_Chip-Seq_DND41_Human	8.05857	1.86	6.9834e-05	0.000602318	31	2000	RARG,EPAS1,LEF1,PLD4,GATA3,PIK3R1,CD3E,CNN2,LFNG,CD79A,HHEX,CYP26B1,STAT6,JUNB,HES5,KLF10,TGFB1,BCL11B,BCL11A,ZBTB32,NFATC1,FOS,CBFA2T3,TGFBR3,BCL6,CLCF1,BCL3,CD248,CD44,FBN1,EPHA2
hematopoiesis	KDM2B_26808549_Chip-Seq_HPB-ALL_Human	1.26581	1.44	0.0139869	0.0477245	24	2000	STAT5A,KLF10,EGR1,TGFB1,BCL11B,BCL11A,LEF1,GATA3,FOS,IKZF1,PRDM1,PIK3R1,CD3E,RUNX1,CNN2,HHEX,BCL6,UBASH3B,BCL2,CD248,JUNB,HES5,CD44,EPHA2
hematopoiesis	KDM2B_26808549_Chip-Seq_JURKAT_Human	20.1854	2.34	1.62396e-08	3.73511e-07	39	2000	CDKN1C,RARG,EPAS1,LEF1,SIX1,GATA3,PRDM1,GATA2,CD3E,FGF3,CNN2,LFNG,SHH,HHEX,CYP26B1,JUNB,HES5,NKX2-3,KLF10,PDGFRA,BCL11B,BCL11A,ZBTB16,SOX13,FZD8,PRKCA,NFATC1,FOS,POU4F1,RUNX1,TGFBR3,MEIS1,BCL6,TAL1,IRF1,CD248,GAS6,HOXB8,EPHA2
hematopoiesis	KDM2B_26808549_Chip-Seq_K562_Human	29.7621	2.64	2.83289e-11	9.25908e-10	44	2000	CDKN1C,RARG,CD83,CSF1,EPAS1,LOXL3,PLD4,PRDM1,PIK3R1,TNFRSF11A,GATA2,PRKCZ,RASGRP1,LFNG,TRPM2,SHH,HHEX,CYP26B1,UBASH3B,JAK3,HES5,WNT4,JAG2,STAT5A,EGR1,PDGFRA,BCL11A,ZBTB16,LIF,ZBTB32,FZD8,PRKCA,NFATC1,FOS,CBFA2T3,KLF2,TGFBR3,MEIS1,EFNA2,BCL6,TAL1,CLCF1,CD248,EPHA2
hematopoiesis	KDM2B_26808549_Chip-Seq_SIL-ALL_Human	11.3584	2.04	3.97861e-06	4.75138e-05	34	2000	NOTCH2,RARG,LEF1,GATA3,PRDM1,GATA2,CD3E,ETS1,CNN2,LFNG,HHEX,JUNB,HES5,JAG2,STAT5A,KLF10,EGR1,MEF2C,TGFB1,BCL11B,BCL11A,ZBTB16,NFATC1,FOS,CBFA2T3,RUNX1,BCL6,AXL,CLCF1,IRF1,BCL3,CD248,CD44,EPHA2
hematopoiesis	KDM2B_26808549_Chip-Seq_SUP-B15_Human	18.5459	2.28	5.2334e-08	1.12067e-06	38	2000	NOTCH2,RARG,CSF1,WDR1,EPAS1,LEF1,LRRK1,TNFRSF11A,RASGRP1,CNN2,LFNG,HHEX,UBASH3B,JUNB,JAG2,KLF10,EGR1,TGFB2,TGFB1,ANXA2,BCL11A,FZD8,NFATC1,CBFA2T3,ANK1,POU4F1,KLF2,RUNX1,TGFBR3,MMP14,BCL6,CLCF1,IRF1,BCL3,BCL2,GAS6,HOXB8,EPHA2
hematopoiesis	KLF2_18264089_ChIP-ChIP_MESCs_Mouse	49.2703	10.4854	8.12812e-08	1.62825e-06	9	103	PDGFRA,CD83,HOXB4,SIX1,PRDM1,FOS,GATA2,JUNB,KLF2
hematopoiesis	KLF4_18264089_ChIP-ChIP_MESCs_Mouse	49.1629	10.3846	8.84179e-08	1.71586e-06	9	104	PDGFRA,CD83,HOXB4,SIX1,PRDM1,FOS,GATA2,JUNB,KLF2
hematopoiesis	KLF4_18358816_ChIP-ChIP_MESCs_Mouse	5.5852	1.69412	0.00189666	0.0092315	24	1700	FARP2,CDKN1C,EOMES,EGR1,RARG,ANXA2,SOX13,GATA3,KLF2,POU4F2,LFNG,MMP14,IL1RL2,ARTN,CD109,BCL3,HOXB4,F2RL1,ROR2,JAK3,JUNB,HIST1H4D,DOCK1,EPHA2
hematopoiesis	KLF4_19030024_ChIP-ChIP_MESCs_Mouse	22.0655	2.4767	1.99095e-07	3.7466e-06	31	1502	AIRE,LEF1,SIX1,TNFRSF11A,GATA2,SHH,PRDM16,DACT2,STAT6,JUNB,NKX2-3,WNT4,EOMES,PDGFRA,TGFB2,TGFB1,FZD5,BCL11A,NFATC1,FOS,POU4F1,KLF2,RUNX1,MEIS1,ARTN,TAL1,BCL3,HOXB4,HOXB3,HIST1H4I,HIST1H4D
hematopoiesis	KLF5_18264089_ChIP-ChIP_MESCs_Mouse	49.1699	10.4854	8.12812e-08	1.62825e-06	9	103	PDGFRA,CD83,HOXB4,SIX1,PRDM1,FOS,GATA2,JUNB,KLF2
hematopoiesis	KLF5_25053715_ChIP-Seq_YYC3_Human	1.4344	1.44	0.0139869	0.0477245	24	2000	FARP2,RARG,MEF2C,CD83,ANXA1,SYK,CEBPD,FZD5,ANXA2,LRRK1,FOXJ1,PIK3R1,TYR,PRKCZ,POU4F1,KLF2,CNN2,DOCK10,LFNG,MECOM,BCL6,PRDM16,BCL3,EPHA2
hematopoiesis	LMO2_26923725_Chip-Seq_HEMANGIOBLAST_Mouse	3.73279	1.64654	0.00223291	0.0104259	25	1822	NOTCH2,CD83,GATA3,GATA2,ETS1,CD79A,SHH,HHEX,CYP26B1,IL1RL2,HEPH,UBASH3B,PRDM16,LGALS9,KLF10,TGFB2,WNT5A,FOS,INHBA,WDR78,RUNX1,MEIS1,BCL6,CD109,CD44
hematopoiesis	LXR_22292898_ChIP-Seq_THP-1_Human	5.85418	1.74	0.000389281	0.00268604	29	2000	CDKN1C,CSF1,WDR1,EPAS1,PLD4,TNFRSF11A,GATA2,LFNG,CD79A,CYP26B1,DACT2,JAG2,LYN,KIRREL3,EGR1,PDGFRA,SEMA4A,ACE,STAT3,LIF,SOX13,NFATC1,CBFA2T3,MMP14,BCL6,ARTN,TAL1,BCL3,DOCK2
hematopoiesis	MAF_26560356_Chip-Seq_TH1_Human	1.98592	1.5	0.00743673	0.0293799	25	2000	CDKN1C,PLD4,GATA3,PRDM1,CD3E,ETS1,CNN2,DOCK10,LFNG,CD79A,STAT6,JUNB,KLF10,EGR1,ACE,TGFB1,ANXA2,BCL11B,LIF,RUNX1,TGFBR2,ARTN,CLCF1,GAS6,HIST1H4D
hematopoiesis	MTF2_20144788_ChIP-Seq_MESCs_Mouse	64.825	3.05938	6.0433e-25	1.25096e-22	76	2981	CDKN1C,CD83,CSF1,ITGB3,LRRK1,LOXL3,SIX1,IKZF1,FGF3,SMPD3,DOCK10,LFNG,SHH,HHEX,CYP26B1,UBASH3B,LEPR,SIRPA,B2M,EOMES,KIRREL3,PDGFRA,WNT5A,SOX13,PRKCA,CBFA2T3,ANK1,RUNX1,TGFBR2,TGFBR3,MMP14,SFRP2,TAL1,CD109,HOXB4,HOXB3,ROR2,GAS6,HOXB8,PLCB1,NOTCH2,CEBPD,EPAS1,LEF1,GATA3,TNFRSF11A,GATA2,IL1RL2,PRDM16,HES5,NKX2-3,WNT4,NTRK1,STAT5A,LYN,EGR1,TGFB2,ACE,TGFB1,BCL11B,BCL11A,ZBTB16,FZD8,NFATC1,INHBA,POU4F1,…
hematopoiesis	MYB_21317192_ChIP-Seq_ERMYB_Mouse	4.77724	1.95016	0.00401923	0.017333	15	923	SAMD9L,CSF1,BCL11B,NFATC1,GATA3,IKZF1,RUNX1,LFNG,PREX1,BCL6,IRF1,BCL2,PTK2B,SIRPA,JUNB
hematopoiesis	MYB_26560356_Chip-Seq_TH1_Human	3.09175	1.56	0.00378733	0.0165629	26	2000	NOTCH2,WDR1,IKZF1,PRDM1,ETS1,RASGRP1,CNN2,DOCK10,TRPM2,CD79A,HHEX,STAT6,JUNB,B2M,TGFB1,ANXA2,BCL11B,ZBTB32,NFATC1,KLF2,TGFBR2,BCL6,BCL3,RBP1,BCL2,CD44
hematopoiesis	MYB_26560356_Chip-Seq_TH2_Human	1.45125	1.44	0.0139869	0.0477245	24	2000	KLF10,ITGAM,ANXA1,ANXA2,BCL11B,STAT3,GATA3,IKZF1,PRDM1,ETS1,CBFA2T3,RASGRP1,RHD,RUNX1,TGFBR2,DOCK10,LFNG,CD79A,BCL6,BCL3,BCL2,JUNB,B2M,CD44
hematopoiesis	MYC_27129775_Chip-Seq_CORNEA_Mouse	10.1764	1.98	1.07348e-05	0.000116953	33	2000	EPAS1,SIX1,CD3E,LFNG,TRPM2,CD79A,MECOM,UBASH3B,PRDM16,DACT2,PTK2B,LGALS9,HES5,LYN,EGR1,TGFB2,ACE,TGFB1,BCL11B,STAT3,FOS,TGFBR2,BCL6,TAL1,CLCF1,RBP1,BCL2,TEK,GAS6,HOXB8,PLCB1,DOCK1,CD44
hematopoiesis	NANOG_16153702_ChIP-ChIP_HESCs_Human	6.82634	1.56584	0.00747507	0.0293799	22	1686	EOMES,ANXA1,LEF1,STAT3,SLC40A1,SIX1,FOXJ1,FZD8,GATA3,POU4F1,RHD,CNN2,HHEX,MEIS1,SFRP2,TAL1,RBP1,HOXB3,LTBR,HIST1H4D,B2M,NKX2-3
hematopoiesis	NANOG_18692474_ChIP-Seq_MEFs_Mouse	15.7914	2.11161	1.25147e-06	1.9401e-05	35	1989	RARG,WDR1,EPAS1,AIRE,ITGB3,LEF1,GATA3,RASGRP1,RHD,LFNG,SIRPA,LGALS9,JAK3,EOMES,KIRREL3,PDGFRA,APOBEC3,MEF2C,FZD5,BCL11A,WNT5A,ZBTB32,SOX13,FZD8,KLF2,MFAP5,TGFBR3,MEIS1,KITL,IRF1,BCL3,PIR,F2RL1,HOXB3,EPHA2
hematopoiesis	NANOG_18692474_ChIP-Seq_MESCs_Mouse	5.59059	1.53342	0.000440617	0.00294219	39	3052	RARG,WDR1,EPAS1,AIRE,ITGB3,LEF1,GATA3,RASGRP1,RHD,LFNG,DACT2,SIRPA,LGALS9,JAK3,EOMES,KIRREL3,PDGFRA,APOBEC3,MEF2C,FZD5,BCL11A,ZBTB16,WNT5A,ZBTB32,SOX13,FZD8,WDR78,KLF2,MFAP5,TGFBR3,MEIS1,KITL,IRF1,BCL3,PIR,F2RL1,HOXB3,HIST1H4D,EPHA2
hematopoiesis	NCOR_22465074_ChIP-Seq_MACROPHAGES_Mouse	8.81361	1.92	2.7904e-05	0.000270756	32	2000	RARG,EPAS1,ITGB3,SLC40A1,PRDM1,TNFRSF11A,HDAC9,DOCK10,LFNG,TRPM2,PREX1,HHEX,IL1RL2,UBASH3B,STAT6,LGALS9,JUNB,B2M,LYN,APOBEC3,TGFB1,STAT3,LIF,NFATC1,INHBA,RUNX1,MMP14,MEIS1,TAL1,CLCF1,IRF1,DOCK2
hematopoiesis	NCOR1_26117541_ChIP-Seq_K562_Human	4.63454	1.68	0.000865845	0.00502514	28	2000	CDKN1C,ITGAM,CSF1,EPAS1,PRDM1,CNN2,PREX1,PTK2B,STAT6,JUNB,B2M,NTRK1,KLF10,ACE,CBFA2T3,POU4F2,RUNX1,BCL6,TAL1,AXL,CLCF1,IRF1,BCL3,PIR,ROR2,GAS6,HOXB8,EPHA2
hematopoiesis	Nerf2_26677805_Chip-Seq_MACROPHAGESS_Mouse	4.79189	1.80316	0.00228373	0.0105836	20	1331	NOTCH2,SAMD9L,WDR1,AIRE,LRRK1,SLC40A1,FOS,PRDM1,INHBA,RUNX2,RUNX1,TGFBR2,DOCK10,DAB2,UBASH3B,BCL6,BCL3,PIR,GAS6,NKX2-3
hematopoiesis	NUCKS1_24931609_ChIP-Seq_HEPATOCYTES_Mouse	59.5859	5.5102	3.61062e-14	2.2422e-12	27	588	CSF1,CEBPD,GATA3,PIK3R1,PRKCZ,ETS1,DACT2,STAT6,JUNB,JAK3,B2M,LYN,STAT5A,EGR1,PDGFRA,FZD5,STAT3,PRKCA,NFATC1,FOS,TGFBR2,TGFBR3,MMP14,BCL6,IRF1,BCL3,DOCK1
hematopoiesis	OCT4_18692474_ChIP-Seq_MEFs_Mouse	27.8565	2.59036	9.47582e-11	2.80213e-09	43	1992	RARG,CEBPD,WDR1,EPAS1,AIRE,ITGB3,LEF1,PRKCZ,RASGRP1,RHD,SMPD3,LFNG,PTK2B,SIRPA,LGALS9,JAK3,JUNB,JAG2,LYN,SYK,FZD5,BCL11B,BCL11A,WNT5A,STAT3,LIF,SOX13,FZD8,FOS,ANK1,KLF2,TGFBR3,MEIS1,EFNA2,SFRP2,KITL,IRF1,BCL3,BCL2,HOXB4,HOXB3,ROR2,LTBR
hematopoiesis	OLIG2_23332759_ChIP-Seq_OLIGODENDROCYTES_Mouse	7.48092	1.76471	0.000237674	0.00177826	30	2040	NOTCH2,CD83,WDR1,LEF1,LRRC17,LRRK1,GATA3,PIK3R1,ETS1,RASGRP1,MECOM,UBASH3B,KIRREL3,TGFB2,WNT5A,SOX13,FZD8,PRKCA,FOS,INHBA,WDR78,RUNX2,TGFBR2,TGFBR3,MYO1E,DAB2,MEIS1,BCL2,PLCB1,CD44
hematopoiesis	OLIG2_26023283_ChIP-Seq_AINV15_Mouse	2.01076	1.5	0.00743673	0.0293799	25	2000	CSF1,LFNG,CYP26B1,JUNB,HES5,JAG2,NTRK1,KLF10,EOMES,KIRREL3,FZD5,BCL11B,BCL11A,ZBTB16,WNT5A,STAT3,FZD8,POU4F1,DAB2,MEIS1,SFRP2,KITL,RBP1,HOXB3,CD248
hematopoiesis	P63_26484246_Chip-Seq_KERATINOCYTES_Human	4.83718	1.68	0.000865845	0.00502514	28	2000	RARG,CSF1,UBASH3B,PTK2B,STAT6,JUNB,HES5,WNT4,MPZL2,JAG2,STAT5A,SEMA4A,ANXA1,TGFB1,BCL11B,IL18,FOS,MMP14,SFRP2,BCL6,ARTN,AXL,CLCF1,HOXB3,LTBR,GAS6,DOCK1,EPHA2
hematopoiesis	PAX3-FKHR_20663909_ChIP-Seq_RHABDOMYOSARCOMA_Human	9.00085	2.14487	0.000387119	0.00268604	19	1063	LYN,KIRREL3,TGFB2,WDR1,EPAS1,BCL11A,FZD8,PRKCA,PIK3R1,ETS1,HDAC9,CBFA2T3,POU4F1,RUNX2,RUNX1,DOCK10,TGFBR3,PREX1,MEIS1
hematopoiesis	PHC1_16625203_ChIP-ChIP_MESCs_Mouse	63.7202	4.03471	1.49803e-12	6.20185e-11	31	922	CDKN1C,EPAS1,LEF1,LOXL3,SIX1,GATA3,FGF3,SHH,HHEX,PRDM16,LEPR,HES5,NKX2-3,EOMES,KIRREL3,PDGFRA,BCL11B,BCL11A,WNT5A,NFATC1,KLF2,POU4F2,MEIS1,SFRP2,TAL1,HOXB4,HOXB3,ROR2,HOXB8,CD44,FBN1
hematopoiesis	PIAS1_25552417_ChIP-Seq_VCAP_Human	7.67855	2.24299	0.00154249	0.00810509	14	749	KIRREL3,CEBPD,FOXJ1,GATA3,PIK3R1,PRDM1,ETS1,RUNX1,DOCK10,PREX1,DAB2,MEIS1,BCL6,SIRPA
hematopoiesis	POU5F1_16153702_ChIP-ChIP_HESCs_Human	24.2496	3.08682	1.82825e-05	0.000189224	16	622	EOMES,LEF1,STAT3,FOXJ1,SIX1,FGF3,RHD,HHEX,MEIS1,CYP26B1,SFRP2,TAL1,HOXB4,GPC3,HOXB3,NKX2-3
hematopoiesis	POU5F1_18347094_ChIP-ChIP_MESCs_Mouse	12.5544	1.93457	1.25154e-05	0.000134001	34	2109	RARG,AIRE,ITGB3,LEF1,PLD4,HDAC9,RHD,CNN2,PRDM16,SIRPA,LYN,EOMES,KIRREL3,MEF2C,BCL11B,BCL11A,ZBTB16,FZD8,PRKCA,FOS,TYR,KLF2,RUNX2,MYO1E,MMP14,MEIS1,BCL6,TAL1,CD109,BCL2,HOXB4,LTBR,HIST1H4D,EPHA2
hematopoiesis	POU5F1_18692474_ChIP-Seq_MESCs_Mouse	5.76968	1.47448	8.79255e-05	0.000747969	52	4232	RARG,WDR1,ITGB3,SMPD3,LFNG,CYP26B1,DACT2,SIRPA,LGALS9,JAK3,JUNB,SYK,WNT5A,SOX13,FOS,WDR78,ANK1,TGFBR3,SFRP2,IRF1,CD109,HOXB4,HOXB3,ROR2,CEBPD,AIRE,EPAS1,LEF1,PLD4,PRKCZ,HDAC9,RASGRP1,RHD,PRDM16,PTK2B,JAG2,LYN,FZD5,BCL11B,BCL11A,ZBTB16,STAT3,LIF,FZD8,KLF2,MEIS1,EFNA2,KITL,BCL3,BCL2,LTBR,HIST1H4D
hematopoiesis	PPAR_26484153_Chip-Seq_NCI-H1993_Human	7.787	2.02532	0.000560502	0.00366391	20	1185	FARP2,ANXA1,SYK,BCL11B,EPAS1,ITGB3,LIF,FOXJ1,INHBA,ETS1,TGFBR2,PREX1,SHH,CYP26B1,DAB2,BCL6,CD109,BCL2,LGALS9,FBN1
hematopoiesis	PPARD_21283829_ChIP-Seq_MYOFIBROBLAST_Human	2.22013	1.46214	0.000677985	0.00438571	42	3447	CEBPD,WDR1,EPAS1,SLC40A1,PRDM1,ETS1,PREX1,CYP26B1,HHEX,UBASH3B,MECOM,LEPR,PTK2B,SIRPA,B2M,HES5,WNT4,KLF10,PDGFRA,SEMA4A,MEF2C,ANXA1,ANXA2,BCL11A,PRKCA,INHBA,POU4F1,RUNX1,TGFBR2,MEIS1,SFRP2,BCL6,ARTN,TAL1,CD109,BCL2,CD248,TEK,LTBR,ROR2,HIST1H4D,CD44
hematopoiesis	PPARG_20176806_ChIP-Seq_3T3-L1_Mouse	3.71814	1.66021	0.00199633	0.0095363	25	1807	NOTCH2,LEF1,PRDM1,PIK3R1,TNFRSF11A,ETS1,SMPD3,TRPM2,HHEX,CYP26B1,DACT2,KLF10,FZD5,BCL11B,WNT5A,STAT3,FZD8,POU4F1,RUNX2,TGFBR2,TGFBR3,BCL6,BCL2,PLCB1,DOCK1
hematopoiesis	PPARG_20176806_ChIP-Seq_MACROPHAGES_Mouse	5.77355	1.875	0.000822549	0.00502514	22	1408	KLF10,FZD5,BCL11B,EPAS1,LEF1,STAT3,LRRK1,WNT5A,FOS,PIK3R1,PRDM1,RUNX2,RUNX1,TGFBR2,CNN2,DOCK10,PREX1,TRPM2,DAB2,BCL6,BCL2,CD44
hematopoiesis	PRDM14_20953172_ChIP-Seq_ESCs_Human	3.05858	1.60186	0.00475406	0.0199478	23	1723	JAG2,FARP2,EOMES,KIRREL3,NOTCH2,CD83,WDR1,BCL11B,BCL11A,LEF1,FOXJ1,GATA3,PIK3R1,ETS1,RUNX2,TGFBR2,HHEX,DAB2,IRF1,PTK2B,PLCB1,CD44,EPHA2
hematopoiesis	PRDM14_21183938_ChIP-Seq_MESCs_Mouse	6.76702	1.79012	0.000242085	0.0017897	29	1944	RARG,EPAS1,LEF1,PRDM1,SMPD3,CYP26B1,PRDM16,DACT2,GPC3,SIRPA,STAT6,JAK3,KLF10,EOMES,PDGFRA,ANXA2,LIF,SOX13,FZD8,CBFA2T3,KLF2,MYO1E,SFRP2,CD109,BCL3,PIR,F2RL1,ROR2,EPHA2
hematopoiesis	PU_27001747_Chip-Seq_BMDM_Mouse	3.3446	1.62	0.00184887	0.0091123	27	2000	ITGB3,SIX1,IKZF1,PRDM1,PIK3R1,TNFRSF11A,CNN2,DOCK10,TRPM2,IL1RL2,LGALS9,STAT5A,KLF10,SEMA4A,TGFB2,FZD5,BCL11A,STAT3,SOX13,FOS,INHBA,DAB2,MEIS1,EFNA2,BCL6,IRF1,BCL2
hematopoiesis	RACK7_27058665_Chip-Seq_MCF-7_Human	1.86303	1.5	0.00743673	0.0293799	25	2000	FGF3,PREX1,HHEX,CYP26B1,JUNB,B2M,HES5,WNT4,JAG2,NTRK1,FARP2,TGFB2,BCL11B,SOX13,FOS,ARTN,CLCF1,IRF1,BCL3,BCL2,HOXB4,GAS6,DOCK1,CD44,EPHA2
hematopoiesis	RAD21_21589869_ChIP-Seq_MESCs_Mouse	1.68256	1.47348	0.00924151	0.0349902	25	2036	RARG,CEBPD,AIRE,PRDM1,CNN2,PREX1,STAT6,LGALS9,JUNB,KLF10,KIRREL3,PDGFRA,BCL11A,WNT5A,SOX13,NFATC1,MYO1E,SFRP2,BCL6,AXL,CD248,ROR2,GAS6,HOXB8,DOCK2
hematopoiesis	RELA_24523406_ChIP-Seq_FIBROSARCOMA_Human	15.2861	2.53807	2.3835e-06	3.295e-05	25	1182	RARG,CD83,CSF1,CEBPD,LEF1,GATA3,PRDM1,AGER,LFNG,DOCK10,STAT6,JUNB,B2M,KLF10,STAT5A,EGR1,PDGFRA,SOX13,FOS,INHBA,IRF1,CLCF1,BCL3,BCL2,CD44
hematopoiesis	RING1B_27294783_Chip-Seq_ESCs_Mouse	23.2863	2.46	1.41293e-09	3.65595e-08	41	2000	CEBPD,EPAS1,LEF1,SIX1,IKZF1,PRDM1,TNFRSF11A,GATA2,RHD,DOCK10,LFNG,CYP26B1,PRDM16,SIRPA,NKX2-3,EOMES,EGR1,PDGFRA,APOBEC3,TGFB2,TGFB1,FZD5,BCL11B,BCL11A,WNT5A,SOX13,FZD8,NFATC1,FOS,INHBA,POU4F1,POU4F2,MEIS1,KITL,TAL1,RBP1,BCL2,HOXB4,HOXB3,HOXB8,FBN1
hematopoiesis	RING1B_27294783_Chip-Seq_NPCs_Mouse	45.1694	3.06	1.03056e-15	7.11086e-14	51	2000	RARG,ITGB3,SLC40A1,SIX1,IKZF1,PRDM1,ETS1,DOCK10,HHEX,CYP26B1,MECOM,EOMES,KIRREL3,PDGFRA,MEF2C,WNT5A,SOX13,FOS,TGFBR2,TAL1,HOXB4,HOXB3,HOXB8,EPHA2,LEF1,GATA3,GATA2,PRKCZ,PRDM16,NKX2-3,STAT5A,TGFB2,ACE,TGFB1,FZD5,BCL11B,BCL11A,ZBTB16,TMEM176A,FZD8,NFATC1,INHBA,POU4F1,POU4F2,DAB2,MEIS1,EFNA2,BCL6,KITL,BCL2,FBN1
hematopoiesis	RNF2_16625203_ChIP-ChIP_MESCs_Mouse	51.4919	3.34701	1.84338e-11	6.35966e-10	34	1219	CDKN1C,EPAS1,LEF1,LOXL3,SIX1,GATA3,PRDM1,FGF3,SHH,PRDM16,LEPR,HES5,NKX2-3,EOMES,KIRREL3,PDGFRA,BCL11B,BCL11A,WNT5A,ZBTB32,FZD8,NFATC1,KLF2,POU4F2,MEIS1,SFRP2,TAL1,HOXB4,HOXB3,HIST1H4I,ROR2,HOXB8,HIST1H4D,FBN1
hematopoiesis	RNF2_18974828_ChIP-Seq_MESCs_Mouse	67.7294	3.96313	4.2394e-17	3.76095e-15	43	1302	CDKN1C,CD83,LEF1,LRRK1,SIX1,GATA3,GATA2,ETS1,FGF3,LFNG,SHH,PRDM16,GPC3,SIRPA,HES5,NKX2-3,LYN,EOMES,KIRREL3,PDGFRA,TGFB2,TGFB1,BCL11B,BCL11A,ZBTB16,WNT5A,SOX13,FZD8,NFATC1,POU4F2,RUNX1,TGFBR2,TGFBR3,MEIS1,SFRP2,KITL,CLCF1,HOXB4,BCL2,HOXB3,HOXB8,GAS6,FBN1
hematopoiesis	RNF2_27304074_Chip-Seq_ESCs_Mouse	26.7324	2.78119	2.44863e-09	6.08239e-08	34	1467	CDKN1C,SAMD9L,EPAS1,SIX1,IKZF1,PRDM1,GATA2,LFNG,DOCK10,CYP26B1,PRDM16,HES5,NKX2-3,WNT4,JAG2,EOMES,PDGFRA,TGFB1,BCL11B,BCL11A,WNT5A,SOX13,FZD8,NFATC1,ANK1,POU4F1,POU4F2,RUNX1,MEIS1,SFRP2,TAL1,BCL2,HOXB3,FBN1
hematopoiesis	RNF2_27304074_Chip-Seq_NSC_Mouse	17.6883	2.62357	3.69169e-06	4.75138e-05	23	1052	KLF10,EOMES,KIRREL3,SAMD9L,ANXA1,ANXA2,BCL11A,LEF1,SLC40A1,FZD8,SIX1,GATA3,GATA2,ETS1,POU4F1,CYP26B1,MECOM,TAL1,GPC3,HOXB4,HOXB3,HOXB8,NKX2-3
hematopoiesis	RUNX_20019798_ChIP-Seq_JUKART_Human	22.2969	3.31169	3.91217e-06	4.75138e-05	17	616	CD83,EPAS1,BCL11A,ZBTB16,LEF1,LIF,GATA3,FOS,PIK3R1,KLF2,RUNX2,RUNX1,TGFBR2,TGFBR3,BCL3,CD44,EPHA2
hematopoiesis	RUNX2_24764292_ChIP-Seq_MC3T3_Mouse	4.63131	1.68	0.000865845	0.00502514	28	2000	NOTCH2,RARG,SAMD9L,CEBPD,ITGB3,LEF1,SIX1,GATA3,CNN2,LFNG,JUNB,STAT5A,PDGFRA,APOBEC3,ANXA1,ANXA2,STAT3,LIF,FOS,MMP14,MEIS1,SFRP2,AXL,CLCF1,IRF1,F2RL1,LTBR,GAS6
hematopoiesis	SA1_22415368_ChIP-Seq_MEFs_Mouse	3.52915	1.62	0.00184887	0.0091123	27	2000	CDKN1C,CEBPD,LRRK1,PIK3R1,CNN2,SHH,MECOM,DACT2,STAT6,NTRK1,KLF10,KIRREL3,EGR1,TGFB2,FZD5,BCL11B,BCL11A,WNT5A,INHBA,MMP14,DAB2,MEIS1,BCL6,ARTN,BCL2,ROR2,HOXB8
hematopoiesis	SCL_19346495_ChIP-Seq_HPC-7_Human	30.4621	5.2381	3.25684e-06	4.30318e-05	11	252	HHEX,CD83,TAL1,ITGB3,PIK3R1,GATA2,CBFA2T3,ETS1,RUNX2,KLF2,RUNX1
hematopoiesis	SCL_21571218_ChIP-Seq_MEGAKARYOCYTES_Human	16.8153	2.287	2.96856e-07	5.26707e-06	34	1784	CSF1,LRRK1,IKZF1,PIK3R1,ETS1,DOCK10,LFNG,TRPM2,PREX1,CYP26B1,HEPH,UBASH3B,PRDM16,DACT2,JUNB,WNT4,JAG2,KLF10,LYN,MEF2C,SYK,ZBTB16,TMEM176A,LIF,SOX13,NFATC1,CBFA2T3,ANK1,TGFBR2,DAB2,MEIS1,CD109,DOCK2,DOCK1
hematopoiesis	SETDB1_19884255_ChIP-Seq_MESCs_Mouse	3.50494	1.48515	0.00839931	0.0319998	25	2020	RARG,EPAS1,AIRE,PIK3R1,GATA2,PRKCZ,RASGRP1,AGER,CNN2,DACT2,JAK3,HES5,EGR1,BCL11B,BCL11A,IL18,FOXJ1,PRKCA,NFATC1,ANK1,MYO1E,ARTN,CLCF1,CD248,DOCK1
hematopoiesis	SMAD_19615063_ChIP-ChIP_OVARY_Human	7.21212	3.87097	0.014249	0.0480905	4	124	PREX1,PIR,PRDM1,HDAC9
hematopoiesis	SMAD2_18955504_ChIP-ChIP_HaCaT_Human	4.38005	1.61157	0.00243648	0.0111254	26	1936	NOTCH2,GATA3,GATA2,ETS1,CNN2,CYP26B1,LGALS9,JUNB,MPZL2,KLF10,TGFB2,ANXA1,SYK,ANXA2,TMEM176B,TMEM176A,IL18,LIF,RUNX1,ARTN,CLCF1,CD109,F2RL1,GAS6,CD44,EPHA2
hematopoiesis	SMAD3_18955504_ChIP-ChIP_HaCaT_Human	4.40917	1.61157	0.00243648	0.0111254	26	1936	NOTCH2,GATA3,GATA2,ETS1,CNN2,CYP26B1,LGALS9,JUNB,MPZL2,KLF10,TGFB2,ANXA1,SYK,ANXA2,TMEM176B,TMEM176A,IL18,LIF,RUNX1,ARTN,CLCF1,CD109,F2RL1,GAS6,CD44,EPHA2
hematopoiesis	SMAD3_21741376_ChIP-Seq_ESCs_Human	3.99619	1.62	0.00184887	0.0091123	27	2000	CD83,PIK3R1,ETS1,FGF3,SPTA1,DOCK10,PREX1,CYP26B1,UBASH3B,GPC3,SIRPA,LGALS9,HES5,STAT5A,KLF10,EOMES,MEF2C,TGFB2,ANXA1,BCL11A,WNT5A,FZD8,INHBA,MEIS1,SFRP2,CLCF1,DOCK1
hematopoiesis	SMAD3_22036565_ChIP-Seq_ESCs_Mouse	4.72636	1.88235	0.00420432	0.0177611	16	1020	RARG,FZD5,LEF1,SOX13,PRKCA,KLF2,LFNG,PRDM16,BCL3,GPC3,HOXB3,SIRPA,ROR2,PLCB1,DOCK1,EPHA2
hematopoiesis	SMAD4_21741376_ChIP-Seq_ESCs_Human	1.49305	1.44	0.0139869	0.0477245	24	2000	STAT5A,KLF10,EOMES,TGFB2,WNT5A,FZD8,GATA3,PIK3R1,GATA2,PRKCZ,RASGRP1,KLF2,SPTA1,LFNG,TRPM2,MEIS1,UBASH3B,ARTN,TAL1,DACT2,SIRPA,LGALS9,NKX2-3,WNT4
hematopoiesis	SMAD4_21741376_ChIP-Seq_HESCs_Human	3.40502	1.35866	0.0116402	0.0424835	31	2738	CD83,CSF1,WDR1,LRRK1,GATA3,PRDM1,CD3E,ETS1,HDAC9,RASGRP1,PREX1,IL1RL2,PRDM16,DACT2,WNT4,JAG2,NTRK1,KLF10,EOMES,BCL11B,ZBTB16,FZD8,NFATC1,KLF2,TGFBR2,MEIS1,SFRP2,ROR2,DOCK2,FBN1,EPHA2
hematopoiesis	SMARCA4_23332759_ChIP-Seq_OLIGODENDROCYTES_Mouse	3.90136	1.57018	0.000910619	0.00523606	33	2522	NOTCH2,CD83,WDR1,LRRC17,LRRK1,GATA3,ETS1,PRKCZ,MECOM,UBASH3B,LGALS9,KIRREL3,TGFB2,ANXA1,SYK,BCL11A,ZBTB16,WNT5A,STAT3,SOX13,FZD8,PRKCA,WDR78,RUNX1,MFAP5,TGFBR3,MYO1E,DAB2,MEIS1,BCL6,BCL2,PLCB1,DOCK1
hematopoiesis	SMARCD1_25818293_ChIP-Seq_ESCs_Mouse	2.90413	1.58565	0.00206781	0.00980236	28	2119	ITGAM,LEF1,LRRK1,IKZF1,PRKCZ,DOCK10,PREX1,IL1RL2,MECOM,HEPH,DACT2,GPC3,PTK2B,KIRREL3,ANK1,RUNX2,POU4F2,RUNX1,TGFBR2,MYO1E,MEIS1,BCL2,ROR2,GAS6,PLCB1,DOCK2,DOCK1,CD44
hematopoiesis	SMC1_22415368_ChIP-Seq_MEFs_Mouse	10.3389	1.98	1.07348e-05	0.000116953	33	2000	CSF1,CEBPD,SIX1,GATA3,PRDM1,PIK3R1,CNN2,CYP26B1,MECOM,PRDM16,DACT2,PTK2B,STAT6,JUNB,KLF10,KIRREL3,EGR1,TGFB2,FZD5,BCL11B,WNT5A,LIF,PRKCA,NFATC1,INHBA,RUNX1,MYO1E,DAB2,MEIS1,BCL6,KITL,BCL2,HOXB8
hematopoiesis	SMC3_22415368_ChIP-Seq_MEFs_Mouse	4.3742	1.68	0.000865845	0.00502514	28	2000	CSF1,CEBPD,GATA3,PRDM1,PIK3R1,CNN2,CYP26B1,PRDM16,STAT6,KLF10,EGR1,FZD5,BCL11B,WNT5A,FOXJ1,FZD8,PRKCA,INHBA,RUNX1,TGFBR3,MYO1E,SFRP2,BCL6,ARTN,CLCF1,BCL2,HOXB8,PLCB1
hematopoiesis	SMRT_22465074_ChIP-Seq_MACROPHAGES_Mouse	10.1611	1.98	1.07348e-05	0.000116953	33	2000	NOTCH2,RARG,CEBPD,ITGB3,SLC40A1,PLD4,IKZF1,DOCK10,TRPM2,PREX1,HHEX,IL1RL2,SIRPA,STAT6,LGALS9,KLF10,SEMA4A,MEF2C,ZBTB32,NFATC1,KLF2,RUNX2,MMP14,DAB2,EFNA2,BCL6,TAL1,IRF1,BCL3,BCL2,HOXB4,DOCK2,CD44
hematopoiesis	SMRT_27268052_Chip-Seq_Bcells_Human	1.42618	1.44	0.0139869	0.0477245	24	2000	KLF10,MEF2C,CD83,ANXA1,SIX1,FOS,IKZF1,PRDM1,PIK3R1,HDAC9,ANK1,RASGRP1,FGF3,KLF2,TGFBR2,CNN2,HHEX,MEIS1,SFRP2,MECOM,IRF1,GPC3,ROR2,FBN1
hematopoiesis	SOX2_18692474_ChIP-Seq_MEFs_Mouse	15.807	2.10949	1.2809e-06	1.9401e-05	35	1991	RARG,CEBPD,WDR1,EPAS1,AIRE,ITGB3,LEF1,RASGRP1,RHD,LFNG,CD79A,PTK2B,SIRPA,LGALS9,JUNB,SYK,FZD5,WNT5A,STAT3,ZBTB32,SOX13,FOXJ1,FZD8,FOS,KLF2,MYO1E,MEIS1,KITL,IRF1,BCL3,BCL2,PIR,F2RL1,TEK,LTBR
hematopoiesis	SOX2_18692474_ChIP-Seq_MESCs_Mouse	4.18614	1.44622	0.00118122	0.0064413	40	3319	RARG,CEBPD,WDR1,AIRE,EPAS1,ITGB3,LEF1,HDAC9,RASGRP1,RHD,LFNG,CD79A,PTK2B,SIRPA,LGALS9,JUNB,SYK,FZD5,STAT3,WNT5A,ZBTB32,SOX13,FOXJ1,FZD8,FOS,WDR78,KLF2,MYO1E,MEIS1,KITL,IRF1,CD109,BCL3,BCL2,PIR,F2RL1,HIST1H4I,TEK,LTBR,HIST1H4D
hematopoiesis	SOX2_20726797_ChIP-Seq_SW620_Human	17.5179	1.91888	1.44489e-06	2.13637e-05	41	2564	CDKN1C,CEBPD,EPAS1,LEF1,LOXL3,SLC40A1,SIX1,GATA3,PRDM1,PIK3R1,GATA2,ETS1,HDAC9,FGF3,SMPD3,TRPM2,PREX1,SHH,HHEX,HEPH,LEPR,STAT6,FARP2,LYN,TGFB2,STAT3,PRKCA,KLF2,RUNX2,RUNX1,TGFBR3,DAB2,BCL6,AXL,IRF1,CD109,RBP1,PIR,HOXB3,GAS6,CD44
hematopoiesis	SOX2_21211035_ChIP-Seq_LN229_Gbm	2.79835	1.40351	0.0020959	0.00986028	40	3420	CD83,CEBPD,AIRE,EPAS1,LRRK1,IKZF1,ETS1,PRKCZ,HDAC9,FGF3,DOCK10,SMPD3,PREX1,SHH,CYP26B1,PRDM16,SIRPA,WNT4,EOMES,STAT5A,KIRREL3,SEMA4A,ANXA1,SYK,BCL11A,ZBTB32,FZD8,PRKCA,WDR78,RUNX1,TGFBR2,MYO1E,AXL,CD109,BCL2,TEK,PLCB1,DOCK2,DOCK1,CD44
hematopoiesis	SOX3_22085726_ChIP-Seq_MUSCLE_Mouse	1.8329	1.5	0.00743673	0.0293799	25	2000	WDR1,CEBPD,LRRC17,PRDM1,TNFRSF11A,FGF3,TRPM2,CD79A,PREX1,SHH,JUNB,B2M,LYN,MEF2C,ACE,FZD5,BCL11A,TMEM176A,STAT3,LIF,INHBA,RUNX1,CD248,ROR2,HIST1H4D
hematopoiesis	SOX3_22085726_ChIP-Seq_NPCs_Mouse	1.06761	1.44	0.0139869	0.0477245	24	2000	CDKN1C,KLF10,EOMES,PDGFRA,RARG,TGFB1,CSF1,ANXA2,SLC40A1,SOX13,PRKCA,GATA2,WDR78,CBFA2T3,ANK1,FGF3,SMPD3,LFNG,DAB2,GPC3,ROR2,PLCB1,JUNB,NKX2-3
hematopoiesis	SOX9_24532713_ChIP-Seq_HFSC_Mouse	7.05941	1.99422	0.00026053	0.0019034	23	1384	NOTCH2,ACE,FZD5,ANXA2,BCL11A,ZBTB16,PRKCA,NFATC1,FOS,ANK1,RUNX1,MYO1E,IL1RL2,MEIS1,IRF1,GPC3,PIR,HOXB3,PLCB1,DOCK2,DOCK1,CD44,EPHA2
hematopoiesis	SOX9_26525672_Chip-Seq_HEART_Mouse	4.00409	1.69213	0.00192648	0.00927397	24	1702	FARP2,KLF10,NOTCH2,MEF2C,ANXA1,BCL11B,EPAS1,ITGB3,LEF1,FZD8,FOS,INHBA,RASGRP1,POU4F1,PREX1,DAB2,MEIS1,MECOM,BCL6,KITL,HIST1H4I,PLCB1,CD44,FBN1
hematopoiesis	SRY_25088423_ChIP-ChIP_EMBRYONIC_GONADS_Mouse	4.4459	1.63477	5.69845e-05	0.00052817	42	3083	RARG,CD83,WDR1,AIRE,RASGRP1,CNN2,SHH,CYP26B1,HHEX,MECOM,SIRPA,JAK3,NKX2-3,KLF10,SEMA4A,APOBEC3,ACE,FZD5,BCL11B,BCL11A,ZBTB16,WNT5A,LIF,ZBTB32,SOX13,FOXJ1,FZD8,NFATC1,ANK1,POU4F2,MMP14,ARTN,IRF1,CD109,CLCF1,RBP1,HOXB4,CD248,LTBR,GAS6,PLCB1,FBN1
hematopoiesis	STAT3_1855785_ChIP-Seq_MESCs_Mouse	7.99639	2.30769	0.00396093	0.017201	11	572	APOBEC3,CSF1,BCL6,TAL1,IRF1,STAT3,BCL3,FOS,JUNB,JAK3,HES5
hematopoiesis	STAT3_19079543_ChIP-ChIP_MESCs_Mouse	14.5142	2.40506	9.00296e-05	0.000755519	19	948	EOMES,PDGFRA,APOBEC3,RARG,LEF1,STAT3,LRRK1,NFATC1,GATA3,FOS,IKZF1,PRDM1,GATA2,POU4F2,AXL,IRF1,HOXB4,HOXB8,NKX2-3
hematopoiesis	STAT3_22323479_ChIP-Seq_MACROPHAGE_Mouse	10.3047	9.47368	0.00287803	0.0130457	3	38	STAT3,BCL3,PIK3R1
hematopoiesis	STAT4_19710469_ChIP-ChIP_TH1__Mouse	18.449	1.85663	9.68244e-05	0.000801706	30	1939	CD83,WDR1,CEBPD,DOCK10,LFNG,STAT6,JUNB,B2M,STAT5A,SEMA4A,APOBEC3,MEF2C,ANXA1,TGFB1,BCL11B,STAT3,LIF,ZBTB32,FOS,RUNX1,TGFBR2,TGFBR3,MMP14,DAB2,BCL6,AXL,CLCF1,IRF1,HIST1H4I,LTBR
hematopoiesis	STAT6_20620947_ChIP-Seq_CD4_POS_T_Human	27.5201	3.54331	6.7343e-06	7.74445e-05	15	508	STAT5A,BCL11B,EPAS1,BCL11A,LEF1,STAT3,IKZF1,PRDM1,RUNX1,SMPD3,IL1RL2,BCL6,CD109,BCL2,CD44
hematopoiesis	SUZ12_16625203_ChIP-ChIP_MESCs_Mouse	61.2808	3.49606	5.16742e-13	2.29212e-11	37	1270	CD83,EPAS1,LEF1,LRRK1,LOXL3,SIX1,GATA3,TNFRSF11A,PRDM1,FGF3,SHH,HHEX,PRDM16,LEPR,HES5,NKX2-3,NTRK1,EOMES,KIRREL3,PDGFRA,TGFB2,TGFB1,BCL11A,WNT5A,FZD8,PRKCA,NFATC1,KLF2,POU4F2,MEIS1,SFRP2,TAL1,HOXB4,HOXB3,ROR2,HOXB8,FBN1
hematopoiesis	SUZ12_18555785_ChIP-Seq_MESCs_Mouse	32.1953	3.1758	4.83607e-09	1.15508e-07	28	1058	CSF1,EPAS1,SIX1,IKZF1,TNFRSF11A,FGF3,SHH,LEPR,HES5,NKX2-3,LYN,KIRREL3,TGFB2,BCL11B,BCL11A,ZBTB16,NFATC1,POU4F1,POU4F2,TGFBR2,TGFBR3,CLCF1,HOXB4,BCL2,HOXB3,ROR2,CD44,FBN1
hematopoiesis	SUZ12_18692474_ChIP-Seq_MEFs_Mouse	104.31	5.28634	1.47996e-25	4.59528e-23	50	1135	CDKN1C,CD83,CSF1,SIX1,FGF3,SMPD3,LFNG,SHH,LEPR,EOMES,KIRREL3,PDGFRA,MEF2C,WNT5A,SOX13,PRKCA,ANK1,RUNX2,RUNX1,TGFBR2,TGFBR3,TAL1,HOXB4,HOXB3,ROR2,HOXB8,GAS6,EPAS1,LEF1,GATA3,TNFRSF11A,GATA2,RASGRP1,PRDM16,HES5,NKX2-3,WNT4,LYN,TGFB2,ACE,TGFB1,BCL11B,BCL11A,NFATC1,POU4F1,POU4F2,MEIS1,KITL,BCL2,FBN1
hematopoiesis	SUZ12_18692474_ChIP-Seq_MESCs_Mouse	63.4611	3.33159	5.59957e-18	6.95466e-16	53	1909	CDKN1C,CD83,CSF1,LRRK1,SIX1,FGF3,SMPD3,LFNG,SHH,LEPR,EOMES,KIRREL3,PDGFRA,MEF2C,WNT5A,SOX13,PRKCA,ANK1,RUNX2,RUNX1,TGFBR2,TGFBR3,TAL1,CD109,HOXB4,HOXB3,ROR2,GAS6,HOXB8,EPAS1,LEF1,GATA3,TNFRSF11A,GATA2,RASGRP1,PRDM16,HES5,NKX2-3,WNT4,LYN,TGFB2,ACE,TGFB1,BCL11B,BCL11A,ZBTB16,NFATC1,POU4F1,POU4F2,MEIS1,KITL,BCL2,FBN1
hematopoiesis	SUZ12_18974828_ChIP-Seq_MESCs_Mouse	80.9608	3.72285	4.29157e-23	6.66266e-21	60	1934	CDKN1C,CD83,CSF1,ITGB3,LRRK1,SIX1,IKZF1,FGF3,LFNG,SHH,LEPR,SIRPA,B2M,EOMES,KIRREL3,PDGFRA,WNT5A,RUNX1,TGFBR2,TGFBR3,SFRP2,TAL1,HOXB4,HOXB3,ROR2,GAS6,HOXB8,PLCB1,CD44,CEBPD,EPAS1,LEF1,GATA3,TNFRSF11A,GATA2,RASGRP1,IL1RL2,PRDM16,GPC3,HES5,NKX2-3,WNT4,LYN,EGR1,TGFB2,ACE,TGFB1,BCL11B,BCL11A,ZBTB16,FZD8,NFATC1,POU4F1,POU4F2,MEIS1,KITL,CLCF1,BCL2,LTBR,FBN1
hematopoiesis	SUZ12_20075857_ChIP-Seq_MESCs_Mouse	56.2459	2.67218	1.22077e-29	7.58095e-27	97	4356	CD83,CSF1,LOXL3,IKZF1,ETS1,TMEM91,FGF3,DOCK10,PREX1,UBASH3B,LEPR,SIRPA,B2M,EOMES,KIRREL3,PDGFRA,WNT5A,SOX13,PRKCA,ANK1,RUNX1,SFRP2,CD109,RBP1,HOXB4,HOXB3,ROR2,HOXB8,NOTCH2,EPAS1,TNFRSF11A,GATA3,GATA2,RASGRP1,CNN2,TRPM2,PRDM16,NKX2-3,WNT4,JAG2,LYN,STAT5A,EGR1,TGFB2,TGFB1,ACE,BCL11B,BCL11A,ZBTB16,LIF,FZD8,NFATC1,INHBA,DAB2,EFNA2,BCL6,ARTN,KITL,BCL2,FBN1,CDKN1C,ITGAM,ITGB3,LRRK1,SIX1,SMPD3,LFNG,SHH,…
hematopoiesis	SUZ12_27294783_Chip-Seq_ESCs_Mouse	36.5745	2.88	9.89423e-14	5.12026e-12	48	2000	CDKN1C,CD83,EPAS1,ITGB3,LRRK1,SLC40A1,SIX1,GATA3,IKZF1,TNFRSF11A,GATA2,RHD,LFNG,TRPM2,CYP26B1,IL1RL2,PRDM16,JAK3,HES5,NKX2-3,STAT5A,PDGFRA,TGFB2,ACE,BCL11B,BCL11A,ZBTB16,WNT5A,SOX13,FOXJ1,NFATC1,FOS,INHBA,CBFA2T3,POU4F1,POU4F2,MEIS1,EFNA2,SFRP2,KITL,ARTN,TAL1,CLCF1,RBP1,BCL2,HOXB4,HOXB3,HOXB8
hematopoiesis	TAL1_20566737_ChIP-Seq_PRIMARY_FETAL_LIVER_ERYTHROID_Mouse	8.02006	1.856	0.000130243	0.0010504	29	1875	NOTCH2,SLC40A1,IKZF1,PRDM1,PIK3R1,GATA2,RHD,CYP26B1,IL1RL2,UBASH3B,PTK2B,KLF10,EGR1,APOBEC3,MEF2C,TGFB1,SYK,BCL11A,ZBTB16,LIF,PRKCA,FOS,CBFA2T3,RUNX1,TGFBR2,TGFBR3,DOCK2,HIST1H4D,CD44
hematopoiesis	TAL1_21186366_ChIP-Seq_BM-HSCs_Mouse	1.2485	1.44	0.0139869	0.0477245	24	2000	MEF2C,CD83,CEBPD,BCL11B,AIRE,BCL11A,ITGB3,WNT5A,LIF,PRKCA,IKZF1,PRDM1,PIK3R1,INHBA,HDAC9,POU4F1,TRPM2,DAB2,MEIS1,EFNA2,KITL,IRF1,LGALS9,DOCK2
hematopoiesis	TAL1_26923725_Chip-Seq_HEMANGIOBLAST_Mouse	6.50686	1.86837	0.000861741	0.00502514	22	1413	NOTCH2,APOBEC3,TGFB2,CD83,BCL11A,ITGB3,LRRK1,GATA3,INHBA,ETS1,RUNX2,RUNX1,CD79A,HHEX,CYP26B1,IL1RL2,BCL6,HEPH,CD109,PRDM16,LGALS9,CD44
hematopoiesis	TAL1_26923725_Chip-Seq_MACROPHAGESS_Mouse	6.9655	5.90164	0.010834	0.040047	3	61	EPAS1,GATA3,RUNX1
hematopoiesis	TCF21_26020271_ChIP-Seq_SMOOTH_MUSCLE_Human	6.10816	1.74	0.000389281	0.00268604	29	2000	CSF1,ITGB3,LRRC17,TNFRSF11A,GATA2,ETS1,TMEM91,RASGRP1,CNN2,JUNB,NTRK1,KIRREL3,ANXA2,LIF,SOX13,FOS,CBFA2T3,KLF2,TGFBR2,TGFBR3,MMP14,DAB2,BCL6,IRF1,BCL3,RBP1,TEK,PLCB1,FBN1
hematopoiesis	TCF3/E2A_22897851_ChIP-Seq_JUKARTE6-1_Human	4.6137	1.66495	0.00124033	0.00669777	27	1946	CD83,WDR1,CEBPD,EPAS1,LEF1,PLD4,SIX1,GATA3,PRDM1,PIK3R1,ETS1,PRKCZ,PTK2B,SIRPA,JAG2,STAT5A,KIRREL3,SYK,BCL11B,BCL11A,FOXJ1,TGFBR2,DAB2,SFRP2,IRF1,PLCB1,CD44
hematopoiesis	TCF3_18347094_ChIP-ChIP_MESCs_Mouse	6.03433	1.62089	0.000985086	0.00556126	30	2221	CDKN1C,RARG,ITGB3,LEF1,RHD,SHH,DACT2,SIRPA,HES5,EOMES,KIRREL3,MEF2C,BCL11A,ZBTB16,FZD8,PRKCA,FOS,KLF2,RUNX1,TGFBR3,MEIS1,BCL6,TAL1,HOXB4,F2RL1,HOXB3,GAS6,HOXB8,HIST1H4D,EPHA2
hematopoiesis	TCF3_18692474_ChIP-Seq_MEFs_Mouse	4.77726	1.93289	0.0104651	0.0389152	12	745	CDKN1C,EOMES,TGFBR3,RARG,FZD5,KITL,ITGB3,SOX13,FZD8,RASGRP1,KLF2,RHD
hematopoiesis	TCF7_22412390_ChIP-Seq_EML_Mouse	3.51962	1.62	0.00184887	0.0091123	27	2000	NOTCH2,RARG,CEBPD,LEF1,SIX1,GATA2,PRKCZ,FGF3,LFNG,TRPM2,PREX1,HHEX,CYP26B1,JUNB,JAG2,STAT5A,KLF10,EGR1,TGFB1,ZBTB16,NFATC1,FOS,RUNX1,TAL1,AXL,BCL3,EPHA2
hematopoiesis	TCFAP2C_20176728_ChIP-ChIP_TROPHOBLAST_STEM_CELLS_Mouse	4.96122	1.52981	0.00118246	0.0064413	34	2667	CDKN1C,RARG,LRRK1,LOXL3,SLC40A1,GATA3,SMPD3,PRDM16,DACT2,PTK2B,JUNB,NKX2-3,JAG2,STAT5A,PDGFRA,ANXA2,BCL11A,WNT5A,STAT3,LIF,SOX13,FOXJ1,NFATC1,ANK1,RUNX1,MEIS1,BCL6,CLCF1,IRF1,BCL2,LTBR,DOCK2,DOCK1,EPHA2
hematopoiesis	TOP2B_26459242_ChIP-Seq_MCF-7_Human	1.38549	1.44	0.0139869	0.0477245	24	2000	LYN,EOMES,KIRREL3,MEF2C,CD83,ANXA1,SYK,BCL11B,EPAS1,LRRC17,GATA3,PRDM1,PIK3R1,INHBA,GATA2,WDR78,SHH,MEIS1,SFRP2,MECOM,BCL6,UBASH3B,CD109,GPC3
hematopoiesis	TP53_18474530_ChIP-ChIP_U2OS_Human	4.0481	1.88634	0.00947628	0.0354504	13	827	CD83,ANXA2,BCL11B,EPAS1,FZD8,PRDM1,HDAC9,RUNX1,CYP26B1,AXL,CD109,GPC3,EPHA2
hematopoiesis	TP53_20018659_ChIP-ChIP_R1E_Mouse	42.5452	3.42246	4.61835e-11	1.434e-09	32	1122	CDKN1C,LEF1,SIX1,GATA3,GATA2,SHH,PRDM16,SIRPA,NKX2-3,EOMES,PDGFRA,TGFB2,BCL11B,BCL11A,ZBTB16,WNT5A,LIF,FZD8,NFATC1,FOS,POU4F1,POU4F2,RUNX1,TGFBR3,MEIS1,TAL1,AXL,HOXB4,BCL2,HOXB3,TEK,FBN1
hematopoiesis	TP53_22127205_ChIP-Seq_IMR90_Human	3.10662	1.72308	0.0150153	0.0498636	14	975	FARP2,PDGFRA,ITGAM,LIF,PRDM1,TGFBR3,MYO1E,CD79A,AXL,GPC3,STAT6,LTBR,GAS6,EPHA2
hematopoiesis	TP53_23651856_ChIP-Seq_MEFs_Mouse	4.56337	1.61604	5.90792e-05	0.000539532	43	3193	CSF1,EPAS1,LRRC17,LOXL3,ETS1,DOCK10,TRPM2,CYP26B1,MECOM,LEPR,PTK2B,JUNB,WNT4,JAG2,NTRK1,FARP2,TGFB2,ANXA1,BCL11B,BCL11A,STAT3,WNT5A,LIF,FOXJ1,PRKCA,FOS,ANK1,RUNX1,TGFBR2,TGFBR3,MMP14,AXL,CD109,BCL3,PIR,CD248,TEK,ROR2,GAS6,HIST1H4D,DOCK1,CD44,EPHA2
hematopoiesis	TP63_19390658_ChIP-ChIP_HaCaT_Human	15.8336	4.69274	0.000410889	0.00280398	7	179	EOMES,MEIS1,HHEX,BCL11A,IRF1,LEF1,RUNX1
hematopoiesis	TP63_23658742_ChIP-Seq_EP156T_Human	5.63253	1.61008	1.53704e-05	0.00016178	49	3652	ITGAM,CSF1,WDR1,LRRK1,SLC40A1,PRDM1,ETS1,DOCK10,LFNG,SHH,CYP26B1,UBASH3B,MECOM,SIRPA,EOMES,ANXA1,SYK,ANXA2,IL18,ANK1,TGFBR3,MMP14,SFRP2,CD109,RBP1,ROR2,CD44,EPHA2,NOTCH2,CEBPD,EPAS1,PIK3R1,HDAC9,CNN2,PTK2B,MPZL2,WNT4,FARP2,EGR1,BCL11A,FOXJ1,INHBA,POU4F2,MFAP5,MYO1E,DAB2,ARTN,F2RL1,FBN1
hematopoiesis	TRIM28_19339689_ChIP-ChIP_MESCs_Mouse	9.87355	1.67969	2.31424e-05	0.000235597	43	3072	CDKN1C,NOTCH2,CD83,CSF1,IKZF1,ETS1,PRKCZ,RASGRP1,SMPD3,LFNG,HHEX,PRDM16,DACT2,GPC3,SIRPA,JAK3,JUNB,HES5,JAG2,KLF10,EOMES,KIRREL3,EGR1,TGFB2,ACE,FZD5,BCL11B,BCL11A,WNT5A,FZD8,KLF2,POU4F2,RUNX1,MMP14,SFRP2,BCL6,ARTN,TAL1,CLCF1,ROR2,GAS6,PLCB1,DOCK1
hematopoiesis	UBF1/2_26484160_Chip-Seq_HMEC-DERIVED_Human	6.90867	1.8	0.000168151	0.0013218	30	2000	CDKN1C,NOTCH2,ETS1,FGF3,CYP26B1,MECOM,UBASH3B,JUNB,B2M,HES5,WNT4,JAG2,NTRK1,PDGFRA,TGFB2,ACE,TGFB1,BCL11B,BCL11A,WNT5A,TGFBR3,MYO1E,MMP14,MEIS1,SFRP2,ARTN,TAL1,CD248,CD44,EPHA2
hematopoiesis	UBF1/2_26484160_Chip-Seq_HMECs_Human	4.54931	1.68	0.000865845	0.00502514	28	2000	NOTCH2,CSF1,EPAS1,ITGB3,SIX1,GATA3,GATA2,MECOM,UBASH3B,JUNB,PDGFRA,TGFB2,FZD5,WNT5A,SOX13,FZD8,FOS,INHBA,TGFBR3,MMP14,BCL6,AXL,IRF1,CD109,BCL3,LTBR,GAS6,EPHA2
hematopoiesis	VDR_24763502_ChIP-Seq_THP-1_Human	5.78721	1.86335	0.00155315	0.00810509	20	1288	MEF2C,CEBPD,BCL11A,IKZF1,PRDM1,INHBA,POU4F2,RUNX1,PREX1,TRPM2,CD79A,SHH,UBASH3B,BCL6,ARTN,BCL2,PTK2B,SIRPA,CD248,LGALS9
hematopoiesis	VDR_24787735_ChIP-Seq_THP-1_Human	19.8514	2.98137	2.57606e-06	3.47768e-05	20	805	ITGAM,CEBPD,BCL11A,TMEM176A,IKZF1,PRDM1,INHBA,ETS1,POU4F2,SMPD3,PREX1,SHH,CYP26B1,UBASH3B,BCL6,ARTN,BCL2,PTK2B,SIRPA,CD248
hematopoiesis	WT1_20215353_ChIP-ChIP_NEPHRON_PROGENITOR_Mouse	3.83054	1.58749	0.00639408	0.0262962	22	1663	FARP2,CDKN1C,KLF10,EGR1,TGFB1,WDR1,EPAS1,LEF1,LOXL3,FZD8,PIK3R1,ETS1,POU4F1,RUNX1,SMPD3,LFNG,TGFBR3,MMP14,AXL,CLCF1,RBP1,HOXB4
hematopoiesis	WT1_25993318_ChIP-Seq_PODOCYTE_Human	0.9684	1.42032	0.00143527	0.00768363	41	3464	RARG,CD83,LRRK1,LOXL3,PRDM1,PIK3R1,ETS1,PRKCZ,RASGRP1,LFNG,IL1RL2,PRDM16,DACT2,PTK2B,NKX2-3,LYN,KLF10,KIRREL3,EGR1,TGFB2,BCL11B,LIF,SOX13,PRKCA,NFATC1,FOS,CBFA2T3,RUNX2,RUNX1,TGFBR2,TGFBR3,MYO1E,MEIS1,AXL,BCL3,BCL2,CD248,ROR2,DOCK2,HOXB8,EPHA2
hematopoiesis	YAP1_20516196_ChIP-Seq_MESCs_Mouse	10.3828	1.9064	6.47621e-06	7.58817e-05	37	2329	WDR1,EPAS1,LEF1,SLC40A1,GATA3,PIK3R1,GATA2,SMPD3,DOCK10,SHH,UBASH3B,WNT4,KIRREL3,SEMA4A,MEF2C,TGFB2,ANXA1,SYK,ANXA2,BCL11B,BCL11A,STAT3,LIF,PRKCA,INHBA,CBFA2T3,ANK1,KLF2,RUNX1,TGFBR3,MYO1E,DAB2,MEIS1,SFRP2,CD109,HOXB3,DOCK2
hematopoiesis	ZFP281_18358816_ChIP-ChIP_MESCs_Mouse	17.6863	2.90657	0.000118126	0.00096521	14	578	RARG,FZD5,BCL11B,AIRE,LEF1,STAT3,WNT5A,FZD8,RUNX1,MEIS1,IRF1,HOXB4,HES5,NKX2-3
hematopoiesis	ZFP281_18757296_ChIP-ChIP_E14_Mouse	6.55621	1.61677	0.00190279	0.0092315	27	2004	CDKN1C,NOTCH2,LEF1,GATA3,PIK3R1,GATA2,STAT6,JUNB,HES5,EGR1,PDGFRA,SEMA4A,TGFB1,BCL11B,STAT3,LIF,FOXJ1,NFATC1,KLF2,TGFBR3,MMP14,IRF1,BCL3,RBP1,HOXB3,HIST1H4I,EPHA2
hematopoiesis	ZFP281_27345836_Chip-Seq_ESCs_Mouse	37.7914	2.88	9.89423e-14	5.12026e-12	48	2000	NOTCH2,RARG,EPAS1,LEF1,IKZF1,PIK3R1,RHD,DOCK10,LFNG,SHH,IL1RL2,MECOM,DACT2,SIRPA,STAT6,JUNB,HES5,NKX2-3,KLF10,PDGFRA,SEMA4A,APOBEC3,FZD5,BCL11B,BCL11A,ZBTB16,WNT5A,STAT3,LIF,FOXJ1,FZD8,PRKCA,NFATC1,FOS,MYO1E,MMP14,DAB2,MEIS1,BCL6,CLCF1,IRF1,BCL3,BCL2,HOXB4,F2RL1,HOXB3,HIST1H4D,EPHA2
hematopoiesis	ZNF217_24962896_ChIP-Seq_MCF-7_Human	18.125	2.36531	8.61369e-07	1.40766e-05	30	1522	SLC40A1,GATA3,PIK3R1,PRDM1,SMPD3,LFNG,SHH,CYP26B1,MECOM,PRDM16,KLF10,LYN,TGFB2,SYK,ANXA2,SOX13,LIF,PRKCA,FOS,CBFA2T3,RUNX2,RUNX1,TGFBR2,MYO1E,DAB2,MEIS1,BCL6,CD109,PLCB1,DOCK2
middle_ear	BMI1_23680149_ChIP-Seq_NPCS_Mouse	20.9708	10.8471	3.07045e-07	4.31304e-05	7	1056	OSR2,PRRX1,DLX5,BCL2,HOXA2,SIX1,GATA3
middle_ear	CBX2_27304074_Chip-Seq_ESCs_Mouse	14.4963	9.74026	4.82907e-05	0.0011817	5	840	OSR2,PRRX1,HOXA2,SIX1,GATA3
middle_ear	EBF1_22473956_ChIP-Seq_BONE_MARROW_Mouse	4.59694	4.09091	0.00274176	0.0335463	5	2000	PRRX1,RDH10,PRRX2,BCL2,GATA3
middle_ear	EBF1_22473956_ChIP-Seq_LYMPHODE_Mouse	4.51564	4.09091	0.00274176	0.0335463	5	2000	PRRX1,RDH10,PRRX2,BCL2,GATA3
middle_ear	EED_16625203_ChIP-ChIP_MESCs_Mouse	11.2097	7.88609	0.000769074	0.012783	4	830	OSR2,HOXA2,SIX1,GATA3
middle_ear	EZH2_18974828_ChIP-Seq_MESCs_Mouse	19.4	8.79765	1.27587e-06	7.58233e-05	7	1302	OSR2,PRRX1,DLX5,BCL2,HOXA2,SIX1,GATA3
middle_ear	EZH2_27294783_Chip-Seq_ESCs_Mouse	10.7449	5.72727	2.27108e-05	0.000629846	7	2000	OSR2,PRRX1,DLX5,BCL2,SIX1,HOXA2,GATA3
middle_ear	EZH2_27304074_Chip-Seq_ESCs_Mouse	19.1298	11.094	2.81705e-06	0.000118883	6	885	OSR2,PRRX1,DLX5,HOXA2,SIX1,GATA3
middle_ear	FOXM1_26100407_CHIP-SEQ_Hek293_flp-in_Human	7.77985	5.07662	0.000244091	0.00483533	6	1934	OSR2,RDH10,SIX1,ECE1,GATA3,STRA6
middle_ear	JARID2_20064375_ChIP-Seq_MESCs_Mouse	10.6981	7.32481	0.00018744	0.00389875	5	1117	OSR2,PRRX1,BCL2,HOXA2,GATA3
middle_ear	JARID2_20075857_ChIP-Seq_MESCs_Mouse	29.3784	11.7069	7.35005e-10	3.05762e-07	9	1258	OSR2,PRRX1,DLX5,PRRX2,BCL2,HOXA2,SIX1,ECE1,GATA3
middle_ear	KLF4_19030024_ChIP-ChIP_MESCs_Mouse	12.2626	6.53674	5.90135e-05	0.00136387	6	1502	OSR2,PRRX1,DLX5,RDH10,HOXA2,SIX1
middle_ear	MTF2_20144788_ChIP-Seq_MESCs_Mouse	11.8546	4.94038	1.48327e-06	7.71301e-05	9	2981	OSR2,PRRX1,DLX5,RDH10,PRRX2,BCL2,SIX1,HOXA2,GATA3
middle_ear	NANOG_16153702_ChIP-ChIP_HESCs_Human	11.4053	4.8528	0.00126826	0.0188427	5	1686	OSR2,DLX5,SIX1,GATA3,STRA6
middle_ear	PHC1_16625203_ChIP-ChIP_MESCs_Mouse	10.6255	7.09919	0.00114132	0.0175848	4	922	OSR2,HOXA2,SIX1,GATA3
middle_ear	POU5F1_16153702_ChIP-ChIP_HESCs_Human	16.5393	10.5232	0.000256812	0.00485608	4	622	OSR2,DLX5,RDH10,SIX1
middle_ear	PU1_27457419_Chip-Seq_LIVER_Mouse	4.51789	4.09091	0.00274176	0.0335463	5	2000	PRRX1,RDH10,PRRX2,BCL2,GATA3
middle_ear	RING1B_27294783_Chip-Seq_ESCs_Mouse	4.48735	4.09091	0.00274176	0.0335463	5	2000	OSR2,PRRX1,BCL2,SIX1,HOXA2
middle_ear	RING1B_27294783_Chip-Seq_NPCs_Mouse	10.7572	5.72727	2.27108e-05	0.000629846	7	2000	OSR2,PRRX1,DLX5,BCL2,SIX1,HOXA2,GATA3
middle_ear	RNF2_16625203_ChIP-ChIP_MESCs_Mouse	7.58284	5.36953	0.00320554	0.0381001	4	1219	OSR2,HOXA2,SIX1,GATA3
middle_ear	RNF2_18974828_ChIP-Seq_MESCs_Mouse	19.3459	8.79765	1.27587e-06	7.58233e-05	7	1302	OSR2,PRRX1,DLX5,BCL2,HOXA2,SIX1,GATA3
middle_ear	RNF2_27304074_Chip-Seq_ESCs_Mouse	15.3625	7.80814	2.85775e-06	0.000118883	7	1467	OSR2,PRRX1,DLX5,BCL2,HOXA2,SIX1,ECE1
middle_ear	SA1_22415368_ChIP-Seq_MEFs_Mouse	4.41953	4.09091	0.00274176	0.0335463	5	2000	OSR2,PRRX1,DLX5,RDH10,BCL2
middle_ear	SMC1_22415368_ChIP-Seq_MEFs_Mouse	7.08278	4.90909	0.000294072	0.00531886	6	2000	OSR2,PRRX1,RDH10,BCL2,SIX1,GATA3
middle_ear	SMC3_22415368_ChIP-Seq_MEFs_Mouse	4.36461	4.09091	0.00274176	0.0335463	5	2000	OSR2,DLX5,RDH10,BCL2,GATA3
middle_ear	SOX2_16153702_ChIP-ChIP_HESCs_Human	9.00345	5.12164	0.0038077	0.0428109	4	1278	OSR2,DLX5,RDH10,STRA6
middle_ear	SUZ12_16625203_ChIP-ChIP_MESCs_Mouse	7.42101	5.1539	0.00372179	0.0428109	4	1270	OSR2,HOXA2,SIX1,GATA3
middle_ear	SUZ12_18555785_ChIP-Seq_MESCs_Mouse	21.6591	10.8266	3.11036e-07	4.31304e-05	7	1058	OSR2,PRRX1,DLX5,PRRX2,BCL2,HOXA2,SIX1
middle_ear	SUZ12_18692474_ChIP-Seq_MEFs_Mouse	15.206	8.65038	1.18991e-05	0.000450001	6	1135	PRRX1,DLX5,BCL2,HOXA2,SIX1,GATA3
middle_ear	SUZ12_18692474_ChIP-Seq_MESCs_Mouse	13.2372	6.00029	1.66714e-05	0.000577942	7	1909	OSR2,PRRX1,DLX5,BCL2,SIX1,HOXA2,GATA3
middle_ear	SUZ12_18974828_ChIP-Seq_MESCs_Mouse	16.4745	6.76883	9.52151e-07	7.58233e-05	8	1934	OSR2,PRRX1,DLX5,PRRX2,BCL2,SIX1,HOXA2,GATA3
middle_ear	SUZ12_20075857_ChIP-Seq_MESCs_Mouse	5.44277	3.38092	3.90087e-05	0.00101423	9	4356	OSR2,PRRX1,DLX5,RDH10,PRRX2,BCL2,SIX1,HOXA2,GATA3
middle_ear	SUZ12_27294783_Chip-Seq_ESCs_Mouse	10.2247	5.72727	2.27108e-05	0.000629846	7	2000	OSR2,PRRX1,DLX5,BCL2,SIX1,HOXA2,GATA3
middle_ear	TP53_20018659_ChIP-ChIP_R1E_Mouse	21.7592	10.209	4.64258e-07	4.82829e-05	7	1122	OSR2,PRRX1,DLX5,BCL2,HOXA2,SIX1,GATA3
middle_ear	WT1_19549856_ChIP-ChIP_CCG9911_Human	17.9401	24.6688	0.000150956	0.00330514	3	199	PRRX1,DLX5,SIX1
middle_ear	WT1_25993318_ChIP-Seq_PODOCYTE_Human	3.97287	3.30674	0.00079894	0.012783	7	3464	OSR2,PRRX1,RDH10,BCL2,HOXA2,ECE1,STRA6
middle_ear	ZNF217_24962896_ChIP-Seq_MCF-7_Human	7.42457	5.3757	0.000793569	0.012783	5	1522	OSR2,RDH10,ECE1,GATA3,STRA6
skeleton	BMI1_23680149_ChIP-Seq_NPCS_Mouse	12.8405	3.96406	6.27439e-05	0.00133693	10	1056	TBX15,SHH,COL2A1,MYCN,MSX2,IGF2,ALX4,TWIST1,HOXD13,RUNX2
skeleton	CBX2_27304074_Chip-Seq_ESCs_Mouse	7.11587	3.48837	0.0019325	0.0305888	7	840	TBX15,COL2A1,MSX2,WNT5A,ALX4,TWIST1,HOXD13
skeleton	CDX2_19796622_ChIP-Seq_MESCs_Mouse	12.4678	6.26654	0.000720934	0.0126293	5	334	FBN2,MSX2,WNT5A,IGF2,PAPSS2
skeleton	CEBPD_21427703_ChIP-Seq_3T3-L1_Mouse	4.19307	2.41271	0.00315561	0.0460055	10	1735	TBX15,TGFB2,COL1A2,MMP2,WNT5A,TWIST1,BMPR1B,TBX3,PHEX,FBN1
skeleton	EED_16625203_ChIP-ChIP_MESCs_Mouse	44.0578	7.0608	1.02947e-09	7.12911e-08	14	830	FBN2,TGFB2,MSX2,WNT5A,IGF2,HOXD13,MEOX2,DLK1,TGFBR2,TBX15,SHH,COL2A1,ALX4,FBN1
skeleton	EP300_20729851_ChIP-Seq_FORBRAIN_MIDBRAIN_LIMB_HEART_Mouse	19.5651	3.00003	1.64941e-05	0.000397293	15	2093	FBN2,RARG,TGFB2,MSX2,WNT5A,TWIST1,PCSK5,DLK1,COL1A1,TBX15,H19,MYCN,COL9A1,RARB,BMPR1B
skeleton	EZH2_18974828_ChIP-Seq_MESCs_Mouse	34.7023	5.46565	5.09039e-10	4.7197e-08	17	1302	FBN2,TGFB2,TGFB1,MSX2,WNT5A,IGF2,HOXD13,MEOX2,DLK1,TGFBR2,LFNG,TBX15,SHH,BMP1,COL2A1,ALX4,FBN1
skeleton	EZH2_27294783_Chip-Seq_ESCs_Mouse	5.86399	2.51163	0.000775084	0.0126293	12	2000	FBN2,LFNG,TBX15,TGFB2,COL2A1,BMP1,WNT5A,ALX4,TWIST1,HOXD13,PCSK5,DLK1
skeleton	EZH2_27304074_Chip-Seq_ESCs_Mouse	16.2281	4.73	1.38597e-05	0.000349011	10	885	FBN2,TBX15,BMP1,COL2A1,WNT5A,ALX4,TWIST1,HOXD13,DLK1,FBN1
skeleton	ISL1_27105846_Chip-Seq_CPCs_Mouse	7.3228	2.92173	0.000381818	0.00755455	11	1576	FBN2,TGFB2,COL1A2,MSX2,WNT5A,RARB,ROR2,TBX3,DLK1,FBN1,TGFBR2
skeleton	JARID2_20064375_ChIP-Seq_MESCs_Mouse	33.979	5.99613	5.11159e-10	4.7197e-08	16	1117	FBN2,TGFB2,MSX2,WNT5A,IGF2,TWIST1,HOXD13,RUNX2,DLK1,LFNG,TBX15,SHH,BMP1,COL2A1,ALX4,FBN1
skeleton	JARID2_20075857_ChIP-Seq_MESCs_Mouse	25.7723	4.99131	2.49879e-08	1.25848e-06	15	1258	FBN2,MSX2,WNT5A,IGF2,TWIST1,HOXD13,MEOX2,PCSK5,DLK1,TBX15,SHH,BMP1,COL2A1,ALX4,FBN1
skeleton	KDM2B_26808549_Chip-Seq_REH_Human	5.9118	2.51163	0.000775084	0.0126293	12	2000	COL1A1,LFNG,MYCN,COL1A2,COL9A1,TWIST1,BMPR1B,PCSK5,PHEX,RUNX2,DLK1,TGFBR2
skeleton	KLF4_19030024_ChIP-ChIP_MESCs_Mouse	15.177	3.62308	9.92626e-06	0.000261864	13	1502	TGFB2,TGFB1,MSX2,IGF2,HOXD13,GDF3,TBX3,DLK1,TBX15,SHH,COL2A1,MYCN,ALX4
skeleton	MTF2_20144788_ChIP-Seq_MESCs_Mouse	14.5568	2.94891	1.52918e-07	6.05119e-06	21	2981	FBN2,TGFB2,TGFB1,MSX2,WNT5A,IGF2,TWIST1,HOXD13,MEOX2,TBX3,DLK1,TGFBR2,LFNG,TBX15,SHH,COL2A1,BMP1,ALX4,RARB,ROR2,FBN1
skeleton	NANOG_18692474_ChIP-Seq_MEFs_Mouse	10.8032	2.94644	4.28751e-05	0.000966174	14	1989	RARG,MSX2,WNT5A,IGF2,HOXD13,GDF3,TBX3,LFNG,MYCN,ACP5,COL9A2,BMPR1B,MATN3,DDR2
skeleton	OCT4_18692474_ChIP-Seq_MEFs_Mouse	9.65083	2.942	4.35999e-05	0.000966174	14	1992	RARG,MSX2,WNT5A,HOXD13,GDF3,TBX3,DLL3,LFNG,TBX15,MYCN,ACP5,ROR2,COL9A2,MATN3
skeleton	PHC1_16625203_ChIP-ChIP_MESCs_Mouse	36.1021	5.90223	3.94023e-08	1.81907e-06	13	922	FBN2,MSX2,WNT5A,IGF2,HOXD13,PCSK5,TBX3,TBX15,SHH,COL2A1,ALX4,ROR2,FBN1
skeleton	RARG_19884340_ChIP-ChIP_MEFs_Mouse	15.3487	6.44007	0.000175244	0.00359574	6	390	COL1A1,RARG,MMP2,RARB,HOXD13,MATN3
skeleton	RING1B_27294783_Chip-Seq_ESCs_Mouse	24.1508	4.18605	9.06494e-10	7.12911e-08	20	2000	FBN2,TGFB2,TGFB1,MSX2,WNT5A,TWIST1,HOXD13,MEOX2,PCSK5,TBX3,DLK1,DLL3,LFNG,TBX15,COL2A1,MYCN,ACP5,ALX4,RARB,FBN1
skeleton	RING1B_27294783_Chip-Seq_NPCs_Mouse	11.7174	3.13953	9.50743e-06	0.000261864	15	2000	RARG,TGFB2,TGFB1,MSX2,WNT5A,TWIST1,HOXD13,TBX3,DLK1,TGFBR2,TBX15,COL2A1,MYCN,ALX4,FBN1
skeleton	RNF2_16625203_ChIP-ChIP_MESCs_Mouse	29.7562	4.8076	1.33753e-07	5.69992e-06	14	1219	FBN2,MSX2,WNT5A,IGF2,HOXD13,MEOX2,PCSK5,TBX3,DLK1,TBX15,SHH,COL2A1,ROR2,FBN1
skeleton	RNF2_18974828_ChIP-Seq_MESCs_Mouse	34.6061	5.46565	5.09039e-10	4.7197e-08	17	1302	FBN2,TGFB2,TGFB1,MSX2,WNT5A,IGF2,HOXD13,MEOX2,DLK1,TGFBR2,LFNG,TBX15,SHH,BMP1,COL2A1,ALX4,FBN1
skeleton	RNF2_27304074_Chip-Seq_ESCs_Mouse	16.6884	3.99486	1.26966e-06	4.39619e-05	14	1467	TGFB1,MSX2,WNT5A,TWIST1,MEOX2,TBX3,DLK1,LFNG,TBX15,BMP1,COL2A1,ALX4,BMPR1B,FBN1
skeleton	RUNX2_24764292_ChIP-Seq_MC3T3_Mouse	4.11568	2.30233	0.00273061	0.0408853	11	2000	COL1A1,LFNG,RARG,COL2A1,COL1A2,MMP2,COL9A1,ALPL,ALX4,TBX3,PHEX
skeleton	SMC1_22415368_ChIP-Seq_MEFs_Mouse	4.0589	2.30233	0.00273061	0.0408853	11	2000	COL1A1,TBX15,TGFB2,COL1A2,BMP1,WNT5A,ACP5,RARB,TWIST1,COL9A2,DLL3
skeleton	SUZ12_16625203_ChIP-ChIP_MESCs_Mouse	43.4285	5.60337	3.46697e-10	4.7197e-08	17	1270	FBN2,TGFB2,TGFB1,MSX2,WNT5A,IGF2,HOXD13,MEOX2,PCSK5,TBX3,DLK1,TBX15,SHH,COL2A1,ALX4,ROR2,FBN1
skeleton	SUZ12_18555785_ChIP-Seq_MESCs_Mouse	24.648	5.14354	1.95655e-07	7.22621e-06	13	1058	FBN2,TGFB2,MSX2,IGF2,HOXD13,DLK1,TGFBR2,TBX15,SHH,COL2A1,ALX4,ROR2,FBN1
skeleton	SUZ12_18692474_ChIP-Seq_MEFs_Mouse	56.2029	7.74511	1.8067e-15	1.00091e-12	21	1135	FBN2,TGFB2,TGFB1,MSX2,WNT5A,IGF2,TWIST1,HOXD13,MEOX2,TBX3,RUNX2,DLK1,TGFBR2,LFNG,TBX15,SHH,BMP1,COL2A1,ALX4,ROR2,FBN1
skeleton	SUZ12_18692474_ChIP-Seq_MESCs_Mouse	37.5979	4.82415	4.64646e-12	1.28707e-09	22	1909	FBN2,TGFB2,TGFB1,MSX2,WNT5A,IGF2,TWIST1,HOXD13,MEOX2,TBX3,RUNX2,DLK1,TGFBR2,LFNG,TBX15,SHH,COL2A1,BMP1,ALX4,RARB,ROR2,FBN1
skeleton	SUZ12_18974828_ChIP-Seq_MESCs_Mouse	26.0604	4.11246	3.97434e-09	2.44643e-07	19	1934	FBN2,TGFB2,TGFB1,MSX2,WNT5A,IGF2,TWIST1,HOXD13,MEOX2,DLK1,TGFBR2,LFNG,TBX15,SHH,COL2A1,BMP1,ALX4,ROR2,FBN1
skeleton	SUZ12_20075857_ChIP-Seq_MESCs_Mouse	6.6727	2.21026	5.29954e-06	0.000154523	23	4356	FBN2,TGFB2,TGFB1,MSX2,WNT5A,IGF2,TWIST1,HOXD13,MEOX2,PCSK5,DLK1,DLL3,TGFBR2,LFNG,TBX15,SHH,BMP1,COL2A1,RARB,ALX4,COL9A2,ROR2,FBN1
skeleton	SUZ12_27294783_Chip-Seq_ESCs_Mouse	5.58205	2.51163	0.000775084	0.0126293	12	2000	LFNG,TBX15,TGFB2,COL2A1,MSX2,WNT5A,ALX4,TWIST1,HOXD13,MEOX2,DLK1,DLL3
skeleton	TBX20_22080862_ChIP-Seq_HEART_Mouse	5.88763	2.51163	0.000775084	0.0126293	12	2000	FBN2,H19,TGFB2,BMP1,COL11A2,ALPL,RARB,BMPR1B,TBX3,RUNX2,FBN1,TGFBR2
skeleton	TBX20_22328084_ChIP-Seq_HEART_Mouse	5.77158	2.51163	0.000775084	0.0126293	12	2000	FBN2,H19,TGFB2,BMP1,COL11A2,ALPL,RARB,BMPR1B,TBX3,RUNX2,FBN1,TGFBR2
skeleton	TCF4_23295773_ChIP-Seq_U87_Human	9.2956	2.41587	2.217e-06	6.82344e-05	22	3812	FBN2,TGFB2,TGFB1,MSX2,WNT5A,IGF2,PCSK5,PAPSS2,TBX3,PHEX,RUNX2,TGFBR2,H19,COL1A2,RARB,ALPL,ALX4,ROR2,BMPR1B,MATN3,DDR2,FBN1
skeleton	TP53_20018659_ChIP-ChIP_R1E_Mouse	32.3403	5.59632	5.36489e-09	2.97215e-07	15	1122	FBN2,TGFB2,MSX2,MMP2,WNT5A,IGF2,TWIST1,HOXD13,MEOX2,DLK1,TBX15,SHH,COL2A1,ALX4,FBN1
skeleton	TP63_19390658_ChIP-ChIP_HaCaT_Human	31.4961	14.0314	2.18876e-06	6.82344e-05	6	179	TBX15,MSX2,TWIST1,ALX4,RARB,HOXD13
skin	ELF3_26769127_Chip-Seq_PDAC-Cell_line_Human	4.61507	4.5	0.00162918	0.0378331	5	2000	ELOVL1,VDR,CRIM1,GATA3,PPL
skin	ELK3_25401928_ChIP-Seq_HUVEC_Human	4.59404	4.5	0.00162918	0.0378331	5	2000	ELOVL1,PDGFRA,CDKN1A,CRIM1,GATA3
skin	KDM2B_26808549_Chip-Seq_K562_Human	4.76821	4.5	0.00162918	0.0378331	5	2000	ELOVL1,PDGFRA,CDKN1A,GRHL3,PPL
skin	KLF2_18264089_ChIP-ChIP_MESCs_Mouse	12.8878	34.9515	0.00115056	0.0378331	2	103	PDGFRA,CDKN1A
skin	KLF4_18264089_ChIP-ChIP_MESCs_Mouse	12.9412	34.6154	0.00117281	0.0378331	2	104	PDGFRA,CDKN1A
skin	KLF5_18264089_ChIP-ChIP_MESCs_Mouse	12.9263	34.9515	0.00115056	0.0378331	2	103	PDGFRA,CDKN1A
skin	KLF6_26769127_Chip-Seq_PDAC-Cell_line_Human	4.60028	4.5	0.00162918	0.0378331	5	2000	ELOVL1,PDGFRA,CRIM1,GRHL3,GATA3
skin	MTF2_20144788_ChIP-Seq_MESCs_Mouse	4.12111	3.62295	0.00133199	0.0378331	6	2981	PDGFRA,VDR,CRIM1,GATA3,ABHD5,PPL
skin	NFE2L2_22581777_ChIP-Seq_LYMPHOBLASTOID_Human	7.69143	10.2467	0.00190112	0.0418247	3	527	ELOVL1,CDKN1A,CRIM1
skin	RUNX2_24764292_ChIP-Seq_MC3T3_Mouse	4.71422	4.5	0.00162918	0.0378331	5	2000	PDGFRA,CDKN1A,VDR,GRHL3,GATA3
skin	SMAD2/3_21741376_ChIP-Seq_EPCs_Human	5.0334	4.5	0.00162918	0.0378331	5	2000	PDGFRA,VDR,CRIM1,GATA3,ABHD5
skin	SMAD2_18955504_ChIP-ChIP_HaCaT_Human	5.76586	4.64876	0.00140446	0.0378331	5	1936	CDKN1A,CRIM1,GRHL3,GATA3,CLDN1
skin	SMAD3_18955504_ChIP-ChIP_HaCaT_Human	5.78703	4.64876	0.00140446	0.0378331	5	1936	CDKN1A,CRIM1,GRHL3,GATA3,CLDN1
skin	SOX9_24532713_ChIP-Seq_HFSC_Mouse	5.37156	6.50289	0.000295755	0.0378331	5	1384	VDR,CRIM1,ABHD5,CLDN1,PPL
skin	SUZ12_20075857_ChIP-Seq_MESCs_Mouse	2.74437	2.89256	0.00147913	0.0378331	7	4356	PDGFRA,CDKN1A,CRIM1,ABHD5,GATA3,PPL,CLDN1
skin	TCF4_18268006_ChIP-ChIP_LS174T_Human	10.009	11.4894	0.00136818	0.0378331	3	470	ELOVL1,CRIM1,GRHL3
skin	TP53_20018659_ChIP-ChIP_R1E_Mouse	7.00556	6.41711	0.0015748	0.0378331	4	1122	PDGFRA,CDKN1A,CRIM1,GATA3
skin	TP53_22127205_ChIP-Seq_IMR90_Human	7.06442	7.38462	0.0009306	0.0378331	4	975	PDGFRA,CDKN1A,ABHD5,CLDN1
skin	TP63_17297297_ChIP-ChIP_HaCaT_Human	32.9943	135	8.80732e-07	0.000368146	3	40	CDKN1A,VDR,GATA3
