# Supplementary material for: Hypomorphic mutation of the mouse Huntington’s disease gene orthologue
Source: PLoS Genet. 2019 Mar 21;15(3):e1007765. doi: 10.1371/journal.pgen.1007765 (PMC6445486; doi:10.1371/journal.pgen.1007765)
Supplement: S4 File — For table describing miRNAs with anti-correlated targets, the miRNA ID, miR_class (down_enhanced, down_counteracted), number of miRNAs annotated and anti-correlated target genes, average Spearman and Pearson’s correlation and pvalue were reported. Similarly, for miRNAs target interactions, the mRNA target ID and description, technical evidence of miRNA-target interaction as well as its belonging to the developmental phenotypes (middle_ear_development, hematopoiesis, skeleton, skin, bodyweight) were described. Finally enrichment analysis for miRNAs targets, presenting ontology ID and description, fold enrichment, P-value, False Discovery rate (FDR) significance and annotated genes were reported for UP_UP and UP_DOWN classes (see Fig 8 and results). (XLSX) [file pgen.1007765.s010.xlsx]

## Sheet: miRs_with_anticorrelated_target
miR	miR_class	annotated_targets	anti_correlated_targets	average_spearman_correlation	spearman_pval	average_pearson_correlation	pearson_pval
mmu-let-7b-5p	down_enhanced	337	24	-0.210818	3.01474e-06	-0.262053	4.2215e-08
mmu-miR-466i-5p	down_enhanced	380	31	-0.246743	1.71295e-09	-0.229237	5.08756e-07
mmu-miR-26a-5p	down_enhanced	409	16	-0.123914	4.38575e-07	-0.150919	9.71325e-07
mmu-miR-329-3p	down_counteracted	521	47	-0.133122	3.27159e-05	-0.13238	2.222e-06
mmu-miR-200a-3p	down_counteracted	34	5	-0.439349	0.000176691	-0.525115	5.79773e-05
mmu-miR-106a-5p	down_counteracted	27	7	-0.503704	0.00017022	-0.501715	0.000169367
mmu-miR-377-3p	down_counteracted	157	13	-0.176192	0.00210052	-0.187167	0.000187066
mmu-miR-20b-5p	down_counteracted	25	6	-0.544	0.000150716	-0.53199	0.000214845
mmu-miR-211-5p	down_enhanced	35	4	-0.297143	0.0171218	-0.392695	0.00159549
mmu-miR-335-3p	down_counteracted	108	7	-0.052928	0.0602463	-0.138939	0.00177001
mmu-miR-195a-5p	down_enhanced	30	3	-0.366667	0.00477292	-0.414243	0.00465056
mmu-miR-134-5p	down_counteracted	22	3	-0.428748	0.0129406	-0.442423	0.00573635
mmu-miR-3072-3p	down_counteracted	18	1	-0.422222	0.0142226	-0.391373	0.00693512
mmu-miR-29b-3p	down_counteracted	50	9	-0.218757	0.105194	-0.260033	0.00974319
mmu-miR-743b-3p	down_enhanced	91	9	-0.194922	0.0178469	-0.235708	0.0123484
mmu-miR-365-3p	down_enhanced	6	1	-0.8	0.0155163	-0.528673	0.015625
mmu-miR-200b-3p	down_counteracted	31	2	-0.245161	0.0634366	-0.332231	0.0169049
mmu-miR-574-5p	down_enhanced	27	2	-0.381384	0.00678649	-0.320836	0.0169974
mmu-miR-96-5p	down_enhanced	17	1	-0.279334	0.039562	-0.403526	0.017395
mmu-miR-200c-3p	down_counteracted	29	2	-0.193103	0.145126	-0.300209	0.0240132
mmu-miR-495-3p	down_counteracted	184	16	-0.0950356	0.0722382	-0.108575	0.026356
mmu-miR-465b-5p	down_enhanced	18	1	-0.325227	0.0461797	-0.365478	0.0836754

## Sheet: miR_target_interactions
miR	miR_class		RNA_target	RNA_target_class	RNA_target_description	middle_ear_development	hematopoiesis	skeleton	skin	bodyweight	neuron_marker	astrocyte_marker	oligodendrocyte_marker		evidence_technique	spearman_correlation	pearson_correlation
mmu-let-7b-5p	down_enhanced		4931428F04Rik	up_enhanced	RIKEN cDNA 4931428F04 gene	NO	NO	NO	NO	NO	NO	NO	NO		Sequencing	-1	-0.997876
mmu-let-7b-5p	down_enhanced		Actg1	up_enhanced	actin, gamma, cytoplasmic 1	NO	NO	NO	NO	NO	NO	NO	NO		Reporter assay	-0.8	-0.863675
mmu-let-7b-5p	down_enhanced		Apba1	up_enhanced	amyloid beta (A4) precursor protein binding, family A, member 1	NO	NO	NO	NO	YES	NO	NO	NO		Sequencing	-1	-0.984195
mmu-let-7b-5p	down_enhanced		Apc2	up_enhanced	adenomatosis polyposis coli 2	NO	NO	NO	NO	NO	NO	NO	NO		HITS-CLIP	-0.8	-0.950122
mmu-let-7b-5p	down_enhanced		Cnr1	up_enhanced	cannabinoid receptor 1 (brain)	NO	NO	NO	NO	NO	YES	NO	NO		Sequencing	-0.8	-0.977768
mmu-let-7b-5p	down_enhanced		Dnm3	up_enhanced	dynamin 3	NO	NO	NO	NO	NO	YES	NO	NO		Sequencing	-1	-0.964557
mmu-let-7b-5p	down_enhanced		Gabrb2	up_enhanced	gamma-aminobutyric acid (GABA) A receptor, subunit beta 2	NO	NO	NO	NO	NO	NO	NO	NO		Sequencing	-1	-0.988
mmu-let-7b-5p	down_enhanced		Gpr63	up_enhanced	G protein-coupled receptor 63	NO	NO	NO	NO	NO	NO	NO	NO		Sequencing	-0.8	-0.882664
mmu-let-7b-5p	down_enhanced		Greb1l	up_enhanced	growth regulation by estrogen in breast cancer-like	NO	NO	NO	NO	NO	NO	NO	NO		Sequencing	-0.8	-0.976749
mmu-let-7b-5p	down_enhanced		Hdgfrp3	up_enhanced	hepatoma-derived growth factor, related protein 3	NO	NO	NO	NO	NO	NO	NO	NO		Sequencing	-1	-0.996524
mmu-let-7b-5p	down_enhanced		Hoxb4	up_enhanced	homeobox B4	NO	YES	NO	NO	NO	NO	NO	NO		Sequencing	-1	-0.981597
mmu-let-7b-5p	down_enhanced		Igdcc3	up_enhanced	immunoglobulin superfamily, DCC subclass, member 3	NO	NO	NO	NO	NO	NO	NO	NO		Sequencing	-0.8	-0.947514
mmu-let-7b-5p	down_enhanced		Kcna1	up_enhanced	potassium voltage-gated channel, shaker-related subfamily, member 1	NO	NO	NO	NO	NO	NO	NO	YES		Sequencing	-1	-0.972542
mmu-let-7b-5p	down_enhanced		Kif21b	up_enhanced	kinesin family member 21B	NO	NO	NO	NO	NO	NO	NO	NO		Sequencing	-0.8	-0.976223
mmu-let-7b-5p	down_enhanced		Lsamp	up_enhanced	limbic system-associated membrane protein	NO	NO	NO	NO	NO	NO	NO	NO		Sequencing	-0.8	-0.944737
mmu-let-7b-5p	down_enhanced		Nova1	up_enhanced	neuro-oncological ventral antigen 1	NO	NO	NO	NO	NO	NO	NO	NO		Sequencing	-0.8	-0.960119
mmu-let-7b-5p	down_enhanced		Scn8a	up_enhanced	sodium channel, voltage-gated, type VIII, alpha	NO	NO	NO	NO	NO	NO	NO	NO		Sequencing	-1	-0.995049
mmu-let-7b-5p	down_enhanced		Slc25a4	up_enhanced	solute carrier family 25 (mitochondrial carrier, adenine nucleotide translocator), member 4	NO	NO	NO	NO	NO	NO	NO	NO		Sequencing	-1	-0.937922
mmu-let-7b-5p	down_enhanced		Slc2a6	up_enhanced	solute carrier family 2 (facilitated glucose transporter), member 6	NO	NO	NO	NO	NO	NO	NO	NO		Sequencing	-0.8	-0.869469
mmu-let-7b-5p	down_enhanced		Slco5a1	up_enhanced	solute carrier organic anion transporter family, member 5A1	NO	NO	NO	NO	NO	YES	NO	NO		Sequencing	-0.8	-0.965917
mmu-let-7b-5p	down_enhanced		Slitrk5	up_enhanced	SLIT and NTRK-like family, member 5	NO	NO	NO	NO	NO	NO	NO	NO		Sequencing	-1	-0.989576
mmu-let-7b-5p	down_enhanced		Srcin1	up_enhanced	SRC kinase signaling inhibitor 1	NO	NO	NO	NO	NO	NO	NO	NO		Sequencing	-1	-0.978873
mmu-let-7b-5p	down_enhanced		Srrm4	up_enhanced	serine/arginine repetitive matrix 4	NO	NO	NO	NO	NO	NO	NO	NO		Sequencing	-1	-0.984661
mmu-let-7b-5p	down_enhanced		Tenm2	up_enhanced	teneurin transmembrane protein 2	NO	NO	NO	NO	NO	NO	NO	NO		Sequencing	-1	-0.968848
mmu-miR-106a-5p	down_counteracted		Hipk3	up_counteracted	homeodomain interacting protein kinase 3	NO	NO	NO	NO	NO	NO	NO	NO		Luciferase reporter assay//Reporter assay	-1	-0.949814
mmu-miR-106a-5p	down_counteracted		Il10rb	up_counteracted	interleukin 10 receptor, beta	NO	NO	NO	NO	NO	NO	NO	NO		HITS-CLIP	-1	-0.972355
mmu-miR-106a-5p	down_counteracted		Mef2c	up_counteracted	myocyte enhancer factor 2C	NO	YES	NO	NO	NO	YES	NO	NO		HITS-CLIP	-0.8	-0.741301
mmu-miR-106a-5p	down_counteracted		Neurl1b	up_counteracted	neuralized homolog 1b (Drosophila)	NO	NO	NO	NO	NO	NO	NO	NO		HITS-CLIP	-1	-0.888346
mmu-miR-106a-5p	down_counteracted		Ppp1r3b	up_counteracted	protein phosphatase 1, regulatory (inhibitor) subunit 3B	NO	NO	NO	NO	NO	NO	NO	NO		HITS-CLIP	-0.2	-0.251759
mmu-miR-106a-5p	down_counteracted		Stat3	up_counteracted	signal transducer and activator of transcription 3	NO	YES	NO	NO	NO	NO	NO	NO		qRT-PCR//Luciferase reporter assay//Western blot	-0.4	-0.653083
mmu-miR-106a-5p	down_counteracted		Timp2	up_counteracted	tissue inhibitor of metalloproteinase 2	NO	NO	NO	NO	NO	NO	NO	NO		HITS-CLIP	-1	-0.880127
mmu-miR-134-5p	down_counteracted		Cmtm3	up_counteracted	CKLF-like MARVEL transmembrane domain containing 3	NO	NO	NO	NO	NO	NO	YES	NO		HITS-CLIP	-0.8	-0.772815
mmu-miR-134-5p	down_counteracted		Snai2	up_counteracted	snail family zinc finger 2	NO	NO	NO	NO	NO	NO	NO	NO		HITS-CLIP	-0.8	-0.690273
mmu-miR-134-5p	down_counteracted		Trpm3	up_counteracted	transient receptor potential cation channel, subfamily M, member 3	NO	NO	NO	NO	NO	NO	NO	NO		HITS-CLIP	-0.8	-0.779937
mmu-miR-195a-5p	down_enhanced		Armcx6	up_enhanced	armadillo repeat containing, X-linked 6	NO	NO	NO	NO	NO	NO	NO	NO		HITS-CLIP	-0.8	-0.934413
mmu-miR-195a-5p	down_enhanced		Bcl11b	up_enhanced	B cell leukemia/lymphoma 11B	NO	YES	NO	NO	NO	YES	NO	NO		HITS-CLIP	-0.8	-0.896321
mmu-miR-195a-5p	down_enhanced		Bcl2	up_enhanced	B cell leukemia/lymphoma 2	YES	YES	NO	NO	NO	NO	YES	NO		Western blot	-0.8	-0.959697
mmu-miR-200a-3p	down_counteracted		Dlx5	up_counteracted	distal-less homeobox 5	YES	NO	NO	NO	NO	NO	NO	NO		qRT-PCR//Luciferase reporter assay//Western blot	-0.8	-0.91964
mmu-miR-200a-3p	down_counteracted		Hipk3	up_counteracted	homeodomain interacting protein kinase 3	NO	NO	NO	NO	NO	NO	NO	NO		HITS-CLIP	-0.8	-0.924752
mmu-miR-200a-3p	down_counteracted		Nrp1	up_counteracted	neuropilin 1	NO	NO	NO	NO	NO	NO	NO	NO		Luciferase reporter assay//Western blot	-1	-0.980152
mmu-miR-200a-3p	down_counteracted		Tgfb2	up_counteracted	transforming growth factor, beta 2	NO	YES	YES	NO	NO	NO	YES	NO		HITS-CLIP	-0.8	-0.983878
mmu-miR-200a-3p	down_counteracted		Tmem56	up_counteracted	transmembrane protein 56	NO	NO	NO	NO	NO	NO	NO	NO		HITS-CLIP	-0.8	-0.989713
mmu-miR-200b-3p	down_counteracted		Rdh10	up_counteracted	retinol dehydrogenase 10 (all-trans)	YES	NO	NO	NO	NO	NO	NO	NO		HITS-CLIP	-0.8	-0.959427
mmu-miR-200b-3p	down_counteracted		Sh2d4a	up_counteracted	SH2 domain containing 4A	NO	NO	NO	NO	NO	NO	NO	NO		HITS-CLIP	-0.4	-0.0784654
mmu-miR-200c-3p	down_counteracted		Rdh10	up_counteracted	retinol dehydrogenase 10 (all-trans)	YES	NO	NO	NO	NO	NO	NO	NO		HITS-CLIP	-0.8	-0.977957
mmu-miR-200c-3p	down_counteracted		Sh2d4a	up_counteracted	SH2 domain containing 4A	NO	NO	NO	NO	NO	NO	NO	NO		HITS-CLIP	-0.4	-0.11975
mmu-miR-20b-5p	down_counteracted		Hipk3	up_counteracted	homeodomain interacting protein kinase 3	NO	NO	NO	NO	NO	NO	NO	NO		Luciferase reporter assay//Reporter assay	-1	-0.939218
mmu-miR-20b-5p	down_counteracted		Il10rb	up_counteracted	interleukin 10 receptor, beta	NO	NO	NO	NO	NO	NO	NO	NO		HITS-CLIP	-1	-0.968537
mmu-miR-20b-5p	down_counteracted		Mef2c	up_counteracted	myocyte enhancer factor 2C	NO	YES	NO	NO	NO	YES	NO	NO		HITS-CLIP	-0.8	-0.747195
mmu-miR-20b-5p	down_counteracted		Neurl1b	up_counteracted	neuralized homolog 1b (Drosophila)	NO	NO	NO	NO	NO	NO	NO	NO		HITS-CLIP	-1	-0.878555
mmu-miR-20b-5p	down_counteracted		Ppp1r3b	up_counteracted	protein phosphatase 1, regulatory (inhibitor) subunit 3B	NO	NO	NO	NO	NO	NO	NO	NO		HITS-CLIP	-0.2	-0.210814
mmu-miR-20b-5p	down_counteracted		Timp2	up_counteracted	tissue inhibitor of metalloproteinase 2	NO	NO	NO	NO	NO	NO	NO	NO		HITS-CLIP	-1	-0.879521
mmu-miR-211-5p	down_enhanced		Csmd1	up_enhanced	CUB and Sushi multiple domains 1	NO	NO	NO	NO	NO	NO	NO	NO		HITS-CLIP	-1	-0.906533
mmu-miR-211-5p	down_enhanced		Dcx	up_enhanced	doublecortin	NO	NO	NO	NO	NO	YES	NO	NO		HITS-CLIP	-1	-0.996389
mmu-miR-211-5p	down_enhanced		Lhfpl4	up_enhanced	lipoma HMGIC fusion partner-like protein 4	NO	NO	NO	NO	NO	NO	NO	NO		HITS-CLIP	-1	-0.991571
mmu-miR-211-5p	down_enhanced		Tmem130	up_enhanced	transmembrane protein 130	NO	NO	NO	NO	NO	YES	NO	NO		HITS-CLIP	-1	-0.994777
mmu-miR-26a-5p	down_enhanced		Apba1	up_enhanced	amyloid beta (A4) precursor protein binding, family A, member 1	NO	NO	NO	NO	YES	NO	NO	NO		Sequencing	-0.4	-0.501989
mmu-miR-26a-5p	down_enhanced		Apcdd1	up_enhanced	adenomatosis polyposis coli down-regulated 1	NO	NO	NO	NO	NO	NO	NO	NO		Sequencing	-0.4	-0.495673
mmu-miR-26a-5p	down_enhanced		Dnm1	up_enhanced	dynamin 1	NO	NO	NO	NO	NO	YES	NO	NO		Sequencing	-0.4	-0.485046
mmu-miR-26a-5p	down_enhanced		L1cam	up_enhanced	L1 cell adhesion molecule	NO	NO	NO	NO	NO	YES	NO	NO		Sequencing	-0.4	-0.500106
mmu-miR-26a-5p	down_enhanced		Lhfpl4	up_enhanced	lipoma HMGIC fusion partner-like protein 4	NO	NO	NO	NO	NO	NO	NO	NO		Sequencing	-0.4	-0.541724
mmu-miR-26a-5p	down_enhanced		Lsamp	up_enhanced	limbic system-associated membrane protein	NO	NO	NO	NO	NO	NO	NO	NO		Sequencing	0	-0.526246
mmu-miR-26a-5p	down_enhanced		Mllt11	up_enhanced	myeloid/lymphoid or mixed-lineage leukemia (trithorax homolog, Drosophila); translocated to, 11	NO	NO	NO	NO	NO	YES	NO	NO		Sequencing	-0.4	-0.498678
mmu-miR-26a-5p	down_enhanced		Ncan	up_enhanced	neurocan	NO	NO	NO	NO	NO	NO	YES	NO		Sequencing	-0.4	-0.660761
mmu-miR-26a-5p	down_enhanced		Pcdh20	up_enhanced	protocadherin 20	NO	NO	NO	NO	NO	NO	NO	NO		Sequencing	-0.210819	-0.549014
mmu-miR-26a-5p	down_enhanced		Scn2a1	up_enhanced	sodium channel, voltage-gated, type II, alpha 1	NO	NO	NO	NO	NO	YES	NO	NO		Sequencing	0	-0.466135
mmu-miR-26a-5p	down_enhanced		Slc2a13	up_enhanced	solute carrier family 2 (facilitated glucose transporter), member 13	NO	NO	NO	NO	NO	NO	NO	NO		Sequencing	-0.8	-0.728899
mmu-miR-26a-5p	down_enhanced		Srcin1	up_enhanced	SRC kinase signaling inhibitor 1	NO	NO	NO	NO	NO	NO	NO	NO		Sequencing	-0.4	-0.381863
mmu-miR-26a-5p	down_enhanced		Sst	up_enhanced	somatostatin	NO	NO	NO	NO	NO	YES	NO	NO		Sequencing	-0.4	-0.735391
mmu-miR-26a-5p	down_enhanced		Syt2	up_enhanced	synaptotagmin II	NO	NO	NO	NO	NO	NO	NO	NO		Sequencing	-0.4	-0.434357
mmu-miR-26a-5p	down_enhanced		Tbr1	up_enhanced	T-box brain gene 1	NO	NO	NO	NO	NO	YES	NO	NO		Sequencing	-0.4	-0.601655
mmu-miR-26a-5p	down_enhanced		Trpc3	up_enhanced	transient receptor potential cation channel, subfamily C, member 3	NO	NO	NO	NO	NO	NO	NO	NO		Sequencing	-0.8	-0.785453
mmu-miR-29b-3p	down_counteracted		Cav2	up_counteracted	caveolin 2	NO	NO	NO	NO	NO	NO	NO	NO		Reporter assay	-0.8	-0.883963
mmu-miR-29b-3p	down_counteracted		Col1a1	up_counteracted	collagen, type I, alpha 1	NO	NO	YES	NO	NO	NO	NO	NO		Luciferase reporter assay//Microarray//Northern blot//qRT-PCR	-0.8	-0.868176
mmu-miR-29b-3p	down_counteracted		Col1a2	up_counteracted	collagen, type I, alpha 2	NO	NO	YES	NO	NO	NO	NO	NO		Luciferase reporter assay//Microarray//Northern blot//qRT-PCR	-0.8	-0.819928
mmu-miR-29b-3p	down_counteracted		Col2a1	up_counteracted	collagen, type II, alpha 1	NO	NO	YES	NO	NO	NO	NO	NO		Luciferase reporter assay	-1	-0.848397
mmu-miR-29b-3p	down_counteracted		Col3a1	up_counteracted	collagen, type III, alpha 1	NO	NO	NO	NO	NO	NO	NO	NO		Luciferase reporter assay//Microarray//Northern blot//qRT-PCR	-0.8	-0.734331
mmu-miR-29b-3p	down_counteracted		Fbn1	up_counteracted	fibrillin 1	NO	YES	YES	NO	YES	NO	NO	NO		Luciferase reporter assay//Microarray//Northern blot//qRT-PCR	-0.8	-0.876348
mmu-miR-29b-3p	down_counteracted		Igf1	up_counteracted	insulin-like growth factor 1	NO	NO	NO	NO	YES	YES	NO	NO		ELISA//Luciferase reporter assay//qRT-PCR	-0.8	-0.738541
mmu-miR-29b-3p	down_counteracted		Sparc	up_counteracted	secreted acidic cysteine rich glycoprotein	NO	NO	NO	NO	NO	NO	NO	NO		HITS-CLIP	-1	-0.988411
mmu-miR-29b-3p	down_counteracted		Tgfb3	up_counteracted	transforming growth factor, beta 3	NO	NO	NO	NO	NO	NO	NO	NO		Luciferase reporter assay//Microarray//Northern blot//qRT-PCR//Western blot	-0.8	-0.848759
mmu-miR-3072-3p	down_counteracted		Bmp6	up_counteracted	bone morphogenetic protein 6	NO	NO	NO	NO	NO	NO	NO	NO		HITS-CLIP	-0.4	-0.696969
mmu-miR-329-3p	down_counteracted		Acot11	up_counteracted	acyl-CoA thioesterase 11	NO	NO	NO	NO	NO	NO	YES	NO		HITS-CLIP	-0.2	-0.26215
mmu-miR-329-3p	down_counteracted		Adamts4	up_counteracted	a disintegrin-like and metallopeptidase (reprolysin type) with thrombospondin type 1 motif, 4	NO	NO	NO	NO	NO	NO	NO	YES		HITS-CLIP	-0.8	-0.708418
mmu-miR-329-3p	down_counteracted		Adcyap1r1	up_counteracted	adenylate cyclase activating polypeptide 1 receptor 1	NO	NO	NO	NO	NO	NO	YES	NO		HITS-CLIP	-1	-0.872919
mmu-miR-329-3p	down_counteracted		Adm	up_counteracted	adrenomedullin	NO	NO	NO	NO	NO	NO	NO	NO		HITS-CLIP	-0.4	-0.605626
mmu-miR-329-3p	down_counteracted		Adrbk2	up_counteracted	adrenergic receptor kinase, beta 2	NO	NO	NO	NO	NO	NO	NO	NO		HITS-CLIP	-0.8	-0.819985
mmu-miR-329-3p	down_counteracted		Aplnr	up_counteracted	apelin receptor	NO	NO	NO	NO	NO	NO	NO	NO		HITS-CLIP	-0.8	-0.665536
mmu-miR-329-3p	down_counteracted		Armc2	up_counteracted	armadillo repeat containing 2	NO	NO	NO	NO	NO	NO	NO	NO		HITS-CLIP	-0.8	-0.840702
mmu-miR-329-3p	down_counteracted		Bmp6	up_counteracted	bone morphogenetic protein 6	NO	NO	NO	NO	NO	NO	NO	NO		HITS-CLIP	-0.4	-0.677372
mmu-miR-329-3p	down_counteracted		Cadm2	up_counteracted	cell adhesion molecule 2	NO	NO	NO	NO	NO	NO	NO	NO		HITS-CLIP	-0.8	-0.863856
mmu-miR-329-3p	down_counteracted		Crim1	up_counteracted	cysteine rich transmembrane BMP regulator 1 (chordin like)	NO	NO	NO	YES	NO	NO	NO	NO		HITS-CLIP	-1	-0.887336
mmu-miR-329-3p	down_counteracted		Ets1	up_counteracted	E26 avian leukemia oncogene 1, 5' domain	NO	YES	NO	NO	NO	NO	NO	NO		HITS-CLIP	-1	-0.90797
mmu-miR-329-3p	down_counteracted		Fam101b	up_counteracted	family with sequence similarity 101, member B	NO	NO	NO	NO	NO	NO	NO	NO		HITS-CLIP	-0.8	-0.815705
mmu-miR-329-3p	down_counteracted		Fam212b	up_counteracted	family with sequence similarity 212, member B	NO	NO	NO	NO	NO	NO	NO	NO		HITS-CLIP	-0.8	-0.819632
mmu-miR-329-3p	down_counteracted		Fam46a	up_counteracted	family with sequence similarity 46, member A	NO	NO	NO	NO	NO	NO	NO	NO		HITS-CLIP	-1	-0.931151
mmu-miR-329-3p	down_counteracted		Fosl2	up_counteracted	fos-like antigen 2	NO	NO	NO	NO	NO	YES	NO	NO		HITS-CLIP	-0.8	-0.84701
mmu-miR-329-3p	down_counteracted		Foxf2	up_counteracted	forkhead box F2	NO	NO	NO	NO	NO	NO	NO	NO		HITS-CLIP	-0.8	-0.680501
mmu-miR-329-3p	down_counteracted		Gcnt4	up_counteracted	glucosaminyl (N-acetyl) transferase 4, core 2 (beta-1,6-N-acetylglucosaminyltransferase)	NO	NO	NO	NO	NO	NO	NO	NO		HITS-CLIP	-0.8	-0.799354
mmu-miR-329-3p	down_counteracted		Ggcx	up_counteracted	gamma-glutamyl carboxylase	NO	NO	NO	NO	NO	NO	NO	NO		HITS-CLIP	-1	-0.904154
mmu-miR-329-3p	down_counteracted		Gpr146	up_counteracted	G protein-coupled receptor 146	NO	NO	NO	NO	NO	NO	NO	NO		HITS-CLIP	-1	-0.888576
mmu-miR-329-3p	down_counteracted		Grin2b	up_counteracted	glutamate receptor, ionotropic, NMDA2B (epsilon 2)	NO	NO	NO	NO	NO	NO	NO	NO		HITS-CLIP	-1	-0.888745
mmu-miR-329-3p	down_counteracted		Igf1	up_counteracted	insulin-like growth factor 1	NO	NO	NO	NO	YES	YES	NO	NO		HITS-CLIP	-1	-0.942013
mmu-miR-329-3p	down_counteracted		Il17rd	up_counteracted	interleukin 17 receptor D	NO	NO	NO	NO	NO	NO	YES	NO		HITS-CLIP	-1	-0.921484
mmu-miR-329-3p	down_counteracted		Itpripl2	up_counteracted	inositol 1,4,5-triphosphate receptor interacting protein-like 2	NO	NO	NO	NO	NO	NO	NO	NO		HITS-CLIP	-1	-0.91282
mmu-miR-329-3p	down_counteracted		Kctd11	up_counteracted	potassium channel tetramerisation domain containing 11	NO	NO	NO	NO	NO	NO	NO	NO		HITS-CLIP	-1	-0.883438
mmu-miR-329-3p	down_counteracted		Loxl2	up_counteracted	lysyl oxidase-like 2	NO	NO	NO	NO	NO	NO	NO	NO		HITS-CLIP	-1	-0.965801
mmu-miR-329-3p	down_counteracted		Loxl3	up_counteracted	lysyl oxidase-like 3	NO	YES	NO	NO	NO	NO	NO	NO		HITS-CLIP	-1	-0.900167
mmu-miR-329-3p	down_counteracted		Magt1	up_counteracted	magnesium transporter 1	NO	NO	NO	NO	NO	NO	NO	NO		HITS-CLIP	-1	-0.888032
mmu-miR-329-3p	down_counteracted		Nacc2	up_counteracted	nucleus accumbens associated 2, BEN and BTB (POZ) domain containing	NO	NO	NO	NO	NO	NO	NO	NO		HITS-CLIP	-0.8	-0.853523
mmu-miR-329-3p	down_counteracted		Ociad2	up_counteracted	OCIA domain containing 2	NO	NO	NO	NO	NO	YES	NO	NO		HITS-CLIP	-1	-0.932974
mmu-miR-329-3p	down_counteracted		Phactr2	up_counteracted	phosphatase and actin regulator 2	NO	NO	NO	NO	NO	NO	NO	NO		HITS-CLIP	-1	-0.893938
mmu-miR-329-3p	down_counteracted		Pik3r1	up_counteracted	phosphatidylinositol 3-kinase, regulatory subunit, polypeptide 1 (p85 alpha)	NO	YES	NO	NO	NO	NO	NO	NO		HITS-CLIP	-1	-0.931409
mmu-miR-329-3p	down_counteracted		Plau	up_counteracted	plasminogen activator, urokinase	NO	NO	NO	NO	NO	NO	NO	NO		HITS-CLIP	-0.8	-0.733851
mmu-miR-329-3p	down_counteracted		Plcl1	up_counteracted	phospholipase C-like 1	NO	NO	NO	NO	NO	NO	NO	NO		HITS-CLIP	-0.8	-0.833742
mmu-miR-329-3p	down_counteracted		Plxna4	up_counteracted	plexin A4	NO	NO	NO	NO	NO	NO	NO	NO		HITS-CLIP	-0.8	-0.893107
mmu-miR-329-3p	down_counteracted		Podxl	up_counteracted	podocalyxin-like	NO	NO	NO	NO	NO	NO	NO	NO		HITS-CLIP	-1	-0.937229
mmu-miR-329-3p	down_counteracted		Ppp1r14c	up_counteracted	protein phosphatase 1, regulatory (inhibitor) subunit 14c	NO	NO	NO	NO	NO	NO	NO	NO		HITS-CLIP	-0.8	-0.853851
mmu-miR-329-3p	down_counteracted		Prrx1	up_counteracted	paired related homeobox 1	YES	NO	NO	NO	NO	NO	NO	NO		HITS-CLIP	-1	-0.902225
mmu-miR-329-3p	down_counteracted		Rgl1	up_counteracted	ral guanine nucleotide dissociation stimulator,-like 1	NO	NO	NO	NO	NO	NO	NO	NO		HITS-CLIP	-0.8	-0.848995
mmu-miR-329-3p	down_counteracted		Serpinb8	up_counteracted	serine (or cysteine) peptidase inhibitor, clade B, member 8	NO	NO	NO	NO	NO	NO	NO	NO		HITS-CLIP	-0.8	-0.806852
mmu-miR-329-3p	down_counteracted		Slc41a3	up_counteracted	solute carrier family 41, member 3	NO	NO	NO	NO	NO	NO	NO	NO		HITS-CLIP	-0.2	-0.435397
mmu-miR-329-3p	down_counteracted		Stx17	up_counteracted	syntaxin 17	NO	NO	NO	NO	NO	NO	NO	NO		HITS-CLIP	-1	-0.906131
mmu-miR-329-3p	down_counteracted		Stxbp6	up_counteracted	syntaxin binding protein 6 (amisyn)	NO	NO	NO	NO	NO	NO	NO	NO		HITS-CLIP	-1	-0.859267
mmu-miR-329-3p	down_counteracted		Syt12	up_counteracted	synaptotagmin XII	NO	NO	NO	NO	NO	NO	NO	NO		HITS-CLIP	-0.4	-0.607978
mmu-miR-329-3p	down_counteracted		Sytl4	up_counteracted	synaptotagmin-like 4	NO	NO	NO	NO	NO	NO	NO	NO		HITS-CLIP	-0.4	-0.631148
mmu-miR-329-3p	down_counteracted		Tmem26	up_counteracted	transmembrane protein 26	NO	NO	NO	NO	NO	NO	NO	NO		HITS-CLIP	-0.8	-0.8314
mmu-miR-329-3p	down_counteracted		Tril	up_counteracted	TLR4 interactor with leucine-rich repeats	NO	NO	NO	NO	NO	NO	NO	NO		HITS-CLIP	-1	-0.872748
mmu-miR-329-3p	down_counteracted		Zfp9	up_counteracted	zinc finger protein 9	NO	NO	NO	NO	NO	NO	NO	NO		HITS-CLIP	-1	-0.851608
mmu-miR-335-3p	down_counteracted		Cap2	up_counteracted	CAP, adenylate cyclase-associated protein, 2 (yeast)	NO	NO	NO	NO	NO	NO	NO	NO		HITS-CLIP	-0.2	-0.632949
mmu-miR-335-3p	down_counteracted		Fli1	up_counteracted	Friend leukemia integration 1	NO	NO	NO	NO	NO	NO	NO	NO		HITS-CLIP	-0.4	-0.705597
mmu-miR-335-3p	down_counteracted		Flrt2	up_counteracted	fibronectin leucine rich transmembrane protein 2	NO	NO	NO	NO	NO	NO	NO	NO		HITS-CLIP	-0.4	-0.674577
mmu-miR-335-3p	down_counteracted		Gpm6b	up_counteracted	glycoprotein m6b	NO	NO	NO	NO	NO	NO	NO	NO		HITS-CLIP	-0.4	-0.539674
mmu-miR-335-3p	down_counteracted		Pax2	up_counteracted	paired box 2	NO	NO	NO	NO	NO	NO	NO	NO		HITS-CLIP	-0.2	-0.647798
mmu-miR-335-3p	down_counteracted		Sel1l	up_counteracted	sel-1 suppressor of lin-12-like (C. elegans)	NO	NO	NO	NO	NO	NO	NO	NO		HITS-CLIP	-0.4	-0.822268
mmu-miR-335-3p	down_counteracted		Tgfb2	up_counteracted	transforming growth factor, beta 2	NO	YES	YES	NO	NO	NO	YES	NO		HITS-CLIP	-0.4	-0.609121
mmu-miR-365-3p	down_enhanced		Vldlr	up_enhanced	very low density lipoprotein receptor	NO	NO	NO	NO	NO	NO	NO	NO		HITS-CLIP	-0.6	-0.580235
mmu-miR-377-3p	down_counteracted		Acot11	up_counteracted	acyl-CoA thioesterase 11	NO	NO	NO	NO	NO	NO	YES	NO		HITS-CLIP	-0.2	-0.550584
mmu-miR-377-3p	down_counteracted		Cadm2	up_counteracted	cell adhesion molecule 2	NO	NO	NO	NO	NO	NO	NO	NO		HITS-CLIP	-0.8	-0.76427
mmu-miR-377-3p	down_counteracted		Creb5	up_counteracted	cAMP responsive element binding protein 5	NO	NO	NO	NO	NO	NO	NO	NO		HITS-CLIP	-1	-0.895641
mmu-miR-377-3p	down_counteracted		Fam114a1	up_counteracted	family with sequence similarity 114, member A1	NO	NO	NO	NO	NO	NO	NO	NO		HITS-CLIP	-1	-0.995443
mmu-miR-377-3p	down_counteracted		Fam212b	up_counteracted	family with sequence similarity 212, member B	NO	NO	NO	NO	NO	NO	NO	NO		HITS-CLIP	-0.8	-0.857882
mmu-miR-377-3p	down_counteracted		Gxylt2	up_counteracted	glucoside xylosyltransferase 2	NO	NO	NO	NO	NO	NO	NO	NO		HITS-CLIP	-1	-0.975491
mmu-miR-377-3p	down_counteracted		Igfbp3	up_counteracted	insulin-like growth factor binding protein 3	NO	NO	NO	NO	NO	NO	NO	NO		HITS-CLIP	-0.8	-0.91567
mmu-miR-377-3p	down_counteracted		Jazf1	up_counteracted	JAZF zinc finger 1	NO	NO	NO	NO	YES	YES	NO	NO		HITS-CLIP	-0.8	-0.841188
mmu-miR-377-3p	down_counteracted		Ociad2	up_counteracted	OCIA domain containing 2	NO	NO	NO	NO	NO	YES	NO	NO		HITS-CLIP	-1	-0.940609
mmu-miR-377-3p	down_counteracted		Phactr2	up_counteracted	phosphatase and actin regulator 2	NO	NO	NO	NO	NO	NO	NO	NO		HITS-CLIP	-1	-0.897896
mmu-miR-377-3p	down_counteracted		Plcl1	up_counteracted	phospholipase C-like 1	NO	NO	NO	NO	NO	NO	NO	NO		HITS-CLIP	-0.8	-0.846629
mmu-miR-377-3p	down_counteracted		Rapgef3	up_counteracted	Rap guanine nucleotide exchange factor (GEF) 3	NO	NO	NO	NO	NO	NO	YES	NO		HITS-CLIP	-0.4	-0.862645
mmu-miR-377-3p	down_counteracted		Sema6d	up_counteracted	sema domain, transmembrane domain (TM), and cytoplasmic domain, (semaphorin) 6D	NO	NO	NO	NO	NO	NO	NO	NO		HITS-CLIP	-0.8	-0.837535
mmu-miR-465b-5p	down_enhanced		Tfap2b	up_enhanced	transcription factor AP-2 beta	NO	NO	NO	NO	NO	NO	NO	NO		HITS-CLIP	-0.8	-0.953746
mmu-miR-466i-5p	down_enhanced		Apba1	up_enhanced	amyloid beta (A4) precursor protein binding, family A, member 1	NO	NO	NO	NO	YES	NO	NO	NO		HITS-CLIP	-0.8	-0.840202
mmu-miR-466i-5p	down_enhanced		Barhl2	up_enhanced	BarH-like 2 (Drosophila)	NO	NO	NO	NO	NO	NO	NO	NO		HITS-CLIP	-0.8	-0.944714
mmu-miR-466i-5p	down_enhanced		Bcl2	up_enhanced	B cell leukemia/lymphoma 2	YES	YES	NO	NO	NO	NO	YES	NO		HITS-CLIP	-0.8	-0.907491
mmu-miR-466i-5p	down_enhanced		Clvs1	up_enhanced	clavesin 1	NO	NO	NO	NO	NO	NO	NO	NO		HITS-CLIP	-0.737865	-0.854662
mmu-miR-466i-5p	down_enhanced		D630003M21Rik	up_enhanced	RIKEN cDNA D630003M21 gene	NO	NO	NO	NO	NO	NO	NO	NO		HITS-CLIP	-1	-0.981934
mmu-miR-466i-5p	down_enhanced		Dmrta1	up_enhanced	doublesex and mab-3 related transcription factor like family A1	NO	NO	NO	NO	NO	NO	NO	NO		HITS-CLIP	-0.8	-0.964155
mmu-miR-466i-5p	down_enhanced		Drp2	up_enhanced	dystrophin related protein 2	NO	NO	NO	NO	NO	NO	NO	NO		HITS-CLIP	-1	-0.929527
mmu-miR-466i-5p	down_enhanced		Ebf3	up_enhanced	early B cell factor 3	NO	NO	NO	NO	NO	NO	NO	NO		HITS-CLIP	-0.6	-0.825044
mmu-miR-466i-5p	down_enhanced		Greb1	up_enhanced	gene regulated by estrogen in breast cancer protein	NO	NO	NO	NO	NO	NO	NO	NO		HITS-CLIP	-0.6	-0.8177
mmu-miR-466i-5p	down_enhanced		Grid1	up_enhanced	glutamate receptor, ionotropic, delta 1	NO	NO	NO	NO	NO	NO	NO	NO		HITS-CLIP	-0.8	-0.860995
mmu-miR-466i-5p	down_enhanced		L1cam	up_enhanced	L1 cell adhesion molecule	NO	NO	NO	NO	NO	YES	NO	NO		HITS-CLIP	-0.8	-0.838037
mmu-miR-466i-5p	down_enhanced		Mylk4	up_enhanced	myosin light chain kinase family, member 4	NO	NO	NO	NO	NO	NO	NO	NO		HITS-CLIP	-0.8	-0.796772
mmu-miR-466i-5p	down_enhanced		Napb	up_enhanced	N-ethylmaleimide sensitive fusion protein attachment protein beta	NO	NO	NO	NO	NO	YES	NO	NO		HITS-CLIP	-0.8	-0.808187
mmu-miR-466i-5p	down_enhanced		Ncan	up_enhanced	neurocan	NO	NO	NO	NO	NO	NO	YES	NO		HITS-CLIP	-0.8	-0.921786
mmu-miR-466i-5p	down_enhanced		Opcml	up_enhanced	opioid binding protein/cell adhesion molecule-like	NO	NO	NO	NO	NO	NO	NO	YES		HITS-CLIP	-1	-0.93858
mmu-miR-466i-5p	down_enhanced		Pappa2	up_enhanced	pappalysin 2	NO	NO	NO	NO	NO	NO	NO	NO		HITS-CLIP	-0.6	-0.846458
mmu-miR-466i-5p	down_enhanced		Pcdh17	up_enhanced	protocadherin 17	NO	NO	NO	NO	NO	NO	NO	NO		HITS-CLIP	-0.8	-0.958244
mmu-miR-466i-5p	down_enhanced		Prdm8	up_enhanced	PR domain containing 8	NO	NO	NO	NO	NO	YES	NO	NO		HITS-CLIP	-0.8	-0.91321
mmu-miR-466i-5p	down_enhanced		Psd2	up_enhanced	pleckstrin and Sec7 domain containing 2	NO	NO	NO	NO	NO	NO	YES	NO		HITS-CLIP	-0.6	-0.760198
mmu-miR-466i-5p	down_enhanced		Rab3c	up_enhanced	RAB3C, member RAS oncogene family	NO	NO	NO	NO	NO	YES	NO	NO		HITS-CLIP	-0.8	-0.897076
mmu-miR-466i-5p	down_enhanced		Rab6b	up_enhanced	RAB6B, member RAS oncogene family	NO	NO	NO	NO	NO	NO	NO	NO		HITS-CLIP	-0.6	-0.786168
mmu-miR-466i-5p	down_enhanced		Rab9b	up_enhanced	RAB9B, member RAS oncogene family	NO	NO	NO	NO	NO	YES	NO	NO		HITS-CLIP	-0.8	-0.984203
mmu-miR-466i-5p	down_enhanced		Scn2a1	up_enhanced	sodium channel, voltage-gated, type II, alpha 1	NO	NO	NO	NO	NO	YES	NO	NO		HITS-CLIP	-0.6	-0.803193
mmu-miR-466i-5p	down_enhanced		Snap25	up_enhanced	synaptosomal-associated protein 25	NO	NO	NO	NO	NO	YES	NO	NO		HITS-CLIP	-0.8	-0.889715
mmu-miR-466i-5p	down_enhanced		Sox1	up_enhanced	SRY (sex determining region Y)-box 1	NO	NO	NO	NO	NO	NO	NO	NO		HITS-CLIP	-0.8	-0.914559
mmu-miR-466i-5p	down_enhanced		Tbx15	up_enhanced	T-box 15	NO	NO	YES	NO	NO	NO	NO	NO		HITS-CLIP	-0.8	-0.864905
mmu-miR-466i-5p	down_enhanced		Tfap2b	up_enhanced	transcription factor AP-2 beta	NO	NO	NO	NO	NO	NO	NO	NO		HITS-CLIP	-0.8	-0.855009
mmu-miR-466i-5p	down_enhanced		Tmem151b	up_enhanced	transmembrane protein 151B	NO	NO	NO	NO	NO	NO	NO	NO		HITS-CLIP	-0.6	-0.694234
mmu-miR-466i-5p	down_enhanced		Tspan18	up_enhanced	tetraspanin 18	NO	NO	NO	NO	NO	NO	NO	NO		HITS-CLIP	-0.8	-0.86582
mmu-miR-466i-5p	down_enhanced		Unc5d	up_enhanced	unc-5 homolog D (C. elegans)	NO	NO	NO	NO	NO	YES	NO	NO		HITS-CLIP	-0.6	-0.831531
mmu-miR-466i-5p	down_enhanced		Uncx	up_enhanced	UNC homeobox	NO	NO	NO	NO	NO	NO	NO	NO		HITS-CLIP	-0.8	-0.817897
mmu-miR-495-3p	down_counteracted		Adora2a	up_counteracted	adenosine A2a receptor	NO	NO	NO	NO	NO	NO	NO	NO		HITS-CLIP	-1	-0.99825
mmu-miR-495-3p	down_counteracted		Ecm2	up_counteracted	extracellular matrix protein 2, female organ and adipocyte specific	NO	NO	NO	NO	NO	NO	NO	NO		HITS-CLIP	-0.8	-0.874715
mmu-miR-495-3p	down_counteracted		Fzd6	up_counteracted	frizzled homolog 6 (Drosophila)	NO	NO	NO	NO	NO	NO	NO	NO		HITS-CLIP	-0.2	-0.433679
mmu-miR-495-3p	down_counteracted		Lpp	up_counteracted	LIM domain containing preferred translocation partner in lipoma	NO	NO	NO	NO	NO	NO	YES	NO		HITS-CLIP	-0.8	-0.799213
mmu-miR-495-3p	down_counteracted		Mef2c	up_counteracted	myocyte enhancer factor 2C	NO	YES	NO	NO	NO	YES	NO	NO		HITS-CLIP	-0.8	-0.811198
mmu-miR-495-3p	down_counteracted		Megf10	up_counteracted	multiple EGF-like-domains 10	NO	NO	NO	NO	NO	NO	YES	NO		HITS-CLIP	-1	-0.948573
mmu-miR-495-3p	down_counteracted		Nacc2	up_counteracted	nucleus accumbens associated 2, BEN and BTB (POZ) domain containing	NO	NO	NO	NO	NO	NO	NO	NO		HITS-CLIP	-0.8	-0.89741
mmu-miR-495-3p	down_counteracted		Npr3	up_counteracted	natriuretic peptide receptor 3	NO	NO	NO	NO	NO	YES	NO	NO		HITS-CLIP	-0.4	-0.529455
mmu-miR-495-3p	down_counteracted		Ogn	up_counteracted	osteoglycin	NO	NO	NO	NO	NO	NO	NO	NO		HITS-CLIP	-0.8	-0.894526
mmu-miR-495-3p	down_counteracted		P2ry1	up_counteracted	purinergic receptor P2Y, G-protein coupled 1	NO	NO	NO	NO	NO	NO	NO	NO		HITS-CLIP	-1	-0.982784
mmu-miR-495-3p	down_counteracted		Plau	up_counteracted	plasminogen activator, urokinase	NO	NO	NO	NO	NO	NO	NO	NO		HITS-CLIP	-0.8	-0.793559
mmu-miR-495-3p	down_counteracted		Sgms2	up_counteracted	sphingomyelin synthase 2	NO	NO	NO	NO	NO	NO	NO	NO		HITS-CLIP	-0.8	-0.767177
mmu-miR-495-3p	down_counteracted		Slc8a1	up_counteracted	solute carrier family 8 (sodium/calcium exchanger), member 1	NO	NO	NO	NO	NO	YES	NO	NO		HITS-CLIP	-0.8	-0.883409
mmu-miR-495-3p	down_counteracted		Tgfb2	up_counteracted	transforming growth factor, beta 2	NO	YES	YES	NO	NO	NO	YES	NO		HITS-CLIP	-1	-0.913255
mmu-miR-495-3p	down_counteracted		Ttll7	up_counteracted	tubulin tyrosine ligase-like family, member 7	NO	NO	NO	NO	NO	NO	NO	NO		HITS-CLIP	-1	-0.918502
mmu-miR-495-3p	down_counteracted		Wnt5a	up_counteracted	wingless-type MMTV integration site family, member 5A	NO	YES	YES	NO	NO	NO	NO	NO		HITS-CLIP	-1	-0.940673
mmu-miR-574-5p	down_enhanced		Mylk4	up_enhanced	myosin light chain kinase family, member 4	NO	NO	NO	NO	NO	NO	NO	NO		HITS-CLIP	-0.8	-0.637342
mmu-miR-574-5p	down_enhanced		Sox1	up_enhanced	SRY (sex determining region Y)-box 1	NO	NO	NO	NO	NO	NO	NO	NO		HITS-CLIP	-0.8	-0.813723
mmu-miR-743b-3p	down_enhanced		Dusp18	up_enhanced	dual specificity phosphatase 18	NO	NO	NO	NO	NO	NO	NO	NO		HITS-CLIP	-0.8	-0.994755
mmu-miR-743b-3p	down_enhanced		Fign	up_enhanced	fidgetin	NO	NO	NO	NO	NO	NO	NO	NO		HITS-CLIP	-1	-0.982432
mmu-miR-743b-3p	down_enhanced		Lix1	up_enhanced	limb expression 1 homolog (chicken)	NO	NO	NO	NO	NO	NO	YES	NO		HITS-CLIP	-1	-0.973598
mmu-miR-743b-3p	down_enhanced		Lrrc4c	up_enhanced	leucine rich repeat containing 4C	NO	NO	NO	NO	NO	NO	NO	NO		HITS-CLIP	-1	-0.972694
mmu-miR-743b-3p	down_enhanced		Pappa	up_enhanced	pregnancy-associated plasma protein A	NO	NO	NO	NO	YES	NO	NO	NO		HITS-CLIP	-0.8	-0.963253
mmu-miR-743b-3p	down_enhanced		Phox2b	up_enhanced	paired-like homeobox 2b	NO	NO	NO	NO	NO	NO	NO	NO		HITS-CLIP	-1	-0.965193
mmu-miR-743b-3p	down_enhanced		Scn3a	up_enhanced	sodium channel, voltage-gated, type III, alpha	NO	NO	NO	NO	NO	YES	NO	NO		HITS-CLIP	-1	-0.970525
mmu-miR-743b-3p	down_enhanced		Srrm4	up_enhanced	serine/arginine repetitive matrix 4	NO	NO	NO	NO	NO	NO	NO	NO		HITS-CLIP	-1	-0.965959
mmu-miR-743b-3p	down_enhanced		Syp	up_enhanced	synaptophysin	NO	NO	NO	NO	NO	YES	NO	NO		HITS-CLIP	-0.8	-0.959315
mmu-miR-96-5p	down_enhanced		Chst1	up_enhanced	carbohydrate (keratan sulfate Gal-6) sulfotransferase 1	NO	NO	NO	NO	NO	NO	NO	NO		HITS-CLIP	-0.6	-0.979124

## Sheet: enrich_UP_UP_targets
ontology	ID	Description	Fold enrichment	p_value	FDR	significant	annotated	genes
GO_BP	GO:0001508	action potential	12.6	4.92025e-05	0.00147114	5	120	Scn2a1,Scn3a,Kcna1,Cnr1,Scn8a
GO_BP	GO:0009653	anatomical structure morphogenesis	2.72	5.24752e-06	0.000235349	23	2559	Sox1,Pappa2,Unc5d,Actg1,Bcl2,Lrrc4c,Tenm2,Bcl11b,Dnm3,Hoxb4,Srcin1,Prdm8,Tbr1,Barhl2,Slitrk5,L1cam,Dcx,Uncx,Tbx15,Syt2,Tfap2b,Vldlr,Phox2b
GO_BP	GO:0061564	axon development	9.08	1.66745e-09	2.32663e-07	13	433	Unc5d,Bcl2,Lrrc4c,Tenm2,Bcl11b,Cnr1,Prdm8,Tbr1,Barhl2,Slitrk5,L1cam,Dcx,Phox2b
GO_BP	GO:0007411	axon guidance	7.71	0.000486415	0.00925507	5	196	Unc5d,Tenm2,Bcl11b,Tbr1,L1cam
GO_BP	GO:0007409	axonogenesis	8.89	9.42678e-09	9.86504e-07	12	408	Unc5d,Bcl2,Lrrc4c,Tenm2,Bcl11b,Prdm8,Tbr1,Barhl2,Slitrk5,L1cam,Dcx,Phox2b
GO_BP	GO:0007610	behavior	4.82	2.50601e-06	0.000125881	13	815	Fign,Lsamp,Bcl2,Cnr1,Dmrta1,Grid1,Pcdh17,Tbr1,Slitrk5,Snap25,Dnm1,Apba1,Scn8a
GO_BP	GO:0022610	biological adhesion	2.33	0.010327	0.0805497	10	1299	Unc5d,Actg1,Lsamp,Bcl2,Pcdh20,Tenm2,Bcl11b,Srcin1,L1cam,Ncan
GO_BP	GO:0007420	brain development	5.6	1.1314e-05	0.000417881	10	540	Sox1,Bcl2,Bcl11b,Kcna1,Prdm8,Tbr1,Slitrk5,Dcx,Uncx,Phox2b
GO_BP	GO:0098655	cation transmembrane transport	3.22	0.0108636	0.0821122	6	563	Scn2a1,Scn3a,Kcna1,Trpc3,Snap25,Scn8a
GO_BP	GO:0006812	cation transport	2.85	0.00414911	0.0430613	9	953	Scn2a1,Bcl2,Scn3a,Kcna1,Cnr1,Slc25a4,Trpc3,Snap25,Scn8a
GO_BP	GO:0007155	cell adhesion	2.35	0.00976285	0.0780897	10	1288	Unc5d,Actg1,Lsamp,Bcl2,Pcdh20,Tenm2,Bcl11b,Srcin1,L1cam,Ncan
GO_BP	GO:0048468	cell development	3.29	1.88797e-07	1.33306e-05	23	2115	Sox1,Unc5d,Actg1,Bcl2,Lrrc4c,Tenm2,Bcl11b,Cnr1,Dnm3,Srcin1,Prdm8,Tbr1,Barhl2,Slitrk5,Slc25a4,L1cam,Dcx,Snap25,Syt2,Hdgfrp3,Vldlr,Phox2b,Gabrb2
GO_BP	GO:0045165	cell fate commitment	7.03	0.000214864	0.00477425	6	258	Sox1,Bcl2,Bcl11b,Tbr1,Barhl2,Apc2
GO_BP	GO:0016049	cell growth	3.76	0.0053013	0.050055	6	483	Bcl2,Barhl2,Slc25a4,L1cam,Dcx,Syt2
GO_BP	GO:0016477	cell migration	2.63	0.0044858	0.0454292	10	1149	Sox1,Apcdd1,Unc5d,Bcl2,Srcin1,Barhl2,Dcx,Apc2,Phox2b,Sst
GO_BP	GO:0000902	cell morphogenesis	4.05	1.45616e-06	7.61931e-05	16	1193	Unc5d,Bcl2,Lrrc4c,Tenm2,Bcl11b,Dnm3,Srcin1,Prdm8,Tbr1,Barhl2,Slitrk5,L1cam,Dcx,Syt2,Vldlr,Phox2b
GO_BP	GO:0000904	cell morphogenesis involved in differentiation	6.03	2.08152e-08	2.01073e-06	15	752	Unc5d,Bcl2,Lrrc4c,Tenm2,Bcl11b,Dnm3,Srcin1,Prdm8,Tbr1,Barhl2,Slitrk5,L1cam,Dcx,Vldlr,Phox2b
GO_BP	GO:0048667	cell morphogenesis involved in neuron differentiation	8.69	1.47097e-10	2.30904e-08	15	522	Unc5d,Bcl2,Lrrc4c,Tenm2,Bcl11b,Dnm3,Srcin1,Prdm8,Tbr1,Barhl2,Slitrk5,L1cam,Dcx,Vldlr,Phox2b
GO_BP	GO:0048870	cell motility	2.41	0.00816827	0.0702577	10	1254	Sox1,Apcdd1,Unc5d,Bcl2,Srcin1,Barhl2,Dcx,Apc2,Phox2b,Sst
GO_BP	GO:0032990	cell part morphogenesis	5.93	8.3321e-09	9.51215e-07	16	816	Unc5d,Bcl2,Lrrc4c,Tenm2,Bcl11b,Dnm3,Srcin1,Prdm8,Tbr1,Barhl2,Slitrk5,L1cam,Dcx,Syt2,Vldlr,Phox2b
GO_BP	GO:0048858	cell projection morphogenesis	6.08	5.76736e-09	7.24259e-07	16	795	Unc5d,Bcl2,Lrrc4c,Tenm2,Bcl11b,Dnm3,Srcin1,Prdm8,Tbr1,Barhl2,Slitrk5,L1cam,Dcx,Syt2,Vldlr,Phox2b
GO_BP	GO:0030030	cell projection organization	4.45	2.83834e-08	2.54597e-06	19	1292	Unc5d,Bcl2,Lrrc4c,Tenm2,Bcl11b,Cnr1,Dnm3,Srcin1,Prdm8,Tbr1,Barhl2,Slitrk5,L1cam,Dcx,Snap25,Syt2,Hdgfrp3,Vldlr,Phox2b
GO_BP	GO:0098609	cell-cell adhesion	2.65	0.016377	0.101812	7	798	Unc5d,Actg1,Bcl2,Pcdh20,Tenm2,Bcl11b,L1cam
GO_BP	GO:0007267	cell-cell signaling	4.09	3.27425e-05	0.00102794	12	887	Cnr1,Pcdh17,Slitrk5,Syp,Napb,Snap25,Dnm1,Syt2,Tfap2b,Apba1,Gabrb2,Sst
GO_BP	GO:0097285	cell-type specific apoptotic process	2.88	0.0300527	0.1275	5	525	Scn2a1,Bcl2,Slc25a4,Tfap2b,Gabrb2
GO_BP	GO:0032989	cellular component morphogenesis	4.03	7.03652e-07	4.20781e-05	17	1276	Unc5d,Actg1,Bcl2,Lrrc4c,Tenm2,Bcl11b,Dnm3,Srcin1,Prdm8,Tbr1,Barhl2,Slitrk5,L1cam,Dcx,Syt2,Vldlr,Phox2b
GO_BP	GO:0051641	cellular localization	2.07	0.0019885	0.025481	18	2631	Bcl2,Kcna1,Dusp18,Cnr1,Rab9b,Srcin1,Pcdh17,Rab6b,Slc25a4,Trpc3,Napb,Snap25,Dnm1,Syt2,Tfap2b,Apba1,Rab3c,Apc2
GO_BP	GO:0007417	central nervous system development	5.31	8.60226e-07	4.84725e-05	13	740	Sox1,Unc5d,Bcl2,Bcl11b,Kcna1,Prdm8,Tbr1,Slitrk5,Dcx,Uncx,Phox2b,Ncan,Drp2
GO_BP	GO:0021953	central nervous system neuron differentiation	12.47	2.5939e-07	1.71442e-05	8	194	Sox1,Unc5d,Bcl11b,Prdm8,Tbr1,Dcx,Uncx,Phox2b
GO_BP	GO:0048878	chemical homeostasis	2.2	0.0401366	0.141985	7	964	Csmd1,Bcl2,Mllt11,Kcna1,Cnr1,Trpc3,Tfap2b
GO_BP	GO:0006935	chemotaxis	3.08	0.0233918	0.117501	5	491	Unc5d,Tenm2,Bcl11b,Tbr1,L1cam
GO_BP	GO:0016358	dendrite development	6.46	0.00107952	0.0167364	5	234	Dnm3,Srcin1,Slitrk5,Dcx,Vldlr
GO_BP	GO:0048813	dendrite morphogenesis	11.11	8.91837e-05	0.0024888	5	136	Dnm3,Srcin1,Slitrk5,Dcx,Vldlr
GO_BP	GO:0048588	developmental cell growth	7.3	0.000623078	0.0108674	5	207	Barhl2,Slc25a4,L1cam,Dcx,Syt2
GO_BP	GO:0048589	developmental growth	3.21	0.00612993	0.0566022	7	659	Bcl2,Barhl2,Slc25a4,L1cam,Dcx,Syt2,Apba1
GO_BP	GO:0006897	endocytosis	3.05	0.0241201	0.118905	5	495	Dnm3,Syp,Dnm1,Syt2,Vldlr
GO_BP	GO:0051649	establishment of localization in cell	2.21	0.00190494	0.0251811	16	2190	Bcl2,Dusp18,Cnr1,Rab9b,Srcin1,Rab6b,Slc25a4,Trpc3,Napb,Snap25,Dnm1,Syt2,Tfap2b,Apba1,Rab3c,Apc2
GO_BP	GO:0045184	establishment of protein localization	2.06	0.0123879	0.0880709	12	1757	Dusp18,Cnr1,Rab9b,Srcin1,Rab6b,Napb,Snap25,Tfap2b,Vldlr,Apba1,Rab3c,Apc2
GO_BP	GO:0030900	forebrain development	7.05	1.78135e-05	0.000639143	8	343	Sox1,Bcl11b,Kcna1,Prdm8,Tbr1,Slitrk5,Dcx,Uncx
GO_BP	GO:0021872	forebrain generation of neurons	19.38	6.07213e-06	0.000238291	5	78	Sox1,Bcl11b,Tbr1,Dcx,Uncx
GO_BP	GO:0021879	forebrain neuron differentiation	21.9	3.30829e-06	0.000153871	5	69	Sox1,Bcl11b,Tbr1,Dcx,Uncx
GO_BP	GO:0048699	generation of neurons	4.89	9.88547e-11	1.77344e-08	23	1421	Sox1,Unc5d,Bcl2,Lrrc4c,Tenm2,Bcl11b,Kcna1,Cnr1,Dnm3,Srcin1,Prdm8,Tbr1,Barhl2,Slitrk5,L1cam,Dcx,Uncx,Snap25,Syt2,Hdgfrp3,Vldlr,Phox2b,Gabrb2
GO_BP	GO:0060322	head development	5.19	2.18634e-05	0.000762662	10	583	Sox1,Bcl2,Bcl11b,Kcna1,Prdm8,Tbr1,Slitrk5,Dcx,Uncx,Phox2b
GO_BP	GO:0098662	inorganic cation transmembrane transport	3.56	0.0068633	0.0620061	6	510	Scn2a1,Scn3a,Kcna1,Trpc3,Snap25,Scn8a
GO_BP	GO:0098660	inorganic ion transmembrane transport	3.77	0.0025776	0.0303775	7	562	Scn2a1,Scn3a,Kcna1,Trpc3,Snap25,Scn8a,Gabrb2
GO_BP	GO:0046907	intracellular transport	2.41	0.00371173	0.0405318	12	1503	Bcl2,Dusp18,Rab9b,Rab6b,Slc25a4,Trpc3,Napb,Snap25,Dnm1,Syt2,Apba1,Apc2
GO_BP	GO:0034220	ion transmembrane transport	2.72	0.0145273	0.0931584	7	779	Scn2a1,Scn3a,Kcna1,Trpc3,Snap25,Scn8a,Gabrb2
GO_BP	GO:0006811	ion transport	2.83	0.000595554	0.0106097	13	1390	Scn2a1,Bcl2,Scn3a,Kcna1,Cnr1,Grid1,Slc25a4,Trpc3,Snap25,Slco5a1,Apba1,Scn8a,Gabrb2
GO_BP	GO:0051674	localization of cell	2.41	0.00816827	0.0702577	10	1254	Sox1,Apcdd1,Unc5d,Bcl2,Srcin1,Barhl2,Dcx,Apc2,Phox2b,Sst
GO_BP	GO:0040011	locomotion	2.86	0.000320318	0.00638496	14	1481	Sox1,Apcdd1,Unc5d,Bcl2,Tenm2,Bcl11b,Srcin1,Tbr1,Barhl2,L1cam,Dcx,Apc2,Phox2b,Sst
GO_BP	GO:0007626	locomotory behavior	7.75	0.000126551	0.00338132	6	234	Fign,Lsamp,Snap25,Dnm1,Apba1,Scn8a
GO_BP	GO:0033036	macromolecule localization	1.68	0.0354771	0.134078	14	2518	Bcl2,Kcna1,Dusp18,Cnr1,Rab9b,Srcin1,Rab6b,Napb,Snap25,Tfap2b,Vldlr,Apba1,Rab3c,Apc2
GO_BP	GO:0061024	membrane organization	2.74	0.0137953	0.0901413	7	771	Bcl2,Lix1,Dusp18,Pcdh17,Slc25a4,Napb,Snap25
GO_BP	GO:0030001	metal ion transport	2.84	0.0115211	0.0846087	7	744	Scn2a1,Bcl2,Scn3a,Kcna1,Trpc3,Snap25,Scn8a
GO_BP	GO:0007005	mitochondrion organization	2.53	0.0478182	0.147126	5	597	Bcl2,Mllt11,Dusp18,Clvs1,Slc25a4
GO_BP	GO:0050804	modulation of synaptic transmission	5.79	0.000599853	0.0106097	6	313	Cnr1,Pcdh17,Syp,Napb,Snap25,Dnm1
GO_BP	GO:0015672	monovalent inorganic cation transport	4.14	0.00150803	0.0217675	7	511	Scn2a1,Scn3a,Kcna1,Cnr1,Slc25a4,Snap25,Scn8a
GO_BP	GO:0006928	movement of cell or subcellular component	2.86	0.000191076	0.00463497	15	1588	Sox1,Apcdd1,Unc5d,Bcl2,Tenm2,Bcl11b,Kif21b,Srcin1,Tbr1,Barhl2,L1cam,Dcx,Apc2,Phox2b,Sst
GO_BP	GO:0061061	muscle structure development	2.51	0.0495301	0.149518	5	603	Actg1,Bcl2,Slc25a4,Scn8a,Phox2b
GO_BP	GO:0007399	nervous system development	4.4	2.05311e-12	2.57828e-09	29	1993	Sox1,Scn2a1,Apcdd1,Srrm4,Unc5d,Bcl2,Lrrc4c,Tenm2,Bcl11b,Kcna1,Cnr1,Dnm3,Srcin1,Prdm8,Tbr1,Barhl2,Slitrk5,L1cam,Dcx,Uncx,Snap25,Syt2,Tfap2b,Hdgfrp3,Vldlr,Phox2b,Gabrb2,Ncan,Drp2
GO_BP	GO:0022008	neurogenesis	4.79	5.27886e-11	1.32583e-08	24	1514	Sox1,Apcdd1,Unc5d,Bcl2,Lrrc4c,Tenm2,Bcl11b,Kcna1,Cnr1,Dnm3,Srcin1,Prdm8,Tbr1,Barhl2,Slitrk5,L1cam,Dcx,Uncx,Snap25,Syt2,Hdgfrp3,Vldlr,Phox2b,Gabrb2
GO_BP	GO:0050877	neurological system process	1.99	0.0123561	0.0880709	13	1975	Scn2a1,Srrm4,Csmd1,Scn3a,Kcna1,Cnr1,Tbr1,Igdcc3,Snap25,Dnm1,Scn8a,Phox2b,Gabrb2
GO_BP	GO:0048666	neuron development	6.23	9.25466e-12	5.81095e-09	21	1019	Sox1,Unc5d,Bcl2,Lrrc4c,Tenm2,Bcl11b,Cnr1,Dnm3,Srcin1,Prdm8,Tbr1,Barhl2,Slitrk5,L1cam,Dcx,Snap25,Syt2,Hdgfrp3,Vldlr,Phox2b,Gabrb2
GO_BP	GO:0030182	neuron differentiation	5.19	9.10832e-11	1.77344e-08	22	1281	Sox1,Unc5d,Bcl2,Lrrc4c,Tenm2,Bcl11b,Cnr1,Dnm3,Srcin1,Prdm8,Tbr1,Barhl2,Slitrk5,L1cam,Dcx,Uncx,Snap25,Syt2,Hdgfrp3,Vldlr,Phox2b,Gabrb2
GO_BP	GO:0001764	neuron migration	9.69	0.000169863	0.00426624	5	156	Sox1,Unc5d,Barhl2,Dcx,Phox2b
GO_BP	GO:0031175	neuron projection development	6.59	4.18051e-11	1.31246e-08	19	871	Unc5d,Bcl2,Lrrc4c,Tenm2,Bcl11b,Cnr1,Dnm3,Srcin1,Prdm8,Tbr1,Barhl2,Slitrk5,L1cam,Dcx,Snap25,Syt2,Hdgfrp3,Vldlr,Phox2b
GO_BP	GO:0097485	neuron projection guidance	7.67	0.000497805	0.00933043	5	197	Unc5d,Tenm2,Bcl11b,Tbr1,L1cam
GO_BP	GO:0048812	neuron projection morphogenesis	8.62	3.69091e-11	1.31246e-08	16	561	Unc5d,Bcl2,Lrrc4c,Tenm2,Bcl11b,Dnm3,Srcin1,Prdm8,Tbr1,Barhl2,Slitrk5,L1cam,Dcx,Syt2,Vldlr,Phox2b
GO_BP	GO:0009887	organ morphogenesis	2.51	0.0142253	0.0920825	8	964	Sox1,Pappa2,Bcl2,Bcl11b,Hoxb4,Tbr1,Uncx,Tbx15
GO_BP	GO:0051640	organelle localization	3.95	0.00882417	0.0733861	5	383	Pcdh17,Napb,Snap25,Dnm1,Syt2
GO_BP	GO:0071702	organic substance transport	1.84	0.0180368	0.106566	14	2304	Dusp18,Cnr1,Rab9b,Srcin1,Slc2a13,Slc2a6,Rab6b,Napb,Slco5a1,Tfap2b,Vldlr,Apba1,Rab3c,Apc2
GO_BP	GO:0007389	pattern specification process	3.3	0.0179257	0.106566	5	458	Sox1,Hoxb4,Tbr1,Uncx,Apc2
GO_BP	GO:0010720	positive regulation of cell development	3.79	0.00247704	0.0296252	7	558	Bcl2,Cnr1,Slc25a4,L1cam,Syt2,Vldlr,Phox2b
GO_BP	GO:0045597	positive regulation of cell differentiation	2.65	0.0105774	0.0812075	8	914	Bcl2,Cnr1,Hoxb4,Slc25a4,L1cam,Syt2,Vldlr,Phox2b
GO_BP	GO:0031346	positive regulation of cell projection organization	4.38	0.00574656	0.0538543	5	345	Cnr1,Dnm3,L1cam,Syt2,Vldlr
GO_BP	GO:0051094	positive regulation of developmental process	2.15	0.0233917	0.117501	9	1264	Bcl2,Cnr1,Hoxb4,Slitrk5,Slc25a4,L1cam,Syt2,Vldlr,Phox2b
GO_BP	GO:0051962	positive regulation of nervous system development	4.05	0.00170222	0.0229852	7	522	Bcl2,Cnr1,Slitrk5,L1cam,Syt2,Vldlr,Phox2b
GO_BP	GO:0050769	positive regulation of neurogenesis	3.99	0.00397551	0.0423085	6	455	Bcl2,Cnr1,L1cam,Syt2,Vldlr,Phox2b
GO_BP	GO:0045666	positive regulation of neuron differentiation	5.02	0.00125444	0.0189796	6	361	Bcl2,Cnr1,L1cam,Syt2,Vldlr,Phox2b
GO_BP	GO:1903508	positive regulation of nucleic acid-templated transcription	1.94	0.0409655	0.141985	9	1399	Sox1,Mllt11,Bcl11b,Hoxb4,Tbr1,Barhl2,Tfap2b,Phox2b,Ebf3
GO_BP	GO:1902680	positive regulation of RNA biosynthetic process	1.94	0.0414368	0.141985	9	1402	Sox1,Mllt11,Bcl11b,Hoxb4,Tbr1,Barhl2,Tfap2b,Phox2b,Ebf3
GO_BP	GO:0051254	positive regulation of RNA metabolic process	1.88	0.0494882	0.149518	9	1450	Sox1,Mllt11,Bcl11b,Hoxb4,Tbr1,Barhl2,Tfap2b,Phox2b,Ebf3
GO_BP	GO:0045944	positive regulation of transcription from RNA polymerase II promoter	2.38	0.0187228	0.106566	8	1014	Sox1,Bcl11b,Hoxb4,Tbr1,Barhl2,Tfap2b,Phox2b,Ebf3
GO_BP	GO:0045893	positive regulation of transcription, DNA-templated	1.94	0.0409655	0.141985	9	1399	Sox1,Mllt11,Bcl11b,Hoxb4,Tbr1,Barhl2,Tfap2b,Phox2b,Ebf3
GO_BP	GO:0008104	protein localization	1.9	0.0134883	0.0895929	14	2222	Bcl2,Kcna1,Dusp18,Cnr1,Rab9b,Srcin1,Rab6b,Napb,Snap25,Tfap2b,Vldlr,Apba1,Rab3c,Apc2
GO_BP	GO:0015031	protein transport	2.06	0.0166078	0.102738	11	1611	Dusp18,Cnr1,Rab9b,Srcin1,Rab6b,Napb,Tfap2b,Vldlr,Apba1,Rab3c,Apc2
GO_BP	GO:0022603	regulation of anatomical structure morphogenesis	2.54	0.0131992	0.0895929	8	951	Bcl2,Lrrc4c,Dnm3,Srcin1,Tbr1,Barhl2,L1cam,Syt2
GO_BP	GO:0060284	regulation of cell development	4.75	4.59335e-07	2.88414e-05	15	955	Unc5d,Bcl2,Lrrc4c,Bcl11b,Cnr1,Dnm3,Srcin1,Tbr1,Barhl2,Slc25a4,L1cam,Snap25,Syt2,Vldlr,Phox2b
GO_BP	GO:0045595	regulation of cell differentiation	3.56	8.87782e-07	4.84725e-05	19	1613	Unc5d,Bcl2,Lrrc4c,Bcl11b,Cnr1,Dnm3,Hoxb4,Srcin1,Tbr1,Barhl2,Slc25a4,L1cam,Uncx,Snap25,Syt2,Tfap2b,Vldlr,Apc2,Phox2b
GO_BP	GO:0001558	regulation of cell growth	3.97	0.00863868	0.0724274	5	381	Bcl2,Barhl2,Slc25a4,L1cam,Syt2
GO_BP	GO:0022604	regulation of cell morphogenesis	4.08	0.00162947	0.022605	7	518	Lrrc4c,Dnm3,Srcin1,Tbr1,Barhl2,L1cam,Syt2
GO_BP	GO:0010769	regulation of cell morphogenesis involved in differentiation	5.3	0.000950567	0.0150377	6	342	Lrrc4c,Dnm3,Srcin1,Tbr1,Barhl2,L1cam
GO_BP	GO:0031344	regulation of cell projection organization	5.12	2.42058e-05	0.000799932	10	590	Lrrc4c,Cnr1,Dnm3,Srcin1,Tbr1,Barhl2,L1cam,Snap25,Syt2,Vldlr
GO_BP	GO:0051128	regulation of cellular component organization	2.63	6.74286e-05	0.00196921	19	2182	Bcl2,Mllt11,Lrrc4c,Cnr1,Dnm3,Srcin1,Pcdh17,Tbr1,Barhl2,Slitrk5,Slc25a4,L1cam,Napb,Snap25,Syt2,Hdgfrp3,Vldlr,Apc2,Ncan
GO_BP	GO:0060341	regulation of cellular localization	2.66	0.0025997	0.0303775	11	1248	Bcl2,Cnr1,Srcin1,Pcdh17,Trpc3,Napb,Snap25,Dnm1,Tfap2b,Rab3c,Apc2
GO_BP	GO:0048638	regulation of developmental growth	4.47	0.00527667	0.050055	5	338	Bcl2,Barhl2,Slc25a4,L1cam,Syt2
GO_BP	GO:0050793	regulation of developmental process	2.64	3.91472e-05	0.00119904	20	2289	Unc5d,Bcl2,Lrrc4c,Bcl11b,Cnr1,Dnm3,Hoxb4,Srcin1,Tbr1,Barhl2,Slitrk5,Slc25a4,L1cam,Uncx,Snap25,Syt2,Tfap2b,Vldlr,Apc2,Phox2b
GO_BP	GO:0032386	regulation of intracellular transport	2.67	0.0395454	0.140791	5	566	Bcl2,Trpc3,Napb,Dnm1,Apc2
GO_BP	GO:0043269	regulation of ion transport	3.05	0.0138537	0.0901413	6	594	Bcl2,Kcna1,Cnr1,Slc25a4,Trpc3,Scn8a
GO_BP	GO:0032879	regulation of localization	2.17	0.00163806	0.022605	17	2370	Unc5d,Bcl2,Kcna1,Cnr1,Srcin1,Pcdh17,Tbr1,Slc25a4,Trpc3,Napb,Snap25,Dnm1,Tfap2b,Scn8a,Rab3c,Apc2,Sst
GO_BP	GO:0042391	regulation of membrane potential	5.8	0.00020641	0.00471287	7	365	Scn2a1,Bcl2,Scn3a,Mllt11,Kcna1,Cnr1,Scn8a
GO_BP	GO:2000026	regulation of multicellular organismal development	2.72	0.000195617	0.00463497	16	1777	Unc5d,Bcl2,Lrrc4c,Bcl11b,Cnr1,Dnm3,Srcin1,Tbr1,Barhl2,Slitrk5,Slc25a4,L1cam,Snap25,Syt2,Vldlr,Phox2b
GO_BP	GO:0051239	regulation of multicellular organismal process	2.05	0.00224693	0.0282167	18	2660	Unc5d,Bcl2,Lrrc4c,Bcl11b,Kcna1,Cnr1,Dnm3,Srcin1,Tbr1,Barhl2,Slitrk5,Slc25a4,L1cam,Trpc3,Snap25,Syt2,Vldlr,Phox2b
GO_BP	GO:0051960	regulation of nervous system development	5.25	1.25809e-07	1.05326e-05	15	863	Unc5d,Bcl2,Lrrc4c,Bcl11b,Cnr1,Dnm3,Srcin1,Tbr1,Barhl2,Slitrk5,L1cam,Snap25,Syt2,Vldlr,Phox2b
GO_BP	GO:0050767	regulation of neurogenesis	5.52	1.91076e-07	1.33306e-05	14	766	Unc5d,Bcl2,Lrrc4c,Bcl11b,Cnr1,Dnm3,Srcin1,Tbr1,Barhl2,L1cam,Snap25,Syt2,Vldlr,Phox2b
GO_BP	GO:0045664	regulation of neuron differentiation	6.23	1.41299e-07	1.10901e-05	13	631	Bcl2,Lrrc4c,Bcl11b,Cnr1,Dnm3,Srcin1,Tbr1,Barhl2,L1cam,Snap25,Syt2,Vldlr,Phox2b
GO_BP	GO:0010975	regulation of neuron projection development	6.46	3.22898e-06	0.000153871	10	468	Lrrc4c,Cnr1,Dnm3,Srcin1,Tbr1,Barhl2,L1cam,Snap25,Syt2,Vldlr
GO_BP	GO:0051046	regulation of secretion	2.54	0.0308371	0.129949	6	714	Cnr1,Srcin1,Napb,Snap25,Tfap2b,Rab3c
GO_BP	GO:1903530	regulation of secretion by cell	2.73	0.0227872	0.116586	6	665	Cnr1,Srcin1,Napb,Snap25,Tfap2b,Rab3c
GO_BP	GO:0050803	regulation of synapse structure or activity	5.79	0.0017472	0.0233416	5	261	Pcdh17,Slitrk5,Syp,Snap25,Ncan
GO_BP	GO:0051049	regulation of transport	2.3	0.00383421	0.0414493	13	1711	Bcl2,Kcna1,Cnr1,Srcin1,Slc25a4,Trpc3,Napb,Snap25,Dnm1,Tfap2b,Scn8a,Rab3c,Apc2
GO_BP	GO:0046903	secretion	2.42	0.0171851	0.105273	8	998	Cnr1,Srcin1,Napb,Snap25,Syt2,Tfap2b,Apba1,Rab3c
GO_BP	GO:0032940	secretion by cell	2.75	0.00853062	0.0724274	8	880	Cnr1,Srcin1,Napb,Snap25,Syt2,Tfap2b,Apba1,Rab3c
GO_BP	GO:0007423	sensory organ development	2.71	0.0375648	0.138746	5	558	Sox1,Bcl2,Bcl11b,Phox2b,Gabrb2
GO_BP	GO:0050954	sensory perception of mechanical stimulus	9.16	0.000220504	0.00477425	5	165	Srrm4,Kcna1,Dnm1,Scn8a,Gabrb2
GO_BP	GO:0023061	signal release	3.62	0.0124133	0.0880709	5	417	Cnr1,Napb,Snap25,Syt2,Tfap2b
GO_BP	GO:0044708	single-organism behavior	5.76	2.55559e-05	0.000822893	9	472	Lsamp,Bcl2,Cnr1,Pcdh17,Tbr1,Slitrk5,Snap25,Dnm1,Scn8a
GO_BP	GO:1902582	single-organism intracellular transport	2.44	0.00504329	0.0490954	11	1362	Bcl2,Dusp18,Rab9b,Rab6b,Slc25a4,Trpc3,Napb,Snap25,Dnm1,Syt2,Apc2
GO_BP	GO:0044802	single-organism membrane organization	2.69	0.0241447	0.118905	6	674	Bcl2,Lix1,Dusp18,Pcdh17,Slc25a4,Snap25
GO_BP	GO:0001501	skeletal system development	3.24	0.0193221	0.106566	5	467	Pappa2,Hoxb4,Uncx,Tbx15,Ncan
GO_BP	GO:0050808	synapse organization	6.75	0.000888496	0.0144904	5	224	Dnm3,Pcdh17,Slitrk5,Ncan,Drp2
GO_BP	GO:0099536	synaptic signaling	6.02	5.99138e-06	0.000238291	10	502	Cnr1,Pcdh17,Slitrk5,Syp,Napb,Snap25,Dnm1,Syt2,Apba1,Gabrb2
GO_BP	GO:0007268	synaptic transmission	6.02	5.99138e-06	0.000238291	10	502	Cnr1,Pcdh17,Slitrk5,Syp,Napb,Snap25,Dnm1,Syt2,Apba1,Gabrb2
GO_BP	GO:0097479	synaptic vesicle localization	14.82	2.25223e-05	0.000764413	5	102	Pcdh17,Napb,Snap25,Dnm1,Syt2
GO_BP	GO:0003008	system process	2.02	0.00350263	0.0389254	17	2546	Scn2a1,Srrm4,Csmd1,Bcl2,Scn3a,Kcna1,Cnr1,Tbr1,Igdcc3,Slc25a4,Trpc3,Snap25,Dnm1,Tfap2b,Scn8a,Phox2b,Gabrb2
GO_BP	GO:0042330	taxis	3.07	0.0237541	0.118404	5	493	Unc5d,Tenm2,Bcl11b,Tbr1,L1cam
GO_BP	GO:0021537	telencephalon development	8.44	7.95446e-05	0.00227026	6	215	Bcl11b,Kcna1,Prdm8,Slitrk5,Dcx,Uncx
GO_BP	GO:0055085	transmembrane transport	3.25	0.00052479	0.00969155	11	1023	Scn2a1,Bcl2,Scn3a,Kcna1,Slc2a13,Slc2a6,Slc25a4,Trpc3,Snap25,Scn8a,Gabrb2
GO_BP	GO:0099537	trans-synaptic signaling	6.02	5.99138e-06	0.000238291	10	502	Cnr1,Pcdh17,Slitrk5,Syp,Napb,Snap25,Dnm1,Syt2,Apba1,Gabrb2
GO_BP	GO:0051648	vesicle localization	9.33	0.000202496	0.00470912	5	162	Pcdh17,Napb,Snap25,Dnm1,Syt2
GO_BP	GO:0016192	vesicle-mediated transport	3.07	0.000846887	0.0139936	11	1084	Rab9b,Dnm3,Srcin1,Rab6b,Syp,Napb,Snap25,Dnm1,Syt2,Vldlr,Rab3c
GO_CC	GO:0030424	axon	7.19	9.66937e-08	2.56493e-06	12	496	Scn2a1,Scn3a,Kcna1,Cnr1,Dnm3,Srcin1,L1cam,Syp,Snap25,Dnm1,Syt2,Scn8a
GO_CC	GO:0033267	axon part	9.05	2.90111e-06	4.39547e-05	8	263	Scn2a1,Kcna1,L1cam,Syp,Snap25,Dnm1,Syt2,Scn8a
GO_CC	GO:0043679	axon terminus	8.59	0.000296181	0.00140296	5	173	Kcna1,L1cam,Syp,Snap25,Syt2
GO_CC	GO:0034703	cation channel complex	10.18	0.000134573	0.000743692	5	146	Scn2a1,Scn3a,Kcna1,Snap25,Scn8a
GO_CC	GO:0044297	cell body	3.56	0.00182378	0.00575458	8	669	Scn3a,Kcna1,Srcin1,L1cam,Snap25,Psd2,Scn8a,Sst
GO_CC	GO:0030054	cell junction	3.08	0.00046902	0.00188506	12	1159	Scn2a1,Lrrc4c,Tenm2,Kcna1,Grid1,Srcin1,L1cam,Syp,Snap25,Syt2,Gabrb2,Drp2
GO_CC	GO:0042995	cell projection	3.02	5.67292e-06	6.84008e-05	20	1972	Scn2a1,Scn3a,Tenm2,Bcl11b,Kcna1,Cnr1,Kif21b,Dnm3,Srcin1,L1cam,Dcx,Syp,Snap25,Dnm1,Syt2,Apba1,Psd2,Scn8a,Apc2,Drp2
GO_CC	GO:0044463	cell projection part	4.28	3.93403e-06	5.21776e-05	14	972	Scn2a1,Tenm2,Kcna1,Cnr1,Dnm3,Srcin1,L1cam,Syp,Snap25,Dnm1,Syt2,Apba1,Scn8a,Apc2
GO_CC	GO:0031410	cytoplasmic vesicle	2.5	0.00961372	0.0240582	9	1070	Kcna1,Rab9b,Clvs1,Rab6b,Syp,Dnm1,Syt2,Apba1,Rab3c
GO_CC	GO:0016023	cytoplasmic, membrane-bounded vesicle	2.76	0.013497	0.0308643	7	755	Rab9b,Clvs1,Syp,Dnm1,Syt2,Apba1,Rab3c
GO_CC	GO:0030425	dendrite	5.61	1.11389e-05	0.000113644	10	530	Tenm2,Kcna1,Dnm3,Srcin1,L1cam,Dcx,Apba1,Psd2,Scn8a,Drp2
GO_CC	GO:0070382	exocytic vesicle	9.91	0.00015273	0.000810272	5	150	Syp,Dnm1,Syt2,Apba1,Rab3c
GO_CC	GO:0005794	Golgi apparatus	2.37	0.0090879	0.0235158	10	1253	Tenm2,Tmem130,Clvs1,Dnm3,Rab6b,Snap25,Chst1,Dnm1,Apba1,Apc2
GO_CC	GO:0005887	integral component of plasma membrane	3.33	0.000123994	0.000715022	13	1162	Scn2a1,Apcdd1,Scn3a,Tenm2,Kcna1,Slc2a13,Slc2a6,Trpc3,Snap25,Tspan18,Slco5a1,Scn8a,Gabrb2
GO_CC	GO:0031226	intrinsic component of plasma membrane	3.14	0.000217256	0.00110827	13	1230	Scn2a1,Apcdd1,Scn3a,Tenm2,Kcna1,Slc2a13,Slc2a6,Trpc3,Snap25,Tspan18,Slco5a1,Scn8a,Gabrb2
GO_CC	GO:0034702	ion channel complex	6.94	0.000230055	0.00113009	6	257	Scn2a1,Scn3a,Kcna1,Snap25,Scn8a,Gabrb2
GO_CC	GO:0098796	membrane protein complex	3.2	0.00107983	0.00373056	10	929	Scn2a1,Bcl2,Scn3a,Kcna1,Napb,Snap25,Dnm1,Scn8a,Apc2,Gabrb2
GO_CC	GO:0098589	membrane region	3.58	5.93328e-05	0.000442685	13	1080	Lrrc4c,Tenm2,Kcna1,Cnr1,Grid1,Srcin1,L1cam,Syp,Snap25,Vldlr,Apc2,Gabrb2,Drp2
GO_CC	GO:0005874	microtubule	4.65	0.00186567	0.00575458	6	384	Fign,Kif21b,Dnm3,Dcx,Dnm1,Apc2
GO_CC	GO:0043209	myelin sheath	8.88	6.00787e-05	0.000442685	6	201	Actg1,Bcl2,Slc25a4,Napb,Snap25,Dnm1
GO_CC	GO:0097458	neuron part	4.44	4.63613e-09	3.07449e-07	21	1407	Scn2a1,Scn3a,Tenm2,Bcl11b,Kcna1,Cnr1,Dnm3,Srcin1,Tbr1,L1cam,Dcx,Syp,Snap25,Dnm1,Syt2,Apba1,Psd2,Scn8a,Rab3c,Sst,Drp2
GO_CC	GO:0043005	neuron projection	4.84	2.01543e-08	8.91033e-07	18	1107	Scn2a1,Scn3a,Tenm2,Bcl11b,Kcna1,Cnr1,Dnm3,Srcin1,L1cam,Dcx,Syp,Snap25,Dnm1,Syt2,Apba1,Psd2,Scn8a,Drp2
GO_CC	GO:0044306	neuron projection terminus	7.99	0.000413007	0.00176703	5	186	Kcna1,L1cam,Syp,Snap25,Syt2
GO_CC	GO:0043025	neuronal cell body	4	0.000866343	0.00310553	8	595	Scn3a,Kcna1,Srcin1,L1cam,Snap25,Psd2,Scn8a,Sst
GO_CC	GO:0048471	perinuclear region of cytoplasm	3.21	0.0110674	0.0263058	6	556	Bcl2,Dnm3,Snap25,Vldlr,Rab3c,Apc2
GO_CC	GO:0044459	plasma membrane part	2.62	4.3778e-05	0.000362897	20	2267	Scn2a1,Apcdd1,Scn3a,Lrrc4c,Tenm2,Kcna1,Grid1,Srcin1,Slc2a13,Slc2a6,L1cam,Syp,Trpc3,Snap25,Tspan18,Slco5a1,Scn8a,Apc2,Gabrb2,Drp2
GO_CC	GO:0098797	plasma membrane protein complex	3.91	0.00435423	0.0122874	6	456	Scn2a1,Scn3a,Kcna1,Snap25,Scn8a,Apc2
GO_CC	GO:0098590	plasma membrane region	3.42	0.000654743	0.00255411	10	870	Lrrc4c,Tenm2,Kcna1,Grid1,Srcin1,L1cam,Syp,Apc2,Gabrb2,Drp2
GO_CC	GO:0099513	polymeric cytoskeletal fiber	3.55	0.00355969	0.0104917	7	586	Fign,Actg1,Kif21b,Dnm3,Dcx,Dnm1,Apc2
GO_CC	GO:0098794	postsynapse	5.68	8.24072e-05	0.000575252	8	419	Lrrc4c,Tenm2,Grid1,Dnm3,Srcin1,Apba1,Gabrb2,Drp2
GO_CC	GO:0045211	postsynaptic membrane	8.22	9.16853e-05	0.000579065	6	217	Lrrc4c,Tenm2,Grid1,Srcin1,Gabrb2,Drp2
GO_CC	GO:0098793	presynapse	9.4	2.17618e-06	4.12329e-05	8	253	Kcna1,L1cam,Syp,Snap25,Dnm1,Syt2,Apba1,Rab3c
GO_CC	GO:0099503	secretory vesicle	3.42	0.015646	0.0334702	5	435	Syp,Dnm1,Syt2,Apba1,Rab3c
GO_CC	GO:0036477	somatodendritic compartment	4.75	2.98264e-06	4.39547e-05	13	814	Scn3a,Tenm2,Kcna1,Dnm3,Srcin1,L1cam,Dcx,Snap25,Apba1,Psd2,Scn8a,Sst,Drp2
GO_CC	GO:0099512	supramolecular fiber	3.55	0.00355969	0.0104917	7	586	Fign,Actg1,Kif21b,Dnm3,Dcx,Dnm1,Apc2
GO_CC	GO:0045202	synapse	5.46	7.74396e-08	2.56493e-06	15	817	Lrrc4c,Tenm2,Kcna1,Grid1,Dnm3,Srcin1,L1cam,Syp,Snap25,Dnm1,Syt2,Apba1,Rab3c,Gabrb2,Drp2
GO_CC	GO:0044456	synapse part	7.25	1.77276e-09	2.35124e-07	15	615	Lrrc4c,Tenm2,Kcna1,Grid1,Dnm3,Srcin1,L1cam,Syp,Snap25,Dnm1,Syt2,Apba1,Rab3c,Gabrb2,Drp2
GO_CC	GO:0097060	synaptic membrane	9.8	3.40854e-07	7.53467e-06	9	273	Lrrc4c,Tenm2,Kcna1,Grid1,Srcin1,L1cam,Syp,Gabrb2,Drp2
GO_CC	GO:0008021	synaptic vesicle	11.1	8.98683e-05	0.000579065	5	134	Syp,Dnm1,Syt2,Apba1,Rab3c
GO_CC	GO:1902495	transmembrane transporter complex	6.37	0.000363776	0.00166373	6	280	Scn2a1,Scn3a,Kcna1,Snap25,Scn8a,Gabrb2
GO_CC	GO:0030133	transport vesicle	6.44	0.00109696	0.00373056	5	231	Syp,Dnm1,Syt2,Apba1,Rab3c
GO_CC	GO:1990351	transporter complex	6.28	0.000392218	0.00173402	6	284	Scn2a1,Scn3a,Kcna1,Snap25,Scn8a,Gabrb2
GO_CC	GO:0098805	whole membrane	3.14	1.98259e-05	0.000175493	17	1609	Bcl2,Lrrc4c,Tenm2,Kcna1,Cnr1,Grid1,Srcin1,Slc25a4,L1cam,Syp,Napb,Snap25,Syt2,Vldlr,Apc2,Gabrb2,Drp2
GO_MF	GO:0043168	anion binding	1.93	0.00711812	0.0325089	16	2491	Fign,Actg1,Mylk4,Rab9b,Kif21b,Clvs1,Dnm3,Rab6b,L1cam,Trpc3,Dnm1,Syt2,Apba1,Psd2,Scn8a,Rab3c
GO_MF	GO:0097367	carbohydrate derivative binding	1.88	0.0190487	0.0800691	13	2080	Fign,Actg1,Mylk4,Rab9b,Kif21b,Dnm3,Rab6b,L1cam,Dnm1,Vldlr,Scn8a,Rab3c,Ncan
GO_MF	GO:0005261	cation channel activity	6.31	0.000382921	0.00451779	6	286	Scn2a1,Scn3a,Kcna1,Trpc3,Snap25,Scn8a
GO_MF	GO:0008324	cation transmembrane transporter activity	4.18	0.00064296	0.00681981	8	575	Scn2a1,Scn3a,Kcna1,Slc2a13,Slc2a6,Trpc3,Snap25,Scn8a
GO_MF	GO:0015267	channel activity	6.38	1.13817e-05	0.000805702	9	424	Scn2a1,Bcl2,Scn3a,Kcna1,Grid1,Trpc3,Snap25,Scn8a,Gabrb2
GO_MF	GO:0001159	core promoter proximal region DNA binding	4.93	0.00138076	0.00977433	6	366	Sox1,Bcl11b,Dmrta1,Tbx15,Phox2b,Ebf3
GO_MF	GO:0000987	core promoter proximal region sequence-specific DNA binding	4.96	0.00134279	0.00974924	6	364	Sox1,Bcl11b,Dmrta1,Tbx15,Phox2b,Ebf3
GO_MF	GO:0008092	cytoskeletal protein binding	2.26	0.0498703	0.137992	6	799	Kif21b,Rab6b,Dcx,Snap25,Hdgfrp3,Rab3c
GO_MF	GO:0003677	DNA binding	1.84	0.0276497	0.0978653	12	1958	Sox1,Bcl11b,Dmrta1,Hoxb4,Prdm8,Tbr1,Barhl2,Uncx,Tbx15,Tfap2b,Phox2b,Ebf3
GO_MF	GO:0003690	double-stranded DNA binding	3.66	0.000766184	0.00748107	9	740	Sox1,Bcl11b,Dmrta1,Tbr1,Barhl2,Tbx15,Tfap2b,Phox2b,Ebf3
GO_MF	GO:0022836	gated channel activity	8.18	6.03622e-06	0.000805702	8	294	Scn2a1,Scn3a,Kcna1,Grid1,Trpc3,Snap25,Scn8a,Gabrb2
GO_MF	GO:0005525	GTP binding	4.43	0.00545822	0.0286211	5	339	Rab9b,Dnm3,Rab6b,Dnm1,Rab3c
GO_MF	GO:0019001	guanyl nucleotide binding	4.16	0.00707931	0.0325089	5	361	Rab9b,Dnm3,Rab6b,Dnm1,Rab3c
GO_MF	GO:0032561	guanyl ribonucleotide binding	4.18	0.00699909	0.0325089	5	360	Rab9b,Dnm3,Rab6b,Dnm1,Rab3c
GO_MF	GO:0042802	identical protein binding	2.13	0.0247322	0.0897837	9	1270	Actg1,Bcl2,Tenm2,Dmrta1,L1cam,Syp,Tbx15,Dnm1,Tfap2b
GO_MF	GO:0022890	inorganic cation transmembrane transporter activity	3.71	0.00559549	0.0288074	6	486	Scn2a1,Scn3a,Kcna1,Trpc3,Snap25,Scn8a
GO_MF	GO:0005216	ion channel activity	6.25	4.19538e-05	0.00146752	8	385	Scn2a1,Scn3a,Kcna1,Grid1,Trpc3,Snap25,Scn8a,Gabrb2
GO_MF	GO:0015075	ion transmembrane transporter activity	4.24	5.1827e-05	0.00146752	11	780	Scn2a1,Scn3a,Kcna1,Grid1,Slc2a13,Slc2a6,Trpc3,Snap25,Slco5a1,Scn8a,Gabrb2
GO_MF	GO:0044877	macromolecular complex binding	1.96	0.0305135	0.101963	10	1536	Kif21b,Prdm8,L1cam,Dcx,Syp,Dnm1,Tfap2b,Hdgfrp3,Vldlr,Apba1
GO_MF	GO:0046873	metal ion transmembrane transporter activity	4.6	0.00195301	0.0128418	6	392	Scn2a1,Scn3a,Kcna1,Trpc3,Snap25,Scn8a
GO_MF	GO:0015077	monovalent inorganic cation transmembrane transporter activity	4.47	0.00525971	0.0281005	5	336	Scn2a1,Scn3a,Kcna1,Snap25,Scn8a
GO_MF	GO:0001071	nucleic acid binding transcription factor activity	2.91	0.00218724	0.013259	10	1034	Sox1,Bcl11b,Dmrta1,Hoxb4,Tbr1,Barhl2,Tbx15,Tfap2b,Phox2b,Ebf3
GO_MF	GO:0022803	passive transmembrane transporter activity	6.38	1.13817e-05	0.000805702	9	424	Scn2a1,Bcl2,Scn3a,Kcna1,Grid1,Trpc3,Snap25,Scn8a,Gabrb2
GO_MF	GO:0019904	protein domain specific binding	3.01	0.00864465	0.0382469	7	700	Scn2a1,Bcl2,Srcin1,L1cam,Syp,Snap25,Apba1
GO_MF	GO:0035639	purine ribonucleoside triphosphate binding	1.81	0.0481337	0.137992	10	1662	Fign,Actg1,Mylk4,Rab9b,Kif21b,Dnm3,Rab6b,Dnm1,Scn8a,Rab3c
GO_MF	GO:0000975	regulatory region DNA binding	3.43	0.00119091	0.00935774	9	788	Sox1,Bcl11b,Dmrta1,Tbr1,Barhl2,Tbx15,Tfap2b,Phox2b,Ebf3
GO_MF	GO:0001067	regulatory region nucleic acid binding	3.42	0.00122277	0.00935774	9	791	Sox1,Bcl11b,Dmrta1,Tbr1,Barhl2,Tbx15,Tfap2b,Phox2b,Ebf3
GO_MF	GO:0000978	RNA polymerase II core promoter proximal region sequence-specific DNA binding	4.37	0.0058008	0.0293311	5	344	Sox1,Bcl11b,Tbx15,Phox2b,Ebf3
GO_MF	GO:0001012	RNA polymerase II regulatory region DNA binding	4.18	0.00065029	0.00681981	8	576	Sox1,Bcl11b,Tbr1,Barhl2,Tbx15,Tfap2b,Phox2b,Ebf3
GO_MF	GO:0000977	RNA polymerase II regulatory region sequence-specific DNA binding	4.22	0.000607307	0.00681981	8	570	Sox1,Bcl11b,Tbr1,Barhl2,Tbx15,Tfap2b,Phox2b,Ebf3
GO_MF	GO:0000981	RNA polymerase II transcription factor activity, sequence-specific DNA binding	3.34	0.00499432	0.0271958	7	631	Sox1,Bcl11b,Barhl2,Tbx15,Tfap2b,Phox2b,Ebf3
GO_MF	GO:0043565	sequence-specific DNA binding	3.41	0.000349215	0.00451779	11	970	Sox1,Bcl11b,Dmrta1,Hoxb4,Tbr1,Barhl2,Uncx,Tbx15,Tfap2b,Phox2b,Ebf3
GO_MF	GO:1990837	sequence-specific double-stranded DNA binding	4.06	0.000363331	0.00451779	9	667	Sox1,Bcl11b,Dmrta1,Tbr1,Barhl2,Tbx15,Tfap2b,Phox2b,Ebf3
GO_MF	GO:0036094	small molecule binding	1.71	0.0306078	0.101963	14	2456	Fign,Actg1,Mylk4,Rab9b,Kif21b,Dnm3,Rab6b,L1cam,Syp,Trpc3,Dnm1,Syt2,Scn8a,Rab3c
GO_MF	GO:0022838	substrate-specific channel activity	6.07	5.11523e-05	0.00146752	8	396	Scn2a1,Scn3a,Kcna1,Grid1,Trpc3,Snap25,Scn8a,Gabrb2
GO_MF	GO:0022891	substrate-specific transmembrane transporter activity	3.94	0.000100394	0.00226615	11	840	Scn2a1,Scn3a,Kcna1,Grid1,Slc2a13,Slc2a6,Trpc3,Snap25,Slco5a1,Scn8a,Gabrb2
GO_MF	GO:0022892	substrate-specific transporter activity	3.62	0.000104041	0.00226615	12	996	Scn2a1,Scn3a,Kcna1,Grid1,Slc2a13,Slc2a6,Trpc3,Snap25,Slco5a1,Vldlr,Scn8a,Gabrb2
GO_MF	GO:0000982	transcription factor activity, RNA polymerase II core promoter proximal region sequence-specific binding	5.77	0.000212765	0.003347	7	365	Sox1,Bcl11b,Barhl2,Tbx15,Tfap2b,Phox2b,Ebf3
GO_MF	GO:0003700	transcription factor activity, sequence-specific DNA binding	2.91	0.00218724	0.013259	10	1034	Sox1,Bcl11b,Dmrta1,Hoxb4,Tbr1,Barhl2,Tbx15,Tfap2b,Phox2b,Ebf3
GO_MF	GO:0044212	transcription regulatory region DNA binding	3.45	0.00115973	0.00935774	9	785	Sox1,Bcl11b,Dmrta1,Tbr1,Barhl2,Tbx15,Tfap2b,Phox2b,Ebf3
GO_MF	GO:0000976	transcription regulatory region sequence-specific DNA binding	4.2	0.000284309	0.00423707	9	645	Sox1,Bcl11b,Dmrta1,Tbr1,Barhl2,Tbx15,Tfap2b,Phox2b,Ebf3
GO_MF	GO:0001077	transcriptional activator activity, RNA polymerase II core promoter proximal region sequence-specific binding	7.13	0.000198657	0.003347	6	253	Sox1,Bcl11b,Barhl2,Tfap2b,Phox2b,Ebf3
GO_MF	GO:0001228	transcriptional activator activity, RNA polymerase II transcription regulatory region sequence-specific binding	5.18	0.00106701	0.0092835	6	348	Sox1,Bcl11b,Barhl2,Tfap2b,Phox2b,Ebf3
GO_MF	GO:0022857	transmembrane transporter activity	3.91	4.9833e-05	0.00146752	12	922	Scn2a1,Bcl2,Scn3a,Kcna1,Grid1,Slc2a13,Slc2a6,Trpc3,Snap25,Slco5a1,Scn8a,Gabrb2
GO_MF	GO:0005215	transporter activity	4.17	9.85592e-07	0.000279078	16	1153	Scn2a1,Bcl2,Scn3a,Kcna1,Clvs1,Grid1,Slc2a13,Slc2a6,Slc25a4,Syp,Trpc3,Snap25,Slco5a1,Vldlr,Scn8a,Gabrb2
GO_MF	GO:0022843	voltage-gated cation channel activity	9.96	0.000149381	0.00302132	5	151	Scn2a1,Scn3a,Kcna1,Snap25,Scn8a
GO_MF	GO:0022832	voltage-gated channel activity	8.13	0.000382485	0.00451779	5	185	Scn2a1,Scn3a,Kcna1,Snap25,Scn8a
GO_MF	GO:0005244	voltage-gated ion channel activity	8.13	0.000382485	0.00451779	5	185	Scn2a1,Scn3a,Kcna1,Snap25,Scn8a
REACTOME	5991299	Axon guidance	7.62	8.5974e-05	0.00316746	6	280	Unc5d,Actg1,L1cam,Dcx,Trpc3,Ncan
REACTOME	5991300	Developmental Biology	5.51	0.000505105	0.0124061	6	387	Unc5d,Actg1,L1cam,Dcx,Trpc3,Ncan

## Sheet: enrich_UP_DOWN_targets
ontology	ID	Description	Fold enrichment	p_value	FDR	significant	annotated	genes
GO_BP	GO:0030036	actin cytoskeleton organization	2.74	0.022549	0.0351921	6	536	Pik3r1,Tgfb2,Gpm6b,Rapgef3,Fam101b,Mef2c
GO_BP	GO:0030029	actin filament-based process	2.45	0.03627	0.0455484	6	600	Pik3r1,Tgfb2,Gpm6b,Rapgef3,Fam101b,Mef2c
GO_BP	GO:0046165	alcohol biosynthetic process	9.5	0.000188061	0.000893427	5	129	Sgms2,Bmp6,Adcyap1r1,P2ry1,Snai2
GO_BP	GO:0006066	alcohol metabolic process	5.93	0.000184072	0.000882236	7	289	Sgms2,Adrbk2,Bmp6,Adcyap1r1,P2ry1,Rdh10,Snai2
GO_BP	GO:0001667	ameboidal-type cell migration	6.78	7.40354e-06	7.68829e-05	9	325	Slc8a1,Tgfb2,Loxl2,Ets1,Sema6d,Nrp1,Snai2,Wnt5a,Sparc
GO_BP	GO:0048646	anatomical structure formation involved in morphogenesis	3.15	7.4555e-05	0.000445679	15	1168	Loxl2,Ets1,Adm,Dlx5,Rdh10,Nrp1,Snai2,Rapgef3,Fzd6,Wnt5a,Plau,Sparc,Mef2c,Pax2,Col1a1
GO_BP	GO:0009653	anatomical structure morphogenesis	3.73	4.27243e-14	3.47078e-11	39	2559	Gcnt4,Slc8a1,Flrt2,Aplnr,Ecm2,Tgfb2,Bmp6,Foxf2,Loxl2,Ets1,Adm,Plxna4,Dlx5,Col1a2,Fbn1,Sema6d,Prrx1,Col3a1,Rdh10,Nrp1,Snai2,Col2a1,Rapgef3,Fzd6,Wnt5a,Plau,Ogn,Cap2,Tgfb3,Fam101b,Adora2a,Igf1,Sparc,Fli1,Mef2c,Pax2,Stat3,Col1a1,Loxl3
GO_BP	GO:0001525	angiogenesis	4.62	0.000346363	0.00143874	8	424	Loxl2,Ets1,Adm,Nrp1,Rapgef3,Wnt5a,Plau,Sparc
GO_BP	GO:0006915	apoptotic process	2.73	5.16091e-05	0.000344992	19	1707	Pik3r1,Tgfb2,Bmp6,Ets1,Adm,Hipk3,Nacc2,Nrp1,Snai2,Col2a1,Rapgef3,Wnt5a,Tgfb3,Igfbp3,Adora2a,Igf1,Mef2c,Pax2,Stat3
GO_BP	GO:0097190	apoptotic signaling pathway	3.45	0.00226801	0.00601337	8	568	Pik3r1,Tgfb2,Nacc2,Nrp1,Snai2,Col2a1,Adora2a,Igf1
GO_BP	GO:0048736	appendage development	7.95	0.000112428	0.000599124	6	185	Dlx5,Prrx1,Rdh10,Col2a1,Fzd6,Wnt5a
GO_BP	GO:0035107	appendage morphogenesis	9.02	5.58858e-05	0.000360697	6	163	Dlx5,Prrx1,Rdh10,Col2a1,Fzd6,Wnt5a
GO_BP	GO:0061564	axon development	5.09	7.0261e-05	0.000426303	9	433	Flrt2,Ecm2,Tgfb2,Plxna4,Dlx5,Sema6d,Nrp1,Wnt5a,Ogn
GO_BP	GO:0007411	axon guidance	8.75	1.59405e-05	0.000135202	7	196	Flrt2,Tgfb2,Plxna4,Dlx5,Sema6d,Nrp1,Wnt5a
GO_BP	GO:0007409	axonogenesis	5.4	4.44845e-05	0.000306659	9	408	Flrt2,Ecm2,Tgfb2,Plxna4,Dlx5,Sema6d,Nrp1,Wnt5a,Ogn
GO_BP	GO:0007610	behavior	3.61	0.000119165	0.000622731	12	815	Gcnt4,Grin2b,Plxna4,P2ry1,Sema6d,Nrp1,Snai2,Wnt5a,Adora2a,Igf1,Mef2c,Stat3
GO_BP	GO:0022610	biological adhesion	3.02	6.84302e-05	0.000416755	16	1299	Cadm2,Flrt2,Ecm2,Pik3r1,Tgfb2,Lpp,Gpm6b,Col3a1,Podxl,Megf10,Snai2,Wnt5a,Plau,Adora2a,Igf1,Col1a1
GO_BP	GO:0031214	biomineral tissue development	13.61	8.57418e-07	1.37526e-05	7	126	Slc8a1,Bmp6,Gpm6b,Fam101b,Igf1,Mef2c,Col1a1
GO_BP	GO:0008015	blood circulation	5.19	6.09136e-05	0.000382481	9	425	Slc8a1,Pik3r1,Tgfb2,Adm,Col1a2,P2ry1,Npr3,Adora2a,Fli1
GO_BP	GO:0001568	blood vessel development	5.59	1.95207e-07	3.90414e-06	14	614	Tgfb2,Loxl2,Ets1,Adm,Col1a2,Prrx1,Col3a1,Nrp1,Rapgef3,Wnt5a,Plau,Sparc,Mef2c,Col1a1
GO_BP	GO:0048514	blood vessel morphogenesis	4.74	5.00073e-05	0.000340385	10	517	Loxl2,Ets1,Adm,Prrx1,Col3a1,Nrp1,Rapgef3,Wnt5a,Plau,Sparc
GO_BP	GO:0060348	bone development	12.53	4.42683e-08	1.25172e-06	9	176	Bmp6,Dlx5,Col2a1,Fam101b,Igf1,Sparc,Fli1,Mef2c,Col1a1
GO_BP	GO:0030282	bone mineralization	15	3.06551e-06	3.73392e-05	6	98	Slc8a1,Bmp6,Gpm6b,Fam101b,Igf1,Mef2c
GO_BP	GO:0060349	bone morphogenesis	14.24	2.73162e-05	0.000206786	5	86	Bmp6,Dlx5,Col2a1,Mef2c,Col1a1
GO_BP	GO:0007420	brain development	3.63	0.00165618	0.00477405	8	540	Plxna4,Sema6d,Col3a1,Nrp1,Fzd6,Wnt5a,Igf1,Pax2
GO_BP	GO:0048754	branching morphogenesis of an epithelial tube	6.92	0.000801401	0.00270689	5	177	Rdh10,Nrp1,Wnt5a,Igf1,Pax2
GO_BP	GO:0055074	calcium ion homeostasis	3.3	0.0180614	0.029377	5	371	Slc8a1,Tgfb2,Adm,Adcyap1r1,P2ry1
GO_BP	GO:0006816	calcium ion transport	4.82	0.000644266	0.00237207	7	356	Slc8a1,Tgfb2,Grin2b,Adcyap1r1,Rapgef3,Adora2a,Igf1
GO_BP	GO:0006171	cAMP biosynthetic process	11.45	7.79468e-05	0.000460912	5	107	Adm,Adcyap1r1,Npr3,Adora2a,Timp2
GO_BP	GO:0046058	cAMP metabolic process	9.28	0.000209329	0.000974461	5	132	Adm,Adcyap1r1,Npr3,Adora2a,Timp2
GO_BP	GO:0060070	canonical Wnt signaling pathway	5.37	0.00244694	0.00633235	5	228	Dlx5,Snai2,Fzd6,Wnt5a,Col1a1
GO_BP	GO:1901137	carbohydrate derivative biosynthetic process	3.36	0.00269017	0.00676642	8	584	Adm,Gxylt2,Adcyap1r1,Npr3,Adora2a,Igf1,Timp2,Stat3
GO_BP	GO:1901135	carbohydrate derivative metabolic process	2.57	0.00558308	0.0117922	10	955	Adm,Gxylt2,Adcyap1r1,Col2a1,Npr3,Wnt5a,Adora2a,Igf1,Timp2,Stat3
GO_BP	GO:0005975	carbohydrate metabolic process	2.96	0.00570109	0.0119945	8	662	Ppp1r3b,Pik3r1,Gxylt2,Adcyap1r1,P2ry1,Igfbp3,Igf1,Stat3
GO_BP	GO:0072358	cardiovascular system development	4.98	2.27921e-09	1.17474e-07	20	983	Slc8a1,Flrt2,Tgfb2,Loxl2,Ets1,Adm,Col1a2,Fbn1,Prrx1,Col3a1,Nrp1,Snai2,Col2a1,Rapgef3,Wnt5a,Plau,Igf1,Sparc,Mef2c,Col1a1
GO_BP	GO:0051216	cartilage development	14	2.59605e-09	1.27442e-07	10	175	Tgfb2,Bmp6,Loxl2,Prrx1,Snai2,Col2a1,Wnt5a,Fam101b,Mef2c,Col1a1
GO_BP	GO:0055080	cation homeostasis	2.95	0.00972668	0.0181326	7	581	Slc8a1,Tgfb2,Bmp6,Adm,Adcyap1r1,P2ry1,Adora2a
GO_BP	GO:0006812	cation transport	2.83	0.00173239	0.00488933	11	953	Slc8a1,Trpm3,Tgfb2,Gpm6b,Magt1,Grin2b,Slc41a3,Adcyap1r1,Rapgef3,Adora2a,Igf1
GO_BP	GO:0001775	cell activation	2.26	0.0252494	0.0367942	8	866	Pik3r1,P2ry1,Megf10,Fzd6,Wnt5a,Adora2a,Igf1,Mef2c
GO_BP	GO:0007155	cell adhesion	3.04	6.18906e-05	0.00038644	16	1288	Cadm2,Flrt2,Ecm2,Pik3r1,Tgfb2,Lpp,Gpm6b,Col3a1,Podxl,Megf10,Snai2,Wnt5a,Plau,Adora2a,Igf1,Col1a1
GO_BP	GO:0008219	cell death	2.9	4.37873e-06	4.96052e-05	22	1860	Pik3r1,Tgfb2,Bmp6,Ets1,Adm,Grin2b,Adcyap1r1,Hipk3,Nacc2,Nrp1,Snai2,Col2a1,Rapgef3,Wnt5a,Plau,Tgfb3,Igfbp3,Adora2a,Igf1,Mef2c,Pax2,Stat3
GO_BP	GO:0048468	cell development	3.82	4.57672e-12	1.23571e-09	33	2115	Slc8a1,Flrt2,Kctd11,Ecm2,Tgfb2,Bmp6,Loxl2,Adm,Plxna4,Dlx5,Fosl2,Sema6d,Prrx1,Col3a1,Rdh10,Nrp1,Megf10,Snai2,Rapgef3,Wnt5a,Ogn,Tgfb3,Fam101b,Adora2a,Igf1,Timp2,Fli1,Mef2c,Pax2,Stat3,Col1a1,Loxl3,Cav2
GO_BP	GO:0045165	cell fate commitment	4.75	0.00414842	0.00954607	5	258	Tgfb2,Prrx1,Wnt5a,Mef2c,Pax2
GO_BP	GO:0016049	cell growth	4.57	0.000160426	0.000792347	9	483	Tgfb2,Plxna4,Sema6d,Nrp1,Crim1,Wnt5a,Tgfb3,Igfbp3,Igf1
GO_BP	GO:0016477	cell migration	4.69	9.61638e-10	7.03312e-08	22	1149	Slc8a1,Flrt2,Pik3r1,Tgfb2,Loxl2,Ets1,Plxna4,P2ry1,Sema6d,Col3a1,Nrp1,Podxl,Snai2,Rapgef3,Wnt5a,Plau,Igfbp3,Igf1,Sparc,Mef2c,Stat3,Col1a1
GO_BP	GO:0000902	cell morphogenesis	4.11	5.80536e-08	1.54175e-06	20	1193	Flrt2,Ecm2,Tgfb2,Loxl2,Plxna4,Dlx5,Sema6d,Nrp1,Snai2,Wnt5a,Ogn,Cap2,Tgfb3,Fam101b,Adora2a,Sparc,Mef2c,Pax2,Col1a1,Loxl3
GO_BP	GO:0000904	cell morphogenesis involved in differentiation	5.54	9.26434e-09	3.06638e-07	17	752	Flrt2,Ecm2,Tgfb2,Loxl2,Plxna4,Dlx5,Sema6d,Nrp1,Snai2,Wnt5a,Ogn,Tgfb3,Fam101b,Mef2c,Pax2,Col1a1,Loxl3
GO_BP	GO:0048667	cell morphogenesis involved in neuron differentiation	4.69	5.41938e-05	0.000354008	10	522	Flrt2,Ecm2,Tgfb2,Plxna4,Dlx5,Sema6d,Nrp1,Wnt5a,Ogn,Mef2c
GO_BP	GO:0048870	cell motility	4.3	4.81954e-09	1.81573e-07	22	1254	Slc8a1,Flrt2,Pik3r1,Tgfb2,Loxl2,Ets1,Plxna4,P2ry1,Sema6d,Col3a1,Nrp1,Podxl,Snai2,Rapgef3,Wnt5a,Plau,Igfbp3,Igf1,Sparc,Mef2c,Stat3,Col1a1
GO_BP	GO:0032990	cell part morphogenesis	3	0.00182615	0.00509185	10	816	Flrt2,Ecm2,Tgfb2,Plxna4,Dlx5,Sema6d,Nrp1,Wnt5a,Ogn,Adora2a
GO_BP	GO:0048858	cell projection morphogenesis	3.08	0.00150695	0.00438596	10	795	Flrt2,Ecm2,Tgfb2,Plxna4,Dlx5,Sema6d,Nrp1,Wnt5a,Ogn,Adora2a
GO_BP	GO:0030030	cell projection organization	2.84	0.000226214	0.00104264	15	1292	Flrt2,Ecm2,Tgfb2,Adm,Plxna4,Dlx5,Sema6d,Prrx1,Nrp1,Podxl,Wnt5a,Ogn,Tgfb3,Adora2a,Mef2c
GO_BP	GO:0008283	cell proliferation	3.65	1.98382e-09	1.17474e-07	27	1811	Kctd11,Pik3r1,Tgfb2,Bmp6,Loxl2,Ets1,Adm,Dlx5,Fosl2,Nacc2,Prrx1,Megf10,Snai2,Fzd6,Npr3,Wnt5a,Plau,Tgfb3,Igfbp3,Adora2a,Igf1,Sparc,Timp2,Mef2c,Pax2,Stat3,Cav2
GO_BP	GO:0007166	cell surface receptor signaling pathway	3.45	3.43124e-10	3.08811e-08	31	2202	Flrt2,Kctd11,Pik3r1,Tgfb2,Bmp6,Neurl1b,Cmtm3,Grin2b,Adcyap1r1,Plxna4,Dlx5,Col1a2,P2ry1,Fbn1,Sema6d,Prrx1,Col3a1,Nrp1,Snai2,Col2a1,Fzd6,Wnt5a,Tgfb3,Sel1l,Igfbp3,Adora2a,Igf1,Mef2c,Stat3,Col1a1,Cav2
GO_BP	GO:0098609	cell-cell adhesion	2.46	0.0163615	0.0272935	8	798	Cadm2,Pik3r1,Podxl,Megf10,Snai2,Wnt5a,Adora2a,Igf1
GO_BP	GO:0007267	cell-cell signaling	3.31	0.000260462	0.0011466	12	887	Syt12,Bmp6,Plcl1,Gpm6b,Sytl4,Adm,Grin2b,P2ry1,Wnt5a,Adora2a,Mef2c,Cav2
GO_BP	GO:0031589	cell-substrate adhesion	5.18	0.00109713	0.00338543	6	284	Ecm2,Pik3r1,Gpm6b,Col3a1,Plau,Col1a1
GO_BP	GO:0097285	cell-type specific apoptotic process	5.13	9.79065e-06	9.61264e-05	11	525	Pik3r1,Tgfb2,Nrp1,Rapgef3,Wnt5a,Tgfb3,Igfbp3,Adora2a,Igf1,Mef2c,Pax2
GO_BP	GO:0006874	cellular calcium ion homeostasis	3.42	0.0157266	0.0264011	5	358	Slc8a1,Tgfb2,Adm,Adcyap1r1,P2ry1
GO_BP	GO:0044262	cellular carbohydrate metabolic process	5.59	0.000737677	0.00254263	6	263	Ppp1r3b,Adcyap1r1,P2ry1,Igfbp3,Igf1,Stat3
GO_BP	GO:0030003	cellular cation homeostasis	2.97	0.0159165	0.0266647	6	495	Slc8a1,Tgfb2,Bmp6,Adm,Adcyap1r1,P2ry1
GO_BP	GO:0055082	cellular chemical homeostasis	3.53	0.00102306	0.00322444	9	624	Slc8a1,Pik3r1,Tgfb2,Bmp6,Adm,Adcyap1r1,P2ry1,Igf1,Pax2
GO_BP	GO:0022607	cellular component assembly	1.7	0.0293165	0.0405575	15	2168	Flrt2,Kctd11,Stxbp6,Pik3r1,Gpm6b,Col1a2,Nacc2,Podxl,Snai2,Rapgef3,Wnt5a,Tgfb3,Mef2c,Col1a1,Cav2
GO_BP	GO:0032989	cellular component morphogenesis	3.84	1.72652e-07	3.58584e-06	20	1276	Flrt2,Ecm2,Tgfb2,Loxl2,Plxna4,Dlx5,Sema6d,Nrp1,Snai2,Wnt5a,Ogn,Cap2,Tgfb3,Fam101b,Adora2a,Sparc,Mef2c,Pax2,Col1a1,Loxl3
GO_BP	GO:0072503	cellular divalent inorganic cation homeostasis	3.23	0.0196067	0.0313863	5	379	Slc8a1,Tgfb2,Adm,Adcyap1r1,P2ry1
GO_BP	GO:0019725	cellular homeostasis	3.39	0.000729635	0.00252027	10	722	Slc8a1,Pik3r1,Tgfb2,Bmp6,Magt1,Adm,Adcyap1r1,P2ry1,Igf1,Pax2
GO_BP	GO:0006873	cellular ion homeostasis	2.89	0.0180043	0.0293135	6	509	Slc8a1,Tgfb2,Bmp6,Adm,Adcyap1r1,P2ry1
GO_BP	GO:0051641	cellular localization	2.51	4.07354e-06	4.70659e-05	27	2631	Stx17,Slc8a1,Syt12,Stxbp6,Adrbk2,Pik3r1,Tgfb2,Bmp6,Gpm6b,Sytl4,Adm,Grin2b,Adcyap1r1,P2ry1,Nacc2,Nrp1,Snai2,Rapgef3,Wnt5a,Tgfb3,Sel1l,Adora2a,Igf1,Mef2c,Stat3,Col1a1,Cav2
GO_BP	GO:0070727	cellular macromolecule localization	3.72	1.34496e-07	3.06879e-06	21	1382	Stx17,Stxbp6,Adrbk2,Pik3r1,Tgfb2,Bmp6,Gpm6b,Sytl4,Grin2b,P2ry1,Nacc2,Nrp1,Snai2,Rapgef3,Wnt5a,Tgfb3,Sel1l,Igf1,Stat3,Col1a1,Cav2
GO_BP	GO:0006875	cellular metal ion homeostasis	3.3	0.00983356	0.0183108	6	445	Slc8a1,Tgfb2,Bmp6,Adm,Adcyap1r1,P2ry1
GO_BP	GO:0034613	cellular protein localization	3.74	1.22023e-07	2.86489e-06	21	1374	Stx17,Stxbp6,Adrbk2,Pik3r1,Tgfb2,Bmp6,Gpm6b,Sytl4,Grin2b,P2ry1,Nacc2,Nrp1,Snai2,Rapgef3,Wnt5a,Tgfb3,Sel1l,Igf1,Stat3,Col1a1,Cav2
GO_BP	GO:0071773	cellular response to BMP stimulus	7.56	0.000537107	0.00205701	5	162	Bmp6,Dlx5,Fbn1,Col2a1,Wnt5a
GO_BP	GO:0070887	cellular response to chemical stimulus	2.75	2.15981e-06	2.8907e-05	25	2230	Slc8a1,Flrt2,Pik3r1,Tgfb2,Bmp6,Plxna4,Dlx5,Col1a2,P2ry1,Fbn1,Col3a1,Nrp1,Snai2,Col2a1,Rapgef3,Wnt5a,Tgfb3,Igf1,Sparc,Timp2,Mef2c,Pax2,Stat3,Col1a1,Cav2
GO_BP	GO:0071495	cellular response to endogenous stimulus	4.49	3.27847e-08	9.83542e-07	19	1037	Slc8a1,Flrt2,Pik3r1,Tgfb2,Bmp6,Dlx5,Col1a2,Fbn1,Col3a1,Snai2,Col2a1,Rapgef3,Wnt5a,Tgfb3,Igf1,Mef2c,Stat3,Col1a1,Cav2
GO_BP	GO:0071363	cellular response to growth factor stimulus	7.21	2.32048e-09	1.17474e-07	15	510	Flrt2,Tgfb2,Bmp6,Dlx5,Col1a2,Fbn1,Col3a1,Nrp1,Snai2,Col2a1,Wnt5a,Tgfb3,Sparc,Mef2c,Cav2
GO_BP	GO:0032870	cellular response to hormone stimulus	2.62	0.042822	0.0503392	5	468	Pik3r1,Igf1,Mef2c,Stat3,Cav2
GO_BP	GO:1901699	cellular response to nitrogen compound	5.29	1.96682e-05	0.000160113	10	463	Slc8a1,Pik3r1,Col1a2,Col3a1,Rapgef3,Igf1,Mef2c,Stat3,Col1a1,Cav2
GO_BP	GO:0071407	cellular response to organic cyclic compound	3.98	0.00193975	0.00531729	7	431	Slc8a1,P2ry1,Snai2,Rapgef3,Igf1,Mef2c,Stat3
GO_BP	GO:0071310	cellular response to organic substance	3.24	1.89762e-07	3.84268e-06	24	1815	Slc8a1,Flrt2,Pik3r1,Tgfb2,Bmp6,Dlx5,Col1a2,P2ry1,Fbn1,Col3a1,Nrp1,Snai2,Col2a1,Rapgef3,Wnt5a,Tgfb3,Igf1,Sparc,Timp2,Mef2c,Pax2,Stat3,Col1a1,Cav2
GO_BP	GO:0071417	cellular response to organonitrogen compound	5.9	7.63949e-06	7.83289e-05	10	415	Slc8a1,Pik3r1,Col1a2,Col3a1,Rapgef3,Igf1,Mef2c,Stat3,Col1a1,Cav2
GO_BP	GO:1901701	cellular response to oxygen-containing compound	3.76	3.97085e-05	0.000279686	13	847	Slc8a1,Pik3r1,Bmp6,Col1a2,Col3a1,Snai2,Rapgef3,Igf1,Mef2c,Pax2,Stat3,Col1a1,Cav2
GO_BP	GO:0071560	cellular response to transforming growth factor beta stimulus	10.39	5.18352e-06	5.67385e-05	7	165	Tgfb2,Col1a2,Fbn1,Col3a1,Tgfb3,Mef2c,Cav2
GO_BP	GO:0007417	central nervous system development	3.31	0.000880281	0.00286592	10	740	Plxna4,Sema6d,Col3a1,Nrp1,Fzd6,Wnt5a,Adora2a,Igf1,Pax2,Stat3
GO_BP	GO:0048878	chemical homeostasis	2.8	0.00189578	0.00524141	11	964	Slc8a1,Pik3r1,Tgfb2,Bmp6,Adm,Adcyap1r1,P2ry1,Adora2a,Igf1,Pax2,Stat3
GO_BP	GO:0006935	chemotaxis	4.49	0.000181319	0.000879449	9	491	Flrt2,Tgfb2,Cmtm3,Plxna4,Dlx5,Sema6d,Nrp1,Snai2,Wnt5a
GO_BP	GO:0002062	chondrocyte differentiation	15.64	2.40247e-06	3.13871e-05	6	94	Bmp6,Loxl2,Snai2,Col2a1,Fam101b,Mef2c
GO_BP	GO:0043009	chordate embryonic development	4.9	9.3777e-07	1.46076e-05	14	700	Slc8a1,Tgfb2,Adm,Grin2b,Prrx1,Rdh10,Col2a1,Fzd6,Wnt5a,Tgfb3,Igf1,Mef2c,Pax2,Col1a1
GO_BP	GO:0072359	circulatory system development	4.98	2.27921e-09	1.17474e-07	20	983	Slc8a1,Flrt2,Tgfb2,Loxl2,Ets1,Adm,Col1a2,Fbn1,Prrx1,Col3a1,Nrp1,Snai2,Col2a1,Rapgef3,Wnt5a,Plau,Igf1,Sparc,Mef2c,Col1a1
GO_BP	GO:0003013	circulatory system process	5.15	6.42875e-05	0.000397503	9	428	Slc8a1,Pik3r1,Tgfb2,Adm,Col1a2,P2ry1,Npr3,Adora2a,Fli1
GO_BP	GO:0030199	collagen fibril organization	36.75	1.35183e-08	4.37993e-07	6	40	Tgfb2,Loxl2,Col1a2,Col3a1,Col2a1,Col1a1
GO_BP	GO:0061448	connective tissue development	12.62	2.00389e-10	2.02894e-08	12	233	Creb5,Tgfb2,Bmp6,Loxl2,Prrx1,Snai2,Col2a1,Wnt5a,Fam101b,Igf1,Mef2c,Col1a1
GO_BP	GO:1904888	cranial skeletal system development	20.76	4.28294e-06	4.88617e-05	5	59	Tgfb2,Prrx1,Rdh10,Tgfb3,Mef2c
GO_BP	GO:0009190	cyclic nucleotide biosynthetic process	8.88	0.000257319	0.0011398	5	138	Adm,Adcyap1r1,Npr3,Adora2a,Timp2
GO_BP	GO:0009187	cyclic nucleotide metabolic process	8.31	8.81856e-05	0.000510216	6	177	Adm,Adcyap1r1,Npr3,Wnt5a,Adora2a,Timp2
GO_BP	GO:0052652	cyclic purine nucleotide metabolic process	8.94	0.000248791	0.00112581	5	137	Adm,Adcyap1r1,Npr3,Adora2a,Timp2
GO_BP	GO:0001816	cytokine production	2.47	0.0347982	0.0451346	6	594	Tril,Pik3r1,Tgfb2,Snai2,Wnt5a,Tgfb3
GO_BP	GO:0016482	cytoplasmic transport	3.38	0.000117531	0.00061618	13	943	Stx17,Slc8a1,Stxbp6,Pik3r1,Tgfb2,Bmp6,Adcyap1r1,Snai2,Rapgef3,Tgfb3,Sel1l,Igf1,Stat3
GO_BP	GO:0016265	death	2.89	4.6126e-06	5.11809e-05	22	1866	Pik3r1,Tgfb2,Bmp6,Ets1,Adm,Grin2b,Adcyap1r1,Hipk3,Nacc2,Nrp1,Snai2,Col2a1,Rapgef3,Wnt5a,Plau,Tgfb3,Igfbp3,Adora2a,Igf1,Mef2c,Pax2,Stat3
GO_BP	GO:0006952	defense response	1.88	0.0392366	0.0484557	10	1300	Tril,Ets1,Adm,Grin2b,Il10rb,Wnt5a,Adora2a,Adamts4,Mef2c,Stat3
GO_BP	GO:0048589	developmental growth	4.09	7.79567e-05	0.000460912	11	659	Tgfb2,Adm,Plxna4,Sema6d,Rdh10,Nrp1,Wnt5a,Plau,Igf1,Mef2c,Stat3
GO_BP	GO:0060560	developmental growth involved in morphogenesis	5.37	0.00244694	0.00633235	5	228	Plxna4,Sema6d,Rdh10,Nrp1,Wnt5a
GO_BP	GO:0003006	developmental process involved in reproduction	2.84	0.00731418	0.0146284	8	691	Slc8a1,Bmp6,Foxf2,Adm,Rdh10,Wnt5a,Igf1,Pax2
GO_BP	GO:0072507	divalent inorganic cation homeostasis	3.06	0.0240703	0.0356915	5	400	Slc8a1,Tgfb2,Adm,Adcyap1r1,P2ry1
GO_BP	GO:0072511	divalent inorganic cation transport	4.84	0.000254829	0.00113413	8	405	Slc8a1,Tgfb2,Magt1,Grin2b,Adcyap1r1,Rapgef3,Adora2a,Igf1
GO_BP	GO:0070838	divalent metal ion transport	4.86	0.000246478	0.00112478	8	403	Slc8a1,Tgfb2,Magt1,Grin2b,Adcyap1r1,Rapgef3,Adora2a,Igf1
GO_BP	GO:0043583	ear development	9.89	3.33001e-07	6.2007e-06	9	223	Dlx5,Prrx1,Rdh10,Nrp1,Col2a1,Fzd6,Wnt5a,Igf1,Pax2
GO_BP	GO:0042471	ear morphogenesis	13.4	9.536e-07	1.47127e-05	7	128	Dlx5,Prrx1,Nrp1,Col2a1,Fzd6,Wnt5a,Pax2
GO_BP	GO:0009790	embryo development	4.08	3.24365e-07	6.11013e-06	18	1080	Slc8a1,Aplnr,Tgfb2,Foxf2,Adm,Grin2b,Dlx5,Prrx1,Rdh10,Nrp1,Col2a1,Fzd6,Wnt5a,Tgfb3,Igf1,Mef2c,Pax2,Col1a1
GO_BP	GO:0009792	embryo development ending in birth or egg hatching	4.85	1.05464e-06	1.60153e-05	14	707	Slc8a1,Tgfb2,Adm,Grin2b,Prrx1,Rdh10,Col2a1,Fzd6,Wnt5a,Tgfb3,Igf1,Mef2c,Pax2,Col1a1
GO_BP	GO:0035113	embryonic appendage morphogenesis	8.94	0.000248791	0.00112581	5	137	Dlx5,Prrx1,Rdh10,Fzd6,Wnt5a
GO_BP	GO:0048701	embryonic cranial skeleton morphogenesis	25	1.6847e-06	2.33722e-05	5	49	Tgfb2,Prrx1,Rdh10,Tgfb3,Mef2c
GO_BP	GO:0030326	embryonic limb morphogenesis	8.94	0.000248791	0.00112581	5	137	Dlx5,Prrx1,Rdh10,Fzd6,Wnt5a
GO_BP	GO:0048598	embryonic morphogenesis	5.7	1.536e-07	3.3626e-06	14	602	Aplnr,Tgfb2,Foxf2,Adm,Dlx5,Prrx1,Rdh10,Nrp1,Col2a1,Fzd6,Wnt5a,Tgfb3,Mef2c,Pax2
GO_BP	GO:0048568	embryonic organ development	7.46	5.41108e-09	1.99226e-07	14	460	Slc8a1,Tgfb2,Foxf2,Adm,Dlx5,Prrx1,Rdh10,Nrp1,Col2a1,Fzd6,Wnt5a,Tgfb3,Mef2c,Pax2
GO_BP	GO:0048562	embryonic organ morphogenesis	9.61	4.44013e-09	1.75439e-07	12	306	Tgfb2,Foxf2,Dlx5,Prrx1,Rdh10,Nrp1,Col2a1,Fzd6,Wnt5a,Tgfb3,Mef2c,Pax2
GO_BP	GO:0048706	embryonic skeletal system development	14.63	7.80255e-08	1.88659e-06	8	134	Tgfb2,Prrx1,Rdh10,Col2a1,Wnt5a,Tgfb3,Mef2c,Col1a1
GO_BP	GO:0048704	embryonic skeletal system morphogenesis	14.27	4.09648e-06	4.70659e-05	6	103	Tgfb2,Prrx1,Rdh10,Col2a1,Tgfb3,Mef2c
GO_BP	GO:0060350	endochondral bone morphogenesis	25.52	1.51767e-06	2.17578e-05	5	48	Bmp6,Dlx5,Col2a1,Mef2c,Col1a1
GO_BP	GO:0001958	endochondral ossification	45.37	7.6563e-08	1.87927e-06	5	27	Bmp6,Dlx5,Col2a1,Mef2c,Col1a1
GO_BP	GO:0006897	endocytosis	3.46	0.00417154	0.00957208	7	495	Syt12,Adrbk2,Neurl1b,Adm,Megf10,Wnt5a,Cav2
GO_BP	GO:0010256	endomembrane system organization	2.6	0.0438069	0.0503392	5	471	Stx17,Pik3r1,Tgfb2,P2ry1,Cav2
GO_BP	GO:0043542	endothelial cell migration	10.21	2.79193e-05	0.000208376	6	144	Loxl2,Ets1,Nrp1,Snai2,Wnt5a,Sparc
GO_BP	GO:0001935	endothelial cell proliferation	11.78	6.80804e-05	0.00041619	5	104	Bmp6,Loxl2,Wnt5a,Sparc,Cav2
GO_BP	GO:0007167	enzyme linked receptor protein signaling pathway	4.59	8.27444e-07	1.34046e-05	15	800	Flrt2,Pik3r1,Tgfb2,Bmp6,Dlx5,Col1a2,Fbn1,Col3a1,Nrp1,Wnt5a,Tgfb3,Igfbp3,Igf1,Stat3,Cav2
GO_BP	GO:0002064	epithelial cell development	5.35	0.00249362	0.00644284	5	229	Bmp6,Fosl2,Rapgef3,Wnt5a,Pax2
GO_BP	GO:0030855	epithelial cell differentiation	3.85	0.00055989	0.00212417	9	573	Tgfb2,Bmp6,Dlx5,Fosl2,Rapgef3,Wnt5a,Igf1,Mef2c,Pax2
GO_BP	GO:0010631	epithelial cell migration	8.01	2.80407e-05	0.000208376	7	214	Tgfb2,Loxl2,Ets1,Nrp1,Snai2,Wnt5a,Sparc
GO_BP	GO:0050673	epithelial cell proliferation	8.77	2.87424e-09	1.33036e-07	13	363	Tgfb2,Bmp6,Loxl2,Dlx5,Snai2,Wnt5a,Plau,Igfbp3,Igf1,Sparc,Mef2c,Pax2,Cav2
GO_BP	GO:0001837	epithelial to mesenchymal transition	19.22	9.13442e-09	3.06638e-07	8	102	Tgfb2,Loxl2,Snai2,Wnt5a,Tgfb3,Fam101b,Col1a1,Loxl3
GO_BP	GO:0060562	epithelial tube morphogenesis	5.58	9.59855e-05	0.000539919	8	351	Adm,Rdh10,Nrp1,Fzd6,Wnt5a,Igf1,Mef2c,Pax2
GO_BP	GO:0060429	epithelium development	3.61	7.73379e-06	7.87972e-05	16	1086	Slc8a1,Tgfb2,Bmp6,Foxf2,Adm,Dlx5,Fosl2,Rdh10,Nrp1,Snai2,Rapgef3,Fzd6,Wnt5a,Igf1,Mef2c,Pax2
GO_BP	GO:0090132	epithelium migration	7.94	2.9758e-05	0.000220128	7	216	Tgfb2,Loxl2,Ets1,Nrp1,Snai2,Wnt5a,Sparc
GO_BP	GO:0051649	establishment of localization in cell	2.57	1.79048e-05	0.000147988	23	2190	Stx17,Slc8a1,Syt12,Stxbp6,Adrbk2,Pik3r1,Tgfb2,Bmp6,Gpm6b,Sytl4,Adm,Grin2b,Adcyap1r1,P2ry1,Snai2,Rapgef3,Wnt5a,Tgfb3,Sel1l,Adora2a,Igf1,Mef2c,Stat3
GO_BP	GO:0045184	establishment of protein localization	2.37	0.000698131	0.00249663	17	1757	Stx17,Adrbk2,Pik3r1,Tgfb2,Bmp6,Neurl1b,Gpm6b,Sytl4,Snai2,Rapgef3,Wnt5a,Tgfb3,Sel1l,Adora2a,Igf1,Stat3,Col1a1
GO_BP	GO:0072594	establishment of protein localization to organelle	3.45	0.00426369	0.0097559	7	497	Pik3r1,Tgfb2,Bmp6,Snai2,Tgfb3,Igf1,Stat3
GO_BP	GO:0030198	extracellular matrix organization	12.83	9.9853e-10	7.03312e-08	11	210	Flrt2,Ecm2,Tgfb2,Foxf2,Loxl2,Ets1,Gpm6b,Col1a2,Col3a1,Col2a1,Col1a1
GO_BP	GO:0043062	extracellular structure organization	12.77	1.04995e-09	7.08718e-08	11	211	Flrt2,Ecm2,Tgfb2,Foxf2,Loxl2,Ets1,Gpm6b,Col1a2,Col3a1,Col2a1,Col1a1
GO_BP	GO:0097191	extrinsic apoptotic signaling pathway	6.45	0.000347811	0.00144106	6	228	Pik3r1,Tgfb2,Nrp1,Snai2,Col2a1,Igf1
GO_BP	GO:0001654	eye development	4.69	0.000758067	0.00260184	7	366	Tgfb2,Bmp6,Foxf2,Rdh10,Nrp1,Pax2,Stat3
GO_BP	GO:0048699	generation of neurons	3.28	3.94391e-06	4.5965e-05	19	1421	Flrt2,Kctd11,Ecm2,Tgfb2,Bmp6,Adm,Plxna4,Dlx5,Sema6d,Prrx1,Col3a1,Nrp1,Wnt5a,Ogn,Adora2a,Timp2,Mef2c,Pax2,Stat3
GO_BP	GO:0048732	gland development	3.6	0.00656111	0.0135401	6	408	Nrp1,Snai2,Wnt5a,Plau,Tgfb3,Igf1
GO_BP	GO:0022612	gland morphogenesis	8.63	0.000293672	0.00125859	5	142	Nrp1,Snai2,Wnt5a,Plau,Igf1
GO_BP	GO:0042063	gliogenesis	5.68	0.000681069	0.00245185	6	259	Tgfb2,P2ry1,Adora2a,Igf1,Pax2,Stat3
GO_BP	GO:0040007	growth	3.85	3.41252e-06	4.06491e-05	16	1018	Kctd11,Tgfb2,Bmp6,Adm,Plxna4,Sema6d,Rdh10,Nrp1,Crim1,Wnt5a,Plau,Tgfb3,Igfbp3,Igf1,Mef2c,Stat3
GO_BP	GO:0060322	head development	4.62	2.58177e-05	0.000197286	11	583	Plxna4,Dlx5,Sema6d,Col3a1,Nrp1,Fzd6,Wnt5a,Tgfb3,Igf1,Pax2,Col1a1
GO_BP	GO:0007507	heart development	4.93	1.43511e-05	0.000123664	11	547	Slc8a1,Flrt2,Tgfb2,Adm,Fbn1,Col3a1,Nrp1,Snai2,Col2a1,Wnt5a,Mef2c
GO_BP	GO:0003007	heart morphogenesis	7.18	5.65437e-05	0.000363495	7	239	Slc8a1,Flrt2,Tgfb2,Snai2,Col2a1,Wnt5a,Mef2c
GO_BP	GO:0042592	homeostatic process	2.59	0.000391061	0.0015838	16	1513	Gcnt4,Slc8a1,Pik3r1,Tgfb2,Bmp6,Ets1,Magt1,Adm,Adcyap1r1,P2ry1,Col2a1,Adora2a,Igf1,Mef2c,Pax2,Stat3
GO_BP	GO:0042445	hormone metabolic process	7.9	0.000439169	0.00174376	5	155	Gcnt4,Bmp6,Adm,Rdh10,Igf1
GO_BP	GO:0006955	immune response	1.94	0.0427098	0.0503392	9	1138	Tril,Tgfb2,Bmp6,Cmtm3,Adm,Col3a1,Wnt5a,Tgfb3,Mef2c
GO_BP	GO:0002376	immune system process	1.8	0.0149252	0.0252125	16	2181	Tril,Pik3r1,Tgfb2,Bmp6,Ets1,Cmtm3,Adm,Col3a1,Podxl,Il10rb,Wnt5a,Tgfb3,Adora2a,Igf1,Fli1,Mef2c
GO_BP	GO:0001701	in utero embryonic development	3.38	0.00885396	0.0169544	6	435	Slc8a1,Adm,Grin2b,Rdh10,Tgfb3,Igf1
GO_BP	GO:0048839	inner ear development	10.16	1.26845e-06	1.86809e-05	8	193	Dlx5,Prrx1,Nrp1,Col2a1,Fzd6,Wnt5a,Igf1,Pax2
GO_BP	GO:0042472	inner ear morphogenesis	16.18	2.64414e-07	5.09941e-06	7	106	Dlx5,Prrx1,Nrp1,Col2a1,Fzd6,Wnt5a,Pax2
GO_BP	GO:0098771	inorganic ion homeostasis	2.88	0.0110817	0.0200584	7	596	Slc8a1,Tgfb2,Bmp6,Adm,Adcyap1r1,P2ry1,Adora2a
GO_BP	GO:0006886	intracellular protein transport	3.5	0.000157905	0.000791968	12	840	Stx17,Adrbk2,Pik3r1,Tgfb2,Bmp6,Sytl4,Snai2,Rapgef3,Tgfb3,Sel1l,Igf1,Stat3
GO_BP	GO:0035556	intracellular signal transduction	2.93	3.73609e-07	6.87781e-06	26	2176	Flrt2,Pik3r1,Tgfb2,Bmp6,Plcl1,Acot11,Grin2b,Col1a2,P2ry1,Hipk3,Nacc2,Rgl1,Col3a1,Nrp1,Snai2,Rapgef3,Npr3,Wnt5a,Tgfb3,Igfbp3,Igf1,Timp2,Mef2c,Pax2,Stat3,Cav2
GO_BP	GO:0046907	intracellular transport	2.61	0.000363392	0.00149415	16	1503	Stx17,Slc8a1,Syt12,Stxbp6,Adrbk2,Pik3r1,Tgfb2,Bmp6,Sytl4,Adcyap1r1,Snai2,Rapgef3,Tgfb3,Sel1l,Igf1,Stat3
GO_BP	GO:0050801	ion homeostasis	2.62	0.0176305	0.0289377	7	654	Slc8a1,Tgfb2,Bmp6,Adm,Adcyap1r1,P2ry1,Adora2a
GO_BP	GO:0006811	ion transport	2.29	0.00419847	0.00962025	13	1390	Slc8a1,Trpm3,Tgfb2,Gpm6b,Magt1,Grin2b,Slc41a3,Adcyap1r1,P2ry1,Rapgef3,Adora2a,Igf1,Mef2c
GO_BP	GO:0001822	kidney development	7.56	4.08248e-05	0.000286304	7	227	Gcnt4,Bmp6,Fbn1,Rdh10,Nrp1,Mef2c,Pax2
GO_BP	GO:0060173	limb development	7.95	0.000112428	0.000599124	6	185	Dlx5,Prrx1,Rdh10,Col2a1,Fzd6,Wnt5a
GO_BP	GO:0035108	limb morphogenesis	9.02	5.58858e-05	0.000360697	6	163	Dlx5,Prrx1,Rdh10,Col2a1,Fzd6,Wnt5a
GO_BP	GO:0008610	lipid biosynthetic process	2.94	0.0166417	0.0275098	6	500	Sgms2,Pik3r1,Bmp6,Rdh10,Snai2,Igf1
GO_BP	GO:0006629	lipid metabolic process	2.13	0.0186526	0.0301268	10	1148	Jazf1,Sgms2,Pik3r1,Bmp6,Plcl1,Acot11,Adm,Rdh10,Snai2,Igf1
GO_BP	GO:0051674	localization of cell	4.3	4.81954e-09	1.81573e-07	22	1254	Slc8a1,Flrt2,Pik3r1,Tgfb2,Loxl2,Ets1,Plxna4,P2ry1,Sema6d,Col3a1,Nrp1,Podxl,Snai2,Rapgef3,Wnt5a,Plau,Igfbp3,Igf1,Sparc,Mef2c,Stat3,Col1a1
GO_BP	GO:0040011	locomotion	4.3	1.32229e-10	1.69147e-08	26	1481	Slc8a1,Flrt2,Pik3r1,Tgfb2,Loxl2,Ets1,Cmtm3,Plxna4,Dlx5,P2ry1,Sema6d,Col3a1,Nrp1,Podxl,Snai2,Rapgef3,Wnt5a,Plau,Igfbp3,Adora2a,Igf1,Sparc,Mef2c,Stat3,Col1a1,Cav2
GO_BP	GO:0030324	lung development	5.83	0.00171112	0.00488031	5	210	Rdh10,Wnt5a,Tgfb3,Igf1,Sparc
GO_BP	GO:0033036	macromolecule localization	2.34	5.50882e-05	0.000358405	24	2518	Stx17,Stxbp6,Adrbk2,Pik3r1,Tgfb2,Bmp6,Neurl1b,Gpm6b,Sytl4,Grin2b,P2ry1,Fbn1,Nacc2,Nrp1,Snai2,Rapgef3,Wnt5a,Tgfb3,Sel1l,Adora2a,Igf1,Stat3,Col1a1,Cav2
GO_BP	GO:0000165	MAPK cascade	4.62	4.56195e-06	5.0968e-05	13	690	Tgfb2,Bmp6,Grin2b,P2ry1,Hipk3,Nrp1,Wnt5a,Tgfb3,Igfbp3,Igf1,Timp2,Mef2c,Cav2
GO_BP	GO:0061024	membrane organization	2.54	0.0135593	0.0235182	8	771	Stx17,Stxbp6,Pik3r1,Tgfb2,Grin2b,P2ry1,Stat3,Cav2
GO_BP	GO:0014031	mesenchymal cell development	15.67	1.1872e-10	1.69147e-08	11	172	Tgfb2,Loxl2,Sema6d,Rdh10,Nrp1,Snai2,Wnt5a,Tgfb3,Fam101b,Col1a1,Loxl3
GO_BP	GO:0048762	mesenchymal cell differentiation	17.12	6.99767e-13	2.83406e-10	13	186	Tgfb2,Loxl2,Sema6d,Rdh10,Nrp1,Snai2,Wnt5a,Tgfb3,Fam101b,Mef2c,Pax2,Col1a1,Loxl3
GO_BP	GO:0060485	mesenchyme development	13.73	1.16006e-11	2.34913e-09	13	232	Tgfb2,Loxl2,Sema6d,Rdh10,Nrp1,Snai2,Wnt5a,Tgfb3,Fam101b,Mef2c,Pax2,Col1a1,Loxl3
GO_BP	GO:0055065	metal ion homeostasis	3.32	0.00521814	0.011338	7	516	Slc8a1,Tgfb2,Bmp6,Adm,Adcyap1r1,P2ry1,Adora2a
GO_BP	GO:0030001	metal ion transport	2.63	0.011127	0.0201181	8	744	Slc8a1,Tgfb2,Magt1,Grin2b,Adcyap1r1,Rapgef3,Adora2a,Igf1
GO_BP	GO:0050804	modulation of synaptic transmission	4.7	0.00179839	0.00504921	6	313	Syt12,Plcl1,Gpm6b,Grin2b,Adora2a,Mef2c
GO_BP	GO:0061138	morphogenesis of a branching epithelium	8.01	2.80407e-05	0.000208376	7	214	Adm,Rdh10,Nrp1,Snai2,Wnt5a,Igf1,Pax2
GO_BP	GO:0001763	morphogenesis of a branching structure	7.49	4.31601e-05	0.000299211	7	229	Adm,Rdh10,Nrp1,Snai2,Wnt5a,Igf1,Pax2
GO_BP	GO:0002009	morphogenesis of an epithelium	5.22	8.32616e-06	8.27508e-05	11	516	Tgfb2,Foxf2,Adm,Rdh10,Nrp1,Snai2,Fzd6,Wnt5a,Igf1,Mef2c,Pax2
GO_BP	GO:0016331	morphogenesis of embryonic epithelium	7.25	0.000650629	0.00238466	5	169	Adm,Rdh10,Fzd6,Wnt5a,Pax2
GO_BP	GO:0006928	movement of cell or subcellular component	3.55	7.12825e-08	1.80434e-06	23	1588	Slc8a1,Flrt2,Pik3r1,Tgfb2,Loxl2,Ets1,Plxna4,Dlx5,P2ry1,Sema6d,Col3a1,Nrp1,Podxl,Snai2,Rapgef3,Wnt5a,Plau,Igfbp3,Igf1,Sparc,Mef2c,Stat3,Col1a1
GO_BP	GO:0051704	multi-organism process	1.85	0.0183754	0.0298278	14	1858	Gcnt4,Bmp6,Adm,Grin2b,Adcyap1r1,P2ry1,Il10rb,Wnt5a,Plau,Igf1,Adamts4,Mef2c,Stat3,Cav2
GO_BP	GO:0055001	muscle cell development	8.91	5.98052e-05	0.000378455	6	165	Slc8a1,Adm,Megf10,Igf1,Mef2c,Cav2
GO_BP	GO:0042692	muscle cell differentiation	5.21	0.000154011	0.000785197	8	376	Slc8a1,Pik3r1,Adm,Megf10,Igfbp3,Igf1,Mef2c,Cav2
GO_BP	GO:0014812	muscle cell migration	14.76	2.29939e-05	0.000179952	5	83	Sema6d,Rapgef3,Plau,Igfbp3,Igf1
GO_BP	GO:0033002	muscle cell proliferation	10.65	8.85507e-07	1.40389e-05	8	184	Pik3r1,Tgfb2,Megf10,Npr3,Igfbp3,Igf1,Mef2c,Stat3
GO_BP	GO:0007517	muscle organ development	3.37	0.0167775	0.0277059	5	364	Col3a1,Megf10,Wnt5a,Mef2c,Cav2
GO_BP	GO:0061061	muscle structure development	4.06	0.000177032	0.000863832	10	603	Slc8a1,Pik3r1,Adm,Col3a1,Megf10,Wnt5a,Igfbp3,Igf1,Mef2c,Cav2
GO_BP	GO:0060537	muscle tissue development	4.25	0.00134321	0.00402962	7	404	Slc8a1,Tgfb2,Col3a1,Megf10,Wnt5a,Mef2c,Cav2
GO_BP	GO:0043066	negative regulation of apoptotic process	4.15	6.48489e-06	6.86635e-05	14	827	Pik3r1,Tgfb2,Hipk3,Nrp1,Snai2,Col2a1,Rapgef3,Wnt5a,Tgfb3,Adora2a,Igf1,Mef2c,Pax2,Stat3
GO_BP	GO:0009890	negative regulation of biosynthetic process	2.78	0.000106277	0.000577746	17	1496	Jazf1,Bmp6,Foxf2,Loxl2,Hipk3,Nacc2,Prrx1,Snai2,Rapgef3,Fzd6,Npr3,Wnt5a,Tgfb3,Mef2c,Pax2,Stat3,Loxl3
GO_BP	GO:0043086	negative regulation of catalytic activity	3.92	0.000114039	0.000600942	11	688	Sh2d4a,Flrt2,Ppp1r14c,Tgfb2,Hipk3,Serpinb8,Npr3,Adora2a,Igf1,Timp2,Pax2
GO_BP	GO:0007162	negative regulation of cell adhesion	5.33	0.00254093	0.00653383	5	230	Pik3r1,Podxl,Snai2,Adora2a,Col1a1
GO_BP	GO:0010648	negative regulation of cell communication	3.72	2.58923e-06	3.25159e-05	17	1120	Flrt2,Kctd11,Adrbk2,Gpm6b,Sytl4,Adm,Fbn1,Hipk3,Nrp1,Snai2,Col2a1,Fzd6,Wnt5a,Tgfb3,Igf1,Timp2,Cav2
GO_BP	GO:0060548	negative regulation of cell death	3.99	4.67172e-06	5.14842e-05	15	921	Pik3r1,Tgfb2,Adcyap1r1,Hipk3,Nrp1,Snai2,Col2a1,Rapgef3,Wnt5a,Tgfb3,Adora2a,Igf1,Mef2c,Pax2,Stat3
GO_BP	GO:0010721	negative regulation of cell development	6.64	8.78271e-06	8.6756e-05	9	332	Kctd11,Sema6d,Col3a1,Nrp1,Wnt5a,Fam101b,Igf1,Pax2,Stat3
GO_BP	GO:0045596	negative regulation of cell differentiation	4.44	1.60729e-05	0.000135615	12	662	Kctd11,Pik3r1,Tgfb2,Sema6d,Col3a1,Nrp1,Snai2,Wnt5a,Fam101b,Igf1,Pax2,Stat3
GO_BP	GO:0008285	negative regulation of cell proliferation	6.84	3.90657e-10	3.16432e-08	17	609	Kctd11,Pik3r1,Tgfb2,Adm,Nacc2,Snai2,Npr3,Wnt5a,Tgfb3,Igfbp3,Adora2a,Igf1,Sparc,Timp2,Mef2c,Stat3,Cav2
GO_BP	GO:0031327	negative regulation of cellular biosynthetic process	2.67	0.000277344	0.00120455	16	1467	Jazf1,Bmp6,Foxf2,Loxl2,Hipk3,Nacc2,Prrx1,Snai2,Fzd6,Npr3,Wnt5a,Tgfb3,Mef2c,Pax2,Stat3,Loxl3
GO_BP	GO:0051271	negative regulation of cellular component movement	6.07	0.000476992	0.00186649	6	242	Sema6d,Col3a1,Nrp1,Wnt5a,Igfbp3,Stat3
GO_BP	GO:2000113	negative regulation of cellular macromolecule biosynthetic process	2.54	0.00111547	0.00342896	14	1348	Jazf1,Bmp6,Foxf2,Loxl2,Hipk3,Nacc2,Prrx1,Snai2,Fzd6,Wnt5a,Tgfb3,Mef2c,Pax2,Loxl3
GO_BP	GO:0031324	negative regulation of cellular metabolic process	2.68	3.40424e-06	4.06491e-05	25	2287	Jazf1,Sh2d4a,Flrt2,Pik3r1,Tgfb2,Bmp6,Foxf2,Loxl2,Hipk3,Nacc2,Prrx1,Serpinb8,Snai2,Fzd6,Npr3,Wnt5a,Tgfb3,Igfbp3,Adora2a,Igf1,Timp2,Mef2c,Pax2,Stat3,Loxl3
GO_BP	GO:0032269	negative regulation of cellular protein metabolic process	2.69	0.00254048	0.00653383	11	1001	Sh2d4a,Flrt2,Pik3r1,Tgfb2,Hipk3,Serpinb8,Igfbp3,Adora2a,Igf1,Timp2,Pax2
GO_BP	GO:0051093	negative regulation of developmental process	3.91	1.25757e-05	0.000112556	14	877	Kctd11,Pik3r1,Tgfb2,Sema6d,Col3a1,Nrp1,Snai2,Rapgef3,Wnt5a,Fam101b,Igf1,Sparc,Pax2,Stat3
GO_BP	GO:0010951	negative regulation of endopeptidase activity	8.45	0.000323397	0.00136377	5	145	Serpinb8,Adora2a,Igf1,Timp2,Pax2
GO_BP	GO:0050680	negative regulation of epithelial cell proliferation	11.67	1.30877e-05	0.000115229	6	126	Tgfb2,Snai2,Wnt5a,Sparc,Mef2c,Cav2
GO_BP	GO:0010629	negative regulation of gene expression	2.41	0.00124189	0.00377376	15	1522	Jazf1,Tgfb2,Bmp6,Foxf2,Loxl2,Hipk3,Nacc2,Prrx1,Snai2,Fzd6,Wnt5a,Igf1,Mef2c,Pax2,Loxl3
GO_BP	GO:0051346	negative regulation of hydrolase activity	4.76	0.000688029	0.00247141	7	360	Sh2d4a,Tgfb2,Serpinb8,Adora2a,Igf1,Timp2,Pax2
GO_BP	GO:0002683	negative regulation of immune system process	3.21	0.020208	0.0321897	5	382	Pik3r1,Tgfb2,Col3a1,Tgfb3,Adora2a
GO_BP	GO:1902532	negative regulation of intracellular signal transduction	2.81	0.0331558	0.0433165	5	436	Flrt2,Hipk3,Snai2,Igf1,Timp2
GO_BP	GO:0040013	negative regulation of locomotion	6.42	0.000113015	0.000600277	7	267	Sema6d,Col3a1,Nrp1,Wnt5a,Igfbp3,Adora2a,Stat3
GO_BP	GO:0010558	negative regulation of macromolecule biosynthetic process	2.6	0.000591621	0.00221346	15	1415	Jazf1,Bmp6,Foxf2,Loxl2,Hipk3,Nacc2,Prrx1,Snai2,Rapgef3,Fzd6,Wnt5a,Tgfb3,Mef2c,Pax2,Loxl3
GO_BP	GO:0010605	negative regulation of macromolecule metabolic process	2.54	1.35902e-05	0.000119006	24	2312	Jazf1,Sh2d4a,Flrt2,Pik3r1,Tgfb2,Bmp6,Foxf2,Loxl2,Hipk3,Nacc2,Prrx1,Serpinb8,Snai2,Rapgef3,Fzd6,Wnt5a,Tgfb3,Igfbp3,Adora2a,Igf1,Timp2,Mef2c,Pax2,Loxl3
GO_BP	GO:0009892	negative regulation of metabolic process	2.6	2.17695e-06	2.8907e-05	27	2546	Jazf1,Sh2d4a,Flrt2,Pik3r1,Ppp1r14c,Tgfb2,Bmp6,Foxf2,Loxl2,Hipk3,Nacc2,Prrx1,Serpinb8,Snai2,Rapgef3,Fzd6,Npr3,Wnt5a,Tgfb3,Igfbp3,Adora2a,Igf1,Timp2,Mef2c,Pax2,Stat3,Loxl3
GO_BP	GO:0044092	negative regulation of molecular function	3.4	0.000111477	0.000597992	13	938	Sh2d4a,Flrt2,Ppp1r14c,Tgfb2,P2ry1,Hipk3,Serpinb8,Fzd6,Npr3,Adora2a,Igf1,Timp2,Pax2
GO_BP	GO:0051241	negative regulation of multicellular organismal process	4.09	3.19996e-07	6.09874e-06	18	1079	Kctd11,Pik3r1,Tgfb2,Adm,Sema6d,Col3a1,Nrp1,Snai2,Rapgef3,Wnt5a,Plau,Tgfb3,Fam101b,Igf1,Sparc,Mef2c,Pax2,Stat3
GO_BP	GO:0051961	negative regulation of nervous system development	5.02	0.00128699	0.00388253	6	293	Kctd11,Sema6d,Col3a1,Nrp1,Wnt5a,Stat3
GO_BP	GO:0050768	negative regulation of neurogenesis	5.42	0.000861775	0.00286592	6	271	Kctd11,Sema6d,Col3a1,Nrp1,Wnt5a,Stat3
GO_BP	GO:1901215	negative regulation of neuron death	7.42	0.000162846	0.000801858	6	198	Nrp1,Tgfb3,Adora2a,Igf1,Mef2c,Stat3
GO_BP	GO:0051172	negative regulation of nitrogen compound metabolic process	2.6	0.000382575	0.00155721	16	1510	Jazf1,Bmp6,Foxf2,Loxl2,Hipk3,Nacc2,Prrx1,Snai2,Fzd6,Npr3,Wnt5a,Tgfb3,Mef2c,Pax2,Stat3,Loxl3
GO_BP	GO:1903507	negative regulation of nucleic acid-templated transcription	2.77	0.000788455	0.00267217	13	1150	Jazf1,Bmp6,Foxf2,Loxl2,Hipk3,Nacc2,Prrx1,Snai2,Fzd6,Wnt5a,Mef2c,Pax2,Loxl3
GO_BP	GO:0045934	negative regulation of nucleobase-containing compound metabolic process	2.93	9.51264e-05	0.000539919	16	1336	Jazf1,Bmp6,Foxf2,Loxl2,Hipk3,Nacc2,Prrx1,Snai2,Fzd6,Npr3,Wnt5a,Tgfb3,Mef2c,Pax2,Stat3,Loxl3
GO_BP	GO:0010466	negative regulation of peptidase activity	5.57	0.00209613	0.00565956	5	220	Serpinb8,Adora2a,Igf1,Timp2,Pax2
GO_BP	GO:0045936	negative regulation of phosphate metabolic process	4.02	0.000406097	0.00163245	9	548	Sh2d4a,Flrt2,Tgfb2,Hipk3,Npr3,Igfbp3,Adora2a,Igf1,Stat3
GO_BP	GO:0010563	negative regulation of phosphorus metabolic process	4.02	0.000406097	0.00163245	9	548	Sh2d4a,Flrt2,Tgfb2,Hipk3,Npr3,Igfbp3,Adora2a,Igf1,Stat3
GO_BP	GO:0042326	negative regulation of phosphorylation	3.42	0.00839141	0.0162999	6	430	Flrt2,Hipk3,Igfbp3,Adora2a,Igf1,Stat3
GO_BP	GO:0043069	negative regulation of programmed cell death	4.08	7.84528e-06	7.92883e-05	14	841	Pik3r1,Tgfb2,Hipk3,Nrp1,Snai2,Col2a1,Rapgef3,Wnt5a,Tgfb3,Adora2a,Igf1,Mef2c,Pax2,Stat3
GO_BP	GO:0051248	negative regulation of protein metabolic process	2.53	0.00409798	0.00947037	11	1066	Sh2d4a,Flrt2,Pik3r1,Tgfb2,Hipk3,Serpinb8,Igfbp3,Adora2a,Igf1,Timp2,Pax2
GO_BP	GO:0031400	negative regulation of protein modification process	2.94	0.00989993	0.0184132	7	583	Sh2d4a,Flrt2,Tgfb2,Hipk3,Igfbp3,Adora2a,Igf1
GO_BP	GO:0001933	negative regulation of protein phosphorylation	3.12	0.0225158	0.0351742	5	393	Flrt2,Hipk3,Igfbp3,Adora2a,Igf1
GO_BP	GO:0045861	negative regulation of proteolysis	4.67	0.00185694	0.0051511	6	315	Pik3r1,Serpinb8,Adora2a,Igf1,Timp2,Pax2
GO_BP	GO:0032102	negative regulation of response to external stimulus	6.13	0.000151587	0.000777121	7	280	Ets1,Sema6d,Nrp1,Snai2,Wnt5a,Plau,Adora2a
GO_BP	GO:0048585	negative regulation of response to stimulus	3.97	4.48147e-08	1.25172e-06	21	1295	Flrt2,Kctd11,Adrbk2,Tgfb2,Ets1,Adm,Fbn1,Sema6d,Hipk3,Col3a1,Nrp1,Snai2,Col2a1,Fzd6,Wnt5a,Plau,Tgfb3,Adora2a,Igf1,Timp2,Cav2
GO_BP	GO:1902679	negative regulation of RNA biosynthetic process	2.74	0.00087436	0.00286592	13	1163	Jazf1,Bmp6,Foxf2,Loxl2,Hipk3,Nacc2,Prrx1,Snai2,Fzd6,Wnt5a,Mef2c,Pax2,Loxl3
GO_BP	GO:0051253	negative regulation of RNA metabolic process	2.64	0.00121686	0.00371245	13	1206	Jazf1,Bmp6,Foxf2,Loxl2,Hipk3,Nacc2,Prrx1,Snai2,Fzd6,Wnt5a,Mef2c,Pax2,Loxl3
GO_BP	GO:0009968	negative regulation of signal transduction	3.75	9.94333e-06	9.69485e-05	15	981	Flrt2,Kctd11,Adrbk2,Adm,Fbn1,Hipk3,Nrp1,Snai2,Col2a1,Fzd6,Wnt5a,Tgfb3,Igf1,Timp2,Cav2
GO_BP	GO:0023057	negative regulation of signaling	3.76	2.23937e-06	2.94941e-05	17	1108	Flrt2,Kctd11,Adrbk2,Gpm6b,Sytl4,Adm,Fbn1,Hipk3,Nrp1,Snai2,Col2a1,Fzd6,Wnt5a,Tgfb3,Igf1,Timp2,Cav2
GO_BP	GO:0000122	negative regulation of transcription from RNA polymerase II promoter	2.68	0.0100792	0.0186609	8	731	Jazf1,Bmp6,Hipk3,Nacc2,Prrx1,Snai2,Mef2c,Pax2
GO_BP	GO:0045892	negative regulation of transcription, DNA-templated	2.83	0.000648524	0.00238233	13	1126	Jazf1,Bmp6,Foxf2,Loxl2,Hipk3,Nacc2,Prrx1,Snai2,Fzd6,Wnt5a,Mef2c,Pax2,Loxl3
GO_BP	GO:0051051	negative regulation of transport	2.58	0.0448053	0.0509724	5	474	Tgfb2,Gpm6b,Sytl4,P2ry1,Snai2
GO_BP	GO:0007399	nervous system development	2.83	3.80043e-06	4.46137e-05	23	1993	Flrt2,Kctd11,Ecm2,Tgfb2,Bmp6,Ttll7,Adm,Plxna4,Dlx5,P2ry1,Sema6d,Prrx1,Col3a1,Nrp1,Fzd6,Wnt5a,Ogn,Adora2a,Igf1,Timp2,Mef2c,Pax2,Stat3
GO_BP	GO:0014033	neural crest cell differentiation	15.12	2.04219e-05	0.000164595	5	81	Sema6d,Rdh10,Nrp1,Snai2,Mef2c
GO_BP	GO:0022008	neurogenesis	3.4	6.07415e-07	1.01445e-05	21	1514	Flrt2,Kctd11,Ecm2,Tgfb2,Bmp6,Adm,Plxna4,Dlx5,P2ry1,Sema6d,Prrx1,Col3a1,Nrp1,Wnt5a,Ogn,Adora2a,Igf1,Timp2,Mef2c,Pax2,Stat3
GO_BP	GO:0051402	neuron apoptotic process	4.77	0.00408096	0.0094445	5	257	Tgfb2,Nrp1,Tgfb3,Adora2a,Mef2c
GO_BP	GO:0070997	neuron death	5.89	6.6582e-05	0.000408571	8	333	Tgfb2,Nrp1,Plau,Tgfb3,Adora2a,Igf1,Mef2c,Stat3
GO_BP	GO:0048666	neuron development	3.13	0.000251356	0.0011311	13	1019	Flrt2,Ecm2,Tgfb2,Adm,Plxna4,Dlx5,Sema6d,Prrx1,Nrp1,Wnt5a,Ogn,Adora2a,Mef2c
GO_BP	GO:0030182	neuron differentiation	3.44	3.72379e-06	4.40331e-05	18	1281	Flrt2,Kctd11,Ecm2,Tgfb2,Bmp6,Adm,Plxna4,Dlx5,Sema6d,Prrx1,Nrp1,Wnt5a,Ogn,Adora2a,Timp2,Mef2c,Pax2,Stat3
GO_BP	GO:0001764	neuron migration	7.85	0.000452262	0.00179135	5	156	Flrt2,Col3a1,Nrp1,Mef2c,Stat3
GO_BP	GO:0031175	neuron projection development	3.66	5.28461e-05	0.000347886	13	871	Flrt2,Ecm2,Tgfb2,Adm,Plxna4,Dlx5,Sema6d,Prrx1,Nrp1,Wnt5a,Ogn,Adora2a,Mef2c
GO_BP	GO:0097485	neuron projection guidance	8.71	1.64733e-05	0.000138273	7	197	Flrt2,Tgfb2,Plxna4,Dlx5,Sema6d,Nrp1,Wnt5a
GO_BP	GO:0048812	neuron projection morphogenesis	4.37	9.83912e-05	0.000544006	10	561	Flrt2,Ecm2,Tgfb2,Plxna4,Dlx5,Sema6d,Nrp1,Wnt5a,Ogn,Adora2a
GO_BP	GO:0051170	nuclear import	6.55	0.0001005	0.000550032	7	262	Pik3r1,Tgfb2,Bmp6,Snai2,Tgfb3,Igf1,Stat3
GO_BP	GO:0051169	nuclear transport	5.2	0.000156828	0.00079147	8	377	Pik3r1,Tgfb2,Bmp6,Snai2,Rapgef3,Tgfb3,Igf1,Stat3
GO_BP	GO:0055086	nucleobase-containing small molecule metabolic process	3.28	0.00310803	0.00762881	8	598	Adm,Adcyap1r1,Npr3,Wnt5a,Adora2a,Igf1,Timp2,Stat3
GO_BP	GO:0006913	nucleocytoplasmic transport	5.25	0.000145807	0.000749865	8	373	Pik3r1,Tgfb2,Bmp6,Snai2,Rapgef3,Tgfb3,Igf1,Stat3
GO_BP	GO:1901293	nucleoside phosphate biosynthetic process	5.27	0.00100141	0.00317472	6	279	Adm,Adcyap1r1,Npr3,Adora2a,Timp2,Stat3
GO_BP	GO:0006753	nucleoside phosphate metabolic process	3.61	0.00171463	0.00488173	8	543	Adm,Adcyap1r1,Npr3,Wnt5a,Adora2a,Igf1,Timp2,Stat3
GO_BP	GO:0009165	nucleotide biosynthetic process	5.44	0.000845439	0.002824	6	270	Adm,Adcyap1r1,Npr3,Adora2a,Timp2,Stat3
GO_BP	GO:0009117	nucleotide metabolic process	3.68	0.00150801	0.00438596	8	532	Adm,Adcyap1r1,Npr3,Wnt5a,Adora2a,Igf1,Timp2,Stat3
GO_BP	GO:0009887	organ morphogenesis	6.35	6.92575e-14	3.7399e-11	25	964	Gcnt4,Slc8a1,Flrt2,Tgfb2,Bmp6,Foxf2,Dlx5,Col1a2,Prrx1,Col3a1,Rdh10,Nrp1,Snai2,Col2a1,Fzd6,Wnt5a,Plau,Tgfb3,Fam101b,Igf1,Fli1,Mef2c,Pax2,Stat3,Col1a1
GO_BP	GO:1901617	organic hydroxy compound biosynthetic process	8.66	1.70207e-05	0.000142132	7	198	Sgms2,Tgfb2,Bmp6,Adcyap1r1,P2ry1,Snai2,Wnt5a
GO_BP	GO:1901615	organic hydroxy compound metabolic process	5.59	1.22038e-05	0.00011233	10	438	Gcnt4,Sgms2,Adrbk2,Tgfb2,Bmp6,Adcyap1r1,P2ry1,Rdh10,Snai2,Wnt5a
GO_BP	GO:0071702	organic substance transport	2.02	0.00220395	0.00585311	19	2304	Stx17,Adrbk2,Pik3r1,Tgfb2,Bmp6,Neurl1b,Gpm6b,Sytl4,Grin2b,P2ry1,Snai2,Rapgef3,Wnt5a,Tgfb3,Sel1l,Adora2a,Igf1,Stat3,Col1a1
GO_BP	GO:0090407	organophosphate biosynthetic process	4.89	9.57901e-05	0.000539919	9	451	Sgms2,Pik3r1,Adm,Adcyap1r1,P2ry1,Npr3,Adora2a,Timp2,Stat3
GO_BP	GO:0019637	organophosphate metabolic process	3.33	0.000249947	0.00112789	12	883	Sgms2,Adrbk2,Pik3r1,Adm,Adcyap1r1,P2ry1,Npr3,Wnt5a,Adora2a,Igf1,Timp2,Stat3
GO_BP	GO:0001503	ossification	7.13	4.13415e-07	7.44925e-06	11	378	Slc8a1,Bmp6,Gpm6b,Dlx5,Snai2,Col2a1,Wnt5a,Fam101b,Igf1,Mef2c,Col1a1
GO_BP	GO:0001649	osteoblast differentiation	5.78	0.00178359	0.00501634	5	212	Bmp6,Dlx5,Snai2,Igf1,Mef2c
GO_BP	GO:0060021	palate development	21.78	3.36035e-09	1.43257e-07	8	90	Foxf2,Dlx5,Prrx1,Snai2,Col2a1,Wnt5a,Tgfb3,Mef2c
GO_BP	GO:0018193	peptidyl-amino acid modification	2.5	0.00661365	0.0136153	10	979	Ggcx,Plcl1,Ttll7,Hipk3,Nrp1,Snai2,Rapgef3,Wnt5a,Igf1,Cav2
GO_BP	GO:0006796	phosphate-containing compound metabolic process	2.42	8.31357e-06	8.27508e-05	27	2733	Sh2d4a,Sgms2,Flrt2,Ppp1r3b,Adrbk2,Pik3r1,Ppp1r14c,Tgfb2,Bmp6,Plcl1,Adm,Grin2b,Adcyap1r1,P2ry1,Hipk3,Nrp1,Rapgef3,Npr3,Wnt5a,Tgfb3,Igfbp3,Adora2a,Igf1,Timp2,Mef2c,Stat3,Cav2
GO_BP	GO:0006793	phosphorus metabolic process	2.38	1.11714e-05	0.000105219	27	2777	Sh2d4a,Sgms2,Flrt2,Ppp1r3b,Adrbk2,Pik3r1,Ppp1r14c,Tgfb2,Bmp6,Plcl1,Adm,Grin2b,Adcyap1r1,P2ry1,Hipk3,Nrp1,Rapgef3,Npr3,Wnt5a,Tgfb3,Igfbp3,Adora2a,Igf1,Timp2,Mef2c,Stat3,Cav2
GO_BP	GO:0016310	phosphorylation	2.73	1.14136e-05	0.000106264	22	1975	Sgms2,Flrt2,Adrbk2,Pik3r1,Ppp1r14c,Tgfb2,Bmp6,Plcl1,Grin2b,P2ry1,Hipk3,Nrp1,Rapgef3,Wnt5a,Tgfb3,Igfbp3,Adora2a,Igf1,Timp2,Mef2c,Stat3,Cav2
GO_BP	GO:0043065	positive regulation of apoptotic process	3.57	0.00183645	0.00510299	8	549	Tgfb2,Adm,Nacc2,Wnt5a,Tgfb3,Igfbp3,Adora2a,Mef2c
GO_BP	GO:0048520	positive regulation of behavior	8.17	0.00037794	0.00154612	5	150	Nrp1,Snai2,Wnt5a,Adora2a,Mef2c
GO_BP	GO:0051099	positive regulation of binding	12.08	1.91454e-06	2.58463e-05	7	142	Tgfb2,Plcl1,Hipk3,Rapgef3,Wnt5a,Igf1,Mef2c
GO_BP	GO:0009891	positive regulation of biosynthetic process	3.21	4.39513e-07	7.8243e-06	23	1758	Creb5,Pik3r1,Tgfb2,Bmp6,Foxf2,Ets1,Adm,Adcyap1r1,Dlx5,Fosl2,P2ry1,Prrx1,Rapgef3,Wnt5a,Tgfb3,Adora2a,Igf1,Timp2,Fli1,Mef2c,Pax2,Stat3,Col1a1
GO_BP	GO:0043085	positive regulation of catalytic activity	2.89	0.000886313	0.00286592	12	1018	Tgfb2,Adcyap1r1,Rapgef3,Npr3,Wnt5a,Tgfb3,Igfbp3,Adora2a,Igf1,Timp2,Mef2c,Cav2
GO_BP	GO:0010647	positive regulation of cell communication	3.62	2.11483e-07	4.12774e-06	21	1420	Syt12,Pik3r1,Tgfb2,Bmp6,Cmtm3,Grin2b,Dlx5,P2ry1,Nacc2,Prrx1,Col3a1,Nrp1,Wnt5a,Tgfb3,Igfbp3,Adora2a,Igf1,Timp2,Stat3,Col1a1,Cav2
GO_BP	GO:0010942	positive regulation of cell death	3.72	0.000706352	0.00249845	9	592	Tgfb2,Adm,Grin2b,Nacc2,Wnt5a,Tgfb3,Igfbp3,Adora2a,Mef2c
GO_BP	GO:0010720	positive regulation of cell development	4.39	9.41522e-05	0.000539919	10	558	Kctd11,Tgfb2,Bmp6,Nrp1,Wnt5a,Tgfb3,Timp2,Mef2c,Pax2,Col1a1
GO_BP	GO:0045597	positive regulation of cell differentiation	4.83	2.6823e-08	8.35641e-07	18	914	Kctd11,Pik3r1,Tgfb2,Bmp6,Loxl2,Ets1,Adm,Dlx5,Nrp1,Snai2,Wnt5a,Tgfb3,Igfbp3,Igf1,Timp2,Mef2c,Pax2,Col1a1
GO_BP	GO:0030335	positive regulation of cell migration	7.08	1.26855e-07	2.93578e-06	12	415	Slc8a1,Pik3r1,Tgfb2,Ets1,Sema6d,Snai2,Rapgef3,Wnt5a,Plau,Igf1,Sparc,Col1a1
GO_BP	GO:0010770	positive regulation of cell morphogenesis involved in differentiation	7.29	0.000633401	0.00233738	5	168	Tgfb2,Nrp1,Tgfb3,Pax2,Col1a1
GO_BP	GO:2000147	positive regulation of cell motility	6.87	1.76778e-07	3.62507e-06	12	428	Slc8a1,Pik3r1,Tgfb2,Ets1,Sema6d,Snai2,Rapgef3,Wnt5a,Plau,Igf1,Sparc,Col1a1
GO_BP	GO:0008284	positive regulation of cell proliferation	4.16	6.30876e-06	6.76834e-05	14	825	Tgfb2,Bmp6,Ets1,Adm,Dlx5,Fosl2,Prrx1,Wnt5a,Plau,Igf1,Mef2c,Pax2,Stat3,Cav2
GO_BP	GO:0031328	positive regulation of cellular biosynthetic process	3.13	1.26003e-06	1.86809e-05	22	1724	Creb5,Pik3r1,Bmp6,Foxf2,Ets1,Adm,Adcyap1r1,Dlx5,Fosl2,P2ry1,Prrx1,Rapgef3,Wnt5a,Tgfb3,Adora2a,Igf1,Timp2,Fli1,Mef2c,Pax2,Stat3,Col1a1
GO_BP	GO:0051272	positive regulation of cellular component movement	7.27	2.6763e-08	8.35641e-07	13	438	Slc8a1,Pik3r1,Tgfb2,Ets1,Sema6d,Nrp1,Snai2,Rapgef3,Wnt5a,Plau,Igf1,Sparc,Col1a1
GO_BP	GO:0051130	positive regulation of cellular component organization	2.33	0.00738261	0.014747	11	1155	Flrt2,Tgfb2,Nrp1,Snai2,Rapgef3,Wnt5a,Tgfb3,Igfbp3,Igf1,Pax2,Col1a1
GO_BP	GO:0031325	positive regulation of cellular metabolic process	2.61	7.24023e-07	1.18477e-05	29	2723	Creb5,Adrbk2,Pik3r1,Tgfb2,Bmp6,Foxf2,Ets1,Adm,Adcyap1r1,Dlx5,Fosl2,P2ry1,Prrx1,Nrp1,Snai2,Rapgef3,Wnt5a,Plau,Tgfb3,Igfbp3,Adora2a,Igf1,Timp2,Fli1,Mef2c,Pax2,Stat3,Col1a1,Cav2
GO_BP	GO:1903829	positive regulation of cellular protein localization	5.31	0.000361283	0.00148926	7	323	Pik3r1,Tgfb2,Bmp6,Rapgef3,Tgfb3,Igf1,Cav2
GO_BP	GO:0032270	positive regulation of cellular protein metabolic process	2.83	0.000239769	0.00110035	15	1299	Adrbk2,Pik3r1,Tgfb2,Bmp6,P2ry1,Nrp1,Snai2,Rapgef3,Wnt5a,Tgfb3,Igfbp3,Igf1,Timp2,Mef2c,Cav2
GO_BP	GO:0030801	positive regulation of cyclic nucleotide metabolic process	13.46	3.58948e-05	0.000253928	5	91	Adm,Adcyap1r1,Wnt5a,Adora2a,Timp2
GO_BP	GO:1903651	positive regulation of cytoplasmic transport	5.7	0.000667458	0.00243546	6	258	Pik3r1,Bmp6,Adcyap1r1,Rapgef3,Tgfb3,Igf1
GO_BP	GO:0007204	positive regulation of cytosolic calcium ion concentration	5.1	0.00305067	0.00751078	5	240	Slc8a1,Tgfb2,Adm,Adcyap1r1,P2ry1
GO_BP	GO:0051094	positive regulation of developmental process	4.26	5.57056e-09	2.0054e-07	22	1264	Slc8a1,Flrt2,Kctd11,Pik3r1,Tgfb2,Bmp6,Loxl2,Ets1,Gpm6b,Adm,Dlx5,Nrp1,Snai2,Rapgef3,Wnt5a,Tgfb3,Igfbp3,Igf1,Timp2,Mef2c,Pax2,Col1a1
GO_BP	GO:0010634	positive regulation of epithelial cell migration	12.13	5.9206e-05	0.000376132	5	101	Tgfb2,Ets1,Snai2,Wnt5a,Sparc
GO_BP	GO:0050679	positive regulation of epithelial cell proliferation	9.13	5.21747e-05	0.000344992	6	161	Bmp6,Dlx5,Wnt5a,Igf1,Pax2,Cav2
GO_BP	GO:1904951	positive regulation of establishment of protein localization	4.46	0.000189717	0.00089866	9	494	Pik3r1,Tgfb2,Bmp6,Sytl4,Rapgef3,Wnt5a,Tgfb3,Adora2a,Igf1
GO_BP	GO:0010628	positive regulation of gene expression	2.75	4.65366e-05	0.000319446	19	1694	Creb5,Pik3r1,Tgfb2,Bmp6,Foxf2,Ets1,Dlx5,Fosl2,P2ry1,Prrx1,Rapgef3,Wnt5a,Tgfb3,Igf1,Fli1,Mef2c,Pax2,Stat3,Col1a1
GO_BP	GO:0002684	positive regulation of immune system process	2.32	0.031392	0.0423327	7	738	Tril,Tgfb2,Ets1,Cmtm3,Wnt5a,Igf1,Mef2c
GO_BP	GO:0090316	positive regulation of intracellular protein transport	5.13	0.00299663	0.00739284	5	239	Pik3r1,Bmp6,Rapgef3,Tgfb3,Igf1
GO_BP	GO:1902533	positive regulation of intracellular signal transduction	3.29	0.000507193	0.00196568	11	819	Tgfb2,P2ry1,Nacc2,Col3a1,Nrp1,Wnt5a,Tgfb3,Igfbp3,Igf1,Timp2,Cav2
GO_BP	GO:0032388	positive regulation of intracellular transport	4.47	0.00230827	0.00609023	6	329	Pik3r1,Bmp6,Adcyap1r1,Rapgef3,Tgfb3,Igf1
GO_BP	GO:0043270	positive regulation of ion transport	4.82	0.00388329	0.00917045	5	254	Grin2b,Adcyap1r1,P2ry1,Rapgef3,Adora2a
GO_BP	GO:0040017	positive regulation of locomotion	7.11	3.48638e-08	1.0269e-06	13	448	Slc8a1,Pik3r1,Tgfb2,Ets1,Sema6d,Nrp1,Snai2,Rapgef3,Wnt5a,Plau,Igf1,Sparc,Col1a1
GO_BP	GO:0010557	positive regulation of macromolecule biosynthetic process	2.9	2.22025e-05	0.000174602	19	1605	Creb5,Pik3r1,Tgfb2,Bmp6,Foxf2,Ets1,Dlx5,Fosl2,P2ry1,Prrx1,Rapgef3,Wnt5a,Tgfb3,Igf1,Fli1,Mef2c,Pax2,Stat3,Col1a1
GO_BP	GO:0010604	positive regulation of macromolecule metabolic process	2.27	5.80166e-05	0.00037149	25	2696	Creb5,Adrbk2,Pik3r1,Tgfb2,Bmp6,Foxf2,Ets1,Dlx5,Fosl2,P2ry1,Prrx1,Nrp1,Snai2,Rapgef3,Wnt5a,Tgfb3,Igfbp3,Igf1,Timp2,Fli1,Mef2c,Pax2,Stat3,Col1a1,Cav2
GO_BP	GO:0043410	positive regulation of MAPK cascade	5.08	7.15102e-05	0.000430656	9	434	Tgfb2,P2ry1,Nrp1,Wnt5a,Tgfb3,Igfbp3,Igf1,Timp2,Cav2
GO_BP	GO:0044093	positive regulation of molecular function	2.64	0.000768834	0.00262766	14	1297	Tgfb2,Plcl1,Adcyap1r1,Hipk3,Rapgef3,Npr3,Wnt5a,Tgfb3,Igfbp3,Adora2a,Igf1,Timp2,Mef2c,Cav2
GO_BP	GO:0051240	positive regulation of multicellular organismal process	4.01	1.42902e-09	8.9039e-08	25	1529	Slc8a1,Flrt2,Kctd11,Pik3r1,Tgfb2,Bmp6,Loxl2,Ets1,Gpm6b,Adm,Dlx5,P2ry1,Nrp1,Snai2,Rapgef3,Wnt5a,Plau,Tgfb3,Adora2a,Igf1,Sparc,Timp2,Mef2c,Pax2,Col1a1
GO_BP	GO:0051962	positive regulation of nervous system development	4.22	0.000284976	0.00122782	9	522	Flrt2,Kctd11,Bmp6,Nrp1,Wnt5a,Igf1,Timp2,Mef2c,Pax2
GO_BP	GO:0050769	positive regulation of neurogenesis	3.23	0.0108883	0.0198192	6	455	Kctd11,Bmp6,Nrp1,Wnt5a,Timp2,Mef2c
GO_BP	GO:0045666	positive regulation of neuron differentiation	4.07	0.00364689	0.00868819	6	361	Kctd11,Bmp6,Nrp1,Wnt5a,Timp2,Mef2c
GO_BP	GO:0051173	positive regulation of nitrogen compound metabolic process	3.22	4.13847e-07	7.44925e-06	23	1752	Creb5,Pik3r1,Bmp6,Foxf2,Ets1,Adm,Adcyap1r1,Dlx5,Fosl2,P2ry1,Prrx1,Rapgef3,Wnt5a,Tgfb3,Igfbp3,Adora2a,Igf1,Timp2,Fli1,Mef2c,Pax2,Stat3,Col1a1
GO_BP	GO:1903508	positive regulation of nucleic acid-templated transcription	3.15	1.24952e-05	0.000112456	18	1399	Creb5,Pik3r1,Bmp6,Foxf2,Ets1,Dlx5,Fosl2,P2ry1,Prrx1,Rapgef3,Wnt5a,Tgfb3,Igf1,Fli1,Mef2c,Pax2,Stat3,Col1a1
GO_BP	GO:0045935	positive regulation of nucleobase-containing compound metabolic process	3.39	1.60421e-07	3.4651e-06	23	1661	Creb5,Pik3r1,Bmp6,Foxf2,Ets1,Adm,Adcyap1r1,Dlx5,Fosl2,P2ry1,Prrx1,Rapgef3,Wnt5a,Tgfb3,Igfbp3,Adora2a,Igf1,Timp2,Fli1,Mef2c,Pax2,Stat3,Col1a1
GO_BP	GO:0046824	positive regulation of nucleocytoplasmic transport	10.84	0.000100955	0.000550664	5	113	Pik3r1,Bmp6,Rapgef3,Tgfb3,Igf1
GO_BP	GO:0030810	positive regulation of nucleotide biosynthetic process	13.76	3.22445e-05	0.00023216	5	89	Adm,Adcyap1r1,Adora2a,Timp2,Stat3
GO_BP	GO:0045981	positive regulation of nucleotide metabolic process	14.79	4.8944e-07	8.34624e-06	7	116	Adm,Adcyap1r1,Wnt5a,Adora2a,Igf1,Timp2,Stat3
GO_BP	GO:0045778	positive regulation of ossification	18.44	1.07307e-07	2.55644e-06	7	93	Slc8a1,Bmp6,Gpm6b,Dlx5,Wnt5a,Igf1,Mef2c
GO_BP	GO:0045937	positive regulation of phosphate metabolic process	4.32	1.41693e-07	3.14443e-06	18	1021	Adrbk2,Pik3r1,Tgfb2,Bmp6,Adm,Adcyap1r1,P2ry1,Nrp1,Rapgef3,Wnt5a,Tgfb3,Igfbp3,Adora2a,Igf1,Timp2,Mef2c,Stat3,Cav2
GO_BP	GO:0010562	positive regulation of phosphorus metabolic process	4.32	1.41693e-07	3.14443e-06	18	1021	Adrbk2,Pik3r1,Tgfb2,Bmp6,Adm,Adcyap1r1,P2ry1,Nrp1,Rapgef3,Wnt5a,Tgfb3,Igfbp3,Adora2a,Igf1,Timp2,Mef2c,Stat3,Cav2
GO_BP	GO:0042327	positive regulation of phosphorylation	3.53	7.61688e-05	0.000453653	13	903	Adrbk2,Pik3r1,Tgfb2,Bmp6,P2ry1,Nrp1,Rapgef3,Wnt5a,Tgfb3,Igfbp3,Igf1,Timp2,Cav2
GO_BP	GO:0043068	positive regulation of programmed cell death	3.54	0.00194311	0.00531729	8	554	Tgfb2,Adm,Nacc2,Wnt5a,Tgfb3,Igfbp3,Adora2a,Mef2c
GO_BP	GO:1900182	positive regulation of protein localization to nucleus	11.58	1.36918e-05	0.000119251	6	127	Pik3r1,Tgfb2,Bmp6,Tgfb3,Igf1,Cav2
GO_BP	GO:0051247	positive regulation of protein metabolic process	2.63	0.000514106	0.00198298	15	1396	Adrbk2,Pik3r1,Tgfb2,Bmp6,P2ry1,Nrp1,Snai2,Rapgef3,Wnt5a,Tgfb3,Igfbp3,Igf1,Timp2,Mef2c,Cav2
GO_BP	GO:0031401	positive regulation of protein modification process	3.5	2.18478e-05	0.000173485	15	1049	Adrbk2,Pik3r1,Tgfb2,Bmp6,P2ry1,Nrp1,Snai2,Rapgef3,Wnt5a,Tgfb3,Igfbp3,Igf1,Timp2,Mef2c,Cav2
GO_BP	GO:0001934	positive regulation of protein phosphorylation	3.7	4.75323e-05	0.000324904	13	862	Adrbk2,Pik3r1,Tgfb2,Bmp6,P2ry1,Nrp1,Rapgef3,Wnt5a,Tgfb3,Igfbp3,Igf1,Timp2,Cav2
GO_BP	GO:0050714	positive regulation of protein secretion	6.34	0.00038151	0.00155679	6	232	Tgfb2,Sytl4,Wnt5a,Tgfb3,Adora2a,Igf1
GO_BP	GO:0051222	positive regulation of protein transport	4.8	0.000109416	0.000590846	9	459	Pik3r1,Tgfb2,Bmp6,Sytl4,Rapgef3,Wnt5a,Tgfb3,Adora2a,Igf1
GO_BP	GO:1900373	positive regulation of purine nucleotide biosynthetic process	13.76	3.22445e-05	0.00023216	5	89	Adm,Adcyap1r1,Adora2a,Timp2,Stat3
GO_BP	GO:1900544	positive regulation of purine nucleotide metabolic process	14.79	4.8944e-07	8.34624e-06	7	116	Adm,Adcyap1r1,Wnt5a,Adora2a,Igf1,Timp2,Stat3
GO_BP	GO:0048584	positive regulation of response to stimulus	3.12	1.33495e-06	1.94831e-05	22	1730	Tril,Pik3r1,Tgfb2,Bmp6,Cmtm3,Dlx5,P2ry1,Nacc2,Prrx1,Col3a1,Nrp1,Snai2,Wnt5a,Tgfb3,Igfbp3,Adora2a,Igf1,Timp2,Mef2c,Stat3,Col1a1,Cav2
GO_BP	GO:1902680	positive regulation of RNA biosynthetic process	3.15	1.28625e-05	0.000113865	18	1402	Creb5,Pik3r1,Bmp6,Foxf2,Ets1,Dlx5,Fosl2,P2ry1,Prrx1,Rapgef3,Wnt5a,Tgfb3,Igf1,Fli1,Mef2c,Pax2,Stat3,Col1a1
GO_BP	GO:0051254	positive regulation of RNA metabolic process	3.04	2.02198e-05	0.000163781	18	1450	Creb5,Pik3r1,Bmp6,Foxf2,Ets1,Dlx5,Fosl2,P2ry1,Prrx1,Rapgef3,Wnt5a,Tgfb3,Igf1,Fli1,Mef2c,Pax2,Stat3,Col1a1
GO_BP	GO:0051047	positive regulation of secretion	5.3	5.16742e-05	0.000344992	9	416	Tgfb2,Bmp6,Sytl4,Grin2b,P2ry1,Wnt5a,Tgfb3,Adora2a,Igf1
GO_BP	GO:1903532	positive regulation of secretion by cell	5.67	3.07199e-05	0.00022621	9	389	Tgfb2,Bmp6,Sytl4,Grin2b,P2ry1,Wnt5a,Tgfb3,Adora2a,Igf1
GO_BP	GO:0009967	positive regulation of signal transduction	3.78	4.6281e-07	8.14947e-06	19	1230	Pik3r1,Tgfb2,Bmp6,Cmtm3,Dlx5,P2ry1,Nacc2,Prrx1,Col3a1,Nrp1,Wnt5a,Tgfb3,Igfbp3,Adora2a,Igf1,Timp2,Stat3,Col1a1,Cav2
GO_BP	GO:0023056	positive regulation of signaling	3.68	1.66985e-07	3.51319e-06	21	1400	Syt12,Pik3r1,Tgfb2,Bmp6,Cmtm3,Grin2b,Dlx5,P2ry1,Nacc2,Prrx1,Col3a1,Nrp1,Wnt5a,Tgfb3,Igfbp3,Adora2a,Igf1,Timp2,Stat3,Col1a1,Cav2
GO_BP	GO:0045944	positive regulation of transcription from RNA polymerase II promoter	4.11	6.66919e-07	1.10246e-05	17	1014	Creb5,Pik3r1,Bmp6,Foxf2,Ets1,Dlx5,Fosl2,P2ry1,Prrx1,Rapgef3,Wnt5a,Tgfb3,Igf1,Fli1,Mef2c,Pax2,Stat3
GO_BP	GO:0045893	positive regulation of transcription, DNA-templated	3.15	1.24952e-05	0.000112456	18	1399	Creb5,Pik3r1,Bmp6,Foxf2,Ets1,Dlx5,Fosl2,P2ry1,Prrx1,Rapgef3,Wnt5a,Tgfb3,Igf1,Fli1,Mef2c,Pax2,Stat3,Col1a1
GO_BP	GO:0051050	positive regulation of transport	3.09	0.000492218	0.00191681	12	952	Pik3r1,Tgfb2,Bmp6,Sytl4,Grin2b,Adcyap1r1,P2ry1,Rapgef3,Wnt5a,Tgfb3,Adora2a,Igf1
GO_BP	GO:0012501	programmed cell death	2.68	6.37512e-05	0.000395697	19	1734	Pik3r1,Tgfb2,Bmp6,Ets1,Adm,Hipk3,Nacc2,Nrp1,Snai2,Col2a1,Rapgef3,Wnt5a,Tgfb3,Igfbp3,Adora2a,Igf1,Mef2c,Pax2,Stat3
GO_BP	GO:0071822	protein complex subunit organization	2.1	0.0084542	0.0163233	13	1514	Kctd11,Stxbp6,Pik3r1,Tgfb2,Loxl2,Col1a2,Nacc2,Col3a1,Col2a1,Rapgef3,Fam101b,Col1a1,Cav2
GO_BP	GO:0017038	protein import	5.57	0.000271234	0.00118757	7	308	Pik3r1,Tgfb2,Bmp6,Snai2,Tgfb3,Igf1,Stat3
GO_BP	GO:0006606	protein import into nucleus	6.57	9.81378e-05	0.000544006	7	261	Pik3r1,Tgfb2,Bmp6,Snai2,Tgfb3,Igf1,Stat3
GO_BP	GO:0008104	protein localization	2.65	6.94416e-06	7.30489e-05	24	2222	Stx17,Stxbp6,Adrbk2,Pik3r1,Tgfb2,Bmp6,Neurl1b,Gpm6b,Sytl4,Grin2b,P2ry1,Fbn1,Nacc2,Nrp1,Snai2,Rapgef3,Wnt5a,Tgfb3,Sel1l,Adora2a,Igf1,Stat3,Col1a1,Cav2
GO_BP	GO:0034504	protein localization to nucleus	6.35	1.2494e-05	0.000112456	9	347	Pik3r1,Tgfb2,Bmp6,Snai2,Tgfb3,Igf1,Stat3,Col1a1,Cav2
GO_BP	GO:0033365	protein localization to organelle	3.35	0.000802041	0.00270689	10	731	Pik3r1,Tgfb2,Bmp6,Nrp1,Snai2,Tgfb3,Igf1,Stat3,Col1a1,Cav2
GO_BP	GO:0006468	protein phosphorylation	2.77	4.22549e-05	0.000295056	19	1682	Flrt2,Adrbk2,Pik3r1,Tgfb2,Bmp6,Plcl1,Grin2b,P2ry1,Hipk3,Nrp1,Rapgef3,Wnt5a,Tgfb3,Igfbp3,Adora2a,Igf1,Timp2,Mef2c,Cav2
GO_BP	GO:0009306	protein secretion	3.11	0.0128622	0.0224776	6	472	Tgfb2,Sytl4,Wnt5a,Tgfb3,Adora2a,Igf1
GO_BP	GO:0006605	protein targeting	3.17	0.0067092	0.0137061	7	541	Pik3r1,Tgfb2,Bmp6,Snai2,Tgfb3,Igf1,Stat3
GO_BP	GO:0044744	protein targeting to nucleus	6.57	9.81378e-05	0.000544006	7	261	Pik3r1,Tgfb2,Bmp6,Snai2,Tgfb3,Igf1,Stat3
GO_BP	GO:0015031	protein transport	2.59	0.00025751	0.0011398	17	1611	Stx17,Adrbk2,Pik3r1,Tgfb2,Bmp6,Neurl1b,Gpm6b,Sytl4,Snai2,Rapgef3,Wnt5a,Tgfb3,Sel1l,Adora2a,Igf1,Stat3,Col1a1
GO_BP	GO:0006164	purine nucleotide biosynthetic process	6.53	0.000324105	0.00136377	6	225	Adm,Adcyap1r1,Npr3,Adora2a,Timp2,Stat3
GO_BP	GO:0006163	purine nucleotide metabolic process	4.68	0.000320015	0.00135359	8	419	Adm,Adcyap1r1,Npr3,Wnt5a,Adora2a,Igf1,Timp2,Stat3
GO_BP	GO:0009152	purine ribonucleotide biosynthetic process	6.74	0.000273708	0.00119195	6	218	Adm,Adcyap1r1,Npr3,Adora2a,Timp2,Stat3
GO_BP	GO:0009150	purine ribonucleotide metabolic process	4.83	0.00025909	0.00114367	8	406	Adm,Adcyap1r1,Npr3,Wnt5a,Adora2a,Igf1,Timp2,Stat3
GO_BP	GO:0072522	purine-containing compound biosynthetic process	6.31	0.000390321	0.0015838	6	233	Adm,Adcyap1r1,Npr3,Adora2a,Timp2,Stat3
GO_BP	GO:0072521	purine-containing compound metabolic process	4.16	0.000691845	0.00247962	8	471	Adm,Adcyap1r1,Npr3,Wnt5a,Adora2a,Igf1,Timp2,Stat3
GO_BP	GO:0007265	Ras protein signal transduction	4.57	0.00486756	0.0107578	5	268	Col1a2,Col3a1,Rapgef3,Igf1,Timp2
GO_BP	GO:0032956	regulation of actin cytoskeleton organization	4.5	0.00517861	0.0113064	5	272	Pik3r1,Tgfb2,Gpm6b,Rapgef3,Mef2c
GO_BP	GO:0032970	regulation of actin filament-based process	3.96	0.00875413	0.0167831	5	309	Pik3r1,Tgfb2,Gpm6b,Rapgef3,Mef2c
GO_BP	GO:0022603	regulation of anatomical structure morphogenesis	4.12	1.41906e-06	2.05257e-05	16	951	Tgfb2,Ets1,Adm,Plxna4,Sema6d,Nrp1,Snai2,Rapgef3,Fzd6,Wnt5a,Plau,Tgfb3,Sparc,Mef2c,Pax2,Col1a1
GO_BP	GO:0090066	regulation of anatomical structure size	5.01	3.13056e-05	0.00022948	10	489	Slc8a1,Adm,Plxna4,P2ry1,Sema6d,Nrp1,Rapgef3,Wnt5a,Adora2a,Pax2
GO_BP	GO:0045765	regulation of angiogenesis	5.54	0.00213784	0.00575299	5	221	Ets1,Adm,Rapgef3,Wnt5a,Sparc
GO_BP	GO:0042981	regulation of apoptotic process	3.38	2.5198e-06	3.23974e-05	19	1378	Pik3r1,Tgfb2,Bmp6,Ets1,Adm,Hipk3,Nacc2,Nrp1,Snai2,Col2a1,Rapgef3,Wnt5a,Tgfb3,Igfbp3,Adora2a,Igf1,Mef2c,Pax2,Stat3
GO_BP	GO:2001233	regulation of apoptotic signaling pathway	4.64	0.000807816	0.00272071	7	370	Tgfb2,Nacc2,Nrp1,Snai2,Col2a1,Adora2a,Igf1
GO_BP	GO:0050795	regulation of behavior	7.42	1.27783e-05	0.00011374	8	264	Plxna4,Sema6d,Nrp1,Snai2,Wnt5a,Adora2a,Mef2c,Stat3
GO_BP	GO:0051098	regulation of binding	6.69	2.70007e-05	0.000205357	8	293	Tgfb2,Plcl1,P2ry1,Hipk3,Rapgef3,Wnt5a,Igf1,Mef2c
GO_BP	GO:0070167	regulation of biomineral tissue development	16.12	1.49641e-05	0.000128264	5	76	Slc8a1,Bmp6,Gpm6b,Fam101b,Mef2c
GO_BP	GO:1903522	regulation of blood circulation	5.28	0.00263752	0.0067394	5	232	Slc8a1,Pik3r1,Tgfb2,Adm,P2ry1
GO_BP	GO:0050878	regulation of body fluid levels	5.51	0.000287614	0.0012359	7	311	Aplnr,Fam46a,P2ry1,Fzd6,Npr3,Plau,Adora2a
GO_BP	GO:0030500	regulation of bone mineralization	17.5	9.99407e-06	9.69485e-05	5	70	Slc8a1,Bmp6,Gpm6b,Fam101b,Mef2c
GO_BP	GO:0051924	regulation of calcium ion transport	6.84	0.000254097	0.00113399	6	215	Slc8a1,Tgfb2,Adcyap1r1,Rapgef3,Adora2a,Igf1
GO_BP	GO:0030817	regulation of cAMP biosynthetic process	12.5	5.12524e-05	0.000344992	5	98	Adm,Adcyap1r1,Npr3,Adora2a,Timp2
GO_BP	GO:0030814	regulation of cAMP metabolic process	10.94	9.67981e-05	0.000542605	5	112	Adm,Adcyap1r1,Npr3,Adora2a,Timp2
GO_BP	GO:0060828	regulation of canonical Wnt signaling pathway	7.12	0.000704427	0.00249709	5	172	Dlx5,Snai2,Fzd6,Wnt5a,Col1a1
GO_BP	GO:0006109	regulation of carbohydrate metabolic process	8.6	7.28989e-05	0.000437393	6	171	Ppp1r3b,Adcyap1r1,P2ry1,Igfbp3,Igf1,Stat3
GO_BP	GO:0061035	regulation of cartilage development	24.5	1.65127e-07	3.51319e-06	6	60	Tgfb2,Bmp6,Loxl2,Snai2,Wnt5a,Fam101b
GO_BP	GO:0009894	regulation of catabolic process	2.37	0.0411939	0.0496165	6	619	Ppp1r3b,Wnt5a,Igfbp3,Igf1,Timp2,Stat3
GO_BP	GO:0050790	regulation of catalytic activity	2.86	1.56946e-05	0.000133817	20	1712	Sh2d4a,Flrt2,Ppp1r3b,Pik3r1,Ppp1r14c,Tgfb2,Adcyap1r1,Hipk3,Serpinb8,Rapgef3,Npr3,Wnt5a,Tgfb3,Igfbp3,Adora2a,Igf1,Timp2,Mef2c,Pax2,Cav2
GO_BP	GO:0030155	regulation of cell adhesion	4.48	3.45845e-05	0.000245732	11	602	Ecm2,Pik3r1,Tgfb2,Gpm6b,Podxl,Snai2,Wnt5a,Plau,Adora2a,Igf1,Col1a1
GO_BP	GO:0010646	regulation of cell communication	3.19	1.35735e-10	1.69147e-08	35	2690	Syt12,Flrt2,Kctd11,Adrbk2,Pik3r1,Tgfb2,Bmp6,Plcl1,Cmtm3,Gpm6b,Sytl4,Adm,Grin2b,Dlx5,P2ry1,Fbn1,Hipk3,Nacc2,Prrx1,Col3a1,Nrp1,Snai2,Col2a1,Fzd6,Wnt5a,Plau,Tgfb3,Igfbp3,Adora2a,Igf1,Timp2,Mef2c,Stat3,Col1a1,Cav2
GO_BP	GO:0010941	regulation of cell death	3.42	5.45172e-07	9.19979e-06	21	1504	Pik3r1,Tgfb2,Bmp6,Ets1,Adm,Grin2b,Adcyap1r1,Hipk3,Nacc2,Nrp1,Snai2,Col2a1,Rapgef3,Wnt5a,Tgfb3,Igfbp3,Adora2a,Igf1,Mef2c,Pax2,Stat3
GO_BP	GO:0060284	regulation of cell development	4.62	5.21387e-08	1.40775e-06	18	955	Flrt2,Kctd11,Tgfb2,Bmp6,Plxna4,Sema6d,Prrx1,Col3a1,Nrp1,Wnt5a,Tgfb3,Fam101b,Igf1,Timp2,Mef2c,Pax2,Stat3,Col1a1
GO_BP	GO:0045595	regulation of cell differentiation	3.95	8.309e-10	6.4098e-08	26	1613	Flrt2,Kctd11,Pik3r1,Tgfb2,Bmp6,Loxl2,Ets1,Adm,Plxna4,Dlx5,Sema6d,Prrx1,Col3a1,Nrp1,Megf10,Snai2,Wnt5a,Tgfb3,Fam101b,Igfbp3,Igf1,Timp2,Mef2c,Pax2,Stat3,Col1a1
GO_BP	GO:0001558	regulation of cell growth	5.14	0.000168528	0.000827319	8	381	Tgfb2,Plxna4,Sema6d,Nrp1,Crim1,Wnt5a,Igfbp3,Igf1
GO_BP	GO:0030334	regulation of cell migration	6.12	2.11917e-09	1.17474e-07	17	681	Slc8a1,Flrt2,Pik3r1,Tgfb2,Ets1,Plxna4,Sema6d,Col3a1,Snai2,Rapgef3,Wnt5a,Plau,Igfbp3,Igf1,Sparc,Stat3,Col1a1
GO_BP	GO:0022604	regulation of cell morphogenesis	4.26	0.000269336	0.00118245	9	518	Tgfb2,Plxna4,Sema6d,Nrp1,Wnt5a,Tgfb3,Sparc,Pax2,Col1a1
GO_BP	GO:0010769	regulation of cell morphogenesis involved in differentiation	5.73	8.01695e-05	0.000472271	8	342	Tgfb2,Plxna4,Sema6d,Nrp1,Wnt5a,Tgfb3,Pax2,Col1a1
GO_BP	GO:2000145	regulation of cell motility	5.83	4.38791e-09	1.75439e-07	17	715	Slc8a1,Flrt2,Pik3r1,Tgfb2,Ets1,Plxna4,Sema6d,Col3a1,Snai2,Rapgef3,Wnt5a,Plau,Igfbp3,Igf1,Sparc,Stat3,Col1a1
GO_BP	GO:0031344	regulation of cell projection organization	3.32	0.00286349	0.00714769	8	590	Plxna4,Sema6d,Prrx1,Nrp1,Podxl,Wnt5a,Tgfb3,Mef2c
GO_BP	GO:0042127	regulation of cell proliferation	3.99	3.58737e-09	1.49014e-07	24	1474	Kctd11,Pik3r1,Tgfb2,Bmp6,Ets1,Adm,Dlx5,Fosl2,Nacc2,Prrx1,Snai2,Npr3,Wnt5a,Plau,Tgfb3,Igfbp3,Adora2a,Igf1,Sparc,Timp2,Mef2c,Pax2,Stat3,Cav2
GO_BP	GO:0008361	regulation of cell size	7.12	0.000704427	0.00249709	5	172	Plxna4,Sema6d,Nrp1,Rapgef3,Wnt5a
GO_BP	GO:0022407	regulation of cell-cell adhesion	4.11	0.0035014	0.00844087	6	358	Pik3r1,Podxl,Snai2,Wnt5a,Adora2a,Igf1
GO_BP	GO:0010810	regulation of cell-substrate adhesion	7.34	0.000616517	0.00229073	5	167	Ecm2,Pik3r1,Gpm6b,Plau,Col1a1
GO_BP	GO:0010675	regulation of cellular carbohydrate metabolic process	9.13	5.21747e-05	0.000344992	6	161	Ppp1r3b,Adcyap1r1,P2ry1,Igfbp3,Igf1,Stat3
GO_BP	GO:0044087	regulation of cellular component biogenesis	3.4	0.000721935	0.00251349	10	721	Flrt2,Stxbp6,Pik3r1,Gpm6b,Podxl,Snai2,Rapgef3,Wnt5a,Tgfb3,Mef2c
GO_BP	GO:0051270	regulation of cellular component movement	5.68	2.13319e-09	1.17474e-07	18	776	Slc8a1,Flrt2,Pik3r1,Tgfb2,Ets1,Plxna4,Sema6d,Col3a1,Nrp1,Snai2,Rapgef3,Wnt5a,Plau,Igfbp3,Igf1,Sparc,Stat3,Col1a1
GO_BP	GO:0051128	regulation of cellular component organization	2.47	5.30418e-05	0.000347886	22	2182	Flrt2,Stxbp6,Pik3r1,Tgfb2,Ets1,Gpm6b,Plxna4,Sema6d,Prrx1,Nrp1,Podxl,Crim1,Snai2,Rapgef3,Wnt5a,Tgfb3,Igfbp3,Igf1,Sparc,Mef2c,Pax2,Col1a1
GO_BP	GO:0032535	regulation of cellular component size	3.68	0.0118234	0.0210715	5	333	Plxna4,Sema6d,Nrp1,Rapgef3,Wnt5a
GO_BP	GO:0060341	regulation of cellular localization	3.53	2.58418e-06	3.25159e-05	18	1248	Slc8a1,Syt12,Pik3r1,Tgfb2,Bmp6,Gpm6b,Sytl4,Grin2b,Adcyap1r1,P2ry1,Snai2,Rapgef3,Wnt5a,Tgfb3,Adora2a,Igf1,Mef2c,Cav2
GO_BP	GO:1903827	regulation of cellular protein localization	4.73	5.08217e-05	0.000344482	10	518	Pik3r1,Tgfb2,Bmp6,Gpm6b,Snai2,Rapgef3,Wnt5a,Tgfb3,Igf1,Cav2
GO_BP	GO:0032268	regulation of cellular protein metabolic process	2.48	3.21843e-05	0.00023216	23	2272	Sh2d4a,Flrt2,Adrbk2,Pik3r1,Tgfb2,Bmp6,Plcl1,Grin2b,P2ry1,Hipk3,Serpinb8,Nrp1,Snai2,Rapgef3,Wnt5a,Tgfb3,Igfbp3,Adora2a,Igf1,Timp2,Mef2c,Pax2,Cav2
GO_BP	GO:0080135	regulation of cellular response to stress	2.99	0.00905589	0.0171585	7	573	Pik3r1,Tgfb2,Hipk3,Nacc2,Prrx1,Snai2,Wnt5a
GO_BP	GO:0050920	regulation of chemotaxis	6.77	0.000885892	0.00286592	5	181	Plxna4,Sema6d,Nrp1,Snai2,Wnt5a
GO_BP	GO:0030802	regulation of cyclic nucleotide biosynthetic process	10.56	0.000114253	0.000600942	5	116	Adm,Adcyap1r1,Npr3,Adora2a,Timp2
GO_BP	GO:0030799	regulation of cyclic nucleotide metabolic process	10.65	2.19533e-05	0.000173485	6	138	Adm,Adcyap1r1,Npr3,Wnt5a,Adora2a,Timp2
GO_BP	GO:0001817	regulation of cytokine production	2.76	0.0218313	0.0343033	6	532	Tril,Pik3r1,Tgfb2,Snai2,Wnt5a,Tgfb3
GO_BP	GO:1903649	regulation of cytoplasmic transport	5.18	6.20212e-05	0.00038644	9	426	Slc8a1,Pik3r1,Tgfb2,Bmp6,Adcyap1r1,Snai2,Rapgef3,Tgfb3,Igf1
GO_BP	GO:0051493	regulation of cytoskeleton organization	2.97	0.027138	0.0391833	5	413	Pik3r1,Tgfb2,Gpm6b,Rapgef3,Mef2c
GO_BP	GO:0051480	regulation of cytosolic calcium ion concentration	4.57	0.00486756	0.0107578	5	268	Slc8a1,Tgfb2,Adm,Adcyap1r1,P2ry1
GO_BP	GO:0048638	regulation of developmental growth	5.07	0.000473884	0.00185882	7	338	Plxna4,Sema6d,Nrp1,Wnt5a,Igf1,Mef2c,Stat3
GO_BP	GO:0050793	regulation of developmental process	3.43	1.90209e-10	2.02894e-08	32	2289	Slc8a1,Flrt2,Kctd11,Pik3r1,Tgfb2,Bmp6,Loxl2,Ets1,Gpm6b,Adm,Plxna4,Dlx5,Sema6d,Prrx1,Col3a1,Nrp1,Megf10,Snai2,Rapgef3,Fzd6,Wnt5a,Plau,Tgfb3,Fam101b,Igfbp3,Igf1,Sparc,Timp2,Mef2c,Pax2,Stat3,Col1a1
GO_BP	GO:0052548	regulation of endopeptidase activity	4.5	0.00517861	0.0113064	5	272	Serpinb8,Adora2a,Igf1,Timp2,Pax2
GO_BP	GO:0010632	regulation of epithelial cell migration	7.38	0.000599972	0.00223438	5	166	Tgfb2,Ets1,Snai2,Wnt5a,Sparc
GO_BP	GO:0050678	regulation of epithelial cell proliferation	8.95	4.19835e-08	1.21452e-06	11	301	Tgfb2,Bmp6,Dlx5,Snai2,Wnt5a,Plau,Igf1,Sparc,Mef2c,Pax2,Cav2
GO_BP	GO:0070201	regulation of establishment of protein localization	3.14	0.00132064	0.00397665	10	781	Pik3r1,Tgfb2,Bmp6,Sytl4,Snai2,Rapgef3,Wnt5a,Tgfb3,Adora2a,Igf1
GO_BP	GO:2001236	regulation of extrinsic apoptotic signaling pathway	7.9	0.000439169	0.00174376	5	155	Tgfb2,Nrp1,Snai2,Col2a1,Igf1
GO_BP	GO:0040008	regulation of growth	4.13	7.08923e-05	0.000428528	11	652	Kctd11,Tgfb2,Plxna4,Sema6d,Nrp1,Crim1,Wnt5a,Igfbp3,Igf1,Mef2c,Stat3
GO_BP	GO:0032844	regulation of homeostatic process	2.69	0.0387108	0.0481286	5	455	Slc8a1,Tgfb2,Ets1,Adcyap1r1,Adora2a
GO_BP	GO:0010817	regulation of hormone levels	3.68	0.00299821	0.00739284	7	466	Gcnt4,Bmp6,Sytl4,Adm,P2ry1,Rdh10,Igf1
GO_BP	GO:0051336	regulation of hydrolase activity	3.27	0.000297284	0.00126737	12	900	Sh2d4a,Tgfb2,Adcyap1r1,Serpinb8,Rapgef3,Wnt5a,Adora2a,Igf1,Timp2,Mef2c,Pax2,Cav2
GO_BP	GO:0050776	regulation of immune response	3.06	0.00811447	0.0157998	7	561	Tril,Tgfb2,Cmtm3,Col3a1,Wnt5a,Tgfb3,Mef2c
GO_BP	GO:0002682	regulation of immune system process	2.33	0.00752147	0.0149063	11	1158	Tril,Pik3r1,Tgfb2,Ets1,Cmtm3,Col3a1,Wnt5a,Tgfb3,Adora2a,Igf1,Mef2c
GO_BP	GO:0033157	regulation of intracellular protein transport	4.14	0.00336027	0.00811273	6	355	Pik3r1,Bmp6,Snai2,Rapgef3,Tgfb3,Igf1
GO_BP	GO:1902531	regulation of intracellular signal transduction	2.74	0.000211269	0.000980674	16	1432	Flrt2,Tgfb2,Bmp6,Grin2b,P2ry1,Hipk3,Nacc2,Col3a1,Nrp1,Snai2,Wnt5a,Tgfb3,Igfbp3,Igf1,Timp2,Cav2
GO_BP	GO:0032386	regulation of intracellular transport	3.9	0.000512672	0.00198217	9	566	Slc8a1,Pik3r1,Tgfb2,Bmp6,Adcyap1r1,Snai2,Rapgef3,Tgfb3,Igf1
GO_BP	GO:0043269	regulation of ion transport	4.12	0.000156783	0.00079147	10	594	Slc8a1,Tgfb2,Gpm6b,Grin2b,Adcyap1r1,P2ry1,Rapgef3,Adora2a,Igf1,Mef2c
GO_BP	GO:0043549	regulation of kinase activity	2.87	0.00683836	0.0139523	8	683	Flrt2,Pik3r1,Tgfb2,Hipk3,Wnt5a,Tgfb3,Adora2a,Igf1
GO_BP	GO:0032879	regulation of localization	3.1	8.96925e-09	3.06638e-07	30	2370	Slc8a1,Syt12,Flrt2,Stxbp6,Pik3r1,Tgfb2,Bmp6,Ets1,Gpm6b,Sytl4,Grin2b,Adcyap1r1,Plxna4,P2ry1,Sema6d,Col3a1,Nrp1,Snai2,Rapgef3,Wnt5a,Plau,Tgfb3,Igfbp3,Adora2a,Igf1,Sparc,Mef2c,Stat3,Col1a1,Cav2
GO_BP	GO:0040012	regulation of locomotion	5.91	3.74084e-10	3.16432e-08	19	788	Slc8a1,Flrt2,Pik3r1,Tgfb2,Ets1,Plxna4,Sema6d,Col3a1,Nrp1,Snai2,Rapgef3,Wnt5a,Plau,Igfbp3,Adora2a,Igf1,Sparc,Stat3,Col1a1
GO_BP	GO:0043408	regulation of MAPK cascade	4.63	1.06246e-05	0.000101845	12	635	Tgfb2,Bmp6,Grin2b,P2ry1,Hipk3,Nrp1,Wnt5a,Tgfb3,Igfbp3,Igf1,Timp2,Cav2
GO_BP	GO:0010959	regulation of metal ion transport	4.34	0.00267811	0.00676642	6	339	Slc8a1,Tgfb2,Adcyap1r1,Rapgef3,Adora2a,Igf1
GO_BP	GO:0065009	regulation of molecular function	2.66	6.47903e-06	6.86635e-05	24	2213	Sh2d4a,Flrt2,Ppp1r3b,Pik3r1,Ppp1r14c,Tgfb2,Plcl1,Adcyap1r1,P2ry1,Hipk3,Serpinb8,Rapgef3,Fzd6,Npr3,Wnt5a,Plau,Tgfb3,Igfbp3,Adora2a,Igf1,Timp2,Mef2c,Pax2,Cav2
GO_BP	GO:2000026	regulation of multicellular organismal development	4.14	8.52391e-12	1.97268e-09	30	1777	Slc8a1,Flrt2,Kctd11,Pik3r1,Tgfb2,Bmp6,Loxl2,Ets1,Gpm6b,Adm,Plxna4,Sema6d,Prrx1,Col3a1,Nrp1,Megf10,Snai2,Rapgef3,Fzd6,Wnt5a,Plau,Tgfb3,Fam101b,Igf1,Sparc,Timp2,Mef2c,Pax2,Stat3,Col1a1
GO_BP	GO:0051239	regulation of multicellular organismal process	3.22	9.94611e-11	1.61127e-08	35	2660	Slc8a1,Flrt2,Kctd11,Tril,Pik3r1,Tgfb2,Bmp6,Loxl2,Fam46a,Ets1,Gpm6b,Adm,Plxna4,Dlx5,P2ry1,Sema6d,Prrx1,Col3a1,Nrp1,Megf10,Snai2,Rapgef3,Fzd6,Wnt5a,Plau,Tgfb3,Fam101b,Adora2a,Igf1,Sparc,Timp2,Mef2c,Pax2,Stat3,Col1a1
GO_BP	GO:0043900	regulation of multi-organism process	2.93	0.0283815	0.039568	5	418	Bmp6,P2ry1,Plau,Igf1,Cav2
GO_BP	GO:0051960	regulation of nervous system development	3.97	1.04985e-05	0.000101236	14	863	Flrt2,Kctd11,Bmp6,Plxna4,Sema6d,Prrx1,Col3a1,Nrp1,Wnt5a,Igf1,Timp2,Mef2c,Pax2,Stat3
GO_BP	GO:0050767	regulation of neurogenesis	3.84	6.63421e-05	0.000408571	12	766	Flrt2,Kctd11,Bmp6,Plxna4,Sema6d,Prrx1,Col3a1,Nrp1,Wnt5a,Timp2,Mef2c,Stat3
GO_BP	GO:0043523	regulation of neuron apoptotic process	5.21	0.00278736	0.00698998	5	235	Tgfb2,Nrp1,Tgfb3,Adora2a,Mef2c
GO_BP	GO:1901214	regulation of neuron death	5.74	0.000226548	0.00104264	7	299	Tgfb2,Nrp1,Tgfb3,Adora2a,Igf1,Mef2c,Stat3
GO_BP	GO:0045664	regulation of neuron differentiation	3.49	0.00110579	0.00340565	9	631	Kctd11,Bmp6,Plxna4,Sema6d,Prrx1,Nrp1,Wnt5a,Timp2,Mef2c
GO_BP	GO:0010975	regulation of neuron projection development	3.14	0.0123767	0.0218175	6	468	Plxna4,Sema6d,Prrx1,Nrp1,Wnt5a,Mef2c
GO_BP	GO:0046822	regulation of nucleocytoplasmic transport	7.14	0.00020182	0.000945994	6	206	Pik3r1,Bmp6,Snai2,Rapgef3,Tgfb3,Igf1
GO_BP	GO:0030808	regulation of nucleotide biosynthetic process	11.86	1.19441e-05	0.000110568	6	124	Adm,Adcyap1r1,Npr3,Adora2a,Timp2,Stat3
GO_BP	GO:0006140	regulation of nucleotide metabolic process	9.9	1.53656e-06	2.18353e-05	8	198	Adm,Adcyap1r1,Npr3,Wnt5a,Adora2a,Igf1,Timp2,Stat3
GO_BP	GO:2000027	regulation of organ morphogenesis	6.69	0.000930544	0.00299103	5	183	Snai2,Fzd6,Wnt5a,Plau,Pax2
GO_BP	GO:0033043	regulation of organelle organization	2.15	0.0245017	0.0359861	9	1028	Stxbp6,Pik3r1,Tgfb2,Gpm6b,Snai2,Rapgef3,Wnt5a,Igf1,Mef2c
GO_BP	GO:0030278	regulation of ossification	10.5	2.00467e-07	3.96044e-06	9	210	Slc8a1,Bmp6,Gpm6b,Dlx5,Snai2,Wnt5a,Fam101b,Igf1,Mef2c
GO_BP	GO:0045667	regulation of osteoblast differentiation	9.35	0.000202046	0.000945994	5	131	Bmp6,Dlx5,Snai2,Igf1,Mef2c
GO_BP	GO:0052547	regulation of peptidase activity	3.48	0.0147208	0.0248932	5	352	Serpinb8,Adora2a,Igf1,Timp2,Pax2
GO_BP	GO:0019220	regulation of phosphate metabolic process	3.87	2.82941e-09	1.33036e-07	25	1581	Sh2d4a,Flrt2,Adrbk2,Pik3r1,Ppp1r14c,Tgfb2,Bmp6,Plcl1,Adm,Grin2b,Adcyap1r1,P2ry1,Hipk3,Nrp1,Rapgef3,Npr3,Wnt5a,Tgfb3,Igfbp3,Adora2a,Igf1,Timp2,Mef2c,Stat3,Cav2
GO_BP	GO:0051174	regulation of phosphorus metabolic process	3.86	3.01698e-09	1.3558e-07	25	1586	Sh2d4a,Flrt2,Adrbk2,Pik3r1,Ppp1r14c,Tgfb2,Bmp6,Plcl1,Adm,Grin2b,Adcyap1r1,P2ry1,Hipk3,Nrp1,Rapgef3,Npr3,Wnt5a,Tgfb3,Igfbp3,Adora2a,Igf1,Timp2,Mef2c,Stat3,Cav2
GO_BP	GO:0042325	regulation of phosphorylation	3.6	4.81835e-07	8.34624e-06	20	1361	Flrt2,Adrbk2,Pik3r1,Ppp1r14c,Tgfb2,Bmp6,Plcl1,Grin2b,P2ry1,Hipk3,Nrp1,Rapgef3,Wnt5a,Tgfb3,Igfbp3,Adora2a,Igf1,Timp2,Stat3,Cav2
GO_BP	GO:0043067	regulation of programmed cell death	3.34	2.98328e-06	3.68924e-05	19	1394	Pik3r1,Tgfb2,Bmp6,Ets1,Adm,Hipk3,Nacc2,Nrp1,Snai2,Col2a1,Rapgef3,Wnt5a,Tgfb3,Igfbp3,Adora2a,Igf1,Mef2c,Pax2,Stat3
GO_BP	GO:1904589	regulation of protein import	7.08	0.000723078	0.00251349	5	173	Pik3r1,Bmp6,Snai2,Tgfb3,Igf1
GO_BP	GO:0042306	regulation of protein import into nucleus	7.21	0.000668207	0.00243546	5	170	Pik3r1,Bmp6,Snai2,Tgfb3,Igf1
GO_BP	GO:0045859	regulation of protein kinase activity	2.73	0.0145394	0.0246746	7	629	Flrt2,Tgfb2,Hipk3,Wnt5a,Tgfb3,Adora2a,Igf1
GO_BP	GO:0032880	regulation of protein localization	3.14	0.000423195	0.00169278	12	936	Pik3r1,Tgfb2,Bmp6,Gpm6b,Sytl4,Snai2,Rapgef3,Wnt5a,Tgfb3,Adora2a,Igf1,Cav2
GO_BP	GO:1900180	regulation of protein localization to nucleus	8.01	2.80407e-05	0.000208376	7	214	Pik3r1,Tgfb2,Bmp6,Snai2,Tgfb3,Igf1,Cav2
GO_BP	GO:0051246	regulation of protein metabolic process	2.31	9.98204e-05	0.000548166	23	2444	Sh2d4a,Flrt2,Adrbk2,Pik3r1,Tgfb2,Bmp6,Plcl1,Grin2b,P2ry1,Hipk3,Serpinb8,Nrp1,Snai2,Rapgef3,Wnt5a,Tgfb3,Igfbp3,Adora2a,Igf1,Timp2,Mef2c,Pax2,Cav2
GO_BP	GO:0031399	regulation of protein modification process	3.17	1.88004e-06	2.55939e-05	21	1624	Sh2d4a,Flrt2,Adrbk2,Pik3r1,Tgfb2,Bmp6,Plcl1,Grin2b,P2ry1,Hipk3,Nrp1,Snai2,Rapgef3,Wnt5a,Tgfb3,Igfbp3,Adora2a,Igf1,Timp2,Mef2c,Cav2
GO_BP	GO:0001932	regulation of protein phosphorylation	3.49	3.12419e-06	3.777e-05	18	1265	Flrt2,Adrbk2,Pik3r1,Tgfb2,Bmp6,Plcl1,Grin2b,P2ry1,Hipk3,Nrp1,Rapgef3,Wnt5a,Tgfb3,Igfbp3,Adora2a,Igf1,Timp2,Cav2
GO_BP	GO:0050708	regulation of protein secretion	3.76	0.00536063	0.01154	6	391	Tgfb2,Sytl4,Wnt5a,Tgfb3,Adora2a,Igf1
GO_BP	GO:1903533	regulation of protein targeting	4.31	0.00619618	0.012869	5	284	Pik3r1,Bmp6,Snai2,Tgfb3,Igf1
GO_BP	GO:0051223	regulation of protein transport	3.38	0.000745239	0.00256324	10	724	Pik3r1,Tgfb2,Bmp6,Sytl4,Snai2,Rapgef3,Wnt5a,Tgfb3,Adora2a,Igf1
GO_BP	GO:0030162	regulation of proteolysis	2.42	0.0382942	0.0477204	6	608	Pik3r1,Serpinb8,Adora2a,Igf1,Timp2,Pax2
GO_BP	GO:1900371	regulation of purine nucleotide biosynthetic process	11.95	1.14034e-05	0.000106264	6	123	Adm,Adcyap1r1,Npr3,Adora2a,Timp2,Stat3
GO_BP	GO:1900542	regulation of purine nucleotide metabolic process	10.26	1.17299e-06	1.75949e-05	8	191	Adm,Adcyap1r1,Npr3,Wnt5a,Adora2a,Igf1,Timp2,Stat3
GO_BP	GO:0032101	regulation of response to external stimulus	3.02	0.00176146	0.00496272	10	812	Bmp6,Fam46a,Ets1,Plxna4,Sema6d,Nrp1,Snai2,Wnt5a,Plau,Adora2a
GO_BP	GO:0080134	regulation of response to stress	2.71	0.000953092	0.00304538	13	1174	Tril,Pik3r1,Tgfb2,Fam46a,Ets1,Hipk3,Nacc2,Prrx1,Snai2,Wnt5a,Plau,Adora2a,Mef2c
GO_BP	GO:1903034	regulation of response to wounding	3.11	0.0227338	0.0353626	5	394	Fam46a,Ets1,Wnt5a,Plau,Adora2a
GO_BP	GO:0051046	regulation of secretion	3.77	0.000157692	0.000791968	11	714	Syt12,Tgfb2,Bmp6,Sytl4,Grin2b,P2ry1,Wnt5a,Tgfb3,Adora2a,Igf1,Mef2c
GO_BP	GO:1903530	regulation of secretion by cell	4.05	8.44846e-05	0.000490556	11	665	Syt12,Tgfb2,Bmp6,Sytl4,Grin2b,P2ry1,Wnt5a,Tgfb3,Adora2a,Igf1,Mef2c
GO_BP	GO:0009966	regulation of signal transduction	3.27	1.26606e-09	8.20407e-08	31	2322	Flrt2,Kctd11,Adrbk2,Pik3r1,Tgfb2,Bmp6,Cmtm3,Adm,Grin2b,Dlx5,P2ry1,Fbn1,Hipk3,Nacc2,Prrx1,Col3a1,Nrp1,Snai2,Col2a1,Fzd6,Wnt5a,Plau,Tgfb3,Igfbp3,Adora2a,Igf1,Timp2,Mef2c,Stat3,Col1a1,Cav2
GO_BP	GO:0023051	regulation of signaling	3.24	8.77159e-11	1.57889e-08	35	2648	Syt12,Flrt2,Kctd11,Adrbk2,Pik3r1,Tgfb2,Bmp6,Plcl1,Cmtm3,Gpm6b,Sytl4,Adm,Grin2b,Dlx5,P2ry1,Fbn1,Hipk3,Nacc2,Prrx1,Col3a1,Nrp1,Snai2,Col2a1,Fzd6,Wnt5a,Plau,Tgfb3,Igfbp3,Adora2a,Igf1,Timp2,Mef2c,Stat3,Col1a1,Cav2
GO_BP	GO:0014910	regulation of smooth muscle cell migration	18.56	7.47523e-06	7.7133e-05	5	66	Sema6d,Rapgef3,Plau,Igfbp3,Igf1
GO_BP	GO:0050803	regulation of synapse structure or activity	5.63	0.000708935	0.00250212	6	261	Syt12,Flrt2,Grin2b,Wnt5a,Adora2a,Mef2c
GO_BP	GO:0044057	regulation of system process	4.15	0.000701446	0.00249709	8	472	Slc8a1,Pik3r1,Tgfb2,Bmp6,Adm,P2ry1,Adora2a,Igf1
GO_BP	GO:0006357	regulation of transcription from RNA polymerase II promoter	3.16	1.0578e-06	1.60153e-05	22	1706	Jazf1,Creb5,Pik3r1,Bmp6,Foxf2,Ets1,Dlx5,Fosl2,P2ry1,Fbn1,Hipk3,Nacc2,Prrx1,Snai2,Rapgef3,Wnt5a,Tgfb3,Igf1,Fli1,Mef2c,Pax2,Stat3
GO_BP	GO:0051338	regulation of transferase activity	2.49	0.0152786	0.0257024	8	788	Flrt2,Pik3r1,Tgfb2,Hipk3,Wnt5a,Tgfb3,Adora2a,Igf1
GO_BP	GO:0090092	regulation of transmembrane receptor protein serine/threonine kinase signaling pathway	7.24	0.000186427	0.000890439	6	203	Tgfb2,Bmp6,Fbn1,Wnt5a,Tgfb3,Cav2
GO_BP	GO:0051049	regulation of transport	2.58	0.000171357	0.000838667	18	1711	Slc8a1,Syt12,Stxbp6,Pik3r1,Tgfb2,Bmp6,Gpm6b,Sytl4,Grin2b,Adcyap1r1,P2ry1,Snai2,Rapgef3,Wnt5a,Tgfb3,Adora2a,Igf1,Mef2c
GO_BP	GO:1901342	regulation of vasculature development	5.04	0.00321704	0.00786063	5	243	Ets1,Adm,Rapgef3,Wnt5a,Sparc
GO_BP	GO:0030111	regulation of Wnt signaling pathway	5.15	0.00294328	0.00733557	5	238	Dlx5,Snai2,Fzd6,Wnt5a,Col1a1
GO_BP	GO:0072001	renal system development	7.94	7.87989e-06	7.92883e-05	8	247	Gcnt4,Bmp6,Fbn1,Rdh10,Nrp1,Wnt5a,Mef2c,Pax2
GO_BP	GO:0036075	replacement ossification	45.37	7.6563e-08	1.87927e-06	5	27	Bmp6,Dlx5,Col2a1,Mef2c,Col1a1
GO_BP	GO:0000003	reproduction	2.37	0.00463828	0.0103657	12	1243	Slc8a1,Bmp6,Foxf2,Adm,Adcyap1r1,P2ry1,Rdh10,Wnt5a,Plau,Igf1,Pax2,Stat3
GO_BP	GO:0022414	reproductive process	2.37	0.00460891	0.0103657	12	1242	Slc8a1,Bmp6,Foxf2,Adm,Adcyap1r1,P2ry1,Rdh10,Wnt5a,Plau,Igf1,Pax2,Stat3
GO_BP	GO:0048608	reproductive structure development	4.21	0.00140127	0.00417652	7	407	Slc8a1,Bmp6,Foxf2,Adm,Rdh10,Wnt5a,Igf1
GO_BP	GO:0061458	reproductive system development	4.16	0.0015024	0.0043854	7	412	Slc8a1,Bmp6,Foxf2,Adm,Rdh10,Wnt5a,Igf1
GO_BP	GO:0060541	respiratory system development	6.1	0.000466682	0.00183501	6	241	Dlx5,Rdh10,Wnt5a,Tgfb3,Igf1,Sparc
GO_BP	GO:0030323	respiratory tube development	5.75	0.00182065	0.00508527	5	213	Rdh10,Wnt5a,Tgfb3,Igf1,Sparc
GO_BP	GO:0009628	response to abiotic stimulus	3.42	0.000196248	0.000926886	12	860	Slc8a1,Pik3r1,Tgfb2,Loxl2,Grin2b,Fosl2,P2ry1,Col3a1,Snai2,Plau,Tgfb3,Igf1
GO_BP	GO:0071772	response to BMP	7.56	0.000537107	0.00205701	5	162	Bmp6,Dlx5,Fbn1,Col2a1,Wnt5a
GO_BP	GO:0036293	response to decreased oxygen levels	7.99	0.000109137	0.000590846	6	184	Slc8a1,Tgfb2,Loxl2,Fosl2,Plau,Tgfb3
GO_BP	GO:0009719	response to endogenous stimulus	4.15	9.27486e-09	3.06638e-07	22	1300	Slc8a1,Flrt2,Pik3r1,Tgfb2,Bmp6,Dlx5,Col1a2,Fosl2,Fbn1,Col3a1,Snai2,Col2a1,Rapgef3,Wnt5a,Tgfb3,Adora2a,Igf1,Timp2,Mef2c,Stat3,Col1a1,Cav2
GO_BP	GO:0009605	response to external stimulus	2.73	1.10543e-05	0.000104725	22	1971	Slc8a1,Flrt2,Tgfb2,Bmp6,Fam46a,Ets1,Cmtm3,Adm,Grin2b,Plxna4,Dlx5,P2ry1,Sema6d,Nrp1,Il10rb,Snai2,Wnt5a,Plau,Adora2a,Igf1,Adamts4,Mef2c
GO_BP	GO:0070848	response to growth factor	7.05	3.09658e-09	1.3558e-07	15	521	Flrt2,Tgfb2,Bmp6,Dlx5,Col1a2,Fbn1,Col3a1,Nrp1,Snai2,Col2a1,Wnt5a,Tgfb3,Sparc,Mef2c,Cav2
GO_BP	GO:0009725	response to hormone	3.48	0.00113039	0.00346169	9	633	Pik3r1,Tgfb2,Fosl2,Tgfb3,Igf1,Timp2,Mef2c,Stat3,Cav2
GO_BP	GO:0001666	response to hypoxia	8.21	9.38126e-05	0.000539919	6	179	Slc8a1,Tgfb2,Loxl2,Fosl2,Plau,Tgfb3
GO_BP	GO:0033993	response to lipid	3.37	0.000777274	0.00264535	10	728	Pik3r1,Tgfb2,Bmp6,Adm,Fosl2,Snai2,Tgfb3,Igf1,Mef2c,Stat3
GO_BP	GO:1901698	response to nitrogen compound	3.77	0.000159622	0.000792347	11	715	Slc8a1,Pik3r1,Col1a2,Col3a1,Rapgef3,Adora2a,Igf1,Mef2c,Stat3,Col1a1,Cav2
GO_BP	GO:0014070	response to organic cyclic compound	4.32	2.12456e-05	0.000169674	12	681	Slc8a1,Pik3r1,Tgfb2,Fosl2,P2ry1,Snai2,Rapgef3,Tgfb3,Adora2a,Igf1,Mef2c,Stat3
GO_BP	GO:0010033	response to organic substance	2.91	7.0344e-08	1.80434e-06	29	2441	Slc8a1,Flrt2,Pik3r1,Tgfb2,Bmp6,Adm,Grin2b,Dlx5,Col1a2,Fosl2,P2ry1,Fbn1,Col3a1,Nrp1,Snai2,Col2a1,Rapgef3,Wnt5a,Tgfb3,Sel1l,Adora2a,Igf1,Sparc,Timp2,Mef2c,Pax2,Stat3,Col1a1,Cav2
GO_BP	GO:0010243	response to organonitrogen compound	4.37	4.32194e-05	0.000299211	11	617	Slc8a1,Pik3r1,Col1a2,Col3a1,Rapgef3,Adora2a,Igf1,Mef2c,Stat3,Col1a1,Cav2
GO_BP	GO:0070482	response to oxygen levels	6.23	0.000417713	0.00167499	6	236	Slc8a1,Tgfb2,Loxl2,Fosl2,Plau,Tgfb3
GO_BP	GO:1901700	response to oxygen-containing compound	3.53	2.58418e-06	3.25159e-05	18	1248	Slc8a1,Pik3r1,Tgfb2,Bmp6,Adm,Grin2b,Col1a2,Fosl2,Col3a1,Snai2,Rapgef3,Tgfb3,Igf1,Mef2c,Pax2,Stat3,Col1a1,Cav2
GO_BP	GO:0048545	response to steroid hormone	4.52	0.00217168	0.00578639	6	325	Pik3r1,Tgfb2,Fosl2,Tgfb3,Igf1,Stat3
GO_BP	GO:0071559	response to transforming growth factor beta	10.27	5.61127e-06	6.10084e-05	7	167	Tgfb2,Col1a2,Fbn1,Col3a1,Tgfb3,Mef2c,Cav2
GO_BP	GO:0009611	response to wounding	5.06	1.68799e-06	2.33722e-05	13	630	Tgfb2,Fam46a,Ets1,Adm,P2ry1,Col3a1,Snai2,Fzd6,Wnt5a,Plau,Adora2a,Igf1,Col1a1
GO_BP	GO:0009260	ribonucleotide biosynthetic process	6.56	0.000316491	0.00134219	6	224	Adm,Adcyap1r1,Npr3,Adora2a,Timp2,Stat3
GO_BP	GO:0009259	ribonucleotide metabolic process	4.73	0.00029533	0.00126236	8	414	Adm,Adcyap1r1,Npr3,Wnt5a,Adora2a,Igf1,Timp2,Stat3
GO_BP	GO:0046390	ribose phosphate biosynthetic process	6.48	0.000339763	0.0014186	6	227	Adm,Adcyap1r1,Npr3,Adora2a,Timp2,Stat3
GO_BP	GO:0019693	ribose phosphate metabolic process	4.6	0.000357386	0.00147695	8	426	Adm,Adcyap1r1,Npr3,Wnt5a,Adora2a,Igf1,Timp2,Stat3
GO_BP	GO:0046903	secretion	3.44	5.20316e-05	0.000344992	14	998	Syt12,Stxbp6,Tgfb2,Bmp6,Sytl4,Adm,Grin2b,P2ry1,Npr3,Wnt5a,Tgfb3,Adora2a,Igf1,Mef2c
GO_BP	GO:0032940	secretion by cell	3.62	5.86712e-05	0.000374202	13	880	Syt12,Stxbp6,Tgfb2,Bmp6,Sytl4,Adm,Grin2b,P2ry1,Wnt5a,Tgfb3,Adora2a,Igf1,Mef2c
GO_BP	GO:0007423	sensory organ development	6.15	6.06331e-08	1.58428e-06	14	558	Tgfb2,Bmp6,Foxf2,Grin2b,Dlx5,Prrx1,Rdh10,Nrp1,Col2a1,Fzd6,Wnt5a,Igf1,Pax2,Stat3
GO_BP	GO:0090596	sensory organ morphogenesis	7.76	2.4811e-06	3.21551e-05	9	284	Foxf2,Dlx5,Prrx1,Nrp1,Col2a1,Fzd6,Wnt5a,Pax2,Stat3
GO_BP	GO:0050954	sensory perception of mechanical stimulus	7.42	0.000583764	0.00218911	5	165	Grin2b,Snai2,Col2a1,Igf1,Col1a1
GO_BP	GO:0023061	signal release	4.11	0.00160915	0.00464675	7	417	Syt12,Bmp6,Sytl4,Adm,P2ry1,Adora2a,Mef2c
GO_BP	GO:0023014	signal transduction by protein phosphorylation	4.52	5.66674e-06	6.12008e-05	13	704	Tgfb2,Bmp6,Grin2b,P2ry1,Hipk3,Nrp1,Wnt5a,Tgfb3,Igfbp3,Igf1,Timp2,Mef2c,Cav2
GO_BP	GO:0098602	single organism cell adhesion	2.28	0.0342372	0.0444425	7	752	Pik3r1,Podxl,Megf10,Snai2,Wnt5a,Adora2a,Igf1
GO_BP	GO:0044702	single organism reproductive process	2.13	0.0187539	0.0302603	10	1149	Slc8a1,Bmp6,Foxf2,Adm,Adcyap1r1,P2ry1,Rdh10,Wnt5a,Plau,Igf1
GO_BP	GO:0016337	single organismal cell-cell adhesion	2.45	0.0243208	0.0357529	7	699	Pik3r1,Podxl,Megf10,Snai2,Wnt5a,Adora2a,Igf1
GO_BP	GO:0044711	single-organism biosynthetic process	3.4	4.52143e-06	5.0866e-05	18	1299	Sgms2,Ppp1r3b,Pik3r1,Bmp6,Adm,Adcyap1r1,P2ry1,Rdh10,Snai2,Rapgef3,Npr3,Wnt5a,Tgfb3,Adora2a,Igf1,Timp2,Stat3,Col1a1
GO_BP	GO:0044723	single-organism carbohydrate metabolic process	3.36	0.00266211	0.00676642	8	583	Ppp1r3b,Pik3r1,Gxylt2,Adcyap1r1,P2ry1,Igfbp3,Igf1,Stat3
GO_BP	GO:1902580	single-organism cellular localization	2.37	0.00947457	0.0177706	10	1033	Syt12,Pik3r1,Tgfb2,Bmp6,Grin2b,P2ry1,Snai2,Tgfb3,Igf1,Stat3
GO_BP	GO:1902582	single-organism intracellular transport	2.52	0.00123098	0.00374847	14	1362	Stx17,Slc8a1,Syt12,Stxbp6,Pik3r1,Tgfb2,Bmp6,Adcyap1r1,Snai2,Rapgef3,Tgfb3,Sel1l,Igf1,Stat3
GO_BP	GO:0044802	single-organism membrane organization	2.91	0.00633161	0.0130832	8	674	Stx17,Stxbp6,Pik3r1,Tgfb2,Grin2b,P2ry1,Stat3,Cav2
GO_BP	GO:1902593	single-organism nuclear import	6.57	9.81378e-05	0.000544006	7	261	Pik3r1,Tgfb2,Bmp6,Snai2,Tgfb3,Igf1,Stat3
GO_BP	GO:0001501	skeletal system development	9.97	4.28491e-14	3.47078e-11	19	467	Tgfb2,Bmp6,Loxl2,Dlx5,Col1a2,Fbn1,Prrx1,Rdh10,Snai2,Col2a1,Npr3,Wnt5a,Tgfb3,Fam101b,Igf1,Sparc,Fli1,Mef2c,Col1a1
GO_BP	GO:0048705	skeletal system morphogenesis	10.79	3.1286e-08	9.56289e-07	10	227	Tgfb2,Bmp6,Dlx5,Prrx1,Rdh10,Col2a1,Tgfb3,Fam101b,Mef2c,Col1a1
GO_BP	GO:0043588	skin development	5.55	0.000767312	0.00262766	6	265	Tgfb2,Col1a2,Fosl2,Col3a1,Fzd6,Col1a1
GO_BP	GO:0007264	small GTPase mediated signal transduction	3.18	0.0117882	0.0210319	6	463	Col1a2,Rgl1,Col3a1,Rapgef3,Igf1,Timp2
GO_BP	GO:0044283	small molecule biosynthetic process	3.28	0.010142	0.0186917	6	448	Sgms2,Bmp6,Adcyap1r1,P2ry1,Rdh10,Snai2
GO_BP	GO:0044281	small molecule metabolic process	2.52	0.000221754	0.0010264	18	1747	Sgms2,Ppp1r3b,Adrbk2,Pik3r1,Bmp6,Acot11,Adm,Adcyap1r1,P2ry1,Rdh10,Snai2,Npr3,Wnt5a,Igfbp3,Adora2a,Igf1,Timp2,Stat3
GO_BP	GO:0014909	smooth muscle cell migration	17.25	1.07167e-05	0.000102124	5	71	Sema6d,Rapgef3,Plau,Igfbp3,Igf1
GO_BP	GO:0048864	stem cell development	15.14	1.71612e-10	1.98579e-08	11	178	Tgfb2,Loxl2,Sema6d,Rdh10,Nrp1,Snai2,Wnt5a,Tgfb3,Fam101b,Col1a1,Loxl3
GO_BP	GO:0048863	stem cell differentiation	10.83	2.21157e-10	2.1075e-08	13	294	Tgfb2,Loxl2,Sema6d,Rdh10,Nrp1,Snai2,Wnt5a,Tgfb3,Fam101b,Mef2c,Pax2,Col1a1,Loxl3
GO_BP	GO:0014706	striated muscle tissue development	3.84	0.00485537	0.0107578	6	383	Slc8a1,Tgfb2,Megf10,Wnt5a,Mef2c,Cav2
GO_BP	GO:0099536	synaptic signaling	3.42	0.00450083	0.0101579	7	502	Syt12,Plcl1,Gpm6b,Grin2b,Adora2a,Mef2c,Cav2
GO_BP	GO:0007268	synaptic transmission	3.42	0.00450083	0.0101579	7	502	Syt12,Plcl1,Gpm6b,Grin2b,Adora2a,Mef2c,Cav2
GO_BP	GO:0003008	system process	1.73	0.0140072	0.0239893	18	2546	Slc8a1,Pik3r1,Tgfb2,Bmp6,Magt1,Adm,Grin2b,Col1a2,P2ry1,Rdh10,Snai2,Col2a1,Npr3,Adora2a,Igf1,Fli1,Mef2c,Col1a1
GO_BP	GO:0042330	taxis	4.47	0.000186882	0.000890439	9	493	Flrt2,Tgfb2,Cmtm3,Plxna4,Dlx5,Sema6d,Nrp1,Snai2,Wnt5a
GO_BP	GO:0009888	tissue development	4.31	1.13859e-12	3.68905e-10	31	1761	Gcnt4,Slc8a1,Creb5,Tgfb2,Bmp6,Foxf2,Loxl2,Gpm6b,Adm,Dlx5,Fosl2,Sema6d,Prrx1,Col3a1,Rdh10,Nrp1,Megf10,Snai2,Col2a1,Rapgef3,Fzd6,Wnt5a,Plau,Tgfb3,Fam101b,Igf1,Mef2c,Pax2,Col1a1,Loxl3,Cav2
GO_BP	GO:0090130	tissue migration	7.87	3.1561e-05	0.00023031	7	218	Tgfb2,Loxl2,Ets1,Nrp1,Snai2,Wnt5a,Sparc
GO_BP	GO:0048729	tissue morphogenesis	4.83	2.81331e-06	3.50582e-05	13	660	Gcnt4,Tgfb2,Foxf2,Adm,Col3a1,Rdh10,Nrp1,Snai2,Fzd6,Wnt5a,Igf1,Mef2c,Pax2
GO_BP	GO:0006366	transcription from RNA polymerase II promoter	3.06	1.79151e-06	2.45954e-05	22	1761	Jazf1,Creb5,Pik3r1,Bmp6,Foxf2,Ets1,Dlx5,Fosl2,P2ry1,Fbn1,Hipk3,Nacc2,Prrx1,Snai2,Rapgef3,Wnt5a,Tgfb3,Igf1,Fli1,Mef2c,Pax2,Stat3
GO_BP	GO:0007179	transforming growth factor beta receptor signaling pathway	10.35	2.58014e-05	0.000197286	6	142	Tgfb2,Col1a2,Fbn1,Col3a1,Tgfb3,Cav2
GO_BP	GO:0007178	transmembrane receptor protein serine/threonine kinase signaling pathway	6.78	7.40354e-06	7.68829e-05	9	325	Tgfb2,Bmp6,Dlx5,Col1a2,Fbn1,Col3a1,Wnt5a,Tgfb3,Cav2
GO_BP	GO:0007169	transmembrane receptor protein tyrosine kinase signaling pathway	3.98	0.000917203	0.00295401	8	492	Flrt2,Pik3r1,Nrp1,Wnt5a,Igfbp3,Igf1,Stat3,Cav2
GO_BP	GO:0099537	trans-synaptic signaling	3.42	0.00450083	0.0101579	7	502	Syt12,Plcl1,Gpm6b,Grin2b,Adora2a,Mef2c,Cav2
GO_BP	GO:0035295	tube development	5.06	1.68799e-06	2.33722e-05	13	630	Slc8a1,Foxf2,Adm,Col3a1,Rdh10,Nrp1,Fzd6,Wnt5a,Tgfb3,Igf1,Sparc,Mef2c,Pax2
GO_BP	GO:0035239	tube morphogenesis	4.99	0.000208022	0.000971167	8	393	Adm,Rdh10,Nrp1,Fzd6,Wnt5a,Igf1,Mef2c,Pax2
GO_BP	GO:0001655	urogenital system development	7.58	3.02713e-06	3.71511e-05	9	291	Gcnt4,Bmp6,Fbn1,Rdh10,Nrp1,Wnt5a,Igf1,Mef2c,Pax2
GO_BP	GO:0001944	vasculature development	5.74	4.76617e-08	1.30868e-06	15	640	Tgfb2,Loxl2,Ets1,Adm,Col1a2,Prrx1,Col3a1,Nrp1,Rapgef3,Wnt5a,Plau,Igf1,Sparc,Mef2c,Col1a1
GO_BP	GO:0016192	vesicle-mediated transport	2.26	0.0129726	0.0226461	10	1084	Stx17,Syt12,Stxbp6,Adrbk2,Neurl1b,Sytl4,Adm,Megf10,Wnt5a,Cav2
GO_BP	GO:0016055	Wnt signaling pathway	3.21	0.020208	0.0321897	5	382	Dlx5,Snai2,Fzd6,Wnt5a,Col1a1
GO_BP	GO:0042060	wound healing	7.52	8.92598e-07	1.40389e-05	10	326	Tgfb2,Fam46a,P2ry1,Col3a1,Snai2,Fzd6,Wnt5a,Plau,Igf1,Col1a1
GO_CC	GO:0005912	adherens junction	3.48	0.0077649	0.0382876	6	426	Cadm2,Flrt2,Lpp,Nrp1,Plau,Cav2
GO_CC	GO:0070161	anchoring junction	3.34	0.00931278	0.0424804	6	443	Cadm2,Flrt2,Lpp,Nrp1,Plau,Cav2
GO_CC	GO:0045177	apical part of cell	3.32	0.0177455	0.062265	5	372	Sytl4,P2ry1,Podxl,Rapgef3,Fzd6
GO_CC	GO:0030424	axon	3.48	0.00405267	0.0250074	7	496	Cadm2,Adrbk2,Tgfb2,Grin2b,Nrp1,Rapgef3,Adora2a
GO_CC	GO:0005604	basement membrane	14.37	3.9276e-06	8.78543e-05	6	103	Tgfb2,Loxl2,Fbn1,Col2a1,Sparc,Timp2
GO_CC	GO:0044297	cell body	4.06	8.33343e-05	0.00149125	11	669	Cadm2,Tgfb2,P2ry1,Rdh10,Nrp1,Podxl,Rapgef3,Tgfb3,Adora2a,Igf1,Timp2
GO_CC	GO:0030054	cell junction	2.55	0.00248554	0.019521	12	1159	Cadm2,Slc8a1,Syt12,Flrt2,Pik3r1,Lpp,Grin2b,Adcyap1r1,Nrp1,Podxl,Plau,Cav2
GO_CC	GO:0042995	cell projection	2.13	0.00225943	0.019521	17	1972	Cadm2,Slc8a1,Flrt2,Adrbk2,Pik3r1,Tgfb2,Ttll7,Grin2b,Adcyap1r1,P2ry1,Nrp1,Podxl,Megf10,Rapgef3,Cap2,Adora2a,Timp2
GO_CC	GO:0044463	cell projection part	2.54	0.00598767	0.0327248	10	972	Slc8a1,Adrbk2,Grin2b,P2ry1,Nrp1,Podxl,Rapgef3,Cap2,Adora2a,Timp2
GO_CC	GO:0009986	cell surface	3.27	0.000527075	0.00628791	11	829	Tgfb2,Grin2b,Adcyap1r1,P2ry1,Nrp1,Wnt5a,Plau,Tgfb3,Sparc,Timp2,Cav2
GO_CC	GO:0005911	cell-cell junction	3.66	0.00612082	0.0327248	6	405	Cadm2,Slc8a1,Flrt2,Pik3r1,Adcyap1r1,Podxl
GO_CC	GO:0005924	cell-substrate adherens junction	3.47	0.0149555	0.0557551	5	356	Flrt2,Lpp,Nrp1,Plau,Cav2
GO_CC	GO:0030055	cell-substrate junction	3.42	0.0157932	0.0576766	5	361	Flrt2,Lpp,Nrp1,Plau,Cav2
GO_CC	GO:0000785	chromatin	2.58	0.0449898	0.0914865	5	478	Dlx5,Nacc2,Snai2,Igfbp3,Stat3
GO_CC	GO:0031410	cytoplasmic vesicle	2.31	0.0113676	0.0462319	10	1070	Stx17,Syt12,Tgfb2,Sytl4,Grin2b,Fzd6,Tgfb3,Sparc,Col1a1,Cav2
GO_CC	GO:0016023	cytoplasmic, membrane-bounded vesicle	2.94	0.00353925	0.0226193	9	755	Stx17,Syt12,Tgfb2,Sytl4,Grin2b,Tgfb3,Sparc,Col1a1,Cav2
GO_CC	GO:0031012	extracellular matrix	9.87	6.11452e-12	5.47089e-10	16	400	Flrt2,Ecm2,Tgfb2,Loxl2,Col1a2,Fbn1,Col3a1,Col2a1,Wnt5a,Ogn,Tgfb3,Igf1,Sparc,Timp2,Adamts4,Col1a1
GO_CC	GO:0044420	extracellular matrix component	16.7	3.59144e-09	2.14227e-07	9	133	Tgfb2,Loxl2,Col1a2,Fbn1,Col3a1,Col2a1,Sparc,Timp2,Col1a1
GO_CC	GO:0005615	extracellular space	4.06	5.70115e-09	2.55051e-07	23	1397	Flrt2,Ecm2,Tgfb2,Bmp6,Loxl2,Cmtm3,Adm,Col1a2,Fbn1,Serpinb8,Col3a1,Nrp1,Col2a1,Wnt5a,Plau,Ogn,Tgfb3,Igfbp3,Igf1,Sparc,Timp2,Adamts4,Col1a1
GO_CC	GO:0005925	focal adhesion	3.52	0.0141482	0.0538676	5	351	Flrt2,Lpp,Nrp1,Plau,Cav2
GO_CC	GO:0005887	integral component of plasma membrane	2.12	0.0192094	0.0648578	10	1162	Cadm2,Slc8a1,Sgms2,Flrt2,Il17rd,Grin2b,Plxna4,Sema6d,Adora2a,Cav2
GO_CC	GO:0031226	intrinsic component of plasma membrane	2.01	0.0271724	0.0706414	10	1230	Cadm2,Slc8a1,Sgms2,Flrt2,Il17rd,Grin2b,Plxna4,Sema6d,Adora2a,Cav2
GO_CC	GO:0098589	membrane region	2.51	0.00427265	0.025486	11	1080	Slc8a1,Gpm6b,Sytl4,Grin2b,Adcyap1r1,P2ry1,Podxl,Rapgef3,Fzd6,Adora2a,Cav2
GO_CC	GO:0097458	neuron part	2.98	4.53457e-05	0.00090161	17	1407	Cadm2,Slc8a1,Syt12,Flrt2,Adrbk2,Pik3r1,Tgfb2,Grin2b,Adcyap1r1,P2ry1,Nrp1,Rapgef3,Cap2,Tgfb3,Adora2a,Igf1,Timp2
GO_CC	GO:0043005	neuron projection	2.9	0.000515231	0.00628791	13	1107	Cadm2,Slc8a1,Flrt2,Adrbk2,Pik3r1,Tgfb2,Grin2b,Adcyap1r1,P2ry1,Nrp1,Rapgef3,Adora2a,Timp2
GO_CC	GO:0043025	neuronal cell body	3.32	0.00288195	0.0206287	8	595	Cadm2,Tgfb2,Nrp1,Rapgef3,Tgfb3,Adora2a,Igf1,Timp2
GO_CC	GO:0000790	nuclear chromatin	3.83	0.0100405	0.042779	5	322	Dlx5,Nacc2,Snai2,Igfbp3,Stat3
GO_CC	GO:0031090	organelle membrane	1.72	0.0459061	0.0923009	12	1726	Stx17,Sgms2,Syt12,Cmtm3,Sytl4,Magt1,Ociad2,Rapgef3,Sel1l,Sparc,Stat3,Cav2
GO_CC	GO:0044459	plasma membrane part	2.07	0.00167366	0.0173424	19	2267	Cadm2,Slc8a1,Sgms2,Flrt2,Il17rd,Sytl4,Grin2b,Adcyap1r1,Plxna4,P2ry1,Sema6d,Podxl,Megf10,Rapgef3,Fzd6,Wnt5a,Tgfb3,Adora2a,Cav2
GO_CC	GO:0098590	plasma membrane region	2.84	0.00275375	0.0205323	10	870	Slc8a1,Sytl4,Grin2b,Adcyap1r1,P2ry1,Podxl,Rapgef3,Fzd6,Adora2a,Cav2
GO_CC	GO:0098794	postsynapse	3.53	0.00718513	0.036736	6	419	Slc8a1,Adrbk2,Grin2b,P2ry1,Cap2,Adora2a
GO_CC	GO:0005578	proteinaceous extracellular matrix	11.58	5.44999e-13	9.75261e-11	16	341	Flrt2,Ecm2,Tgfb2,Loxl2,Col1a2,Fbn1,Col3a1,Col2a1,Wnt5a,Ogn,Tgfb3,Igf1,Sparc,Timp2,Adamts4,Col1a1
GO_CC	GO:0030141	secretory granule	4.79	0.00162439	0.0173424	6	309	Tgfb2,Sytl4,Tgfb3,Sparc,Col1a1,Cav2
GO_CC	GO:0099503	secretory vesicle	4.54	0.000390924	0.00538114	8	435	Syt12,Tgfb2,Sytl4,Grin2b,Tgfb3,Sparc,Col1a1,Cav2
GO_CC	GO:0036477	somatodendritic compartment	3.64	0.000109724	0.00178498	12	814	Cadm2,Slc8a1,Adrbk2,Tgfb2,Grin2b,P2ry1,Nrp1,Rapgef3,Tgfb3,Adora2a,Igf1,Timp2
GO_CC	GO:0045202	synapse	3.02	0.00174445	0.0173424	10	817	Cadm2,Slc8a1,Syt12,Flrt2,Adrbk2,Grin2b,P2ry1,Rapgef3,Cap2,Adora2a
GO_CC	GO:0044456	synapse part	3.21	0.00352167	0.0226193	8	615	Slc8a1,Syt12,Adrbk2,Grin2b,P2ry1,Rapgef3,Cap2,Adora2a
GO_CC	GO:0030133	transport vesicle	5.34	0.00250902	0.019521	5	231	Stx17,Syt12,Sytl4,Grin2b,Cav2
GO_CC	GO:0098805	whole membrane	2.15	0.00525311	0.0303236	14	1609	Stx17,Slc8a1,Syt12,Gpm6b,Sytl4,Grin2b,Adcyap1r1,P2ry1,Podxl,Rapgef3,Fzd6,Adora2a,Sparc,Cav2
GO_MF	GO:0050839	cell adhesion molecule binding	8.28	8.93619e-05	0.00293458	6	178	Cadm2,Grin2b,Fbn1,Col3a1,Igf1,Timp2
GO_MF	GO:0003682	chromatin binding	3.03	0.0145979	0.0676114	6	487	Loxl2,Fosl2,Snai2,Fli1,Mef2c,Stat3
GO_MF	GO:0001159	core promoter proximal region DNA binding	4.7	0.000743641	0.0108765	7	366	Dlx5,Fosl2,Nacc2,Fli1,Mef2c,Pax2,Stat3
GO_MF	GO:0000987	core promoter proximal region sequence-specific DNA binding	4.72	0.000720131	0.0108765	7	364	Dlx5,Fosl2,Nacc2,Fli1,Mef2c,Pax2,Stat3
GO_MF	GO:0005125	cytokine activity	5.74	0.00183324	0.0175672	5	214	Tgfb2,Bmp6,Cmtm3,Wnt5a,Tgfb3
GO_MF	GO:0005126	cytokine receptor binding	5.23	0.0010408	0.0115693	6	282	Pik3r1,Tgfb2,Bmp6,Grin2b,Tgfb3,Stat3
GO_MF	GO:0003690	double-stranded DNA binding	2.66	0.0106022	0.0526124	8	740	Foxf2,Dlx5,Fosl2,Nacc2,Fli1,Mef2c,Pax2,Stat3
GO_MF	GO:0019899	enzyme binding	2.2	0.00215521	0.0194747	16	1784	Stx17,Sh2d4a,Ppp1r3b,Stxbp6,Pik3r1,Ets1,Sytl4,Adcyap1r1,Nacc2,Fzd6,Adora2a,Timp2,Adamts4,Mef2c,Stat3,Cav2
GO_MF	GO:0004857	enzyme inhibitor activity	3.32	0.0176649	0.0784988	5	370	Flrt2,Ppp1r14c,Serpinb8,Crim1,Timp2
GO_MF	GO:0030234	enzyme regulator activity	2.54	0.00896086	0.0461143	9	870	Flrt2,Ppp1r3b,Pik3r1,Ppp1r14c,Serpinb8,Crim1,Igfbp3,Igf1,Timp2
GO_MF	GO:0005201	extracellular matrix structural constituent	36.13	2.53968e-07	1.76441e-05	5	34	Col1a2,Fbn1,Col3a1,Col2a1,Col1a1
GO_MF	GO:0004930	G-protein coupled receptor activity	2.28	0.0486028	0.103896	6	647	Aplnr,Adcyap1r1,P2ry1,Fzd6,Npr3,Adora2a
GO_MF	GO:0001664	G-protein coupled receptor binding	7.77	9.15333e-06	0.000508732	8	253	Adrbk2,Adm,Grin2b,P2ry1,Wnt5a,Adora2a,Stat3,Cav2
GO_MF	GO:0008083	growth factor activity	8.59	0.000298997	0.0067415	5	143	Tgfb2,Bmp6,Ogn,Tgfb3,Igf1
GO_MF	GO:0019838	growth factor binding	15.24	5.64946e-08	7.84978e-06	8	129	Col1a2,Col3a1,Nrp1,Crim1,Col2a1,Tgfb3,Igfbp3,Col1a1
GO_MF	GO:0042802	identical protein binding	2.32	0.00534257	0.0319625	12	1270	Cadm2,Tgfb2,Ets1,Col1a2,Nacc2,Col2a1,Npr3,Tgfb3,Adora2a,Stat3,Col1a1,Cav2
GO_MF	GO:0008289	lipid binding	2.4	0.0393663	0.0975555	6	614	Syt12,Stxbp6,Tril,Acot11,Sytl4,Igf1
GO_MF	GO:0044877	macromolecular complex binding	2.08	0.00922198	0.0465953	13	1536	Ecm2,Pik3r1,Loxl2,Fosl2,Fbn1,Col3a1,Snai2,Igf1,Sparc,Timp2,Fli1,Mef2c,Stat3
GO_MF	GO:0098772	molecular function regulator	2.34	0.00724837	0.0394958	11	1156	Flrt2,Ppp1r3b,Pik3r1,Ppp1r14c,Rgl1,Serpinb8,Crim1,Rapgef3,Igfbp3,Igf1,Timp2
GO_MF	GO:0001071	nucleic acid binding transcription factor activity	2.85	0.00098305	0.0113827	12	1034	Creb5,Foxf2,Ets1,Dlx5,Fosl2,Nacc2,Snai2,Wnt5a,Fli1,Mef2c,Pax2,Stat3
GO_MF	GO:0046983	protein dimerization activity	2.7	0.000980709	0.0113827	13	1182	Cadm2,Pik3r1,Tgfb2,Bmp6,Grin2b,P2ry1,Nacc2,Npr3,Tgfb3,Adora2a,Mef2c,Stat3,Cav2
GO_MF	GO:0019904	protein domain specific binding	2.81	0.00773322	0.0413273	8	700	Pik3r1,Dlx5,Prrx1,Crim1,Rapgef3,Wnt5a,Mef2c,Pax2
GO_MF	GO:0046982	protein heterodimerization activity	4.45	0.000193396	0.00488581	9	497	Pik3r1,Tgfb2,Bmp6,Grin2b,P2ry1,Tgfb3,Adora2a,Mef2c,Cav2
GO_MF	GO:0005102	receptor binding	3.76	2.34611e-08	6.51971e-06	23	1502	Cadm2,Flrt2,Adrbk2,Pik3r1,Tgfb2,Bmp6,Plcl1,Cmtm3,Sytl4,Adm,Grin2b,P2ry1,Fbn1,Sema6d,Col3a1,Wnt5a,Ogn,Tgfb3,Adora2a,Igf1,Timp2,Stat3,Cav2
GO_MF	GO:0000975	regulatory region DNA binding	2.81	0.00479917	0.0310155	9	788	Foxf2,Dlx5,Fosl2,Nacc2,Wnt5a,Fli1,Mef2c,Pax2,Stat3
GO_MF	GO:0001067	regulatory region nucleic acid binding	2.8	0.00491799	0.031061	9	791	Foxf2,Dlx5,Fosl2,Nacc2,Wnt5a,Fli1,Mef2c,Pax2,Stat3
GO_MF	GO:0000978	RNA polymerase II core promoter proximal region sequence-specific DNA binding	5	0.000515931	0.0095583	7	344	Dlx5,Fosl2,Nacc2,Fli1,Mef2c,Pax2,Stat3
GO_MF	GO:0001012	RNA polymerase II regulatory region DNA binding	3.41	0.00242219	0.0203974	8	576	Foxf2,Dlx5,Fosl2,Nacc2,Fli1,Mef2c,Pax2,Stat3
GO_MF	GO:0000977	RNA polymerase II regulatory region sequence-specific DNA binding	3.45	0.00227082	0.0197203	8	570	Foxf2,Dlx5,Fosl2,Nacc2,Fli1,Mef2c,Pax2,Stat3
GO_MF	GO:0000981	RNA polymerase II transcription factor activity, sequence-specific DNA binding	4.28	5.11855e-05	0.00203202	11	631	Creb5,Foxf2,Ets1,Dlx5,Fosl2,Nacc2,Snai2,Fli1,Mef2c,Pax2,Stat3
GO_MF	GO:0043565	sequence-specific DNA binding	3.04	0.000562679	0.00977285	12	970	Creb5,Foxf2,Ets1,Dlx5,Fosl2,Nacc2,Prrx1,Snai2,Fli1,Mef2c,Pax2,Stat3
GO_MF	GO:1990837	sequence-specific double-stranded DNA binding	2.95	0.00584484	0.0338386	8	667	Foxf2,Dlx5,Fosl2,Nacc2,Fli1,Mef2c,Pax2,Stat3
GO_MF	GO:0005198	structural molecule activity	2.54	0.0313399	0.0949168	6	581	Col1a2,Fbn1,Col3a1,Col2a1,Col1a1,Cav2
GO_MF	GO:0000988	transcription factor activity, protein binding	2.66	0.0401416	0.0975555	5	461	Jazf1,Loxl2,Hipk3,Nacc2,Prrx1
GO_MF	GO:0000982	transcription factor activity, RNA polymerase II core promoter proximal region sequence-specific binding	6.06	1.81349e-05	0.000839931	9	365	Creb5,Dlx5,Fosl2,Nacc2,Snai2,Fli1,Mef2c,Pax2,Stat3
GO_MF	GO:0003700	transcription factor activity, sequence-specific DNA binding	2.85	0.00098305	0.0113827	12	1034	Creb5,Foxf2,Ets1,Dlx5,Fosl2,Nacc2,Snai2,Wnt5a,Fli1,Mef2c,Pax2,Stat3
GO_MF	GO:0000989	transcription factor activity, transcription factor binding	2.69	0.0389034	0.0975555	5	457	Jazf1,Loxl2,Hipk3,Nacc2,Prrx1
GO_MF	GO:0044212	transcription regulatory region DNA binding	2.82	0.00468261	0.0310155	9	785	Foxf2,Dlx5,Fosl2,Nacc2,Wnt5a,Fli1,Mef2c,Pax2,Stat3
GO_MF	GO:0000976	transcription regulatory region sequence-specific DNA binding	3.05	0.00479746	0.0310155	8	645	Foxf2,Dlx5,Fosl2,Nacc2,Fli1,Mef2c,Pax2,Stat3
GO_MF	GO:0001077	transcriptional activator activity, RNA polymerase II core promoter proximal region sequence-specific binding	4.86	0.00376923	0.0275644	5	253	Creb5,Dlx5,Fli1,Mef2c,Stat3
GO_MF	GO:0001228	transcriptional activator activity, RNA polymerase II transcription regulatory region sequence-specific binding	4.24	0.00300038	0.0238225	6	348	Creb5,Foxf2,Dlx5,Fli1,Mef2c,Stat3
KEGG	mmu04933	AGE-RAGE signaling pathway in diabetic complications	12.62	1.08088e-06	6.03019e-05	7	100	Col1a1,Col1a2,Col3a1,Pik3r1,Stat3,Tgfb2,Tgfb3
KEGG	mmu05146	Amoebiasis	10.21	2.32265e-05	0.000863864	6	106	Col1a1,Col1a2,Col3a1,Pik3r1,Tgfb2,Tgfb3
KEGG	mmu04360	Axon guidance	5.15	0.00267867	0.0134167	5	175	Nrp1,Pik3r1,Plxna4,Sema6d,Wnt5a
KEGG	mmu04024	cAMP signaling pathway	5.49	0.000702262	0.00610183	6	197	Adcyap1r1,Adora2a,Creb5,Grin2b,Pik3r1,Rapgef3
KEGG	mmu04218	Cellular senescence	5.82	0.000518284	0.00610183	6	186	Ets1,Hipk3,Igfbp3,Pik3r1,Tgfb2,Tgfb3
KEGG	mmu04510	Focal adhesion	5.44	0.000740564	0.00610183	6	199	Cav2,Col1a1,Col1a2,Col2a1,Igf1,Pik3r1
KEGG	mmu04068	FoxO signaling pathway	6.83	0.000765606	0.00610183	5	132	Igf1,Pik3r1,Stat3,Tgfb2,Tgfb3
KEGG	mmu05161	Hepatitis B	6.3	0.00109846	0.00714694	5	143	Creb5,Pik3r1,Stat3,Tgfb2,Tgfb3
KEGG	mmu05225	Hepatocellular carcinoma	5.3	0.00236123	0.0125459	5	170	Fzd6,Pik3r1,Tgfb2,Tgfb3,Wnt5a
KEGG	mmu04390	Hippo signaling pathway	7.03	0.000187377	0.00348456	6	154	Bmp6,Fzd6,Snai2,Tgfb2,Tgfb3,Wnt5a
KEGG	mmu05166	HTLV-I infection	4.48	0.000830016	0.00617415	7	282	Ets1,Fzd6,Nrp1,Pik3r1,Tgfb2,Tgfb3,Wnt5a
KEGG	mmu05165	Human papillomavirus infection	3.61	0.00288122	0.0134167	7	350	Col1a1,Col1a2,Col2a1,Creb5,Fzd6,Pik3r1,Wnt5a
KEGG	mmu04080	Neuroactive ligand-receptor interaction	3.16	0.0200085	0.0544518	5	285	Adcyap1r1,Adora2a,Aplnr,Grin2b,P2ry1
KEGG	mmu05200	Pathways in cancer	3.66	0.00127474	0.00748599	8	394	Ets1,Fzd6,Igf1,Pik3r1,Stat3,Tgfb2,Tgfb3,Wnt5a
KEGG	mmu04151	PI3K-Akt signaling pathway	3.13	0.0115014	0.0356476	6	346	Col1a1,Col1a2,Col2a1,Creb5,Igf1,Pik3r1
KEGG	mmu04611	Platelet activation	7.27	0.000575897	0.00610183	5	124	Col1a1,Col1a2,Col3a1,P2ry1,Pik3r1
KEGG	mmu04974	Protein digestion and absorption	10.02	0.000129278	0.00288494	5	90	Col1a1,Col1a2,Col2a1,Col3a1,Slc8a1
KEGG	mmu05205	Proteoglycans in cancer	8.75	1.31439e-07	1.46659e-05	10	206	Cav2,Col1a1,Col1a2,Fzd6,Igf1,Pik3r1,Plau,Stat3,Tgfb2,Wnt5a
KEGG	mmu04015	Rap1 signaling pathway	5.08	0.00105617	0.00714694	6	213	Adora2a,Grin2b,Igf1,P2ry1,Pik3r1,Rapgef3
KEGG	mmu04014	Ras signaling pathway	3.95	0.0082027	0.0315603	5	228	Ets1,Grin2b,Igf1,Pik3r1,Rgl1
KEGG	mmu04926	Relaxin signaling pathway	6.88	0.000739638	0.00610183	5	131	Col1a1,Col1a2,Col3a1,Creb5,Pik3r1
KEGG	mmu04550	Signaling pathways regulating pluripotency of stem cells	7.9	9.84228e-05	0.00274548	6	137	Dlx5,Fzd6,Igf1,Pik3r1,Stat3,Wnt5a
KEGG	mmu05202	Transcriptional misregulation in cancer	4.93	0.00324967	0.0139459	5	183	Fli1,Igf1,Igfbp3,Mef2c,Plau
REACTOME	5991299	Axon guidance	4.56	0.000709412	0.0062644	7	280	Grin2b,Plxna4,Sema6d,Col3a1,Nrp1,Col2a1,Cap2
REACTOME	5992176	Degradation of the extracellular matrix	9.89	5.22097e-06	0.000207465	7	129	Col1a2,Fbn1,Col3a1,Col2a1,Timp2,Adamts4,Col1a1
REACTOME	5991300	Developmental Biology	3.3	0.0045419	0.0232879	7	387	Grin2b,Plxna4,Sema6d,Col3a1,Nrp1,Col2a1,Cap2
REACTOME	5992282	ECM proteoglycans	20.25	3.75611e-08	5.97024e-06	7	63	Tgfb2,Col1a2,Col3a1,Col2a1,Tgfb3,Sparc,Col1a1
REACTOME	5991414	Extracellular matrix organization	6.88	1.0681e-06	5.65906e-05	10	265	Tgfb2,Col1a2,Fbn1,Col3a1,Col2a1,Tgfb3,Sparc,Timp2,Adamts4,Col1a1
REACTOME	5991411	Hemostasis	4.34	2.4571e-05	0.000781099	11	462	Slc8a1,Pik3r1,Tgfb2,Col1a2,P2ry1,Rapgef3,Plau,Tgfb3,Igf1,Sparc,Col1a1
REACTOME	5991413	Integrin cell surface interactions	11.25	7.20571e-05	0.00163618	5	81	Col1a2,Fbn1,Col3a1,Col2a1,Col1a1
REACTOME	5991410	Platelet activation, signaling and aggregation	8.33	8.28126e-07	5.65906e-05	9	197	Pik3r1,Tgfb2,Col1a2,P2ry1,Rapgef3,Tgfb3,Igf1,Sparc,Col1a1
